# Supplementary material for: Methamphetamine induces alterations in the long non-coding RNAs expression profile in the nucleus accumbens of the mouse
Source: BMC Neurosci. 2015 Mar 25;16:18. doi: 10.1186/s12868-015-0157-3 (PMC4399149; doi:10.1186/s12868-015-0157-3)
Supplement: Additional file 1: — Full list of the METH-regulated lncRNAs. [file 12868_2015_157_MOESM1_ESM.xls]

## Sheet: Additional file 1
Additional file 1. Full list of the METH-regulated lncRNAs
Noncode ID	Genebank accession	saline-RPKM	METH-RPKM	Fold change	P-value	FDR	Type of transcirpts
n279113	AK080587	0.0751091	1.41002	4.23058	1.27e-05	4.89e-05	non-coding RNA
n285649	AK035368	0.148983	1.9811	3.73308	4.53e-07	2.16e-06	non-coding RNA
n297372	AK003988	0.54898	6.65593	3.59982	2.18e-06	9.39e-06	non-coding RNA
n297414	AK003846	0.502301	5.69709	3.5036	7.53e-11	5.64e-10	non-coding RNA
n270808	AK052407	0.175432	1.85253	3.40051	1.72e-05	6.52e-05	non-coding RNA
n413820	NR_002218	0.500758	4.04753	3.01485	1.16e-05	4.49e-05	non-coding RNA
n294378	AK013794	0.56535	4.4222	2.96755	1.9e-05	7.13e-05	non-coding RNA
n294056	AK014392	0.601649	3.56882	2.56845	1.72e-12	1.55e-11	non-coding RNA
n420419	NULL	3.44652	15.8643	2.20257	4.63e-17	6.24e-16	non-coding RNA
n413706	NULL	5.02983	23.134	2.20144	2.12e-46	1.25e-44	non-coding RNA
n292261	AK015962	1.24004	5.68121	2.19582	1.94e-05	7.29e-05	non-coding RNA
n278245	AK139683	0.948565	4.33312	2.19159	2.98e-16	3.75e-15	non-coding RNA
n292136	AK029775	0.230195	0.990328	2.10505	1.58e-05	6e-05	non-coding RNA
n344042	NULL	1.73341	7.40519	2.09493	3.63e-08	2e-07	non-coding RNA
n344366	NULL	2.52082	9.85902	1.96755	9.97e-06	3.89e-05	non-coding RNA
n297218	AK004426	2.81468	10.4079	1.88663	1.16e-05	4.48e-05	non-coding RNA
n293001	AK015141	2.47734	8.49645	1.77807	9.97e-06	3.89e-05	non-coding RNA
n413408	NULL	3.79821	12.6942	1.74078	1.87e-08	1.07e-07	non-coding RNA
n295805	AK008480	3.41027	10.5297	1.62651	1.76e-06	7.67e-06	non-coding RNA
n277363	AK045928	0.539444	1.66145	1.6229	1.28e-05	4.9e-05	non-coding RNA
n297530	AK003430	6.88688	19.8644	1.52826	1.62e-12	1.46e-11	non-coding RNA
n287085	AK020282	4.37936	12.1212	1.46874	1.44e-09	9.46e-09	non-coding RNA
n295484	AK009611	4.51104	12.4205	1.4612	1.61e-06	7.09e-06	non-coding RNA
n295249	AK010878	5.14668	14.0097	1.44471	2.25e-06	9.71e-06	non-coding RNA
n296740	AK006347	7.09585	18.9125	1.41429	1.67e-06	7.31e-06	non-coding RNA
n281068	AK080091	1.91253	5.07335	1.40746	1.15e-05	4.45e-05	non-coding RNA
n280488	AK041807	3.64875	9.44562	1.37224	2.68e-16	3.38e-15	non-coding RNA
n295093	AK011650	7.05292	18.1731	1.36551	2.54e-07	1.26e-06	non-coding RNA
n291079	AK030341	4.08525	10.3361	1.33919	6.15e-15	6.91e-14	non-coding RNA
n294787	AK012893	5.36591	13.1913	1.2977	1.15e-05	4.46e-05	non-coding RNA
n270541	AK142426	13.9527	34.3007	1.2977	7.09e-08	3.76e-07	non-coding RNA
n276662	AK081001	6.03224	2.53185	-1.2525	1.8e-06	7.84e-06	non-coding RNA
n273536	AK082973	2.98764	1.25314	-1.25345	1.18e-05	4.57e-05	non-coding RNA
n273439	AK049762	8.66511	3.63351	-1.25385	2.01e-07	1e-06	non-coding RNA
n284065	AK037595	3.60723	1.51157	-1.25484	1.3e-06	5.83e-06	non-coding RNA
n278858	AK043896	7.3305	3.06888	-1.2562	8.51e-06	3.38e-05	non-coding RNA
n343121	NULL	38.323	16.0302	-1.25742	4.52e-13	4.27e-12	non-coding RNA
n293960	AK028466	2.48582	1.0385	-1.25922	6.78e-07	3.17e-06	non-coding RNA
n277408	AK045864	10.4119	4.3485	-1.25964	3.23e-15	3.72e-14	non-coding RNA
n287037	AK078965	13.5161	5.6439	-1.25992	9.79e-10	6.53e-09	non-coding RNA
n423177	NULL	5.81474	2.42141	-1.26387	3.73e-10	2.61e-09	non-coding RNA
n266160	AK089725	3.91539	1.62906	-1.26511	2.56e-07	1.27e-06	non-coding RNA
n292250	AK132963	2.76777	1.14809	-1.26949	1.51e-05	5.74e-05	non-coding RNA
n293192	AK076606	9.9295	4.11827	-1.26968	5.18e-15	5.85e-14	non-coding RNA
n268026	AK053821	3.29787	1.36568	-1.27192	8.63e-07	3.95e-06	non-coding RNA
n281747	AK040249	2.74252	1.1339	-1.27421	7.82e-06	3.12e-05	non-coding RNA
n283081	AK138289	11.6324	4.8022	-1.27638	5.63e-06	2.29e-05	non-coding RNA
n280260	AK042158	5.20778	2.14993	-1.27638	1.31e-10	9.56e-10	non-coding RNA
n273834	AK049211	19.6774	8.11634	-1.27764	3.66e-28	9.97e-27	non-coding RNA
n264716	AK144361	3.67458	1.51367	-1.27953	3.03e-12	2.66e-11	non-coding RNA
n286093	AK034816	3.97778	1.6376	-1.28038	2.92e-06	1.24e-05	non-coding RNA
n291019	AK077315	13.6799	5.62889	-1.28113	9.76e-14	9.81e-13	non-coding RNA
n278198	AK139784	2.95134	1.21199	-1.28399	1.52e-06	6.74e-06	non-coding RNA
n273557	AK049674	32.4986	13.3181	-1.28699	2.73e-32	8.97e-31	non-coding RNA
n266155	AK156196	8.85901	3.62594	-1.28879	5.71e-07	2.68e-06	non-coding RNA
n415332	NR_033520	73.1	29.8984	-1.2898	5.47e-163	3.08e-160	non-coding RNA
n269998	AK142649	5.72905	2.34097	-1.29119	9.95e-06	3.89e-05	non-coding RNA
n286732	AK033880	2.64251	1.07977	-1.29119	9.95e-06	3.89e-05	non-coding RNA
n281710	AK040295	25.5602	10.4271	-1.29355	5.03e-15	5.68e-14	non-coding RNA
n270322	AK085374	5.7015	2.32409	-1.29467	5.15e-06	2.12e-05	non-coding RNA
n265443	AK157283	9.267	3.77749	-1.29467	5.15e-06	2.12e-05	non-coding RNA
n290933	AK030539	50.2233	20.4517	-1.29614	1.49e-104	4.43e-102	non-coding RNA
n265402	AK157361	7.90279	3.21733	-1.2965	1.34e-12	1.21e-11	non-coding RNA
n275865	AK081238	11.392	4.62753	-1.2997	1.09e-16	1.42e-15	non-coding RNA
n266432	AK155849	3.71416	1.50778	-1.30061	1.39e-06	6.2e-06	non-coding RNA
n267800	AK054187	2.99078	1.21412	-1.30061	1.39e-06	6.2e-06	non-coding RNA
n278924	AK043817	11.621	4.7176	-1.30061	5.75e-17	7.66e-16	non-coding RNA
n269019	AK086737	10.5483	4.27282	-1.30375	1.68e-12	1.51e-11	non-coding RNA
n281046	AK041020	4.47122	1.81043	-1.30434	5.21e-07	2.47e-06	non-coding RNA
n275990	AK047635	5.89243	2.38588	-1.30434	5.21e-07	2.47e-06	non-coding RNA
n289850	AK031507	6.86259	2.77839	-1.3045	1.51e-14	1.64e-13	non-coding RNA
n289838	AK077928	2.09035	0.844791	-1.30707	2.44e-05	8.94e-05	non-coding RNA
n290311	AK030891	2.76444	1.11722	-1.30707	2.44e-05	8.94e-05	non-coding RNA
n286299	AK034553	12.1127	4.89177	-1.30809	1.29e-13	1.28e-12	non-coding RNA
n267995	AK053902	5.79772	2.34065	-1.30858	1.75e-05	6.64e-05	non-coding RNA
n272984	AK083329	4.01785	1.62208	-1.30858	1.41e-07	7.21e-07	non-coding RNA
n297258	AK075675	16.5391	6.67152	-1.30979	3.25e-16	4.06e-15	non-coding RNA
n276917	AK080941	3.08254	1.24326	-1.30999	1.26e-05	4.84e-05	non-coding RNA
n271346	AK052053	8.31013	3.34611	-1.31239	3.47e-17	4.73e-16	non-coding RNA
n280280	AK042132	3.51394	1.41249	-1.31485	3.38e-06	1.42e-05	non-coding RNA
n270870	AK164563	7.9677	3.19863	-1.31671	4.5e-14	4.68e-13	non-coding RNA
n270837	AK142327	6.54216	2.62262	-1.31876	3.65e-12	3.17e-11	non-coding RNA
n277416	AK045855	3.62562	1.45258	-1.31961	6.57e-07	3.08e-06	non-coding RNA
n297309	AK004211	26.7887	10.7286	-1.32016	7.91e-10	5.33e-09	non-coding RNA
n413922	NR_003364	26.3583	10.5531	-1.32059	1.29e-43	6.86e-42	non-coding RNA
n285521	AK035453	7.01474	2.80313	-1.32335	1.29e-07	6.6e-07	non-coding RNA
n277887	AK045251	3.78318	1.51109	-1.32401	9.29e-08	4.85e-07	non-coding RNA
n284069	AK037592	4.18875	1.67236	-1.32463	6.71e-08	3.56e-07	non-coding RNA
n293721	AK028865	4.74875	1.89515	-1.32523	2.28e-11	1.82e-10	non-coding RNA
n412699	NULL	17.7007	7.06292	-1.32547	4.23e-18	6.17e-17	non-coding RNA
n264344	AK166741	5.50884	2.1979	-1.32562	1.65e-11	1.33e-10	non-coding RNA
n282747	AK039175	5.7395	2.28875	-1.32637	8.69e-12	7.24e-11	non-coding RNA
n275108	AK048381	3.78787	1.50888	-1.32791	9.56e-09	5.66e-08	non-coding RNA
n269303	AK164858	5.74109	2.28694	-1.32791	9.56e-09	5.66e-08	non-coding RNA
n280298	AK042106	19.1943	7.64344	-1.32838	9.86e-24	2.11e-22	non-coding RNA
n272551	AK083649	7.01277	2.79169	-1.32885	5e-09	3.08e-08	non-coding RNA
n288774	AK032719	3.6756	1.4619	-1.33013	2.22e-05	8.25e-05	non-coding RNA
n284714	AK079412	2.39239	0.950522	-1.33166	1.14e-05	4.44e-05	non-coding RNA
n290633	AK133801	3.71688	1.47675	-1.33166	1.14e-05	4.43e-05	non-coding RNA
n272454	AK051113	2.80016	1.112	-1.33235	8.23e-06	3.27e-05	non-coding RNA
n289505	AK018199	4.96163	1.97036	-1.33235	8.23e-06	3.27e-05	non-coding RNA
n268887	AK053127	5.49469	2.18059	-1.33332	1.04e-10	7.64e-10	non-coding RNA
n291577	AK077040	8.46035	3.35461	-1.33457	3.05e-16	3.82e-15	non-coding RNA
n268267	AK053483	5.22461	2.0689	-1.33646	2.18e-12	1.94e-11	non-coding RNA
n285017	AK036121	5.49118	2.17446	-1.33646	2.18e-12	1.94e-11	non-coding RNA
n274320	AK082403	11.8332	4.68243	-1.33751	4.37e-13	4.15e-12	non-coding RNA
n279255	AK163204	2.87075	1.13433	-1.33958	4.39e-08	2.39e-07	non-coding RNA
n277231	AK046153	4.04447	1.59606	-1.34144	4.53e-09	2.8e-08	non-coding RNA
n267614	AK054357	7.58821	2.9921	-1.3426	3.14e-18	4.63e-17	non-coding RNA
n278772	AK044041	7.57739	2.98616	-1.34341	1.79e-10	1.29e-09	non-coding RNA
n288740	AK032751	9.94106	3.9146	-1.34453	1.49e-21	2.74e-20	non-coding RNA
n273400	AK049859	5.36718	2.11321	-1.34473	9.83e-12	8.15e-11	non-coding RNA
n265041	AK147745	41.3361	16.2553	-1.34649	4.93e-39	2.2e-37	non-coding RNA
n271054	AK052279	10.6	4.16552	-1.34749	6.51e-16	7.96e-15	non-coding RNA
n282278	AK039724	16.6962	6.52993	-1.35438	2e-05	7.48e-05	non-coding RNA
n270055	AK052797	6.44454	2.52048	-1.35438	1.44e-05	5.49e-05	non-coding RNA
n285097	AK079329	3.45533	1.35139	-1.35438	1.03e-05	4.03e-05	non-coding RNA
n269358	AK142826	2.58113	1.00949	-1.35438	7.43e-06	2.98e-05	non-coding RNA
n274018	AK048923	2.43581	0.952652	-1.35438	7.43e-06	2.98e-05	non-coding RNA
n274553	AK082120	6.37992	2.49521	-1.35438	7.43e-06	2.98e-05	non-coding RNA
n286012	AK020473	12.526	4.89896	-1.35438	1.99e-06	8.61e-06	non-coding RNA
n283207	AK162838	3.05693	1.19557	-1.35438	1.03e-06	4.71e-06	non-coding RNA
n277206	AK046186	8.11706	3.1746	-1.35438	7.59e-08	4.01e-07	non-coding RNA
n277087	AK046356	5.21279	2.03874	-1.35438	7.59e-08	4.01e-07	non-coding RNA
n278325	AK139574	11.5958	4.53515	-1.35438	7.59e-08	4.01e-07	non-coding RNA
n271498	AK051955	5.06223	1.97985	-1.35438	5.48e-08	2.94e-07	non-coding RNA
n5241	U69888	18.5112	7.2398	-1.35438	2.07e-08	1.18e-07	non-coding RNA
n277591	AK045609	7.3256	2.86506	-1.35438	3.57e-13	3.42e-12	non-coding RNA
n344280	NULL	15.3662	5.99155	-1.35876	4.21e-70	5.26e-68	non-coding RNA
n284549	AK036940	6.59083	2.56603	-1.36092	5.64e-17	7.54e-16	non-coding RNA
n284580	AK036884	45.7815	17.8093	-1.36213	1.75e-66	2.01e-64	non-coding RNA
n279141	AK043494	67.6094	26.2961	-1.36237	5.24e-52	3.64e-50	non-coding RNA
n286494	AK034267	6.80755	2.63825	-1.36756	5.07e-17	6.81e-16	non-coding RNA
n275277	AK048225	4.65726	1.80476	-1.36768	3.68e-09	2.29e-08	non-coding RNA
n283126	AK162854	8.033	3.11181	-1.36819	7.03e-09	4.21e-08	non-coding RNA
n273508	AK083019	8.14755	3.15529	-1.36859	6.55e-16	8.01e-15	non-coding RNA
n278086	AK044853	6.61527	2.56189	-1.36859	6.55e-16	8.01e-15	non-coding RNA
n263863	AK147615	3.61426	1.39801	-1.37032	2.22e-14	2.37e-13	non-coding RNA
n270985	AK052319	3.30135	1.27561	-1.37187	2.52e-07	1.25e-06	non-coding RNA
n267131	AK089127	7.32573	2.82639	-1.37401	5.21e-12	4.47e-11	non-coding RNA
n286163	AK034717	4.35412	1.67958	-1.37428	1.29e-06	5.8e-06	non-coding RNA
n278522	AK044495	2.65703	1.02494	-1.37428	1.29e-06	5.8e-06	non-coding RNA
n268320	AK087419	3.11964	1.20133	-1.37675	4.8e-06	1.98e-05	non-coding RNA
n269711	AK164818	1.97857	0.761138	-1.37823	9.28e-06	3.65e-05	non-coding RNA
n290957	AK030508	2.65007	1.01888	-1.37904	1.29e-05	4.95e-05	non-coding RNA
n283942	AK137921	3.80886	1.46257	-1.38085	2.5e-05	9.15e-05	non-coding RNA
n275043	AK163825	4.08184	1.56686	-1.38135	3.3e-09	2.06e-08	non-coding RNA
n273298	AK141565	6.66102	2.5569	-1.38135	3.3e-09	2.06e-08	non-coding RNA
n280780	AK041341	6.61052	2.5296	-1.38586	1.69e-11	1.36e-10	non-coding RNA
n274402	AK082297	4.25219	1.62437	-1.38833	1.17e-07	6.07e-07	non-coding RNA
n282821	AK039079	6.22432	2.37498	-1.39	2.23e-10	1.58e-09	non-coding RNA
n282540	AK039446	7.17005	2.73412	-1.39091	3.12e-07	1.53e-06	non-coding RNA
n265846	AK156628	1.69352	0.645358	-1.39185	4.33e-07	2.07e-06	non-coding RNA
n294046	AK014401	6.35176	2.41939	-1.39252	8.09e-10	5.45e-09	non-coding RNA
n270988	AK142273	11.3443	4.3208	-1.3926	1.12e-23	2.39e-22	non-coding RNA
n279047	AK043641	7.89473	3.0064	-1.39285	1.59e-12	1.44e-11	non-coding RNA
n288654	AK032829	7.8927	3.00031	-1.39541	2.95e-09	1.86e-08	non-coding RNA
n289180	AK032252	3.68932	1.40168	-1.3962	1.6e-06	7.07e-06	non-coding RNA
n283035	AK138308	2.75284	1.04588	-1.3962	1.6e-06	7.07e-06	non-coding RNA
n274756	AK048613	3.3209	1.26171	-1.3962	1.6e-06	7.07e-06	non-coding RNA
n281112	AK040975	6.71861	2.55113	-1.39702	5.64e-09	3.43e-08	non-coding RNA
n285657	AK079198	3.3235	1.2616	-1.39745	2.22e-06	9.6e-06	non-coding RNA
n277682	AK045488	2.06104	0.781652	-1.39877	3.09e-06	1.3e-05	non-coding RNA
n288876	AK078337	15.8474	6.00804	-1.39928	1.09e-27	2.9e-26	non-coding RNA
n286264	AK034600	9.51598	3.60662	-1.3997	1.1e-15	1.32e-14	non-coding RNA
n274925	AK048551	4.89863	1.85537	-1.40067	2.06e-08	1.17e-07	non-coding RNA
n294410	AK013752	6.50509	2.46209	-1.40169	5.96e-06	2.41e-05	non-coding RNA
n278538	AK149297	2.49766	0.944279	-1.40329	8.29e-06	3.29e-05	non-coding RNA
n277741	AK045402	6.72358	2.54196	-1.40329	2.74e-10	1.94e-09	non-coding RNA
n293854	AK076310	2.66417	1.00603	-1.40501	1.15e-05	4.47e-05	non-coding RNA
n281230	AK040861	13.7748	5.1899	-1.40825	1.35e-15	1.6e-14	non-coding RNA
n270664	AK085076	1.81657	0.684151	-1.40883	2.23e-05	8.28e-05	non-coding RNA
n287939	AK078655	3.79571	1.42953	-1.40883	2.23e-05	8.28e-05	non-coding RNA
n271811	AK084083	3.73961	1.4084	-1.40883	2.23e-05	8.28e-05	non-coding RNA
n279733	AK042830	5.93858	2.23657	-1.40883	1.9e-09	1.23e-08	non-coding RNA
n286089	AK034825	6.00042	2.25034	-1.41492	7.41e-07	3.42e-06	non-coding RNA
n276198	AK047490	5.0616	1.89712	-1.41578	1.33e-08	7.68e-08	non-coding RNA
n264026	AK158612	9.55726	3.58213	-1.41578	2.37e-19	3.78e-18	non-coding RNA
n286434	AK034354	4.61576	1.72896	-1.41666	1.03e-06	4.68e-06	non-coding RNA
n264978	AK148376	17.2352	6.45125	-1.41771	1.19e-13	1.19e-12	non-coding RNA
n272052	AK051588	8.0082	2.99283	-1.41997	3.51e-08	1.94e-07	non-coding RNA
n274118	AK048817	14.4696	5.39742	-1.42269	2.17e-27	5.69e-26	non-coding RNA
n415922	NR_037906	11.298	4.20644	-1.4254	1.04e-18	1.58e-17	non-coding RNA
n271143	AK142198	4.37585	1.62497	-1.42915	6.16e-09	3.71e-08	non-coding RNA
n273035	AK148472	4.71835	1.75153	-1.42967	7.36e-06	2.95e-05	non-coding RNA
n273731	AK049439	3.26596	1.21182	-1.43033	2.47e-07	1.23e-06	non-coding RNA
n281931	AK040089	2.24095	0.830314	-1.43238	3.42e-07	1.66e-06	non-coding RNA
n270846	AK084839	6.64071	2.46051	-1.43238	3.42e-07	1.66e-06	non-coding RNA
n273776	AK082846	10.5081	3.88675	-1.43487	2.78e-11	2.2e-10	non-coding RNA
n267952	AK053971	6.08595	2.25107	-1.43487	2.78e-11	2.2e-10	non-coding RNA
n294591	AK013478	35.1445	12.9975	-1.43507	1.2e-19	1.96e-18	non-coding RNA
n273372	AK049925	3.90907	1.44485	-1.43591	2.25e-08	1.27e-07	non-coding RNA
n278304	AK139516	6.68682	2.46994	-1.43684	6.57e-07	3.07e-06	non-coding RNA
n288732	AK078411	8.08332	2.9838	-1.4378	3.11e-08	1.72e-07	non-coding RNA
n283707	AK037974	7.61633	2.81016	-1.43844	1.5e-09	9.77e-09	non-coding RNA
n280176	AK042276	2.36007	0.870284	-1.43927	9.1e-07	4.16e-06	non-coding RNA
n269101	AK142901	1.88674	0.695744	-1.43927	9.1e-07	4.16e-06	non-coding RNA
n285796	AK035191	7.04884	2.59838	-1.43977	4.3e-08	2.35e-07	non-coding RNA
n276543	AK047122	9.58545	3.52355	-1.44382	1.58e-15	1.87e-14	non-coding RNA
n278112	AK044814	6.69722	2.46056	-1.44458	1.75e-06	7.62e-06	non-coding RNA
n284284	AK037355	5.8866	2.16131	-1.44553	1.5e-16	1.93e-15	non-coding RNA
n276895	AK046682	2.20595	0.808829	-1.44749	2.43e-06	1.04e-05	non-coding RNA
n288033	AK149193	11.8864	4.35702	-1.44789	6.83e-20	1.14e-18	non-coding RNA
n283130	AK038647	2.90471	1.06353	-1.44954	1.04e-08	6.12e-08	non-coding RNA
n424069	GQ859163	1.63536	0.598661	-1.4498	8.96e-21	1.58e-19	non-coding RNA
n293691	AK028947	2.49012	0.911063	-1.4506	3.37e-06	1.42e-05	non-coding RNA
n283005	AK038826	4.51694	1.65261	-1.4506	3.37e-06	1.42e-05	non-coding RNA
n267128	AK089129	18.3759	6.71093	-1.45323	7.52e-25	1.72e-23	non-coding RNA
n272244	AK051311	2.39634	0.874734	-1.45392	4.67e-06	1.93e-05	non-coding RNA
n286558	AK162407	1.55165	0.566396	-1.45392	4.67e-06	1.93e-05	non-coding RNA
n265800	AK156679	2.44302	0.891773	-1.45392	4.67e-06	1.93e-05	non-coding RNA
n277536	AK045668	3.1307	1.1428	-1.45392	4.67e-06	1.93e-05	non-coding RNA
n294311	AK160691	6.26718	2.2877	-1.45392	3.02e-07	1.48e-06	non-coding RNA
n284973	AK137394	5.48322	1.99911	-1.45566	1.22e-10	8.96e-10	non-coding RNA
n273485	AK141495	4.91687	1.78564	-1.4613	3.2e-10	2.25e-09	non-coding RNA
n272162	AK083889	8.27467	3.00174	-1.4629	8.01e-07	3.68e-06	non-coding RNA
n287365	AK136385	4.11735	1.49248	-1.464	7.23e-08	3.82e-07	non-coding RNA
n289972	AK031336	8.4176	3.05126	-1.464	1.51e-17	2.12e-16	non-coding RNA
n287561	AK033187	2.86778	1.03895	-1.4648	6.61e-09	3.97e-08	non-coding RNA
n264461	AK166295	2.37678	0.860708	-1.46541	1.25e-05	4.81e-05	non-coding RNA
n285890	AK035080	7.3415	2.657	-1.46627	1.11e-06	5.04e-06	non-coding RNA
n273470	AK083072	3.75245	1.35807	-1.46627	1.11e-06	5.04e-06	non-coding RNA
n275677	AK140759	5.34812	1.9338	-1.46759	8.4e-10	5.64e-09	non-coding RNA
n280605	AK153628	1.61052	0.581428	-1.46986	1.74e-05	6.59e-05	non-coding RNA
n289456	AK031915	8.59534	3.10307	-1.46986	9.99e-12	8.28e-11	non-coding RNA
n273492	AK083040	6.97735	2.51895	-1.46986	8.28e-15	9.22e-14	non-coding RNA
n424047	AY248756	49.422	17.8422	-1.46986	2e-52	1.4e-50	non-coding RNA
n270172	AK085560	7.02694	2.53355	-1.47174	1.38e-11	1.12e-10	non-coding RNA
n277880	AK045264	4.75901	1.71487	-1.47256	1.74e-08	9.96e-08	non-coding RNA
n277335	AK163514	6.46523	2.32789	-1.47368	2.13e-06	9.2e-06	non-coding RNA
n283667	AK038026	6.61509	2.38138	-1.47396	2.03e-15	2.38e-14	non-coding RNA
n278175	AK139836	46.027	16.5682	-1.47406	1.58e-73	2.23e-71	non-coding RNA
n265556	AK172317	1.82281	0.655875	-1.47467	2.42e-05	8.87e-05	non-coding RNA
n269248	AK086475	5.92295	2.13116	-1.47467	2.42e-05	8.87e-05	non-coding RNA
n270890	AK084784	21.5098	7.73327	-1.47584	2.96e-14	3.12e-13	non-coding RNA
n289234	AK032183	15.7834	5.66769	-1.47758	8.78e-24	1.89e-22	non-coding RNA
n344161	NULL	6.09428	2.18812	-1.47776	2.95e-06	1.25e-05	non-coding RNA
n272703	AK083514	6.0345	2.16469	-1.47908	5.59e-14	5.77e-13	non-coding RNA
n275788	AK047784	5.02335	1.79895	-1.48149	4.58e-08	2.49e-07	non-coding RNA
n268117	AK087441	6.08275	2.17834	-1.48149	4.58e-08	2.49e-07	non-coding RNA
n283619	AK138041	4.4912	1.60838	-1.48149	4.58e-08	2.49e-07	non-coding RNA
n290492	AK019982	13.4415	4.81364	-1.48149	4.58e-08	2.49e-07	non-coding RNA
n289849	AK031508	5.81325	2.0809	-1.48214	4.1e-06	1.7e-05	non-coding RNA
n276145	AK140678	3.60615	1.29085	-1.48214	4.1e-06	1.7e-05	non-coding RNA
n274206	AK082542	8.68994	3.11064	-1.48214	6.82e-11	5.14e-10	non-coding RNA
n270910	AK084759	10.6866	3.82131	-1.48366	5.06e-07	2.4e-06	non-coding RNA
n294073	AK132191	5.96172	2.12677	-1.48706	1.2e-20	2.11e-19	non-coding RNA
n266901	AK154275	4.63918	1.65473	-1.48727	1.66e-11	1.33e-10	non-coding RNA
n279078	AK043599	11.7102	4.17577	-1.48765	7.01e-07	3.27e-06	non-coding RNA
n274038	AK048896	5.3717	1.91552	-1.48765	7.01e-07	3.27e-06	non-coding RNA
n282588	AK039385	3.52377	1.25655	-1.48765	7.01e-07	3.27e-06	non-coding RNA
n267258	AK088641	23.8206	8.48544	-1.48915	1.19e-43	6.36e-42	non-coding RNA
n286525	AK136882	8.22984	2.93066	-1.48964	3.89e-22	7.49e-21	non-coding RNA
n177784	AY722410	1027.28	365.25	-1.49187	0	0	non-coding RNA
n283814	AK137981	2.39826	0.852697	-1.49188	7.88e-06	3.15e-05	non-coding RNA
n284927	AK036255	3.44377	1.22443	-1.49188	9.7e-07	4.42e-06	non-coding RNA
n290293	AK030901	3.32344	1.18164	-1.49188	1.21e-07	6.24e-07	non-coding RNA
n286178	AK034706	11.0559	3.93091	-1.49188	2.18e-25	5.14e-24	non-coding RNA
n284720	AK162650	35.1027	12.4807	-1.49188	3.26e-41	1.58e-39	non-coding RNA
n288896	AK032602	8.77898	3.11776	-1.49354	1.55e-15	1.84e-14	non-coding RNA
n287279	AK033438	6.30906	2.23855	-1.49486	2.65e-09	1.69e-08	non-coding RNA
n293495	AK029351	4.53435	1.60843	-1.49524	2.1e-08	1.19e-07	non-coding RNA
n270591	AK085136	6.39701	2.26838	-1.49574	1.27e-13	1.26e-12	non-coding RNA
n273665	AK141320	4.44572	1.57573	-1.4964	1.34e-06	6.01e-06	non-coding RNA
n275154	AK048340	8.35561	2.96112	-1.4966	2.59e-21	4.69e-20	non-coding RNA
n279697	AK042874	2.72774	0.966184	-1.49734	1.09e-05	4.26e-05	non-coding RNA
n267687	AK087701	4.17948	1.4804	-1.49734	1.09e-05	4.26e-05	non-coding RNA
n267811	AK143269	2.54092	0.899616	-1.49797	3.66e-09	2.28e-08	non-coding RNA
n267564	AK054416	2.93452	1.03765	-1.49981	2.31e-07	1.15e-06	non-coding RNA
n267040	AK165305	2.80523	0.990958	-1.50122	1.86e-06	8.07e-06	non-coding RNA
n266495	AK171392	2.76744	0.97761	-1.50122	1.86e-06	8.07e-06	non-coding RNA
n265358	AK172585	1366.19	482.438	-1.50174	0	0	non-coding RNA
n295743	AK008732	6.22085	2.19563	-1.50248	3.99e-08	2.19e-07	non-coding RNA
n267163	AK089016	3.52108	1.2421	-1.50324	1.52e-05	5.77e-05	non-coding RNA
n288617	AK032889	5.5883	1.97133	-1.50324	1.52e-05	5.77e-05	non-coding RNA
n283924	AK037719	2.21037	0.779727	-1.50324	1.52e-05	5.77e-05	non-coding RNA
n413541	NULL	3.61099	1.27381	-1.50324	1.52e-05	5.77e-05	non-coding RNA
n283982	AK037675	2.96126	1.04234	-1.50638	2.57e-06	1.1e-05	non-coding RNA
n275229	AK048273	2.15842	0.759747	-1.50638	2.57e-06	1.1e-05	non-coding RNA
n267911	AK054032	5.74028	2.02054	-1.50638	1.22e-09	8.04e-09	non-coding RNA
n284761	AK036557	4.02704	1.41749	-1.50638	1.22e-09	8.04e-09	non-coding RNA
n290212	AK030980	2.36762	0.831495	-1.50966	2.11e-05	7.86e-05	non-coding RNA
n294154	AK014195	2.88714	1.01395	-1.50966	2.11e-05	7.85e-05	non-coding RNA
n271873	AK084017	24.418	8.57372	-1.50995	2.83e-38	1.23e-36	non-coding RNA
n275861	AK081241	7.77626	2.72797	-1.51125	4.79e-15	5.42e-14	non-coding RNA
n295288	AK010669	7.29685	2.5586	-1.51192	3.56e-06	1.5e-05	non-coding RNA
n280341	AK080323	17.0777	5.97606	-1.51484	7.1e-11	5.33e-10	non-coding RNA
n270379	AK052632	8.27649	2.89623	-1.51484	2.8e-20	4.78e-19	non-coding RNA
n288921	AK032566	10.193	3.56156	-1.517	9.15e-18	1.31e-16	non-coding RNA
n276379	AK047325	3.91402	1.36677	-1.51788	4.93e-06	2.03e-05	non-coding RNA
n272939	AK050652	10.1577	3.54552	-1.5185	7.02e-17	9.32e-16	non-coding RNA
n274786	AK081879	24.3054	8.46954	-1.52092	2.08e-45	1.19e-43	non-coding RNA
n289167	AK032267	9.7295	3.38666	-1.5225	4.22e-18	6.17e-17	non-coding RNA
n277896	AK045234	2.32334	0.807703	-1.52431	6.84e-06	2.75e-05	non-coding RNA
n269488	AK086230	3.96111	1.37707	-1.52431	1.16e-06	5.27e-06	non-coding RNA
n284558	AK162692	5.0858	1.76806	-1.52431	5.69e-15	6.4e-14	non-coding RNA
n286678	AK033937	7.60727	2.63889	-1.52744	4.47e-11	3.45e-10	non-coding RNA
n275980	AK047646	3.1659	1.09778	-1.52803	1.45e-09	9.49e-09	non-coding RNA
n264870	AK149809	7.88469	2.73368	-1.52821	6.07e-17	8.08e-16	non-coding RNA
n270428	AK085259	3.82128	1.32468	-1.52841	8.29e-09	4.94e-08	non-coding RNA
n285632	AK035378	5.55878	1.92559	-1.52947	2.76e-07	1.36e-06	non-coding RNA
n281174	AK080002	5.02012	1.73808	-1.53023	1.61e-06	7.09e-06	non-coding RNA
n274419	AK082276	1.64678	0.57015	-1.53023	1.61e-06	7.09e-06	non-coding RNA
n270913	AK052364	6.90239	2.38869	-1.53088	2.61e-15	3.03e-14	non-coding RNA
n275317	AK048184	1.88762	0.653071	-1.53126	9.47e-06	3.72e-05	non-coding RNA
n274822	AK081843	7.09474	2.45212	-1.53272	1.14e-08	6.7e-08	non-coding RNA
n273424	AK049797	53.9419	18.6361	-1.5333	1.55e-98	4.07e-96	non-coding RNA
n280018	AK042496	9.25038	3.19498	-1.5337	6.58e-08	3.49e-07	non-coding RNA
n290211	AK030979	7.01481	2.4222	-1.53409	8.44e-11	6.3e-10	non-coding RNA
n281500	AK040530	6.37488	2.19991	-1.53495	4.8e-10	3.3e-09	non-coding RNA
n265245	AK172666	5.85218	2.0187	-1.53555	4.91e-15	5.56e-14	non-coding RNA
n271706	AK084184	5.0881	1.75432	-1.53622	2.76e-14	2.93e-13	non-coding RNA
n277932	AK045164	3.22431	1.10971	-1.5388	1.31e-05	5.03e-05	non-coding RNA
n286498	AK034260	8.48252	2.91586	-1.54057	2.47e-20	4.23e-19	non-coding RNA
n291971	AK029792	7.06038	2.42398	-1.54237	3.38e-20	5.74e-19	non-coding RNA
n287784	AK136070	4.47414	1.53495	-1.54341	3.08e-06	1.3e-05	non-coding RNA
n267326	AK153962	2.45634	0.84224	-1.5442	1.25e-07	6.44e-07	non-coding RNA
n274811	AK163850	21.8524	7.4897	-1.54481	5.6e-33	1.93e-31	non-coding RNA
n283243	AK038522	12.1315	4.15722	-1.54506	2.58e-19	4.12e-18	non-coding RNA
n421722	NULL	18.1964	6.22926	-1.54652	3.78e-36	1.49e-34	non-coding RNA
n290377	AK134063	2.09303	0.716266	-1.54703	1.82e-05	6.86e-05	non-coding RNA
n276804	AK046803	3.34627	1.14514	-1.54703	1.82e-05	6.86e-05	non-coding RNA
n277743	AK163456	3.03202	1.0376	-1.54703	1.82e-05	6.86e-05	non-coding RNA
n277876	AK045270	2.58728	0.885405	-1.54703	7.26e-07	3.37e-06	non-coding RNA
n284001	AK137886	3.54296	1.21245	-1.54703	2.98e-08	1.65e-07	non-coding RNA
n284856	AK036365	3.65884	1.25211	-1.54703	1.25e-09	8.25e-09	non-coding RNA
n284067	AK037594	3.20103	1.09544	-1.54703	5.29e-11	4.06e-10	non-coding RNA
n285245	AK137303	4.57997	1.56476	-1.5494	7.14e-09	4.27e-08	non-coding RNA
n280462	AK041833	4.86839	1.66171	-1.55078	4.25e-06	1.76e-05	non-coding RNA
n285918	AK137108	7.3553	2.51056	-1.55078	4.25e-06	1.76e-05	non-coding RNA
n285325	AK035677	3.97711	1.35749	-1.55078	4.25e-06	1.76e-05	non-coding RNA
n282416	AK138571	7.50092	2.55955	-1.55118	3.25e-14	3.41e-13	non-coding RNA
n289652	AK078012	7.26095	2.47725	-1.55142	1.71e-09	1.11e-08	non-coding RNA
n276205	AK163730	4.91713	1.67655	-1.55232	1.76e-11	1.41e-10	non-coding RNA
n293145	AK132784	2.61131	0.889512	-1.55369	1e-06	4.56e-06	non-coding RNA
n276097	AK047569	4.54334	1.54696	-1.55432	9.82e-09	5.81e-08	non-coding RNA
n277742	AK140058	5.57273	1.89667	-1.55491	1.03e-12	9.46e-12	non-coding RNA
n274763	AK048608	1.88598	0.641401	-1.55601	2.52e-05	9.2e-05	non-coding RNA
n283628	AK038069	1.65216	0.561883	-1.55601	2.52e-05	9.2e-05	non-coding RNA
n267743	AK143295	2.58163	0.877986	-1.55601	2.52e-05	9.2e-05	non-coding RNA
n268107	AK053677	2.15819	0.733979	-1.55601	2.52e-05	9.2e-05	non-coding RNA
n265828	AK172081	1.12309	0.38123	-1.55874	5.88e-06	2.38e-05	non-coding RNA
n282667	AK039287	1.67979	0.570199	-1.55874	5.88e-06	2.38e-05	non-coding RNA
n280113	AK042374	3.41453	1.15905	-1.55874	1.37e-10	9.97e-10	non-coding RNA
n288306	AK148626	7.63045	2.59014	-1.55874	1.02e-19	1.66e-18	non-coding RNA
n279737	AK080468	11.032	3.7436	-1.5592	7.24e-25	1.65e-23	non-coding RNA
n276723	AK046923	6.14881	2.08559	-1.55985	3.3e-11	2.58e-10	non-coding RNA
n271130	AK084533	13.6951	4.63921	-1.56171	1.94e-12	1.73e-11	non-coding RNA
n269562	AK052988	9.88348	3.34741	-1.56198	3.16e-18	4.66e-17	non-coding RNA
n281468	AK040563	6.27196	2.12277	-1.56297	1.88e-10	1.35e-09	non-coding RNA
n277593	AK045604	12.0994	4.09262	-1.56383	2.79e-14	2.95e-13	non-coding RNA
n275611	AK081407	8.0662	2.72592	-1.56515	2.6e-19	4.14e-18	non-coding RNA
n273945	AK082703	3.08114	1.03965	-1.56737	8.12e-06	3.23e-05	non-coding RNA
n271611	AK051887	3.28907	1.10893	-1.5685	1.91e-06	8.27e-06	non-coding RNA
n284579	AK137671	2.00117	0.674709	-1.5685	1.91e-06	8.27e-06	non-coding RNA
n293555	AK029234	2.6383	0.889523	-1.5685	1.91e-06	8.27e-06	non-coding RNA
n276284	AK140632	15.3889	5.18679	-1.56897	3.64e-12	3.17e-11	non-coding RNA
n272207	AK051356	7.31883	2.46197	-1.5718	2.7e-18	4e-17	non-coding RNA
n294956	AK012221	11.7023	3.93175	-1.57355	1.74e-14	1.87e-13	non-coding RNA
n267796	AK087625	1.8351	0.615183	-1.57677	1.12e-05	4.35e-05	non-coding RNA
n275051	AK081651	3.4903	1.17006	-1.57677	2.63e-06	1.12e-05	non-coding RNA
n268559	AK087274	2.16543	0.725921	-1.57677	6.21e-07	2.91e-06	non-coding RNA
n281654	AK138839	7.73258	2.5922	-1.57677	1.24e-18	1.88e-17	non-coding RNA
n282394	AK039603	15.7022	5.26388	-1.57677	6.62e-23	1.34e-21	non-coding RNA
n268332	AK087418	16.3712	5.48359	-1.57796	9.32e-37	3.81e-35	non-coding RNA
n271930	AK083966	11.0605	3.70433	-1.57813	1.66e-32	5.55e-31	non-coding RNA
n283489	AK079508	7.08364	2.36892	-1.58026	1.34e-13	1.32e-12	non-coding RNA
n289029	AK078260	5.03683	1.68396	-1.58066	2.27e-12	2.02e-11	non-coding RNA
n268291	AK143093	2.25009	0.75168	-1.58179	6.64e-10	4.51e-09	non-coding RNA
n414662	NR_029418	4.00567	1.33686	-1.5832	4.82e-08	2.61e-07	non-coding RNA
n276345	AK047375	4.16881	1.38889	-1.58571	3.63e-06	1.52e-05	non-coding RNA
n282770	AK039143	3.48201	1.159	-1.58704	1.55e-05	5.9e-05	non-coding RNA
n284900	AK036297	3.47632	1.15711	-1.58704	1.55e-05	5.89e-05	non-coding RNA
n264329	AK145573	2.47328	0.823239	-1.58704	1.55e-05	5.89e-05	non-coding RNA
n276737	AK046902	7.0842	2.35588	-1.58834	2.94e-16	3.7e-15	non-coding RNA
n277269	AK046098	3.07926	1.02366	-1.58885	1.58e-08	9.08e-08	non-coding RNA
n264264	AK159934	4.08434	1.35779	-1.58885	4.25e-12	3.66e-11	non-coding RNA
n274937	AK081720	3.78018	1.25528	-1.59045	7.25e-11	5.44e-10	non-coding RNA
n283952	AK137914	2.27278	0.753623	-1.59254	1.25e-09	8.25e-09	non-coding RNA
n279612	AK042986	6.70835	2.22343	-1.59317	1.18e-06	5.33e-06	non-coding RNA
n271328	AK052068	9.28601	3.07693	-1.59357	2.77e-14	2.93e-13	non-coding RNA
n276497	AK047176	1.82097	0.60262	-1.59539	5e-06	2.06e-05	non-coding RNA
n271725	AK084172	8.96052	2.96533	-1.59539	9.92e-11	7.35e-10	non-coding RNA
n281180	AK138984	1.90538	0.629746	-1.59724	9.1e-08	4.77e-07	non-coding RNA
n270227	AK085482	10.2612	3.39045	-1.59765	7.94e-12	6.63e-11	non-coding RNA
n289690	AK134456	2.00009	0.660557	-1.59831	2.14e-05	7.98e-05	non-coding RNA
n284351	AK137772	4.15371	1.37182	-1.59831	2.14e-05	7.98e-05	non-coding RNA
n199619	NULL	3.26966	1.07985	-1.59831	2.14e-05	7.98e-05	non-coding RNA
n272751	AK083490	3.82295	1.26197	-1.599	3.28e-11	2.56e-10	non-coding RNA
n297114	AK005333	58.0788	19.1721	-1.599	2.8e-40	1.3e-38	non-coding RNA
n284523	AK137684	1.69048	0.557847	-1.59949	3.83e-07	1.84e-06	non-coding RNA
n289078	AK134986	5.90247	1.94636	-1.60054	1.36e-10	9.92e-10	non-coding RNA
n273902	AK082722	2.99835	0.987505	-1.60231	1.62e-06	7.14e-06	non-coding RNA
n264355	AK145473	4.36815	1.43865	-1.60231	2.98e-08	1.65e-07	non-coding RNA
n283643	AK038052	3.94495	1.29927	-1.60231	5.63e-10	3.86e-09	non-coding RNA
n264337	AK166785	7.52777	2.47773	-1.6032	1.36e-19	2.21e-18	non-coding RNA
n274766	AK081907	42.1064	13.8485	-1.60431	9.26e-74	1.33e-71	non-coding RNA
n284234	AK137812	1.86741	0.613492	-1.60592	6.9e-06	2.77e-05	non-coding RNA
n290245	AK018036	11.5146	3.78285	-1.60592	5.71e-15	6.42e-14	non-coding RNA
n268229	AK053535	2.11554	0.693944	-1.60814	5.26e-07	2.49e-06	non-coding RNA
n423590	NULL	5.11481	1.67777	-1.60814	5.26e-07	2.49e-06	non-coding RNA
n276792	AK046827	3.21776	1.05549	-1.60814	7.71e-10	5.2e-09	non-coding RNA
n275033	AK048452	3.41979	1.12177	-1.60814	7.71e-10	5.2e-09	non-coding RNA
n289013	AK135042	19.0447	6.24139	-1.60945	2.83e-24	6.26e-23	non-coding RNA
n286553	AK034166	2.64315	0.866111	-1.60964	4.08e-08	2.24e-07	non-coding RNA
n286072	AK137038	4.51485	1.47943	-1.60964	4.08e-08	2.24e-07	non-coding RNA
n269186	AK086548	6.79889	2.22619	-1.61072	3.95e-13	3.77e-12	non-coding RNA
n286409	AK034390	32.7984	10.7259	-1.61253	4.28e-65	4.61e-63	non-coding RNA
n280135	AK169534	2.56219	0.837559	-1.61311	1.71e-07	8.68e-07	non-coding RNA
n287314	AK033411	2.69277	0.877623	-1.61741	9.51e-06	3.73e-05	non-coding RNA
n266512	AK089531	2.2945	0.74782	-1.61741	7.23e-07	3.36e-06	non-coding RNA
n290040	AK031225	4.77304	1.55562	-1.61741	7.23e-07	3.36e-06	non-coding RNA
n285217	AK035805	5.66463	1.84621	-1.61741	5.6e-08	3.01e-07	non-coding RNA
n289445	AK134610	19.7988	6.44032	-1.62021	2.47e-48	1.57e-46	non-coding RNA
n283085	AK038725	3.66708	1.19207	-1.62117	1.83e-08	1.05e-07	non-coding RNA
n265835	AK156638	444.228	144.162	-1.62361	0	0	non-coding RNA
n281943	AK138764	6.29821	2.04269	-1.62447	6.01e-09	3.65e-08	non-coding RNA
n270583	AK085146	3.36704	1.09203	-1.62447	6.01e-09	3.65e-08	non-coding RNA
n286441	AK034340	2.33915	0.757116	-1.6274	9.93e-07	4.52e-06	non-coding RNA
n276421	AK047281	4.10021	1.32712	-1.6274	1.97e-09	1.27e-08	non-coding RNA
n281237	AK040852	3.42189	1.10757	-1.6274	4.14e-12	3.58e-11	non-coding RNA
n265122	AK158164	1.77359	0.57302	-1.63001	1.31e-05	5.02e-05	non-coding RNA
n295107	AK011593	10.0216	3.23783	-1.63001	3.67e-14	3.83e-13	non-coding RNA
n283807	AK037852	4.57808	1.4784	-1.63071	1.71e-11	1.37e-10	non-coding RNA
n285757	AK020539	9.44808	3.04998	-1.63122	3.23e-07	1.57e-06	non-coding RNA
n268984	AK086774	13.9111	4.49071	-1.63122	7.3e-19	1.13e-17	non-coding RNA
n294992	AK012053	19.5812	6.31367	-1.63292	1.51e-13	1.48e-12	non-coding RNA
n286486	AK034279	1.84984	0.595805	-1.63449	4.22e-06	1.75e-05	non-coding RNA
n266836	AK154640	2.0803	0.670034	-1.63449	4.22e-06	1.75e-05	non-coding RNA
n282237	AK039774	4.56488	1.47028	-1.63449	4.22e-06	1.75e-05	non-coding RNA
n265181	AK172719	3.65095	1.17591	-1.63449	4.22e-06	1.75e-05	non-coding RNA
n279528	AK043100	4.33161	1.39515	-1.63449	1.05e-07	5.45e-07	non-coding RNA
n280746	AK169444	7.45174	2.39689	-1.63642	2.33e-11	1.85e-10	non-coding RNA
n277564	AK045641	6.60805	2.12419	-1.63731	3.43e-08	1.9e-07	non-coding RNA
n277720	AK163463	5.84847	1.8789	-1.63817	1.36e-06	6.1e-06	non-coding RNA
n290362	AK030857	2.95834	0.950406	-1.63817	1.36e-06	6.1e-06	non-coding RNA
n276305	AK047419	7.28469	2.3403	-1.63817	7.7e-12	6.43e-11	non-coding RNA
n279848	AK042687	5.36042	1.72132	-1.63883	2.92e-10	2.06e-09	non-coding RNA
n284214	AK037438	2.11004	0.676427	-1.64126	4.42e-07	2.11e-06	non-coding RNA
n280693	AK080271	5.48163	1.75728	-1.64126	4.42e-07	2.11e-06	non-coding RNA
n270219	AK085487	7.98923	2.56045	-1.64166	7.5e-15	8.36e-14	non-coding RNA
n265120	AK158169	2.38524	0.764282	-1.64196	3.69e-09	2.29e-08	non-coding RNA
n269752	AK085964	5.71121	1.82948	-1.64236	3.18e-11	2.48e-10	non-coding RNA
n281932	AK040087	4.26419	1.36451	-1.64389	1.44e-07	7.33e-07	non-coding RNA
n273513	AK083007	8.69313	2.78174	-1.64389	8.28e-16	1.01e-14	non-coding RNA
n276979	AK046568	33.5529	10.7282	-1.64502	7.15e-67	8.33e-65	non-coding RNA
n289603	AK134508	11.6791	3.73139	-1.64615	1.02e-14	1.12e-13	non-coding RNA
n270628	AK142398	1.95989	0.62573	-1.64716	5.8e-06	2.35e-05	non-coding RNA
n276731	AK046910	1.8141	0.579184	-1.64716	5.8e-06	2.35e-05	non-coding RNA
n278024	AK044976	3.473	1.10882	-1.64716	5.8e-06	2.35e-05	non-coding RNA
n273901	AK049072	2.08322	0.663874	-1.64984	1.87e-06	8.12e-06	non-coding RNA
n277700	AK045466	3.52576	1.12358	-1.64984	1.87e-06	8.12e-06	non-coding RNA
n270660	AK085080	5.38156	1.7136	-1.651	4.72e-12	4.07e-11	non-coding RNA
n276358	AK047353	6.0923	1.93942	-1.65136	1.65e-09	1.07e-08	non-coding RNA
n285075	AK036027	6.71168	2.13659	-1.65136	1.65e-09	1.07e-08	non-coding RNA
n280033	AK042478	1.88004	0.5982	-1.65206	6.06e-07	2.85e-06	non-coding RNA
n283946	AK137918	3.31533	1.05489	-1.65206	6.06e-07	2.85e-06	non-coding RNA
n270519	AK142442	5.09306	1.62054	-1.65206	6.06e-07	2.85e-06	non-coding RNA
n274531	AK082144	4.65702	1.48112	-1.65272	5.43e-10	3.72e-09	non-coding RNA
n275866	AK140724	8.55759	2.7207	-1.65322	5.09e-16	6.28e-15	non-coding RNA
n286485	AK034280	4.5025	1.43077	-1.65394	1.79e-10	1.29e-09	non-coding RNA
n286865	AK033803	6.31529	2.00529	-1.65504	5.9e-11	4.48e-10	non-coding RNA
n268116	AK143163	2.28052	0.723874	-1.65555	6.42e-08	3.41e-07	non-coding RNA
n274245	AK141112	3.3627	1.06738	-1.65555	6.42e-08	3.41e-07	non-coding RNA
n290142	AK031047	3.6285	1.15063	-1.65694	2.1e-08	1.19e-07	non-coding RNA
n286762	AK136818	5.87071	1.86166	-1.65694	6.43e-12	5.45e-11	non-coding RNA
n288663	AK135291	3.65099	1.15679	-1.65816	6.87e-09	4.12e-08	non-coding RNA
n289141	AK032296	4.73068	1.49888	-1.65816	2.3e-16	2.91e-15	non-coding RNA
n283726	AK138007	1.74462	0.552358	-1.65923	2.48e-05	9.07e-05	non-coding RNA
n265268	AK157568	2.919	0.924176	-1.65923	2.48e-05	9.07e-05	non-coding RNA
n274906	AK163836	3.60091	1.13956	-1.65988	7.72e-14	7.83e-13	non-coding RNA
n291058	AK133560	6.30274	1.99098	-1.6625	2.65e-11	2.1e-10	non-coding RNA
n289219	AK032201	14.9263	4.7133	-1.66305	3.29e-37	1.37e-35	non-coding RNA
n275711	AK081302	2.63605	0.83201	-1.66371	8.3e-07	3.81e-06	non-coding RNA
n272056	AK051581	2.69094	0.848231	-1.66558	8.77e-08	4.6e-07	non-coding RNA
n281715	AK138815	1.70861	0.538582	-1.66558	8.77e-08	4.6e-07	non-coding RNA
n283260	AK038504	5.95424	1.87591	-1.66632	2.86e-08	1.59e-07	non-coding RNA
n278881	AK043872	3.45316	1.08794	-1.66632	2.86e-08	1.59e-07	non-coding RNA
n284355	AK037281	2.5993	0.818556	-1.66697	9.37e-09	5.56e-08	non-coding RNA
n272227	AK083872	2.84376	0.895538	-1.66697	9.37e-09	5.56e-08	non-coding RNA
n285243	AK035770	4.57694	1.43906	-1.66925	3.6e-11	2.8e-10	non-coding RNA
n276247	AK140649	6.4073	2.01456	-1.66925	3.6e-11	2.8e-10	non-coding RNA
n282761	AK138429	6.05008	1.90181	-1.66958	1.19e-11	9.8e-11	non-coding RNA
n293786	AK161112	3.51345	1.1038	-1.67041	4.3e-13	4.08e-12	non-coding RNA
n270549	AK052550	17.8063	5.58903	-1.67172	1.91e-16	2.44e-15	non-coding RNA
n274907	AK081749	7.56631	2.37295	-1.67291	1.08e-21	2e-20	non-coding RNA
n284963	AK036205	9.97777	3.12906	-1.67299	3.6e-22	6.95e-21	non-coding RNA
n273448	AK049741	3.02088	0.94518	-1.67631	1.09e-05	4.26e-05	non-coding RNA
n273395	AK049877	1.61753	0.506096	-1.67631	1.09e-05	4.26e-05	non-coding RNA
n278930	AK043811	3.75338	1.17437	-1.67631	1.09e-05	4.26e-05	non-coding RNA
n290723	AK017429	4.44028	1.38928	-1.67631	1.09e-05	4.25e-05	non-coding RNA
n290153	AK161776	2.35562	0.737033	-1.67631	3.51e-06	1.48e-05	non-coding RNA
n272979	AK153825	5.05957	1.58305	-1.67631	1.14e-06	5.15e-06	non-coding RNA
n287005	AK136623	2.27281	0.711121	-1.67631	1.14e-06	5.15e-06	non-coding RNA
n279977	AK042545	10.5464	3.29977	-1.67631	3.68e-07	1.78e-06	non-coding RNA
n290991	AK030467	3.76726	1.17871	-1.67631	3.68e-07	1.78e-06	non-coding RNA
n271385	AK052023	3.17573	0.99363	-1.67631	1.2e-07	6.19e-07	non-coding RNA
n273948	AK082700	2.46563	0.771451	-1.67631	1.28e-08	7.44e-08	non-coding RNA
n270696	AK052462	5.29201	1.65578	-1.67631	4.19e-09	2.6e-08	non-coding RNA
n283344	AK138127	4.7035	1.47164	-1.67631	4.19e-09	2.6e-08	non-coding RNA
n414123	NR_015569	5.76036	1.80231	-1.67631	4.19e-09	2.6e-08	non-coding RNA
n275270	AK048234	3.14826	0.985036	-1.67631	1.49e-10	1.08e-09	non-coding RNA
n273105	AK050330	7.30871	2.28677	-1.67631	1.62e-11	1.3e-10	non-coding RNA
n289608	AK161838	10.8147	3.38374	-1.67631	5.34e-12	4.58e-11	non-coding RNA
n295022	AK011961	17.7958	5.56799	-1.67631	1.07e-28	2.98e-27	non-coding RNA
n275412	AK140811	21.1764	6.62572	-1.67631	9.14e-37	3.74e-35	non-coding RNA
n270573	AK142416	4.1362	1.28842	-1.68271	2.4e-12	2.13e-11	non-coding RNA
n286113	AK034789	6.78474	2.11171	-1.68388	7.2e-20	1.19e-18	non-coding RNA
n275779	AK047786	6.39207	1.98714	-1.68559	5.7e-09	3.47e-08	non-coding RNA
n293882	AK019506	3.30733	1.02772	-1.68622	1.74e-08	9.96e-08	non-coding RNA
n286129	AK034770	5.03824	1.56386	-1.6878	1.63e-07	8.29e-07	non-coding RNA
n284860	AK036362	2.90262	0.900348	-1.6888	5.03e-07	2.38e-06	non-coding RNA
n278821	AK043973	2.97695	0.922647	-1.68998	1.55e-06	6.85e-06	non-coding RNA
n272544	AK141773	4.40712	1.3659	-1.68998	1.55e-06	6.85e-06	non-coding RNA
n289760	AK031654	3.901	1.20904	-1.68998	1.55e-06	6.85e-06	non-coding RNA
n275177	AK163813	2.42711	0.752236	-1.68998	1.55e-06	6.85e-06	non-coding RNA
n289501	AK031859	13.2987	4.12167	-1.68998	9.84e-12	8.15e-11	non-coding RNA
n276327	AK047391	3.06191	0.948039	-1.69142	4.81e-06	1.98e-05	non-coding RNA
n265288	AK157538	4.27095	1.32162	-1.69225	2.74e-10	1.95e-09	non-coding RNA
n416501	NR_040628	3.34988	1.0366	-1.69225	2.74e-10	1.94e-09	non-coding RNA
n289688	AK134458	5.97003	1.84669	-1.6928	8.22e-23	1.66e-21	non-coding RNA
n283677	AK038012	2.31387	0.71555	-1.69318	1.5e-05	5.71e-05	non-coding RNA
n280247	AK042174	3.76693	1.1649	-1.69318	1.5e-05	5.71e-05	non-coding RNA
n285082	AK137361	2.92066	0.900952	-1.69677	2.37e-08	1.33e-07	non-coding RNA
n272077	AK051546	2.76095	0.850765	-1.69833	7.25e-08	3.83e-07	non-coding RNA
n271843	AK084055	2.96547	0.913785	-1.69833	7.25e-08	3.83e-07	non-coding RNA
n270663	AK052483	1.99679	0.615294	-1.69833	7.25e-08	3.83e-07	non-coding RNA
n268239	AK053523	35.1979	10.8359	-1.69967	7.08e-122	2.62e-119	non-coding RNA
n271862	AK164376	3.80543	1.17113	-1.70016	2.23e-07	1.11e-06	non-coding RNA
n266928	AK154091	4.66154	1.4346	-1.70016	2.23e-07	1.11e-06	non-coding RNA
n285179	AK035856	4.60713	1.41786	-1.70016	2.23e-07	1.11e-06	non-coding RNA
n270639	AK052498	9.83942	3.02669	-1.70083	3.73e-10	2.6e-09	non-coding RNA
n273925	AK082713	1.60186	0.492245	-1.7023	6.86e-07	3.21e-06	non-coding RNA
n268911	AK086862	3.739	1.14898	-1.7023	6.86e-07	3.21e-06	non-coding RNA
n275143	AK081612	3.09429	0.95086	-1.7023	6.86e-07	3.21e-06	non-coding RNA
n283938	AK137924	1.16934	0.358691	-1.70488	2.12e-06	9.15e-06	non-coding RNA
n271666	AK051847	2.56838	0.787844	-1.70488	2.12e-06	9.15e-06	non-coding RNA
n295589	AK009155	5.48654	1.68298	-1.70488	2.12e-06	9.15e-06	non-coding RNA
n269089	AK086650	6.01944	1.84366	-1.70705	8.78e-18	1.26e-16	non-coding RNA
n281445	AK040596	25.4211	7.78435	-1.70738	9.84e-75	1.44e-72	non-coding RNA
n283165	AK038583	1.54477	0.472823	-1.70802	6.57e-06	2.65e-05	non-coding RNA
n273214	AK149417	1.26367	0.386786	-1.70802	6.57e-06	2.65e-05	non-coding RNA
n272113	AK051501	3.02991	0.925786	-1.71052	9.87e-08	5.12e-07	non-coding RNA
n291024	AK030418	2.57578	0.787027	-1.71052	9.87e-08	5.12e-07	non-coding RNA
n280937	AK041097	2.05715	0.627948	-1.71193	2.05e-05	7.65e-05	non-coding RNA
n268153	AK053627	2.20276	0.672393	-1.71193	2.05e-05	7.65e-05	non-coding RNA
n276424	AK047275	2.42524	0.740306	-1.71193	2.05e-05	7.65e-05	non-coding RNA
n274995	AK048487	2.24176	0.684299	-1.71193	2.05e-05	7.65e-05	non-coding RNA
n280490	AK153666	1.09618	0.334609	-1.71193	2.05e-05	7.65e-05	non-coding RNA
n293936	AK132422	4.56247	1.3927	-1.71193	1.54e-09	1e-08	non-coding RNA
n270732	AK084992	4.52295	1.38064	-1.71193	1.31e-13	1.3e-12	non-coding RNA
n268389	AK053311	10.1768	3.10647	-1.71193	1.1e-21	2.05e-20	non-coding RNA
n271790	AK084103	20.6743	6.30418	-1.71346	9.37e-25	2.13e-23	non-coding RNA
n273358	AK049947	11.0236	3.35886	-1.71456	1.78e-18	2.67e-17	non-coding RNA
n279544	AK043078	10.5802	3.22325	-1.71478	7.43e-11	5.57e-10	non-coding RNA
n278885	AK043866	2.49053	0.757598	-1.71695	9.35e-07	4.27e-06	non-coding RNA
n285883	AK079151	2.79403	0.849918	-1.71695	9.35e-07	4.27e-06	non-coding RNA
n344277	NULL	16.285	4.95374	-1.71695	1.52e-40	7.15e-39	non-coding RNA
n274144	AK048792	5.29487	1.60875	-1.71865	1.78e-13	1.74e-12	non-coding RNA
n286426	AK034364	9.04355	2.74382	-1.7207	7.2e-18	1.04e-16	non-coding RNA
n274747	AK081932	2.69435	0.817209	-1.72116	2.89e-06	1.23e-05	non-coding RNA
n275329	AK048163	7.31621	2.21904	-1.72116	2.89e-06	1.23e-05	non-coding RNA
n288313	AK148610	4.55075	1.38026	-1.72116	3.32e-11	2.59e-10	non-coding RNA
n280760	AK041371	5.68268	1.72195	-1.72253	1.62e-12	1.46e-11	non-coding RNA
n267345	AK088305	6.67609	2.02263	-1.72277	1.31e-15	1.55e-14	non-coding RNA
n286015	AK034929	4.3112	1.30539	-1.72361	1.34e-07	6.88e-07	non-coding RNA
n272343	AK141831	2.20048	0.665542	-1.72522	6.35e-09	3.83e-08	non-coding RNA
n276355	AK047359	2.03554	0.615173	-1.72635	8.98e-06	3.53e-05	non-coding RNA
n284015	AK037650	2.9877	0.90293	-1.72635	3.05e-10	2.15e-09	non-coding RNA
n294333	AK013890	6.79748	2.05431	-1.72635	3.05e-10	2.14e-09	non-coding RNA
n272456	AK083738	5.70498	1.72285	-1.72742	2.91e-17	3.98e-16	non-coding RNA
n269017	AK053090	1.61147	0.486509	-1.72784	4.12e-07	1.97e-06	non-coding RNA
n269641	AK052959	2.13236	0.643768	-1.72784	4.12e-07	1.97e-06	non-coding RNA
n278154	AK139876	2.90609	0.87736	-1.72784	4.12e-07	1.97e-06	non-coding RNA
n278064	AK044893	5.10361	1.5408	-1.72784	7.24e-13	6.74e-12	non-coding RNA
n268924	AK053118	5.03995	1.52158	-1.72784	1.45e-18	2.19e-17	non-coding RNA
n264905	AK149615	6.53629	1.97262	-1.72836	3.56e-14	3.73e-13	non-coding RNA
n291712	AK016442	6.43945	1.94283	-1.72878	1.94e-08	1.1e-07	non-coding RNA
n274706	AK140983	3.11532	0.939917	-1.72878	1.94e-08	1.1e-07	non-coding RNA
n283033	AK038790	4.15527	1.25312	-1.72942	9.28e-10	6.2e-09	non-coding RNA
n267281	AK088542	5.82822	1.75733	-1.72967	2.18e-19	3.49e-18	non-coding RNA
n280305	AK042096	12.4345	3.74868	-1.72989	1.09e-20	1.91e-19	non-coding RNA
n279500	AK139171	9.54288	2.87324	-1.73175	1.06e-26	2.66e-25	non-coding RNA
n287529	AK033236	2.43717	0.73322	-1.73289	1.27e-06	5.72e-06	non-coding RNA
n283585	AK038106	2.61293	0.786096	-1.73289	1.27e-06	5.71e-06	non-coding RNA
n265604	AK156993	1.89684	0.570663	-1.73289	5.94e-08	3.19e-07	non-coding RNA
n268734	AK142969	4.98732	1.50043	-1.73289	2.82e-09	1.79e-08	non-coding RNA
n285527	AK035451	2.84282	0.855259	-1.73289	2.82e-09	1.79e-08	non-coding RNA
n288755	AK032739	3.685	1.10863	-1.73289	2.82e-09	1.79e-08	non-coding RNA
n278928	AK043813	16.6094	4.9969	-1.73289	2.72e-35	1.04e-33	non-coding RNA
n278320	AK139558	52.6571	15.8361	-1.73341	1.01e-111	3.37e-109	non-coding RNA
n266641	AK155584	4.58641	1.37735	-1.73547	9.77e-13	8.97e-12	non-coding RNA
n275761	AK081280	4.23514	1.27064	-1.73685	8.61e-09	5.13e-08	non-coding RNA
n276866	AK080972	2.72267	0.816867	-1.73685	8.61e-09	5.13e-08	non-coding RNA
n275585	AK081438	5.24267	1.57199	-1.73771	1.82e-07	9.19e-07	non-coding RNA
n279865	AK042672	4.93185	1.47879	-1.73771	1.82e-07	9.18e-07	non-coding RNA
n274559	AK082117	10.1481	3.04288	-1.73771	1.32e-19	2.14e-18	non-coding RNA
n276701	AK046950	2.9334	0.878752	-1.73904	3.94e-06	1.64e-05	non-coding RNA
n283818	AK037843	2.48289	0.743796	-1.73904	3.94e-06	1.64e-05	non-coding RNA
n413442	NULL	5.72736	1.71573	-1.73904	3.94e-06	1.64e-05	non-coding RNA
n275257	AK048247	3.07463	0.921061	-1.73904	3.94e-06	1.64e-05	non-coding RNA
n268286	AK053468	2.10759	0.631367	-1.73904	3.94e-06	1.64e-05	non-coding RNA
n271387	AK084393	2.39423	0.716062	-1.7414	2.63e-08	1.47e-07	non-coding RNA
n284708	AK036649	10.8698	3.25092	-1.7414	4.46e-22	8.52e-21	non-coding RNA
n267422	AK165148	2.17491	0.649559	-1.74342	5.6e-07	2.64e-06	non-coding RNA
n285738	AK035258	1.94899	0.580766	-1.7467	1.22e-05	4.7e-05	non-coding RNA
n286785	AK136774	2.16983	0.646572	-1.7467	1.22e-05	4.7e-05	non-coding RNA
n274213	AK048774	1.98079	0.590241	-1.7467	1.22e-05	4.7e-05	non-coding RNA
n283801	AK137985	1.70398	0.507758	-1.7467	1.22e-05	4.7e-05	non-coding RNA
n272582	AK051015	3.44327	1.02604	-1.7467	8.05e-08	4.24e-07	non-coding RNA
n276583	AK140518	22.4435	6.67918	-1.74855	7.33e-41	3.5e-39	non-coding RNA
n284844	AK036391	8.9402	2.65883	-1.74952	5.36e-21	9.55e-20	non-coding RNA
n270376	AK085307	2.82479	0.839636	-1.75031	1.73e-06	7.53e-06	non-coding RNA
n284403	AK079466	4.29704	1.27724	-1.75031	1.73e-06	7.53e-06	non-coding RNA
n294296	AK132069	4.03661	1.19984	-1.75031	1.73e-06	7.53e-06	non-coding RNA
n275180	AK048316	2.95456	0.877623	-1.75127	1.7e-09	1.1e-08	non-coding RNA
n267382	AK153909	2.43078	0.72121	-1.75293	2.47e-07	1.23e-06	non-coding RNA
n289287	AK032087	4.85458	1.44035	-1.75293	2.48e-10	1.76e-09	non-coding RNA
n272259	AK051291	9.33151	2.76483	-1.75492	3.56e-08	1.96e-07	non-coding RNA
n297306	AK004196	20.7583	6.15047	-1.75492	3.56e-08	1.96e-07	non-coding RNA
n277169	AK140228	9.95501	2.94638	-1.75648	5.16e-09	3.18e-08	non-coding RNA
n269278	AK086440	2.87054	0.848246	-1.75877	5.35e-06	2.18e-05	non-coding RNA
n289860	AK134354	1.68669	0.498417	-1.75877	5.35e-06	2.18e-05	non-coding RNA
n278896	AK043855	3.45634	1.02135	-1.75877	1.1e-10	8.12e-10	non-coding RNA
n274408	AK082288	4.2877	1.26701	-1.75877	1.1e-10	8.12e-10	non-coding RNA
n271727	AK084170	8.89479	2.62683	-1.75964	1.45e-21	2.67e-20	non-coding RNA
n269310	AK086410	2.59691	0.766536	-1.76037	7.6e-07	3.51e-06	non-coding RNA
n274837	AK048581	2.55817	0.755099	-1.76037	7.6e-07	3.51e-06	non-coding RNA
n286654	AK033989	13.0083	3.83568	-1.76188	1.43e-40	6.71e-39	non-coding RNA
n280806	AK080260	7.27323	2.14374	-1.76246	1.57e-08	9.04e-08	non-coding RNA
n274544	AK082130	3.03128	0.892642	-1.76377	3.34e-10	2.35e-09	non-coding RNA
n275223	AK048281	4.1071	1.20945	-1.76377	3.34e-10	2.34e-09	non-coding RNA
n294065	AK132214	2.63259	0.775237	-1.76377	3.34e-10	2.34e-09	non-coding RNA
n289525	AK031838	2.21111	0.648577	-1.76942	1.67e-05	6.32e-05	non-coding RNA
n263600	AK039075	3.16535	0.928482	-1.76942	1.67e-05	6.32e-05	non-coding RNA
n267047	AK143692	1.73528	0.509005	-1.76942	1.67e-05	6.32e-05	non-coding RNA
n268667	AK142990	1.36008	0.39895	-1.76942	1.67e-05	6.32e-05	non-coding RNA
n278630	AK044288	2.89244	0.848432	-1.76942	1.67e-05	6.31e-05	non-coding RNA
n287519	AK033252	1.97933	0.58059	-1.76942	2.35e-06	1.01e-05	non-coding RNA
n271752	AK051808	2.07703	0.60925	-1.76942	2.35e-06	1.01e-05	non-coding RNA
n274435	AK082255	2.22481	0.652598	-1.76942	3.34e-07	1.62e-06	non-coding RNA
n275484	AK047945	2.81328	0.82521	-1.76942	4.81e-08	2.61e-07	non-coding RNA
n281895	AK079774	6.11092	1.7925	-1.76942	4.81e-08	2.61e-07	non-coding RNA
n275732	AK047809	5.0505	1.48145	-1.76942	6.97e-09	4.17e-08	non-coding RNA
n271693	AK051833	4.39587	1.28943	-1.76942	1.49e-10	1.08e-09	non-coding RNA
n265089	AK158304	9.97229	2.92514	-1.76942	3.22e-12	2.82e-11	non-coding RNA
n285387	AK035603	29.9463	8.77043	-1.77166	8.44e-46	4.87e-44	non-coding RNA
n296055	AK007507	13.6418	3.98373	-1.77584	3.09e-09	1.94e-08	non-coding RNA
n271118	AK084537	4.13405	1.20724	-1.77584	3.09e-09	1.94e-08	non-coding RNA
n271296	AK142124	3.01225	0.879647	-1.77584	3.09e-09	1.94e-08	non-coding RNA
n274765	AK081913	3.10837	0.906617	-1.77759	1.47e-07	7.49e-07	non-coding RNA
n283544	AK138064	4.20592	1.22674	-1.77759	1.47e-07	7.49e-07	non-coding RNA
n270477	AK142479	6.85755	2.00014	-1.77759	1.47e-07	7.49e-07	non-coding RNA
n274652	AK048661	3.44943	1.00609	-1.77759	1.47e-07	7.49e-07	non-coding RNA
n287584	AK033152	2.5589	0.745688	-1.77888	1.03e-06	4.68e-06	non-coding RNA
n282999	AK038835	5.87621	1.71193	-1.77927	7.02e-22	1.33e-20	non-coding RNA
n274116	AK048820	4.80759	1.40047	-1.7794	1.39e-16	1.8e-15	non-coding RNA
n293198	AK132693	5.26827	1.53335	-1.78064	7.27e-06	2.91e-05	non-coding RNA
n289201	AK134883	3.51113	1.02192	-1.78064	7.27e-06	2.91e-05	non-coding RNA
n276722	AK140470	3.00386	0.874284	-1.78064	7.27e-06	2.91e-05	non-coding RNA
n290746	AK017401	7.09905	2.0662	-1.78064	2e-10	1.44e-09	non-coding RNA
n281415	AK040628	5.5838	1.62388	-1.7818	1.37e-09	8.99e-09	non-coding RNA
n268196	AK143127	3.17497	0.923345	-1.7818	1.37e-09	8.98e-09	non-coding RNA
n278657	AK044243	6.10467	1.77361	-1.78322	9.39e-09	5.57e-08	non-coding RNA
n277542	AK163483	5.11265	1.48453	-1.78406	2.8e-15	3.24e-14	non-coding RNA
n265860	AK089848	6.394	1.85659	-1.78406	2.8e-15	3.24e-14	non-coding RNA
n288730	AK032761	3.45391	1.00223	-1.78501	6.49e-08	3.45e-07	non-coding RNA
n265918	AK156520	3.16938	0.918187	-1.78734	4.52e-07	2.15e-06	non-coding RNA
n294337	AK132045	5.4673	1.58391	-1.78734	4.52e-07	2.15e-06	non-coding RNA
n284554	AK036931	6.56124	1.90083	-1.78734	4.26e-24	9.37e-23	non-coding RNA
n276156	AK047524	17.1059	4.9541	-1.7878	1.61e-34	5.98e-33	non-coding RNA
n271477	AK051972	6.49486	1.87972	-1.78878	5.8e-12	4.97e-11	non-coding RNA
n420391	NULL	3.99142	1.15475	-1.78932	8.32e-17	1.09e-15	non-coding RNA
n294777	AK012913	17.8233	5.15645	-1.78932	8.32e-17	1.09e-15	non-coding RNA
n283670	AK138019	3.9062	1.12859	-1.79124	3.82e-13	3.64e-12	non-coding RNA
n274782	AK081885	2.11538	0.610952	-1.79179	2.86e-08	1.59e-07	non-coding RNA
n277271	AK046092	12.3641	3.5704	-1.792	9.13e-31	2.85e-29	non-coding RNA
n274250	AK082481	15.6904	4.52627	-1.79349	2.49e-16	3.15e-15	non-coding RNA
n285829	AK035139	13.0619	3.76718	-1.7938	2.5e-20	4.26e-19	non-coding RNA
n271368	AK084404	1.88436	0.543037	-1.79495	2.26e-05	8.38e-05	non-coding RNA
n270479	AK085229	2.31324	0.666632	-1.79495	2.26e-05	8.38e-05	non-coding RNA
n285495	AK079251	2.25465	0.649748	-1.79495	2.26e-05	8.38e-05	non-coding RNA
n277411	AK045857	2.39589	0.690451	-1.79495	2.26e-05	8.38e-05	non-coding RNA
n276248	AK081024	2.20459	0.635321	-1.79495	1.99e-07	9.93e-07	non-coding RNA
n279237	AK043387	8.70194	2.50773	-1.79495	1.72e-25	4.09e-24	non-coding RNA
n284979	AK036179	9.07608	2.61555	-1.79495	1.89e-33	6.66e-32	non-coding RNA
n283434	AK138096	4.07585	1.17324	-1.7966	1.12e-14	1.24e-13	non-coding RNA
n275573	AK081447	9.78994	2.81778	-1.79674	7.73e-26	1.87e-24	non-coding RNA
n274826	AK081837	4.45334	1.27963	-1.79917	1.39e-06	6.2e-06	non-coding RNA
n286547	AK034178	4.71059	1.35217	-1.80064	5.11e-13	4.81e-12	non-coding RNA
n272119	AK051494	2.08927	0.599222	-1.80184	8.74e-08	4.59e-07	non-coding RNA
n288677	AK078418	2.29256	0.657526	-1.80184	8.74e-08	4.59e-07	non-coding RNA
n270459	AK052577	3.02536	0.867701	-1.80184	5.29e-11	4.06e-10	non-coding RNA
n275432	AK048013	10.893	3.12422	-1.80184	3.36e-33	1.17e-31	non-coding RNA
n288699	AK135259	3.17856	0.910473	-1.80369	5.58e-09	3.4e-08	non-coding RNA
n267249	AK088689	1.87316	0.536047	-1.80504	9.84e-06	3.85e-05	non-coding RNA
n283330	AK138135	2.05336	0.587616	-1.80504	9.84e-06	3.85e-05	non-coding RNA
n270587	AK085138	2.20799	0.631868	-1.80504	9.84e-06	3.85e-05	non-coding RNA
n288060	AK149123	3.43875	0.984076	-1.80504	9.84e-06	3.85e-05	non-coding RNA
n277606	AK163478	3.62091	1.03621	-1.80504	3.6e-10	2.52e-09	non-coding RNA
n275195	AK081590	2.13972	0.611546	-1.80689	6.09e-07	2.86e-06	non-coding RNA
n277787	AK045354	3.72057	1.06336	-1.80689	6.09e-07	2.86e-06	non-coding RNA
n294746	AK012993	6.33097	1.80943	-1.80689	6.09e-07	2.86e-06	non-coding RNA
n269821	AK142718	3.36874	0.962805	-1.80689	4.43e-18	6.48e-17	non-coding RNA
n276000	AK047619	14.253	4.07229	-1.80735	2.97e-19	4.71e-18	non-coding RNA
n285190	AK035845	10.4517	2.98292	-1.80895	2.97e-17	4.06e-16	non-coding RNA
n275667	AK081346	71.5492	20.385	-1.81143	1.38e-65	1.55e-63	non-coding RNA
n285049	AK036072	2.01428	0.572939	-1.81381	4.29e-06	1.78e-05	non-coding RNA
n271891	AK141952	3.16317	0.899726	-1.81381	4.29e-06	1.78e-05	non-coding RNA
n288729	AK032764	2.3602	0.671332	-1.81381	4.29e-06	1.78e-05	non-coding RNA
n273567	AK049664	2.68909	0.764881	-1.81381	2.67e-07	1.32e-06	non-coding RNA
n268698	AK087105	3.42797	0.975048	-1.81381	2.67e-07	1.32e-06	non-coding RNA
n274720	AK081959	2.33969	0.665499	-1.81381	2.67e-07	1.32e-06	non-coding RNA
n275069	AK048422	3.16205	0.899409	-1.81381	1.7e-08	9.72e-08	non-coding RNA
n273730	AK049441	6.0162	1.71124	-1.81381	1.09e-09	7.24e-09	non-coding RNA
n270241	AK085464	7.86216	2.2363	-1.81381	3.04e-13	2.93e-12	non-coding RNA
n288800	AK161985	8.47621	2.40796	-1.81561	5.36e-23	1.1e-21	non-coding RNA
n285201	AK035834	6.91521	1.96155	-1.81778	3.14e-11	2.45e-10	non-coding RNA
n288332	AK148580	4.32543	1.22647	-1.81833	4.83e-10	3.32e-09	non-coding RNA
n284524	AK162696	3.12091	0.884489	-1.81905	7.49e-09	4.47e-08	non-coding RNA
n279849	AK042688	2.07203	0.586231	-1.82151	1.87e-06	8.13e-06	non-coding RNA
n284056	AK037605	4.76212	1.34733	-1.82151	1.87e-06	8.13e-06	non-coding RNA
n280790	AK041319	2.74785	0.777437	-1.82151	1.87e-06	8.13e-06	non-coding RNA
n282918	AK138352	2.24859	0.636184	-1.82151	1.87e-06	8.13e-06	non-coding RNA
n268344	AK053393	3.24905	0.919238	-1.82151	1.39e-11	1.14e-10	non-coding RNA
n267100	AK143474	6.08664	1.72128	-1.82216	1.78e-15	2.09e-14	non-coding RNA
n265113	AK158200	3.58127	1.01251	-1.82253	2.14e-10	1.53e-09	non-coding RNA
n284639	AK036779	4.61585	1.30305	-1.8247	7.92e-16	9.63e-15	non-coding RNA
n277319	AK140188	6.99428	1.97313	-1.82569	5.17e-08	2.79e-07	non-coding RNA
n286782	AK136776	2.26578	0.639192	-1.82569	5.17e-08	2.79e-07	non-coding RNA
n280802	AK041294	4.71726	1.33077	-1.82569	1.19e-14	1.31e-13	non-coding RNA
n289977	AK031329	7.10216	2.00357	-1.82569	1.19e-14	1.31e-13	non-coding RNA
n276894	AK140361	14.6427	4.12795	-1.82668	9.49e-23	1.9e-21	non-coding RNA
n288171	AK148895	2.81077	0.791495	-1.82831	8.2e-07	3.77e-06	non-coding RNA
n286941	AK033748	2.84848	0.802115	-1.82831	8.2e-07	3.76e-06	non-coding RNA
n277109	AK046334	3.36152	0.946583	-1.82831	8.2e-07	3.76e-06	non-coding RNA
n290794	AK077391	3.65249	1.02852	-1.82831	8.2e-07	3.76e-06	non-coding RNA
n283974	AK037682	2.6673	0.751097	-1.82831	8.2e-07	3.76e-06	non-coding RNA
n279577	AK043042	2.14648	0.604437	-1.82831	8.2e-07	3.76e-06	non-coding RNA
n269592	AK086133	4.83417	1.36127	-1.82831	1.46e-09	9.55e-09	non-coding RNA
n266868	AK154462	2.97482	0.836646	-1.83011	4.19e-11	3.25e-10	non-coding RNA
n267092	AK143490	18.8215	5.29272	-1.8303	1.19e-53	8.66e-52	non-coding RNA
n266285	AK156062	2.35468	0.661913	-1.83082	2.28e-08	1.28e-07	non-coding RNA
n270095	AK085638	16.755	4.70991	-1.83082	2.28e-08	1.28e-07	non-coding RNA
n283523	AK038172	1.84507	0.51866	-1.83082	2.28e-08	1.28e-07	non-coding RNA
n274312	AK082411	22.4749	6.31735	-1.83092	1e-67	1.19e-65	non-coding RNA
n276997	AK046531	11.2771	3.16871	-1.83143	8.5e-24	1.83e-22	non-coding RNA
n278659	AK080698	3.23308	0.907823	-1.83243	1.33e-05	5.09e-05	non-coding RNA
n278784	AK044029	3.73697	1.04931	-1.83243	1.33e-05	5.09e-05	non-coding RNA
n278120	AK044799	1.44309	0.405208	-1.83243	1.33e-05	5.09e-05	non-coding RNA
n267925	AK054022	1.426	0.40041	-1.83243	1.33e-05	5.09e-05	non-coding RNA
n273565	AK049665	1.67005	0.468303	-1.83437	3.59e-07	1.74e-06	non-coding RNA
n284062	AK137859	2.96569	0.830538	-1.83625	2.86e-10	2.02e-09	non-coding RNA
n289933	AK031404	5.48805	1.53636	-1.83677	8.25e-12	6.88e-11	non-coding RNA
n284989	AK079359	29.1079	8.14648	-1.83716	1.7e-60	1.56e-58	non-coding RNA
n268287	AK053464	47.3553	13.2475	-1.8378	6.88e-95	1.59e-92	non-coding RNA
n289435	AK134623	3.23506	0.903743	-1.83981	5.78e-06	2.35e-05	non-coding RNA
n275256	AK048245	2.49307	0.696463	-1.83981	5.78e-06	2.34e-05	non-coding RNA
n286929	AK020313	5.84099	1.63173	-1.83981	5.78e-06	2.34e-05	non-coding RNA
n274407	AK141071	1.59895	0.446681	-1.83981	5.78e-06	2.34e-05	non-coding RNA
n276666	AK046994	2.40482	0.671809	-1.83981	5.78e-06	2.34e-05	non-coding RNA
n271966	AK051699	2.01293	0.562329	-1.83981	5.78e-06	2.34e-05	non-coding RNA
n268190	AK021380	6.38863	1.78472	-1.83981	1.58e-07	7.99e-07	non-coding RNA
n414421	NR_027973	6.25728	1.74803	-1.83981	4.42e-09	2.73e-08	non-coding RNA
n269483	AK086236	3.48774	0.974333	-1.83981	4.42e-09	2.73e-08	non-coding RNA
n278280	AK139613	14.1927	3.95931	-1.84183	4.16e-17	5.62e-16	non-coding RNA
n267191	AK088926	7.7111	2.15018	-1.84248	4.52e-25	1.05e-23	non-coding RNA
n272768	AK050863	4.14095	1.15452	-1.84267	1.62e-12	1.46e-11	non-coding RNA
n288789	AK032707	6.062	1.68958	-1.84313	5.6e-11	4.27e-10	non-coding RNA
n273247	AK141608	2.38315	0.663932	-1.84377	1.95e-09	1.26e-08	non-coding RNA
n265719	AK156801	3.27738	0.912463	-1.84471	6.92e-08	3.67e-07	non-coding RNA
n286453	AK034325	2.22248	0.618765	-1.84471	6.92e-08	3.67e-07	non-coding RNA
n272245	AK164313	3.14187	0.874734	-1.84471	2.12e-14	2.26e-13	non-coding RNA
n285252	AK035760	9.8221	2.73401	-1.84502	9.05e-26	2.17e-24	non-coding RNA
n282996	AK038839	2.31601	0.644122	-1.84623	2.48e-11	1.97e-10	non-coding RNA
n283185	AK138238	12.0004	3.3358	-1.84698	9.41e-15	1.04e-13	non-coding RNA
n272047	AK141903	11.8962	3.30684	-1.84698	5.49e-28	1.48e-26	non-coding RNA
n286390	AK034411	11.6399	3.23489	-1.84729	6.53e-48	4.08e-46	non-coding RNA
n275405	AK048043	2.5874	0.719009	-1.84742	8.62e-10	5.77e-09	non-coding RNA
n266813	AK154769	4.06308	1.12908	-1.84742	3.69e-18	5.41e-17	non-coding RNA
n280168	AK080369	5.22586	1.45171	-1.84792	3.2e-13	3.07e-12	non-coding RNA
n284009	AK037654	4.32432	1.20126	-1.84792	3.2e-13	3.07e-12	non-coding RNA
n289075	AK032397	4.05765	1.12697	-1.84819	1.24e-16	1.61e-15	non-coding RNA
n270582	AK052532	2.54351	0.705967	-1.84914	3.04e-08	1.69e-07	non-coding RNA
n284389	AK037230	3.01399	0.836552	-1.84914	3.04e-08	1.69e-07	non-coding RNA
n276045	AK081170	7.16146	1.98607	-1.85034	1.42e-13	1.41e-12	non-coding RNA
n271246	AK164470	3.47549	0.963265	-1.85121	1.86e-15	2.19e-14	non-coding RNA
n277522	AK045690	2.41105	0.667935	-1.85188	1.1e-06	5e-06	non-coding RNA
n276017	AK047606	4.02089	1.11391	-1.85188	1.1e-06	5e-06	non-coding RNA
n265080	AK158336	7.83146	2.16843	-1.85263	2.4e-26	5.9e-25	non-coding RNA
n275811	AK081258	17.524	4.84541	-1.85465	3.55e-25	8.24e-24	non-coding RNA
n274021	AK048920	7.29685	2.01736	-1.85481	2.81e-14	2.96e-13	non-coding RNA
n281905	AK163004	4.00683	1.10728	-1.85544	6.52e-20	1.09e-18	non-coding RNA
n276128	AK047544	6.63745	1.83242	-1.85688	4.81e-07	2.29e-06	non-coding RNA
n285823	AK035148	2.25057	0.62132	-1.85688	4.81e-07	2.29e-06	non-coding RNA
n283799	AK037861	3.30763	0.913147	-1.85688	4.81e-07	2.29e-06	non-coding RNA
n294769	AK012929	6.28811	1.73597	-1.85688	4.81e-07	2.29e-06	non-coding RNA
n271254	AK052128	3.00629	0.829954	-1.85688	4.81e-07	2.29e-06	non-coding RNA
n271929	AK083965	3.20587	0.885054	-1.85688	5.9e-09	3.59e-08	non-coding RNA
n277417	AK045853	4.13578	1.14177	-1.85688	5.9e-09	3.59e-08	non-coding RNA
n276740	AK046899	5.55553	1.5313	-1.85917	4.26e-13	4.04e-12	non-coding RNA
n276778	AK046847	2.57412	0.709297	-1.85962	3.3e-11	2.57e-10	non-coding RNA
n283305	AK038440	36.2638	9.98279	-1.86101	2.84e-27	7.41e-26	non-coding RNA
n275379	AK081530	3.08801	0.849884	-1.86134	2.11e-07	1.05e-06	non-coding RNA
n289880	AK031475	3.04571	0.838241	-1.86134	2.11e-07	1.05e-06	non-coding RNA
n277664	AK045512	7.70705	2.12114	-1.86134	1.94e-19	3.11e-18	non-coding RNA
n274322	AK082400	2.26047	0.621242	-1.86339	1.79e-05	6.76e-05	non-coding RNA
n295738	AK008747	3.54533	0.97436	-1.86339	1.79e-05	6.76e-05	non-coding RNA
n277003	AK046514	1.25651	0.345324	-1.86339	1.79e-05	6.76e-05	non-coding RNA
n274428	AK163898	3.39452	0.932912	-1.86339	1.15e-09	7.61e-09	non-coding RNA
n288324	AK148589	5.08577	1.39772	-1.86339	1.15e-09	7.61e-09	non-coding RNA
n272781	AK083476	15.7348	4.32439	-1.86339	1.15e-09	7.61e-09	non-coding RNA
n265254	AK157591	3.46365	0.950628	-1.86534	9.25e-08	4.84e-07	non-coding RNA
n282833	AK039061	18.2953	5.01652	-1.86671	2.69e-42	1.36e-40	non-coding RNA
n272350	AK083813	3.27933	0.899111	-1.86683	2.87e-12	2.53e-11	non-coding RNA
n272380	AK083786	3.10211	0.849271	-1.86895	7.76e-06	3.1e-05	non-coding RNA
n272148	AK051452	3.11158	0.851864	-1.86895	4.06e-08	2.23e-07	non-coding RNA
n288176	AK148875	3.47056	0.950142	-1.86895	4.06e-08	2.23e-07	non-coding RNA
n267494	AK054483	3.88948	1.06483	-1.86895	4.06e-08	2.23e-07	non-coding RNA
n274505	AK082176	6.35413	1.73958	-1.86895	4.06e-08	2.22e-07	non-coding RNA
n289030	AK032444	5.40152	1.47707	-1.87063	3.28e-15	3.77e-14	non-coding RNA
n275547	AK081475	4.89714	1.33709	-1.87285	2.51e-13	2.42e-12	non-coding RNA
n269255	AK086465	1.68324	0.459292	-1.87375	3.38e-06	1.42e-05	non-coding RNA
n274880	AK081780	2.7124	0.740113	-1.87375	3.38e-06	1.42e-05	non-coding RNA
n274270	AK141101	2.72251	0.742872	-1.87375	3.38e-06	1.42e-05	non-coding RNA
n284842	AK036392	1.5672	0.42763	-1.87375	3.38e-06	1.42e-05	non-coding RNA
n274672	AK163862	2.9198	0.796703	-1.87375	4.38e-11	3.39e-10	non-coding RNA
n273670	AK141302	51.1798	13.9617	-1.8741	2.96e-157	1.57e-154	non-coding RNA
n275002	AK048480	5.95129	1.62333	-1.87425	2.72e-23	5.65e-22	non-coding RNA
n274772	AK081901	2.49863	0.681093	-1.87521	7.86e-09	4.69e-08	non-coding RNA
n275312	AK048190	5.71548	1.55796	-1.87521	7.86e-09	4.69e-08	non-coding RNA
n289227	AK032190	4.4904	1.22343	-1.87592	1.94e-11	1.55e-10	non-coding RNA
n267626	AK054341	27.9147	7.60304	-1.87638	2.74e-91	5.84e-89	non-coding RNA
n281063	AK041007	1.8486	0.502953	-1.87794	1.47e-06	6.55e-06	non-coding RNA
n277821	AK139986	3.55121	0.966184	-1.87794	1.47e-06	6.55e-06	non-coding RNA
n277634	AK140094	2.65398	0.722073	-1.87794	1.47e-06	6.55e-06	non-coding RNA
n284758	AK036562	2.28691	0.622204	-1.87794	1.47e-06	6.55e-06	non-coding RNA
n279838	AK042701	2.40575	0.654535	-1.87794	1.47e-06	6.54e-06	non-coding RNA
n285193	AK035843	3.50934	0.954791	-1.87794	8.58e-12	7.15e-11	non-coding RNA
n276493	AK140574	4.82822	1.31362	-1.87794	8.58e-12	7.15e-11	non-coding RNA
n278264	AK139651	8.24991	2.24457	-1.87794	2.19e-14	2.34e-13	non-coding RNA
n286334	AK034494	8.06479	2.19289	-1.8788	4.84e-25	1.12e-23	non-coding RNA
n264067	AK158487	5.39089	1.46297	-1.88163	6.43e-07	3.02e-06	non-coding RNA
n277147	AK046275	1.65451	0.448997	-1.88163	6.43e-07	3.01e-06	non-coding RNA
n274122	AK048814	5.33046	1.44657	-1.88163	6.43e-07	3.01e-06	non-coding RNA
n270937	AK084727	2.10622	0.57158	-1.88163	6.43e-07	3.01e-06	non-coding RNA
n276999	AK046528	2.36437	0.641133	-1.88276	6.73e-10	4.56e-09	non-coding RNA
n271374	AK052029	6.18716	1.6771	-1.88331	7.47e-13	6.95e-12	non-coding RNA
n270106	AK085628	6.93363	1.87737	-1.88489	2.81e-07	1.38e-06	non-coding RNA
n271901	AK083992	4.18317	1.13265	-1.88489	2.81e-07	1.38e-06	non-coding RNA
n267866	AK054105	3.73829	1.01219	-1.88489	2.81e-07	1.38e-06	non-coding RNA
n268158	AK053622	2.88304	0.780622	-1.88489	2.97e-10	2.09e-09	non-coding RNA
n286325	AK034513	7.75576	2.09871	-1.88576	2.37e-22	4.62e-21	non-coding RNA
n271812	AK084080	5.51678	1.4927	-1.8859	1.99e-19	3.2e-18	non-coding RNA
n279412	AK043217	4.55392	1.23054	-1.88781	1.23e-07	6.36e-07	non-coding RNA
n283873	AK137963	2.47286	0.668208	-1.88781	1.23e-07	6.36e-07	non-coding RNA
n269613	AK052973	3.33914	0.902289	-1.88781	1.23e-07	6.35e-07	non-coding RNA
n277190	AK046212	5.54312	1.4969	-1.88872	5.8e-11	4.41e-10	non-coding RNA
n280366	AK042008	3.75446	1.01267	-1.89043	5.4e-08	2.91e-07	non-coding RNA
n275357	AK048116	2.28888	0.61737	-1.89043	5.4e-08	2.91e-07	non-coding RNA
n281126	AK040963	1.92304	0.518693	-1.89043	5.4e-08	2.91e-07	non-coding RNA
n277185	AK080840	3.09164	0.833897	-1.89043	5.4e-08	2.91e-07	non-coding RNA
n285351	AK035648	3.74375	1.00979	-1.89043	5.4e-08	2.9e-07	non-coding RNA
n266991	AK165383	3.53707	0.954041	-1.89043	5.4e-08	2.9e-07	non-coding RNA
n293585	AK029192	2.42256	0.653429	-1.89043	5.4e-08	2.9e-07	non-coding RNA
n267969	AK053949	5.34399	1.44141	-1.89043	2.57e-11	2.03e-10	non-coding RNA
n287183	AK033568	3.15819	0.8509	-1.89204	1.14e-11	9.36e-11	non-coding RNA
n266733	AK170917	2.42062	0.651835	-1.8928	2.37e-08	1.34e-07	non-coding RNA
n286301	AK020404	9.21169	2.47687	-1.89495	1.04e-08	6.15e-08	non-coding RNA
n274056	AK082654	2.62272	0.704248	-1.89691	4.59e-09	2.84e-08	non-coding RNA
n289847	AK031515	3.13696	0.842331	-1.89691	4.59e-09	2.83e-08	non-coding RNA
n283727	AK138006	3.03145	0.814001	-1.89691	4.59e-09	2.83e-08	non-coding RNA
n288130	AK148967	5.80948	1.55995	-1.89691	9.96e-17	1.3e-15	non-coding RNA
n269999	AK085739	4.10637	1.10216	-1.89752	4.38e-13	4.15e-12	non-coding RNA
n273678	AK141290	1.5296	0.410216	-1.8987	2.4e-05	8.81e-05	non-coding RNA
n287625	AK033099	3.41879	0.916867	-1.8987	2.4e-05	8.81e-05	non-coding RNA
n273582	AK049638	1.07373	0.287957	-1.8987	2.4e-05	8.81e-05	non-coding RNA
n263596	AK039581	1.80339	0.483641	-1.8987	2.4e-05	8.81e-05	non-coding RNA
n284412	AK137742	1.60769	0.431157	-1.8987	2.4e-05	8.81e-05	non-coding RNA
n287454	AK033336	1.18385	0.317491	-1.8987	2.4e-05	8.81e-05	non-coding RNA
n263963	AK158802	7.54847	2.02438	-1.8987	2.02e-09	1.3e-08	non-coding RNA
n267306	AK088445	4.72561	1.26734	-1.8987	1.94e-13	1.9e-12	non-coding RNA
n277572	AK045630	2.67928	0.717721	-1.90035	8.92e-10	5.97e-09	non-coding RNA
n273317	AK083187	3.36683	0.901903	-1.90035	8.92e-10	5.97e-09	non-coding RNA
n281896	AK079771	66.4522	17.7994	-1.90049	2.87e-47	1.75e-45	non-coding RNA
n72	AB063319	30.3377	8.11933	-1.90168	3.93e-134	1.77e-131	non-coding RNA
n263694	AK011482	4.01177	1.07354	-1.90187	1.04e-05	4.05e-05	non-coding RNA
n279901	AK042630	3.90556	1.04512	-1.90187	3.93e-10	2.75e-09	non-coding RNA
n274351	AK082363	6.00331	1.6049	-1.90327	1.74e-10	1.26e-09	non-coding RNA
n264845	AK150055	1.91107	0.510437	-1.90458	4.51e-06	1.86e-05	non-coding RNA
n270185	AK085536	10.672	2.85043	-1.90458	4.51e-06	1.86e-05	non-coding RNA
n278230	AK139718	2.71745	0.725816	-1.90458	4.51e-06	1.86e-05	non-coding RNA
n273934	AK049021	7.76062	2.07164	-1.9054	6.63e-16	8.08e-15	non-coding RNA
n277652	AK045525	4.0882	1.09102	-1.90579	3.39e-11	2.64e-10	non-coding RNA
n285734	AK035263	2.3208	0.618868	-1.90692	1.96e-06	8.49e-06	non-coding RNA
n278621	AK044301	2.57911	0.687749	-1.90692	1.96e-06	8.49e-06	non-coding RNA
n273519	AK082995	2.39327	0.638192	-1.90692	1.96e-06	8.48e-06	non-coding RNA
n297274	AK004302	9.87347	2.63287	-1.90692	1.5e-11	1.22e-10	non-coding RNA
n277788	AK045353	240.219	64.0451	-1.90719	0	0	non-coding RNA
n287014	AK136610	1.81524	0.483366	-1.90897	8.56e-07	3.92e-06	non-coding RNA
n286350	AK034468	2.37929	0.633563	-1.90897	8.56e-07	3.92e-06	non-coding RNA
n293650	AK029051	2.45521	0.65378	-1.90897	8.56e-07	3.92e-06	non-coding RNA
n271645	AK142043	5.32389	1.41766	-1.90897	2.94e-12	2.59e-11	non-coding RNA
n278767	AK044056	3.17081	0.844331	-1.90897	2.94e-12	2.59e-11	non-coding RNA
n276292	AK140626	4.10964	1.09362	-1.9099	1.3e-12	1.19e-11	non-coding RNA
n266326	AK089612	1.68744	0.448774	-1.91077	3.74e-07	1.8e-06	non-coding RNA
n283427	AK138098	1.9427	0.516661	-1.91077	3.74e-07	1.8e-06	non-coding RNA
n271702	AK084188	2.45878	0.653914	-1.91077	3.74e-07	1.8e-06	non-coding RNA
n272141	AK083890	2.68311	0.713572	-1.91077	3.74e-07	1.8e-06	non-coding RNA
n285517	AK035456	2.8201	0.750006	-1.91077	3.74e-07	1.8e-06	non-coding RNA
n281289	AK040793	33.3825	8.87577	-1.91115	1.18e-53	8.65e-52	non-coding RNA
n267473	AK054505	4.05413	1.07758	-1.9116	2.56e-13	2.48e-12	non-coding RNA
n285526	AK137218	2.07648	0.551627	-1.91238	1.64e-07	8.29e-07	non-coding RNA
n278307	AK139522	2.88743	0.767058	-1.91238	1.64e-07	8.29e-07	non-coding RNA
n276009	AK047612	4.54194	1.20659	-1.91238	1.14e-13	1.14e-12	non-coding RNA
n272976	AK083336	2.29321	0.608597	-1.91381	7.17e-08	3.8e-07	non-coding RNA
n288091	AK149052	3.59757	0.954763	-1.91381	7.17e-08	3.8e-07	non-coding RNA
n272265	AK083866	3.19969	0.849169	-1.91381	7.17e-08	3.79e-07	non-coding RNA
n286114	AK034786	5.00583	1.3285	-1.91381	7.17e-08	3.79e-07	non-coding RNA
n285497	AK035481	2.28455	0.605758	-1.9151	3.15e-08	1.74e-07	non-coding RNA
n277514	AK045704	3.83785	1.0168	-1.91626	1.38e-08	7.98e-08	non-coding RNA
n287799	AK136016	3.51884	0.932282	-1.91626	1.38e-08	7.98e-08	non-coding RNA
n285722	AK035277	3.52001	0.931911	-1.91732	6.08e-09	3.68e-08	non-coding RNA
n268683	AK142987	1.6906	0.447581	-1.91732	6.08e-09	3.68e-08	non-coding RNA
n283637	AK138034	2.74277	0.726138	-1.91732	6.08e-09	3.68e-08	non-coding RNA
n288698	AK135260	5.33448	1.41134	-1.91828	2.67e-09	1.7e-08	non-coding RNA
n272816	AK050795	2.8677	0.758242	-1.91916	1.18e-09	7.81e-09	non-coding RNA
n275056	AK048438	2.42446	0.641047	-1.91916	1.18e-09	7.8e-09	non-coding RNA
n282005	AK040011	9.25856	2.44538	-1.92073	2.29e-10	1.63e-09	non-coding RNA
n286475	AK136903	4.42112	1.16615	-1.92266	1.98e-11	1.58e-10	non-coding RNA
n288223	AK148785	5.33421	1.40644	-1.92322	8.75e-12	7.28e-11	non-coding RNA
n288624	AK032874	4.7752	1.25553	-1.92727	2.58e-15	2.99e-14	non-coding RNA
n271724	AK142020	4.10715	1.07966	-1.92757	1.14e-15	1.37e-14	non-coding RNA
n280827	AK041256	1.18493	0.308954	-1.93934	1.38e-05	5.28e-05	non-coding RNA
n287667	AK078728	1.2377	0.322713	-1.93934	1.38e-05	5.28e-05	non-coding RNA
n293506	AK029332	1.53866	0.401183	-1.93934	1.38e-05	5.28e-05	non-coding RNA
n279493	AK043138	3.22015	0.839607	-1.93934	1.38e-05	5.28e-05	non-coding RNA
n273713	AK049471	1.7576	0.458269	-1.93934	1.38e-05	5.28e-05	non-coding RNA
n271278	AK142130	1.62776	0.424413	-1.93934	1.38e-05	5.28e-05	non-coding RNA
n270714	AK085014	1.62348	0.423297	-1.93934	5.99e-06	2.42e-05	non-coding RNA
n272758	AK050874	1.49859	0.390736	-1.93934	5.99e-06	2.42e-05	non-coding RNA
n280353	AK153705	4.66463	1.21623	-1.93934	5.99e-06	2.42e-05	non-coding RNA
n269986	AK052829	1.82496	0.475831	-1.93934	2.6e-06	1.11e-05	non-coding RNA
n279364	AK139232	1.64173	0.428056	-1.93934	2.6e-06	1.11e-05	non-coding RNA
n277195	AK046206	2.73202	0.712334	-1.93934	1.13e-06	5.14e-06	non-coding RNA
n285954	AK137096	6.20108	1.61684	-1.93934	1.13e-06	5.14e-06	non-coding RNA
n280585	AK041660	3.0152	0.786169	-1.93934	4.95e-07	2.35e-06	non-coding RNA
n285120	AK035958	1.91145	0.498383	-1.93934	4.95e-07	2.35e-06	non-coding RNA
n290133	AK031060	3.68884	0.961812	-1.93934	4.95e-07	2.35e-06	non-coding RNA
n289243	AK134853	1.76649	0.460586	-1.93934	4.95e-07	2.35e-06	non-coding RNA
n269733	AK142739	4.17943	1.08972	-1.93934	2.16e-07	1.08e-06	non-coding RNA
n288742	AK135214	6.23717	1.62625	-1.93934	2.16e-07	1.08e-06	non-coding RNA
n287466	AK136339	2.90004	0.756144	-1.93934	9.47e-08	4.93e-07	non-coding RNA
n272331	AK083825	1.97447	0.514813	-1.93934	9.47e-08	4.93e-07	non-coding RNA
n284527	AK036976	2.36757	0.61731	-1.93934	9.47e-08	4.93e-07	non-coding RNA
n283254	AK038510	3.21358	0.837894	-1.93934	4.15e-08	2.27e-07	non-coding RNA
n276692	AK046965	2.10626	0.549177	-1.93934	4.15e-08	2.27e-07	non-coding RNA
n286672	AK033949	5.74961	1.49913	-1.93934	4.15e-08	2.27e-07	non-coding RNA
n279410	AK043218	1.96917	0.513431	-1.93934	4.15e-08	2.27e-07	non-coding RNA
n271833	AK084059	4.01281	1.04628	-1.93934	4.15e-08	2.27e-07	non-coding RNA
n276133	AK047539	3.09035	0.805763	-1.93934	1.82e-08	1.04e-07	non-coding RNA
n270156	AK085573	2.55559	0.666333	-1.93934	1.82e-08	1.04e-07	non-coding RNA
n272423	AK141802	4.47931	1.16791	-1.93934	1.82e-08	1.04e-07	non-coding RNA
n276566	AK047106	3.92659	1.0238	-1.93934	8.01e-09	4.78e-08	non-coding RNA
n274377	AK082320	3.45997	0.902136	-1.93934	8.01e-09	4.78e-08	non-coding RNA
n278716	AK044144	6.64265	1.73197	-1.93934	3.53e-09	2.2e-08	non-coding RNA
n284803	AK036477	3.32502	0.86695	-1.93934	3.53e-09	2.2e-08	non-coding RNA
n267662	AK054299	3.90146	1.01725	-1.93934	1.55e-09	1.01e-08	non-coding RNA
n278316	AK139550	4.88292	1.27315	-1.93934	1.55e-09	1.01e-08	non-coding RNA
n275373	AK048094	2.19611	0.572604	-1.93934	1.55e-09	1.01e-08	non-coding RNA
n267576	AK143384	3.96079	1.03272	-1.93934	1.55e-09	1.01e-08	non-coding RNA
n263873	AK159075	6.04624	1.57647	-1.93934	6.84e-10	4.64e-09	non-coding RNA
n274375	AK082322	2.56767	0.669482	-1.93934	6.84e-10	4.64e-09	non-coding RNA
n284606	AK162681	2.00212	0.522024	-1.93934	5.88e-11	4.47e-10	non-coding RNA
n412928	NULL	11.0594	2.88357	-1.93934	2.6e-11	2.06e-10	non-coding RNA
n279277	AK043341	3.45829	0.901698	-1.93934	5.09e-12	4.38e-11	non-coding RNA
n277270	AK046090	4.28319	1.11678	-1.93934	5.09e-12	4.38e-11	non-coding RNA
n273590	AK049625	3.8721	1.00959	-1.93934	1.71e-14	1.85e-13	non-coding RNA
n279348	AK139247	8.30041	2.16421	-1.93934	1.71e-14	1.85e-13	non-coding RNA
n273764	AK141258	3.91134	1.01982	-1.93934	2.96e-16	3.73e-15	non-coding RNA
n279405	AK043222	9.18687	2.39534	-1.93934	1.16e-17	1.65e-16	non-coding RNA
n274788	AK140958	6.17602	1.61031	-1.93934	1.8e-20	3.11e-19	non-coding RNA
n271395	AK052017	11.4219	2.97808	-1.93934	1.41e-29	4.11e-28	non-coding RNA
n287069	AK033698	11.6338	3.01711	-1.94708	1.64e-23	3.46e-22	non-coding RNA
n283319	AK038418	13.6621	3.54165	-1.94768	2.87e-42	1.45e-40	non-coding RNA
n290145	AK031042	5.07088	1.31035	-1.95228	9.95e-15	1.1e-13	non-coding RNA
n288798	AK135180	2.96915	0.767058	-1.95264	2.24e-14	2.39e-13	non-coding RNA
n278786	AK044027	5.22586	1.34934	-1.95342	1.14e-13	1.14e-12	non-coding RNA
n265421	AK157318	3.49129	0.900918	-1.95429	5.79e-13	5.43e-12	non-coding RNA
n274354	AK082355	8.8543	2.28483	-1.95429	1.9e-24	4.24e-23	non-coding RNA
n268991	AK053099	3.20502	0.826772	-1.95477	1.31e-12	1.19e-11	non-coding RNA
n272860	AK083447	5.49232	1.41577	-1.95583	6.67e-12	5.64e-11	non-coding RNA
n281787	AK040209	6.33304	1.63248	-1.95583	6.67e-12	5.64e-11	non-coding RNA
n270799	AK084897	3.58364	0.922987	-1.95704	3.41e-11	2.65e-10	non-coding RNA
n272773	AK050853	3.63153	0.935321	-1.95704	3.41e-11	2.65e-10	non-coding RNA
n290143	AK031044	3.67223	0.945803	-1.95704	3.41e-11	2.65e-10	non-coding RNA
n269280	AK086437	4.154	1.06938	-1.95772	7.72e-11	5.78e-10	non-coding RNA
n284189	AK037463	13.3477	3.43559	-1.95796	3.12e-29	8.99e-28	non-coding RNA
n274943	AK081712	3.90556	1.00492	-1.95845	1.75e-10	1.26e-09	non-coding RNA
n285257	AK137300	4.20105	1.08036	-1.95924	3.96e-10	2.76e-09	non-coding RNA
n268277	AK087425	9.6827	2.48817	-1.96033	2.32e-34	8.56e-33	non-coding RNA
n291040	AK030391	6.21935	1.59793	-1.96056	8.81e-18	1.26e-16	non-coding RNA
n267416	AK087943	4.89696	1.25775	-1.96104	2.04e-09	1.31e-08	non-coding RNA
n277704	AK045462	12.0462	3.09347	-1.96129	5.8e-33	1.99e-31	non-coding RNA
n275668	AK163770	4.48797	1.15231	-1.96154	4.45e-17	6.01e-16	non-coding RNA
n293730	AK028853	3.56679	0.915457	-1.96206	4.63e-09	2.86e-08	non-coding RNA
n279790	AK139100	3.47109	0.890555	-1.96261	2.25e-16	2.85e-15	non-coding RNA
n283213	AK038543	3.60514	0.924578	-1.96319	1.05e-08	6.21e-08	non-coding RNA
n270740	AK084972	3.28507	0.842491	-1.96319	1.05e-08	6.2e-08	non-coding RNA
n290329	AK161742	2.77755	0.712334	-1.96319	1.05e-08	6.2e-08	non-coding RNA
n289356	AK161895	2.99972	0.76931	-1.96319	1.05e-08	6.2e-08	non-coding RNA
n274370	AK048748	5.40944	1.38673	-1.9638	1.14e-15	1.36e-14	non-coding RNA
n280733	AK153592	3.47642	0.891191	-1.9638	1.14e-15	1.36e-14	non-coding RNA
n290956	AK019905	4.10876	1.05283	-1.96443	2.4e-08	1.35e-07	non-coding RNA
n283375	AK138111	2.87718	0.737249	-1.96443	2.4e-08	1.35e-07	non-coding RNA
n266123	AK156234	2.49071	0.638219	-1.96443	2.4e-08	1.35e-07	non-coding RNA
n281638	AK040393	3.56314	0.912594	-1.96511	5.77e-15	6.48e-14	non-coding RNA
n284272	AK037366	2.23608	0.572425	-1.96581	5.46e-08	2.94e-07	non-coding RNA
n289724	AK077975	2.76061	0.706702	-1.96581	5.46e-08	2.94e-07	non-coding RNA
n282355	AK039643	3.41388	0.873935	-1.96581	5.46e-08	2.93e-07	non-coding RNA
n280191	AK042254	23.9816	6.1347	-1.96686	3.7e-83	6.37e-81	non-coding RNA
n289532	AK031836	1.55796	0.398404	-1.96736	1.25e-07	6.43e-07	non-coding RNA
n278028	AK044966	6.1545	1.57384	-1.96736	3.99e-20	6.71e-19	non-coding RNA
n285878	AK035090	3.08087	0.786896	-1.96909	2.85e-07	1.4e-06	non-coding RNA
n285059	AK036057	3.2132	0.820696	-1.96909	2.85e-07	1.4e-06	non-coding RNA
n274934	AK081721	9.5795	2.44674	-1.96909	2.85e-07	1.4e-06	non-coding RNA
n271967	AK051697	6.97527	1.78081	-1.96972	1.01e-18	1.55e-17	non-coding RNA
n275321	AK048179	4.6762	1.19185	-1.97213	3.86e-12	3.34e-11	non-coding RNA
n272084	AK051538	4.48042	1.14195	-1.97213	3.86e-12	3.34e-11	non-coding RNA
n289370	AK134726	4.90144	1.24826	-1.97329	1.5e-06	6.65e-06	non-coding RNA
n279164	AK043467	1.9832	0.505065	-1.97329	1.5e-06	6.65e-06	non-coding RNA
n266946	AK144027	2.22657	0.567044	-1.97329	1.5e-06	6.65e-06	non-coding RNA
n284291	AK037349	2.02654	0.516102	-1.97329	1.5e-06	6.65e-06	non-coding RNA
n273046	AK050491	1.71738	0.437367	-1.97329	1.5e-06	6.65e-06	non-coding RNA
n294571	AK019309	21.8412	5.56233	-1.97329	8.71e-12	7.25e-11	non-coding RNA
n284493	AK037038	8.7115	2.21857	-1.97329	5.79e-17	7.72e-16	non-coding RNA
n269109	AK086620	7.24878	1.84606	-1.97329	4.07e-22	7.82e-21	non-coding RNA
n277920	AK157790	53.9129	13.7211	-1.97424	1.86e-66	2.13e-64	non-coding RNA
n289559	AK134543	1.76172	0.447858	-1.97587	3.44e-06	1.45e-05	non-coding RNA
n270588	AK085137	2.23383	0.567876	-1.97587	3.44e-06	1.45e-05	non-coding RNA
n276074	AK140692	1.48494	0.377498	-1.97587	3.44e-06	1.45e-05	non-coding RNA
n273239	AK050007	2.72836	0.693596	-1.97587	3.44e-06	1.45e-05	non-coding RNA
n268743	AK087051	7.79756	1.98227	-1.97587	3.44e-06	1.45e-05	non-coding RNA
n286006	AK034945	2.01966	0.513431	-1.97587	3.44e-06	1.45e-05	non-coding RNA
n268474	AK087365	1.87864	0.477581	-1.97587	3.44e-06	1.45e-05	non-coding RNA
n275805	AK047773	4.96544	1.26104	-1.97731	1.01e-10	7.45e-10	non-coding RNA
n297280	AK027979	2.74715	0.696919	-1.97887	7.92e-06	3.16e-05	non-coding RNA
n293717	AK161137	2.26556	0.574746	-1.97887	7.92e-06	3.16e-05	non-coding RNA
n278834	AK043940	2.06799	0.524625	-1.97887	7.92e-06	3.16e-05	non-coding RNA
n294592	AK013479	9.46757	2.40181	-1.97887	7.92e-06	3.16e-05	non-coding RNA
n275834	AK047759	2.44161	0.619409	-1.97887	7.92e-06	3.16e-05	non-coding RNA
n269994	AK142657	8.5064	2.15797	-1.97887	2.28e-10	1.62e-09	non-coding RNA
n270781	AK084915	2.4906	0.631837	-1.97887	2.28e-10	1.62e-09	non-coding RNA
n287785	AK136068	16.6558	4.22539	-1.97887	3.42e-28	9.38e-27	non-coding RNA
n270282	AK085413	12.0641	3.05766	-1.98021	4.7e-23	9.64e-22	non-coding RNA
n268492	AK053240	3.27904	0.830878	-1.98057	5.18e-10	3.55e-09	non-coding RNA
n290486	AK030777	6.16002	1.56024	-1.98116	3.81e-14	3.98e-13	non-coding RNA
n282196	AK039816	4.42921	1.12088	-1.98241	1.83e-05	6.89e-05	non-coding RNA
n286459	AK034318	1.22896	0.311009	-1.98241	1.83e-05	6.89e-05	non-coding RNA
n269180	AK053057	1.16482	0.294776	-1.98241	1.83e-05	6.89e-05	non-coding RNA
n281588	AK040439	2.35457	0.595862	-1.98241	1.83e-05	6.89e-05	non-coding RNA
n290703	AK030712	1.72375	0.436225	-1.98241	1.83e-05	6.89e-05	non-coding RNA
n277782	AK045360	1.74459	0.441496	-1.98241	1.83e-05	6.88e-05	non-coding RNA
n289440	AK031935	3.27172	0.827962	-1.98241	1.83e-05	6.88e-05	non-coding RNA
n285951	AK035020	2.05776	0.520749	-1.98241	1.83e-05	6.88e-05	non-coding RNA
n290225	AK030957	1.37613	0.348252	-1.98241	1.83e-05	6.88e-05	non-coding RNA
n276709	AK046942	3.59227	0.909084	-1.98241	1.17e-09	7.78e-09	non-coding RNA
n271816	AK084075	4.0171	1.01659	-1.98241	1.17e-09	7.78e-09	non-coding RNA
n271070	AK084581	4.24601	1.07452	-1.98241	8.59e-14	8.67e-13	non-coding RNA
n282586	AK039391	5.53019	1.39755	-1.98443	2.67e-09	1.69e-08	non-coding RNA
n275453	AK163788	2.82615	0.714203	-1.98443	2.67e-09	1.69e-08	non-coding RNA
n268226	AK053539	10.522	2.65772	-1.98515	3.06e-36	1.21e-34	non-coding RNA
n277423	AK140146	12.536	3.16598	-1.98536	3.34e-55	2.6e-53	non-coding RNA
n283652	AK038045	42.4601	10.7201	-1.98579	9.42e-123	3.54e-120	non-coding RNA
n276037	AK081173	7.40481	1.8694	-1.98589	2.42e-24	5.36e-23	non-coding RNA
n286885	AK033792	9.67592	2.44276	-1.98589	2.42e-24	5.35e-23	non-coding RNA
n292809	AK076764	2.88299	0.727448	-1.98665	6.06e-09	3.68e-08	non-coding RNA
n281467	AK040567	4.66192	1.17632	-1.98665	6.06e-09	3.68e-08	non-coding RNA
n269885	AK085826	8.10788	2.04582	-1.98665	6.06e-09	3.68e-08	non-coding RNA
n273972	AK048968	3.68186	0.929023	-1.98665	6.06e-09	3.68e-08	non-coding RNA
n286324	AK034515	2.08208	0.525359	-1.98665	6.06e-09	3.67e-08	non-coding RNA
n284933	AK036242	1.91066	0.482106	-1.98665	6.06e-09	3.67e-08	non-coding RNA
n269448	AK086272	5.33065	1.34356	-1.98825	2.22e-12	1.98e-11	non-coding RNA
n272337	AK083820	3.51092	0.884905	-1.98825	2.22e-12	1.98e-11	non-coding RNA
n283629	AK138038	1.56633	0.394553	-1.9891	1.38e-08	7.97e-08	non-coding RNA
n270018	AK085721	3.38105	0.851676	-1.9891	1.38e-08	7.97e-08	non-coding RNA
n279148	AK043485	3.60615	0.908378	-1.9891	1.38e-08	7.96e-08	non-coding RNA
n282923	AK038928	6.98603	1.75976	-1.9891	8.56e-16	1.04e-14	non-coding RNA
n280043	AK153791	5.76209	1.44985	-1.99069	7.6e-19	1.18e-17	non-coding RNA
n281045	AK041021	2.95834	0.743796	-1.99181	3.14e-08	1.74e-07	non-coding RNA
n272300	AK051234	6.16268	1.54944	-1.99181	1.13e-11	9.36e-11	non-coding RNA
n268850	AK086922	19.576	4.91812	-1.99291	1.24e-54	9.48e-53	non-coding RNA
n269758	AK142735	2.48256	0.622395	-1.99593	5.8e-11	4.41e-10	non-coding RNA
n280531	AK041741	8.47844	2.1256	-1.99593	1.73e-20	3e-19	non-coding RNA
n271136	AK084523	5.55793	1.39287	-1.99649	4.95e-14	5.13e-13	non-coding RNA
n273606	AK164080	4.79769	1.20235	-1.99649	4.95e-14	5.13e-13	non-coding RNA
n268981	AK142922	2.20215	0.55121	-1.99824	1.63e-07	8.29e-07	non-coding RNA
n268541	AK087293	3.03287	0.759144	-1.99824	1.63e-07	8.29e-07	non-coding RNA
n284311	AK037327	3.61491	0.904833	-1.99824	1.31e-10	9.61e-10	non-coding RNA
n274794	AK081872	5.14149	1.28694	-1.99824	1.31e-10	9.61e-10	non-coding RNA
n263556	AK142492	6.47505	1.62074	-1.99824	9.76e-17	1.28e-15	non-coding RNA
n272226	AK051335	9.24554	2.31421	-1.99824	9.76e-17	1.28e-15	non-coding RNA
n271991	AK051672	9.40511	2.35415	-1.99824	8.71e-20	1.44e-18	non-coding RNA
n202149	NULL	118.806	29.7355	-1.99835	1.36e-197	1.12e-194	non-coding RNA
n263981	AK158739	13.3239	3.33262	-1.99929	1.76e-22	3.47e-21	non-coding RNA
n283588	AK138052	2.90291	0.725354	-2.00074	2.98e-10	2.1e-09	non-coding RNA
n288237	AK148759	1.09349	0.27298	-2.00208	3.74e-07	1.8e-06	non-coding RNA
n281597	AK040434	4.8025	1.19677	-2.00463	2.5e-15	2.9e-14	non-coding RNA
n276442	AK047252	4.37017	1.08766	-2.00646	8.56e-07	3.92e-06	non-coding RNA
n278840	AK043930	2.256	0.56148	-2.00646	8.56e-07	3.92e-06	non-coding RNA
n279993	AK139041	1.53017	0.380835	-2.00646	8.56e-07	3.92e-06	non-coding RNA
n290985	AK030475	2.63133	0.654896	-2.00646	8.56e-07	3.92e-06	non-coding RNA
n269679	AK142755	2.40192	0.597799	-2.00646	8.56e-07	3.92e-06	non-coding RNA
n267443	AK087898	4.59522	1.14368	-2.00646	8.56e-07	3.92e-06	non-coding RNA
n265536	AK157114	3.50125	0.871404	-2.00646	2.89e-12	2.55e-11	non-coding RNA
n271850	AK084048	9.48974	2.35922	-2.00806	4.09e-33	1.42e-31	non-coding RNA
n288423	AK135535	12.6577	3.1456	-2.00861	4.65e-25	1.08e-23	non-coding RNA
n290148	AK031037	9.53839	2.37042	-2.00861	4.65e-25	1.08e-23	non-coding RNA
n278235	AK139705	3.77054	0.936848	-2.00888	6.52e-12	5.52e-11	non-coding RNA
n278774	AK139437	2.34648	0.582676	-2.00973	3.47e-09	2.17e-08	non-coding RNA
n267825	AK087609	3.33852	0.829019	-2.00973	3.47e-09	2.17e-08	non-coding RNA
n284468	AK037071	3.55038	0.881627	-2.00973	3.47e-09	2.17e-08	non-coding RNA
n283953	AK037698	2.7235	0.676298	-2.00973	3.47e-09	2.17e-08	non-coding RNA
n269296	AK086425	5.1566	1.28048	-2.00973	3.47e-09	2.17e-08	non-coding RNA
n276483	AK047193	6.76677	1.68032	-2.00973	5.62e-17	7.52e-16	non-coding RNA
n281576	AK040448	6.96675	1.72946	-2.01016	5.11e-22	9.7e-21	non-coding RNA
n268212	AK053557	5.77944	1.43446	-2.01043	2.85e-14	3e-13	non-coding RNA
n269216	AK086513	2.15005	0.533247	-2.01149	1.96e-06	8.49e-06	non-coding RNA
n267578	AK087795	4.89093	1.21303	-2.01149	1.96e-06	8.49e-06	non-coding RNA
n269100	AK086630	1.42694	0.353904	-2.01149	1.96e-06	8.49e-06	non-coding RNA
n265244	AK157610	1.70515	0.422082	-2.0143	3.33e-11	2.59e-10	non-coding RNA
n294937	AK012272	22.7915	5.63236	-2.01668	2.71e-46	1.6e-44	non-coding RNA
n268395	AK143071	1.00981	0.249435	-2.01735	4.51e-06	1.87e-05	non-coding RNA
n285001	AK036142	1.28629	0.317729	-2.01735	4.51e-06	1.87e-05	non-coding RNA
n271646	AK142042	2.81371	0.69502	-2.01735	4.51e-06	1.87e-05	non-coding RNA
n274143	AK048793	2.11952	0.523548	-2.01735	4.51e-06	1.86e-05	non-coding RNA
n267759	AK087648	1.5244	0.376546	-2.01735	4.51e-06	1.86e-05	non-coding RNA
n271280	AK052107	3.79644	0.937766	-2.01735	1.8e-08	1.03e-07	non-coding RNA
n280933	AK041105	2.78788	0.688641	-2.01735	1.8e-08	1.03e-07	non-coding RNA
n265352	AK157439	3.42991	0.847229	-2.01735	1.43e-15	1.7e-14	non-coding RNA
n272105	AK083896	6.18271	1.52569	-2.01878	2.94e-22	5.71e-21	non-coding RNA
n415390	NR_033581	5.40762	1.33374	-2.01951	3.23e-15	3.72e-14	non-coding RNA
n277062	AK140281	3.7856	0.933686	-2.01951	3.23e-15	3.72e-14	non-coding RNA
n286018	AK034926	5.77848	1.42521	-2.01951	3.23e-15	3.72e-14	non-coding RNA
n274856	AK140948	16.1896	3.9914	-2.0201	1.5e-44	8.27e-43	non-coding RNA
n267514	AK143403	2.363	0.581888	-2.0218	4.09e-08	2.24e-07	non-coding RNA
n264176	AK152300	3.19561	0.786918	-2.0218	4.09e-08	2.24e-07	non-coding RNA
n269664	AK086068	4.41197	1.08645	-2.0218	4.09e-08	2.24e-07	non-coding RNA
n268634	AK087180	11.3227	2.78821	-2.0218	7.26e-15	8.11e-14	non-coding RNA
n275477	AK047954	3.28605	0.808654	-2.02276	1.66e-12	1.49e-11	non-coding RNA
n277264	AK046105	7.21629	1.77402	-2.02423	1.04e-05	4.06e-05	non-coding RNA
n278645	AK044261	1.82976	0.44982	-2.02423	1.04e-05	4.06e-05	non-coding RNA
n269854	AK085859	2.64384	0.648792	-2.02681	9.33e-08	4.87e-07	non-coding RNA
n270653	AK164610	2.59532	0.636885	-2.02681	9.33e-08	4.87e-07	non-coding RNA
n288355	AK078601	3.97333	0.975048	-2.02681	9.33e-08	4.87e-07	non-coding RNA
n272574	AK141759	2.77069	0.679921	-2.02681	9.33e-08	4.87e-07	non-coding RNA
n264911	AK090121	0.775458	0.190296	-2.02681	9.33e-08	4.87e-07	non-coding RNA
n269871	AK085838	8.35946	2.04948	-2.02815	8.75e-10	5.86e-09	non-coding RNA
n271212	AK084465	6.34608	1.55586	-2.02815	3.68e-18	5.4e-17	non-coding RNA
n273526	AK082987	10.5598	2.58788	-2.02874	1.88e-30	5.74e-29	non-coding RNA
n289044	AK032433	3.49296	0.85554	-2.02954	8.28e-14	8.37e-13	non-coding RNA
n277710	AK045455	1.59206	0.389162	-2.03245	2.41e-05	8.83e-05	non-coding RNA
n267645	AK087743	2.31765	0.566526	-2.03245	2.41e-05	8.83e-05	non-coding RNA
n268955	AK086814	1.52345	0.37239	-2.03245	2.41e-05	8.83e-05	non-coding RNA
n286726	AK033884	1.955	0.477879	-2.03245	2.41e-05	8.83e-05	non-coding RNA
n288403	AK033022	3.29388	0.805153	-2.03245	2.41e-05	8.83e-05	non-coding RNA
n288710	AK135242	1.61633	0.395094	-2.03245	2.41e-05	8.83e-05	non-coding RNA
n269189	AK142875	1.56456	0.38244	-2.03245	2.41e-05	8.82e-05	non-coding RNA
n288123	AK148991	1.66971	0.408142	-2.03245	2.41e-05	8.82e-05	non-coding RNA
n271312	AK084426	2.15031	0.525619	-2.03245	2.41e-05	8.82e-05	non-coding RNA
n272271	AK083862	1.0566	0.258275	-2.03245	2.41e-05	8.82e-05	non-coding RNA
n282079	AK138726	2.37202	0.579816	-2.03245	2.41e-05	8.82e-05	non-coding RNA
n265903	AK172012	2.28357	0.558194	-2.03245	2.13e-07	1.06e-06	non-coding RNA
n290847	AK017243	3.93121	0.960942	-2.03245	2.13e-07	1.06e-06	non-coding RNA
n287496	AK033279	3.68	0.899536	-2.03245	1.99e-09	1.28e-08	non-coding RNA
n275612	AK140774	4.26266	1.04196	-2.03245	1.91e-11	1.53e-10	non-coding RNA
n268656	AK053192	2.57395	0.629175	-2.03245	1.91e-11	1.53e-10	non-coding RNA
n279261	AK043362	12.6854	3.10081	-2.03245	1.85e-17	2.58e-16	non-coding RNA
n270717	AK085010	7.57957	1.85275	-2.03245	1.93e-23	4.07e-22	non-coding RNA
n275305	AK140835	4.72007	1.15244	-2.03412	4.33e-23	8.91e-22	non-coding RNA
n283610	AK038082	11.6249	2.83636	-2.0351	1.05e-28	2.93e-27	non-coding RNA
n411801	NULL	2.09118	0.509839	-2.0362	4.31e-11	3.33e-10	non-coding RNA
n277000	AK046526	8.38321	2.04288	-2.0369	5.77e-34	2.08e-32	non-coding RNA
n277879	AK045265	2.44996	0.596903	-2.03719	4.51e-09	2.78e-08	non-coding RNA
n279402	AK043223	10.0858	2.45605	-2.03791	9.35e-15	1.03e-13	non-coding RNA
n286722	AK033887	5.97633	1.45504	-2.0382	2.13e-20	3.67e-19	non-coding RNA
n279718	AK042848	2.15747	0.525026	-2.03888	4.87e-07	2.31e-06	non-coding RNA
n291864	AK133106	3.02836	0.73696	-2.03888	4.87e-07	2.31e-06	non-coding RNA
n271244	AK052135	1.9179	0.466726	-2.03888	4.87e-07	2.31e-06	non-coding RNA
n264066	AK158491	4.07346	0.991288	-2.03888	9.47e-13	8.72e-12	non-coding RNA
n283850	AK037804	12.4877	3.03547	-2.04052	6.41e-33	2.2e-31	non-coding RNA
n285299	AK162538	2.22114	0.539189	-2.04244	1.02e-08	6.05e-08	non-coding RNA
n279005	AK043704	1.88576	0.457775	-2.04244	1.02e-08	6.05e-08	non-coding RNA
n275659	AK047855	3.79605	0.921505	-2.04244	1.02e-08	6.04e-08	non-coding RNA
n275146	AK081608	3.79605	0.921505	-2.04244	1.02e-08	6.04e-08	non-coding RNA
n284242	AK037402	2.81752	0.683963	-2.04244	1.02e-08	6.04e-08	non-coding RNA
n276727	AK046918	2.57873	0.625996	-2.04244	1.02e-08	6.04e-08	non-coding RNA
n289493	AK031865	26.8272	6.51077	-2.04279	1.59e-57	1.33e-55	non-coding RNA
n277662	AK140084	14.8651	3.60387	-2.04431	5.55e-23	1.14e-21	non-coding RNA
n289957	AK077892	3.04897	0.73899	-2.0447	2.2e-10	1.57e-09	non-coding RNA
n282071	AK079721	2.21359	0.535936	-2.04626	1.11e-06	5.06e-06	non-coding RNA
n277372	AK045915	5.86199	1.41925	-2.04626	4.82e-12	4.15e-11	non-coding RNA
n265517	AK157148	8.17613	1.97677	-2.04828	2.33e-08	1.31e-07	non-coding RNA
n284782	AK036508	3.73306	0.901771	-2.04953	4.99e-10	3.43e-09	non-coding RNA
n275850	AK047748	3.21928	0.77766	-2.04953	4.99e-10	3.43e-09	non-coding RNA
n275392	AK048071	6.4173	1.54927	-2.05037	1.09e-11	8.98e-11	non-coding RNA
n289350	AK134750	22.1633	5.3507	-2.05037	1.11e-72	1.51e-70	non-coding RNA
n277120	AK046321	5.12315	1.23631	-2.05099	2.4e-13	2.33e-12	non-coding RNA
n269075	AK142907	2.50427	0.602723	-2.05482	2.56e-06	1.09e-05	non-coding RNA
n265171	AK157874	3.10066	0.746262	-2.05482	2.56e-06	1.09e-05	non-coding RNA
n277177	AK046233	2.29023	0.55121	-2.05482	5.3e-08	2.85e-07	non-coding RNA
n275772	AK163761	2.80038	0.673992	-2.05482	5.3e-08	2.85e-07	non-coding RNA
n270442	AK085248	2.12876	0.512348	-2.05482	5.3e-08	2.85e-07	non-coding RNA
n284993	AK036153	1.49532	0.359891	-2.05482	5.3e-08	2.85e-07	non-coding RNA
n290176	AK018065	7.96247	1.9164	-2.05482	2.46e-11	1.95e-10	non-coding RNA
n414067	NR_015505	2.14958	0.517358	-2.05482	5.41e-13	5.08e-12	non-coding RNA
n283476	AK038224	3.01057	0.724579	-2.05482	5.41e-13	5.08e-12	non-coding RNA
n264733	AK144345	5.86392	1.41132	-2.05482	2.69e-16	3.39e-15	non-coding RNA
n274722	AK081955	61.7438	14.8495	-2.05588	1.75e-87	3.27e-85	non-coding RNA
n289807	AK031582	5.38436	1.29409	-2.05684	3.63e-24	8.01e-23	non-coding RNA
n278825	AK043962	10.8801	2.61345	-2.05766	1.36e-17	1.92e-16	non-coding RNA
n288458	AK135459	13.7807	3.30944	-2.05799	6.04e-16	7.4e-15	non-coding RNA
n265745	AK156761	2.29906	0.551966	-2.0584	2.7e-14	2.86e-13	non-coding RNA
n268111	AK053671	6.92387	1.6623	-2.0584	4.27e-27	1.1e-25	non-coding RNA
n276974	AK046575	4.10181	0.984413	-2.05892	1.22e-12	1.11e-11	non-coding RNA
n271308	AK052083	8.1672	1.96009	-2.05892	1.22e-12	1.11e-11	non-coding RNA
n270408	AK142513	2.97011	0.712458	-2.05964	5.55e-11	4.24e-10	non-coding RNA
n270661	AK052484	15.0535	3.61025	-2.05993	4.03e-55	3.13e-53	non-coding RNA
n289436	AK031940	4.45483	1.06786	-2.06065	2.56e-09	1.64e-08	non-coding RNA
n268953	AK086818	3.28297	0.786954	-2.06065	2.56e-09	1.64e-08	non-coding RNA
n294008	AK132337	1.91866	0.459424	-2.0622	1.21e-07	6.24e-07	non-coding RNA
n273625	AK049591	4.88463	1.16963	-2.0622	1.21e-07	6.24e-07	non-coding RNA
n280644	AK041551	5.22176	1.25036	-2.0622	1.21e-07	6.24e-07	non-coding RNA
n289795	AK031602	2.74546	0.657403	-2.0622	1.21e-07	6.24e-07	non-coding RNA
n285276	AK137289	2.15183	0.515256	-2.0622	1.21e-07	6.24e-07	non-coding RNA
n267820	AK054167	1.83561	0.439538	-2.0622	1.21e-07	6.24e-07	non-coding RNA
n422780	NULL	8.72957	2.0903	-2.0622	3.5e-20	5.92e-19	non-coding RNA
n294179	AK014146	16.5753	3.96897	-2.0622	3.5e-20	5.92e-19	non-coding RNA
n272480	AK083709	8.04333	1.92386	-2.06379	6.84e-17	9.08e-16	non-coding RNA
n286107	AK034799	10.8945	2.60491	-2.0643	1.29e-30	4.01e-29	non-coding RNA
n264673	AK090353	3.77132	0.901374	-2.06487	5.88e-06	2.38e-05	non-coding RNA
n268842	AK142943	1.8641	0.445534	-2.06487	5.88e-06	2.38e-05	non-coding RNA
n281757	AK040237	1.7937	0.428706	-2.06487	5.88e-06	2.38e-05	non-coding RNA
n293811	AK161101	1.75571	0.419627	-2.06487	5.88e-06	2.38e-05	non-coding RNA
n280005	AK042511	2.77134	0.662369	-2.06487	5.88e-06	2.38e-05	non-coding RNA
n263996	AK158692	3.15575	0.754247	-2.06487	5.88e-06	2.38e-05	non-coding RNA
n283694	AK037994	2.08678	0.498755	-2.06487	5.88e-06	2.38e-05	non-coding RNA
n282961	AK038884	16.3512	3.90657	-2.06542	6.66e-32	2.15e-30	non-coding RNA
n270005	AK142646	1.69985	0.40565	-2.0671	5.81e-09	3.53e-08	non-coding RNA
n279649	AK139129	2.03722	0.486161	-2.0671	5.81e-09	3.53e-08	non-coding RNA
n272264	AK141857	2.55599	0.609545	-2.06808	6.19e-12	5.26e-11	non-coding RNA
n265588	AK157022	3.34179	0.796942	-2.06808	6.19e-12	5.26e-11	non-coding RNA
n274570	AK141030	3.3834	0.806865	-2.06808	6.19e-12	5.26e-11	non-coding RNA
n271326	AK052072	4.2397	1.01069	-2.06863	6.85e-15	7.66e-14	non-coding RNA
n268334	AK053406	3.0668	0.73009	-2.07059	2.76e-07	1.36e-06	non-coding RNA
n277928	AK045169	2.07439	0.493834	-2.07059	2.76e-07	1.36e-06	non-coding RNA
n277103	AK140258	3.08954	0.735503	-2.07059	2.76e-07	1.36e-06	non-coding RNA
n270801	AK084899	2.33214	0.555195	-2.07059	2.76e-07	1.36e-06	non-coding RNA
n291331	AK016874	3.19047	0.759532	-2.07059	2.76e-07	1.36e-06	non-coding RNA
n284602	AK036843	3.65078	0.869114	-2.07059	2.76e-07	1.36e-06	non-coding RNA
n283533	AK038164	1.94587	0.463239	-2.07059	2.76e-07	1.35e-06	non-coding RNA
n283771	AK137993	2.96871	0.70674	-2.07059	2.84e-10	2.01e-09	non-coding RNA
n281049	AK041019	8.78533	2.09146	-2.07059	4.54e-22	8.68e-21	non-coding RNA
n265255	AK157590	6.79592	1.61629	-2.07198	2e-20	3.44e-19	non-coding RNA
n268135	AK053649	4.84324	1.15188	-2.07198	2e-20	3.44e-19	non-coding RNA
n284092	AK137846	8.47931	2.0163	-2.07224	1.74e-17	2.43e-16	non-coding RNA
n272134	AK051477	11.6554	2.77034	-2.07287	1.18e-24	2.67e-23	non-coding RNA
n282165	AK138702	2.51949	0.598266	-2.07427	1.32e-08	7.64e-08	non-coding RNA
n282250	AK039750	12.2621	2.90793	-2.07614	9.13e-54	6.7e-52	non-coding RNA
n279111	AK080588	9.19703	2.18075	-2.07634	3.1e-38	1.35e-36	non-coding RNA
n265707	AK172177	1.56339	0.370572	-2.07685	1.36e-05	5.19e-05	non-coding RNA
n280893	AK041161	1.51582	0.359297	-2.07685	1.36e-05	5.19e-05	non-coding RNA
n263882	AK159058	5.53554	1.3121	-2.07685	1.36e-05	5.19e-05	non-coding RNA
n274498	AK082181	2.13616	0.506337	-2.07685	1.36e-05	5.19e-05	non-coding RNA
n276213	AK140660	3.20729	0.76023	-2.07685	1.36e-05	5.19e-05	non-coding RNA
n265229	AK157624	2.04552	0.484855	-2.07685	1.36e-05	5.19e-05	non-coding RNA
n269314	AK086409	2.5607	0.606969	-2.07685	1.36e-05	5.19e-05	non-coding RNA
n414204	NR_026733	5.25034	1.2445	-2.07685	1.36e-05	5.19e-05	non-coding RNA
n267433	AK165146	1.1052	0.261967	-2.07685	1.36e-05	5.18e-05	non-coding RNA
n288101	AK149034	1.77225	0.42008	-2.07685	1.36e-05	5.18e-05	non-coding RNA
n271271	AK052112	2.05867	0.487971	-2.07685	1.36e-05	5.18e-05	non-coding RNA
n275079	AK048411	1.81236	0.429588	-2.07685	1.36e-05	5.18e-05	non-coding RNA
n280945	AK041084	1.58662	0.37608	-2.07685	1.36e-05	5.18e-05	non-coding RNA
n283895	AK137956	2.69135	0.637936	-2.07685	6.41e-10	4.37e-09	non-coding RNA
n288321	AK148597	3.77901	0.895745	-2.07685	6.41e-10	4.37e-09	non-coding RNA
n283794	AK037865	5.7874	1.3718	-2.07685	1.97e-18	2.95e-17	non-coding RNA
n284851	AK036376	7.38437	1.74844	-2.07841	3.02e-25	7.05e-24	non-coding RNA
n275748	AK047797	7.75248	1.83517	-2.07875	3.15e-11	2.46e-10	non-coding RNA
n269113	AK164879	1.45553	0.344206	-2.08021	6.3e-07	2.96e-06	non-coding RNA
n276511	AK047159	1.38547	0.327636	-2.08021	6.3e-07	2.96e-06	non-coding RNA
n284640	AK137639	1.46063	0.345411	-2.08021	6.3e-07	2.96e-06	non-coding RNA
n281812	AK163014	3.35103	0.792453	-2.08021	1.56e-12	1.41e-11	non-coding RNA
n267292	AK088507	9.46527	2.23633	-2.08151	2.94e-45	1.67e-43	non-coding RNA
n284371	AK037266	3.1337	0.739984	-2.0823	3e-08	1.66e-07	non-coding RNA
n265429	AK172493	3.72542	0.879712	-2.0823	3e-08	1.66e-07	non-coding RNA
n282116	AK162985	2.11618	0.499215	-2.08373	1.45e-09	9.51e-09	non-coding RNA
n290635	AK077484	4.89981	1.15588	-2.08373	1.45e-09	9.51e-09	non-coding RNA
n275217	AK048289	3.82654	0.902693	-2.08373	1.45e-09	9.5e-09	non-coding RNA
n287675	AK078722	3.76097	0.887225	-2.08373	1.45e-09	9.5e-09	non-coding RNA
n284662	AK137623	9.10698	2.1478	-2.08411	3.95e-27	1.02e-25	non-coding RNA
n274690	AK081995	8.38785	1.97672	-2.08519	1.29e-21	2.39e-20	non-coding RNA
n271601	AK084268	11.5447	2.72068	-2.08519	1.29e-21	2.39e-20	non-coding RNA
n280538	AK041734	3.38865	0.798379	-2.08556	3.51e-12	3.07e-11	non-coding RNA
n274467	AK082222	7.02398	1.65417	-2.08618	1.75e-13	1.71e-12	non-coding RNA
n288035	AK149192	7.7448	1.82329	-2.08668	8.74e-15	9.72e-14	non-coding RNA
n292074	AK133016	2.10982	0.495094	-2.09135	1.44e-06	6.43e-06	non-coding RNA
n289954	AK031373	1.98426	0.465631	-2.09135	1.44e-06	6.42e-06	non-coding RNA
n283060	AK138298	3.15615	0.740629	-2.09135	1.44e-06	6.42e-06	non-coding RNA
n269190	AK142874	2.3487	0.551151	-2.09135	1.44e-06	6.42e-06	non-coding RNA
n287445	AK033344	3.74717	0.879318	-2.09135	6.82e-08	3.62e-07	non-coding RNA
n269636	AK052965	1.85011	0.434151	-2.09135	6.82e-08	3.62e-07	non-coding RNA
n264012	AK158648	3.79957	0.891612	-2.09135	6.82e-08	3.62e-07	non-coding RNA
n279375	AK043249	4.91401	1.15313	-2.09135	3.29e-09	2.06e-08	non-coding RNA
n265585	AK157033	1.93827	0.454837	-2.09135	3.29e-09	2.06e-08	non-coding RNA
n286070	AK034849	2.85047	0.668896	-2.09135	3.29e-09	2.06e-08	non-coding RNA
n284904	AK036292	2.66504	0.625382	-2.09135	3.29e-09	2.06e-08	non-coding RNA
n263889	AK159036	3.06364	0.718919	-2.09135	3.29e-09	2.06e-08	non-coding RNA
n280325	AK042058	4.33899	1.0182	-2.09135	1.61e-10	1.16e-09	non-coding RNA
n272007	AK051654	2.71406	0.636885	-2.09135	7.92e-12	6.61e-11	non-coding RNA
n268192	AK053581	3.05179	0.716138	-2.09135	3.93e-13	3.74e-12	non-coding RNA
n274842	AK048579	15.3528	3.60272	-2.09135	1.27e-19	2.07e-18	non-coding RNA
n281535	AK040485	20.1744	4.73417	-2.09135	5.79e-57	4.76e-55	non-coding RNA
n273942	AK049008	17.8452	4.18471	-2.09233	2.54e-64	2.64e-62	non-coding RNA
n272344	AK051194	8.35565	1.95659	-2.09441	7.35e-22	1.39e-20	non-coding RNA
n269289	AK142846	3.65342	0.855374	-2.09462	1.44e-20	2.51e-19	non-coding RNA
n276351	AK140616	3.86755	0.905358	-2.09486	2.84e-19	4.52e-18	non-coding RNA
n266565	AK155613	4.27519	0.99938	-2.09688	8.84e-13	8.17e-12	non-coding RNA
n288238	AK148758	4.22779	0.988299	-2.09688	8.84e-13	8.17e-12	non-coding RNA
n272229	AK083871	2.83203	0.662023	-2.09688	8.84e-13	8.16e-12	non-coding RNA
n290618	AK030733	3.89871	0.911374	-2.09688	8.84e-13	8.16e-12	non-coding RNA
n275801	AK047776	5.97839	1.39683	-2.0976	1.78e-11	1.43e-10	non-coding RNA
n276259	AK047466	7.32475	1.71069	-2.0982	6.56e-29	1.86e-27	non-coding RNA
n265466	AK157241	1.7822	0.416132	-2.09854	3.63e-10	2.54e-09	non-coding RNA
n284886	AK036314	4.85777	1.13426	-2.09854	3.63e-10	2.54e-09	non-coding RNA
n267291	AK088506	15.9692	3.72637	-2.09945	1.99e-32	6.58e-31	non-coding RNA
n275873	AK047732	3.50282	0.81717	-2.09981	7.46e-09	4.46e-08	non-coding RNA
n267779	AK143284	1.37709	0.321259	-2.09981	7.46e-09	4.46e-08	non-coding RNA
n276776	AK046848	8.24346	1.92311	-2.09981	2.49e-16	3.15e-15	non-coding RNA
n284944	AK036230	6.8356	1.59467	-2.09981	9.53e-24	2.05e-22	non-coding RNA
n274791	AK081875	10.8167	2.52341	-2.09981	9.53e-24	2.05e-22	non-coding RNA
n280642	AK041555	14.1453	3.29905	-2.1002	4.81e-58	4.05e-56	non-coding RNA
n289184	AK032249	5.34847	1.24677	-2.10093	3.67e-21	6.58e-20	non-coding RNA
n274796	AK081870	14.5028	3.38034	-2.10109	2.85e-27	7.42e-26	non-coding RNA
n288757	AK135204	2.48386	0.578733	-2.10161	1.55e-07	7.9e-07	non-coding RNA
n284407	AK037187	2.5493	0.593981	-2.10161	1.55e-07	7.9e-07	non-coding RNA
n273371	AK049921	3.22038	0.750339	-2.10161	1.55e-07	7.9e-07	non-coding RNA
n272863	AK050752	3.85628	0.898504	-2.10161	9.9e-14	9.93e-13	non-coding RNA
n289979	AK134314	7.41122	1.7268	-2.10161	7.22e-20	1.19e-18	non-coding RNA
n288748	AK032744	7.62196	1.7738	-2.10332	2.81e-17	3.85e-16	non-coding RNA
n289122	AK032340	6.39876	1.48887	-2.10357	4.17e-22	7.99e-21	non-coding RNA
n285478	AK035506	2.50862	0.583374	-2.1044	3.31e-06	1.39e-05	non-coding RNA
n266740	AK155189	3.04315	0.707677	-2.1044	3.31e-06	1.39e-05	non-coding RNA
n272965	AK083351	2.0029	0.46577	-2.1044	3.31e-06	1.39e-05	non-coding RNA
n267589	AK054375	1.45507	0.338374	-2.1044	3.31e-06	1.39e-05	non-coding RNA
n265770	AK156716	1.44255	0.335461	-2.1044	3.31e-06	1.39e-05	non-coding RNA
n271259	AK052123	3.93833	0.914549	-2.10645	8.2e-10	5.51e-09	non-coding RNA
n289031	AK135029	21.9503	5.09367	-2.10747	1.21e-40	5.73e-39	non-coding RNA
n286002	AK034950	9.05816	2.10187	-2.10754	8.3e-29	2.34e-27	non-coding RNA
n282928	AK038924	6.31421	1.46341	-2.10927	1.69e-08	9.7e-08	non-coding RNA
n271815	AK084076	2.87279	0.665812	-2.10927	1.69e-08	9.7e-08	non-coding RNA
n276150	AK081087	3.98323	0.923172	-2.10927	1.69e-08	9.69e-08	non-coding RNA
n278076	AK044873	2.22404	0.515454	-2.10927	1.69e-08	9.69e-08	non-coding RNA
n269283	AK086434	2.1391	0.495768	-2.10927	1.69e-08	9.69e-08	non-coding RNA
n275411	AK140813	4.01703	0.931006	-2.10927	1.25e-15	1.49e-14	non-coding RNA
n267546	AK054427	3.87592	0.898301	-2.10927	1.25e-15	1.49e-14	non-coding RNA
n274065	AK048866	10.3508	2.39473	-2.11181	4.09e-20	6.88e-19	non-coding RNA
n270817	AK084875	10.2116	2.36178	-2.11227	6.88e-41	3.29e-39	non-coding RNA
n294384	AK013781	10.8698	2.51208	-2.11337	3.54e-07	1.71e-06	non-coding RNA
n281768	AK040225	1.52354	0.352101	-2.11337	3.54e-07	1.71e-06	non-coding RNA
n278364	AK044745	1.98882	0.459628	-2.11337	3.54e-07	1.71e-06	non-coding RNA
n266900	AK154280	3.99862	0.923628	-2.11412	4.64e-21	8.3e-20	non-coding RNA
n271221	AK084462	20.3254	4.69463	-2.1142	3.1e-54	2.31e-52	non-coding RNA
n293556	AK029233	3.97067	0.916974	-2.11443	2.8e-15	3.25e-14	non-coding RNA
n284021	AK162761	5.11962	1.18121	-2.11577	9.13e-20	1.5e-18	non-coding RNA
n275144	AK048348	5.80937	1.34035	-2.11577	9.13e-20	1.5e-18	non-coding RNA
n293900	AK019501	4.74032	1.09286	-2.11688	5.6e-14	5.78e-13	non-coding RNA
n280678	AK041493	14.0774	3.24445	-2.11734	6.16e-31	1.93e-29	non-coding RNA
n286689	AK033930	1.07061	0.246304	-2.11991	7.6e-06	3.04e-05	non-coding RNA
n289114	AK134949	1.89641	0.43629	-2.11991	7.6e-06	3.04e-05	non-coding RNA
n273971	AK048969	1.81805	0.418261	-2.11991	7.6e-06	3.04e-05	non-coding RNA
n277461	AK045792	1.94103	0.446555	-2.11991	7.6e-06	3.04e-05	non-coding RNA
n291007	AK133600	2.37393	0.546147	-2.11991	7.6e-06	3.04e-05	non-coding RNA
n275145	AK081609	2.01644	0.463903	-2.11991	7.6e-06	3.04e-05	non-coding RNA
n272409	AK051144	1.72956	0.397904	-2.11991	7.6e-06	3.04e-05	non-coding RNA
n282578	AK138490	3.07978	0.708535	-2.11991	7.6e-06	3.04e-05	non-coding RNA
n278787	AK044019	3.07363	0.70712	-2.11991	7.6e-06	3.04e-05	non-coding RNA
n279871	AK042667	1.67379	0.385073	-2.11991	7.6e-06	3.04e-05	non-coding RNA
n282811	AK138402	4.53501	1.04333	-2.11991	3.84e-08	2.11e-07	non-coding RNA
n263932	AK158919	4.92852	1.13386	-2.11991	3.84e-08	2.11e-07	non-coding RNA
n264775	AK144314	2.03809	0.468883	-2.11991	3.84e-08	2.11e-07	non-coding RNA
n270970	AK052335	4.8628	1.11874	-2.11991	3.84e-08	2.11e-07	non-coding RNA
n286102	AK034805	4.72322	1.08336	-2.12426	4.56e-19	7.16e-18	non-coding RNA
n274121	AK082632	6.65591	1.52598	-2.1249	4.2e-09	2.6e-08	non-coding RNA
n277654	AK140087	5.0452	1.1567	-2.1249	4.2e-09	2.6e-08	non-coding RNA
n269143	AK086586	6.96241	1.5953	-2.12576	1.41e-14	1.53e-13	non-coding RNA
n272445	AK083749	1.46407	0.335181	-2.12697	8.09e-07	3.72e-06	non-coding RNA
n280968	AK080194	1.7349	0.397185	-2.12697	8.09e-07	3.72e-06	non-coding RNA
n283901	AK137951	1.69221	0.387413	-2.12697	8.09e-07	3.72e-06	non-coding RNA
n286269	AK020412	5.55411	1.27155	-2.12697	8.09e-07	3.72e-06	non-coding RNA
n270824	AK084865	1.9485	0.446087	-2.12697	8.09e-07	3.71e-06	non-coding RNA
n285976	AK034986	7.41122	1.69671	-2.12697	9e-18	1.29e-16	non-coding RNA
n289516	AK031844	14.4451	3.30584	-2.12749	8.88e-32	2.85e-30	non-coding RNA
n275998	AK047621	5.47662	1.2531	-2.12779	5.86e-21	1.04e-19	non-coding RNA
n284296	AK037343	6.06165	1.38665	-2.1281	1.58e-15	1.87e-14	non-coding RNA
n415400	NR_033591	1.00317	0.229483	-2.1281	1.58e-15	1.87e-14	non-coding RNA
n271788	AK142002	20.2676	4.635	-2.12854	2.66e-72	3.52e-70	non-coding RNA
n289186	AK134894	8.36336	1.91224	-2.12882	1.02e-18	1.56e-17	non-coding RNA
n274334	AK082384	4.37647	1.00066	-2.12882	1.02e-18	1.56e-17	non-coding RNA
n268167	AK053609	4.61904	1.05549	-2.12967	2.82e-13	2.71e-12	non-coding RNA
n280939	AK041094	11.0978	2.53299	-2.13136	4.85e-45	2.73e-43	non-coding RNA
n270375	AK052637	3.98892	0.910044	-2.13199	8.72e-08	4.58e-07	non-coding RNA
n272508	AK051080	2.21606	0.50558	-2.13199	8.72e-08	4.58e-07	non-coding RNA
n271471	AK084349	5.55526	1.2674	-2.13199	8.72e-08	4.58e-07	non-coding RNA
n293464	AK014684	4.72372	1.07768	-2.13199	5.11e-11	3.92e-10	non-coding RNA
n288545	AK032968	5.33487	1.21711	-2.13199	3.16e-14	3.32e-13	non-coding RNA
n282161	AK079696	2.86991	0.654751	-2.13199	3.16e-14	3.32e-13	non-coding RNA
n282395	AK138586	15.2446	3.47661	-2.13255	4.41e-50	2.93e-48	non-coding RNA
n292824	AK015323	13.8304	3.15036	-2.13425	1.12e-25	2.67e-24	non-coding RNA
n284230	AK037414	3.9492	0.899354	-2.1346	5.67e-12	4.86e-11	non-coding RNA
n288251	AK148726	6.53312	1.48779	-2.1346	5.67e-12	4.86e-11	non-coding RNA
n283423	AK038283	11.0545	2.51745	-2.1346	5.67e-12	4.86e-11	non-coding RNA
n266473	AK155723	25.1865	5.73241	-2.13544	1.22e-80	1.98e-78	non-coding RNA
n271785	AK084110	5.63999	1.28338	-2.13574	9.5e-09	5.63e-08	non-coding RNA
n274643	AK082041	3.58933	0.816755	-2.13574	9.5e-09	5.63e-08	non-coding RNA
n277620	AK045567	2.83175	0.644366	-2.13574	9.5e-09	5.63e-08	non-coding RNA
n277237	AK046146	2.15857	0.491185	-2.13574	9.5e-09	5.62e-08	non-coding RNA
n282551	AK039437	2.13942	0.486826	-2.13574	9.5e-09	5.62e-08	non-coding RNA
n279731	AK042832	16.8184	3.82704	-2.13574	1.92e-23	4.03e-22	non-coding RNA
n282558	AK039426	4.63237	1.05276	-2.13757	3.31e-21	5.95e-20	non-coding RNA
n265832	AK156643	1.11371	0.252914	-2.13865	1.75e-05	6.62e-05	non-coding RNA
n270626	AK164617	2.61293	0.593376	-2.13865	1.75e-05	6.62e-05	non-coding RNA
n268962	AK086800	4.41052	1.00159	-2.13865	1.75e-05	6.62e-05	non-coding RNA
n287851	AK135893	4.74864	1.07838	-2.13865	1.04e-09	6.93e-09	non-coding RNA
n277395	AK045878	3.36964	0.765217	-2.13865	1.04e-09	6.93e-09	non-coding RNA
n289721	AK031695	2.88398	0.654928	-2.13865	1.04e-09	6.93e-09	non-coding RNA
n414560	NR_028428	7.82902	1.7762	-2.14004	2.84e-32	9.32e-31	non-coding RNA
n267102	AK143464	3.13028	0.709717	-2.14098	1.15e-10	8.45e-10	non-coding RNA
n416337	NR_040453	4.31242	0.977739	-2.14098	6.5e-20	1.08e-18	non-coding RNA
n277901	AK045222	1.80973	0.409773	-2.14288	1.85e-06	8.04e-06	non-coding RNA
n274327	AK141087	1.96168	0.44418	-2.14288	1.85e-06	8.04e-06	non-coding RNA
n284097	AK037567	2.36733	0.53603	-2.14288	1.85e-06	8.03e-06	non-coding RNA
n273938	AK049020	2.0505	0.46429	-2.14288	1.85e-06	8.03e-06	non-coding RNA
n273414	AK049818	4.12063	0.933026	-2.14288	1.85e-06	8.03e-06	non-coding RNA
n288528	AK033000	2.31014	0.523079	-2.14288	1.85e-06	8.03e-06	non-coding RNA
n276352	AK047362	3.86464	0.875061	-2.14288	1.28e-11	1.04e-10	non-coding RNA
n274372	AK141079	2.3019	0.521214	-2.14288	1.28e-11	1.04e-10	non-coding RNA
n273692	AK049520	4.03792	0.914298	-2.14288	1e-16	1.31e-15	non-coding RNA
n272144	AK051460	10.874	2.46146	-2.1433	5.77e-43	3e-41	non-coding RNA
n280085	AK042413	5.28959	1.1964	-2.14446	1.42e-12	1.29e-11	non-coding RNA
n280258	AK080354	9.66851	2.18628	-2.14481	1.01e-46	6.01e-45	non-coding RNA
n278226	AK139725	12.0163	2.71629	-2.14528	1.22e-30	3.8e-29	non-coding RNA
n292518	AK132891	2.97242	0.671678	-2.14579	1.98e-07	9.93e-07	non-coding RNA
n270568	AK085160	2.22337	0.502415	-2.14579	1.98e-07	9.93e-07	non-coding RNA
n281426	AK040620	2.27634	0.514387	-2.14579	1.98e-07	9.92e-07	non-coding RNA
n283595	AK038096	2.86516	0.647443	-2.14579	1.98e-07	9.92e-07	non-coding RNA
n269126	AK086608	2.20891	0.499148	-2.14579	1.98e-07	9.92e-07	non-coding RNA
n266612	AK089349	2.32393	0.52514	-2.14579	1.98e-07	9.92e-07	non-coding RNA
n269136	AK053066	4.51108	1.01882	-2.14658	1.64e-20	2.85e-19	non-coding RNA
n270037	AK052804	23.963	5.41063	-2.14694	1.82e-27	4.8e-26	non-coding RNA
n274667	AK048656	2.31348	0.522005	-2.14793	2.15e-08	1.22e-07	non-coding RNA
n268289	AK053466	8.4413	1.90466	-2.14793	2.15e-08	1.22e-07	non-coding RNA
n264800	AK090158	2.15736	0.48678	-2.14793	2.15e-08	1.22e-07	non-coding RNA
n277779	AK045366	2.38614	0.5384	-2.14793	2.15e-08	1.22e-07	non-coding RNA
n290141	AK031051	1.44604	0.32628	-2.14793	2.15e-08	1.22e-07	non-coding RNA
n274349	AK082360	4.47034	1.00867	-2.14793	1.99e-15	2.34e-14	non-coding RNA
n277693	AK045477	4.96376	1.11874	-2.14956	2.35e-09	1.51e-08	non-coding RNA
n269923	AK085784	3.7959	0.854146	-2.15189	2.87e-11	2.25e-10	non-coding RNA
n297509	AK003491	7.677	1.72746	-2.15189	2.87e-11	2.25e-10	non-coding RNA
n276822	AK046770	3.53013	0.793136	-2.15408	3.98e-14	4.14e-13	non-coding RNA
n282593	AK039381	9.91555	2.22697	-2.15461	4.46e-15	5.06e-14	non-coding RNA
n267767	AK054216	5.18425	1.16365	-2.15548	5.65e-17	7.55e-16	non-coding RNA
n283177	AK038572	3.86861	0.868345	-2.15548	5.65e-17	7.54e-16	non-coding RNA
n276738	AK046900	10.8131	2.42649	-2.15583	6.38e-18	9.22e-17	non-coding RNA
n265922	AK171993	19.1557	4.29277	-2.15779	5.01e-75	7.35e-73	non-coding RNA
n263928	AK158928	9.74503	2.18205	-2.15898	8.76e-37	3.59e-35	non-coding RNA
n289134	AK134924	2.47298	0.552679	-2.16174	4.23e-06	1.76e-05	non-coding RNA
n274237	AK082496	1.47504	0.329653	-2.16174	4.23e-06	1.76e-05	non-coding RNA
n278445	AK149330	1.7318	0.387036	-2.16174	4.23e-06	1.75e-05	non-coding RNA
n267747	AK054228	3.26616	0.729946	-2.16174	4.23e-06	1.75e-05	non-coding RNA
n265676	AK172199	2.12206	0.474253	-2.16174	4.23e-06	1.75e-05	non-coding RNA
n266948	AK165487	2.04363	0.456726	-2.16174	4.23e-06	1.75e-05	non-coding RNA
n271631	AK142048	1.09427	0.244557	-2.16174	4.51e-07	2.15e-06	non-coding RNA
n267806	AK054184	2.23439	0.499359	-2.16174	4.51e-07	2.15e-06	non-coding RNA
n270115	AK085619	1.67694	0.374776	-2.16174	4.51e-07	2.15e-06	non-coding RNA
n286055	AK137052	1.344	0.300368	-2.16174	4.51e-07	2.15e-06	non-coding RNA
n344278	NULL	3.72253	0.831939	-2.16174	4.51e-07	2.15e-06	non-coding RNA
n293655	AK029038	1.93906	0.433355	-2.16174	4.51e-07	2.15e-06	non-coding RNA
n269817	AK052885	3.89798	0.871149	-2.16174	4.88e-08	2.64e-07	non-coding RNA
n272283	AK051254	2.72231	0.608402	-2.16174	5.31e-09	3.25e-08	non-coding RNA
n288050	AK149153	2.78611	0.622659	-2.16174	5.31e-09	3.25e-08	non-coding RNA
n277584	AK045619	2.75484	0.615671	-2.16174	5.31e-09	3.25e-08	non-coding RNA
n283948	AK137917	1.54903	0.34619	-2.16174	5.31e-09	3.25e-08	non-coding RNA
n271598	AK142053	5.93206	1.32574	-2.16174	5.84e-10	3.99e-09	non-coding RNA
n271561	AK051914	3.42673	0.76583	-2.16174	5.84e-10	3.99e-09	non-coding RNA
n283465	AK038240	4.24391	0.94846	-2.16174	5.84e-10	3.99e-09	non-coding RNA
n283887	AK137958	3.58908	0.802115	-2.16174	6.45e-11	4.87e-10	non-coding RNA
n268209	AK143122	11.3227	2.53048	-2.16174	9.97e-15	1.1e-13	non-coding RNA
n287209	AK033536	4.6868	1.04744	-2.16174	1.12e-15	1.34e-14	non-coding RNA
n284841	AK036397	3.78134	0.845082	-2.16174	1.82e-19	2.93e-18	non-coding RNA
n265463	AK157248	3.52719	0.788283	-2.16174	2.06e-20	3.54e-19	non-coding RNA
n273017	AK148519	11.6541	2.60455	-2.16174	1.69e-35	6.5e-34	non-coding RNA
n282379	AK039616	10.1461	2.26321	-2.16448	4.93e-37	2.04e-35	non-coding RNA
n263625	AK149078	37.3029	8.31035	-2.16631	1.11e-86	2.05e-84	non-coding RNA
n269603	AK086123	3.6157	0.804103	-2.16882	2.5e-15	2.91e-14	non-coding RNA
n295627	AK009054	6.66939	1.48322	-2.16882	2.5e-15	2.91e-14	non-coding RNA
n275785	AK081269	4.25422	0.944895	-2.17067	1.78e-12	1.6e-11	non-coding RNA
n263537	AK157178	47.5554	10.5572	-2.17139	1.6e-72	2.14e-70	non-coding RNA
n280675	AK080274	3.52174	0.781746	-2.17152	1.6e-11	1.3e-10	non-coding RNA
n269521	AK086193	4.47665	0.993715	-2.17152	1.6e-11	1.3e-10	non-coding RNA
n268348	AK143083	3.14598	0.698337	-2.17152	1.6e-11	1.29e-10	non-coding RNA
n272129	AK051484	4.2322	0.938784	-2.17254	1.45e-10	1.05e-09	non-coding RNA
n266169	AK171782	1.48725	0.329901	-2.17254	1.45e-10	1.05e-09	non-coding RNA
n416888	NULL	6.84985	1.51943	-2.17254	1.45e-10	1.05e-09	non-coding RNA
n281664	AK040356	4.14007	0.917967	-2.17314	9.01e-19	1.39e-17	non-coding RNA
n267763	AK054220	4.06804	0.901578	-2.17381	1.31e-09	8.67e-09	non-coding RNA
n283294	AK038459	3.45951	0.766715	-2.17381	7.98e-18	1.15e-16	non-coding RNA
n415245	NR_033299	1.92473	0.426347	-2.17456	7.07e-17	9.38e-16	non-coding RNA
n274415	AK082281	5.9205	1.30979	-2.17638	5.59e-15	6.3e-14	non-coding RNA
n269540	AK086175	3.03847	0.671678	-2.1775	1.11e-07	5.72e-07	non-coding RNA
n267900	AK054049	2.267	0.50114	-2.1775	1.11e-07	5.72e-07	non-coding RNA
n267823	AK054160	8.73656	1.93129	-2.1775	7.9e-33	2.69e-31	non-coding RNA
n269496	AK086220	6.55086	1.44681	-2.17881	4.46e-13	4.22e-12	non-coding RNA
n280796	AK139039	3.5552	0.784356	-2.18035	4e-12	3.46e-11	non-coding RNA
n271829	AK141983	2.76572	0.609675	-2.18154	1.58e-16	2.03e-15	non-coding RNA
n279974	AK042548	5.43292	1.19763	-2.18154	1.58e-16	2.03e-15	non-coding RNA
n288939	AK135106	2.62788	0.579026	-2.1822	3.6e-11	2.8e-10	non-coding RNA
n265016	AK148069	9.12312	2.00921	-2.1829	1.4e-15	1.66e-14	non-coding RNA
n274999	AK081670	2.3017	0.506364	-2.18446	9.7e-06	3.79e-05	non-coding RNA
n294437	AK013710	3.60524	0.793136	-2.18446	9.7e-06	3.79e-05	non-coding RNA
n281041	AK041027	1.72058	0.378521	-2.18446	9.7e-06	3.79e-05	non-coding RNA
n268367	AK053355	1.96206	0.431643	-2.18446	9.7e-06	3.79e-05	non-coding RNA
n285293	AK035709	1.9858	0.436868	-2.18446	3.26e-10	2.29e-09	non-coding RNA
n270678	AK085061	3.55029	0.781047	-2.18446	1.25e-14	1.36e-13	non-coding RNA
n274390	AK082309	5.01057	1.1023	-2.18446	5.05e-19	7.93e-18	non-coding RNA
n281568	AK040453	6.4659	1.4203	-2.18665	1.63e-21	2.99e-20	non-coding RNA
n276186	AK047505	3.43752	0.754764	-2.18727	2.96e-09	1.87e-08	non-coding RNA
n284155	AK137828	2.59194	0.569104	-2.18727	2.96e-09	1.87e-08	non-coding RNA
n289833	AK031532	7.29259	1.60121	-2.18727	6.06e-25	1.39e-23	non-coding RNA
n272351	AK051190	4.14492	0.909392	-2.18837	9.97e-13	9.14e-12	non-coding RNA
n287425	AK136360	9.35761	2.04948	-2.19088	2.71e-08	1.51e-07	non-coding RNA
n290897	AK030579	2.31627	0.507304	-2.19088	2.71e-08	1.51e-07	non-coding RNA
n286691	AK033928	3.69018	0.808214	-2.19088	2.71e-08	1.51e-07	non-coding RNA
n289150	AK032290	1.79109	0.392281	-2.19088	2.71e-08	1.51e-07	non-coding RNA
n269530	AK164843	3.89394	0.852841	-2.19088	8.96e-12	7.45e-11	non-coding RNA
n270706	AK142373	3.33348	0.73009	-2.19088	8.96e-12	7.45e-11	non-coding RNA
n288046	AK149158	2.51927	0.551764	-2.19088	8.96e-12	7.45e-11	non-coding RNA
n286501	AK034253	3.55563	0.778745	-2.19088	8.96e-12	7.44e-11	non-coding RNA
n267394	AK088072	3.72049	0.814854	-2.19088	8.96e-12	7.44e-11	non-coding RNA
n289533	AK018175	6.55755	1.43622	-2.19088	3.12e-15	3.61e-14	non-coding RNA
n289088	AK161938	3.51394	0.768433	-2.1931	2.78e-14	2.95e-13	non-coding RNA
n275040	AK048448	7.04297	1.5398	-2.19344	1.18e-23	2.51e-22	non-coding RNA
n295069	AK011729	5.53253	1.20918	-2.19392	8.08e-11	6.05e-10	non-coding RNA
n283896	AK037746	3.59647	0.786035	-2.19392	8.08e-11	6.04e-10	non-coding RNA
n282353	AK039646	5.78181	1.26366	-2.19392	8.08e-11	6.04e-10	non-coding RNA
n285051	AK036069	9.53943	2.08393	-2.1946	8.81e-17	1.16e-15	non-coding RNA
n288648	AK032841	16.9888	3.71128	-2.1946	2e-62	1.97e-60	non-coding RNA
n267554	AK143390	5.56368	1.21501	-2.19507	1.27e-28	3.54e-27	non-coding RNA
n271976	AK051687	2.10238	0.458929	-2.19568	2.51e-07	1.25e-06	non-coding RNA
n268806	AK142953	1.18582	0.258852	-2.19568	2.51e-07	1.24e-06	non-coding RNA
n286275	AK136957	2.14483	0.468195	-2.19568	2.51e-07	1.24e-06	non-coding RNA
n288695	AK135266	2.7327	0.596521	-2.19568	2.51e-07	1.24e-06	non-coding RNA
n285335	AK079287	2.16149	0.471832	-2.19568	2.51e-07	1.24e-06	non-coding RNA
n277198	AK046205	1.5748	0.343763	-2.19568	2.51e-07	1.24e-06	non-coding RNA
n274047	AK048890	1.73368	0.378446	-2.19568	2.51e-07	1.24e-06	non-coding RNA
n288960	AK032526	1.34465	0.293524	-2.19568	2.51e-07	1.24e-06	non-coding RNA
n282535	AK039452	10.4401	2.27715	-2.19684	3.67e-30	1.1e-28	non-coding RNA
n412529	NULL	5.32662	1.16116	-2.19765	2.5e-18	3.71e-17	non-coding RNA
n275295	AK048204	5.5607	1.21219	-2.19765	2.5e-18	3.71e-17	non-coding RNA
n294187	AK014129	28.3217	6.1693	-2.19873	2.23e-12	1.98e-11	non-coding RNA
n276021	AK081186	10.8206	2.35644	-2.1991	8.56e-26	2.06e-24	non-coding RNA
n275292	AK048206	6.14005	1.33686	-2.19941	2.82e-28	7.76e-27	non-coding RNA
n286001	AK034955	1.9326	0.419914	-2.20238	2.34e-06	1.01e-05	non-coding RNA
n279673	AK042906	10.4294	2.2661	-2.20238	2.34e-06	1.01e-05	non-coding RNA
n272457	AK051110	2.38955	0.5192	-2.20238	2.34e-06	1.01e-05	non-coding RNA
n280139	AK153773	0.979065	0.212731	-2.20238	2.34e-06	1.01e-05	non-coding RNA
n288183	AK148864	1.97553	0.429241	-2.20238	2.34e-06	1.01e-05	non-coding RNA
n273750	AK049411	2.4918	0.541417	-2.20238	2.34e-06	1.01e-05	non-coding RNA
n287948	AK078646	4.41862	0.960074	-2.20238	2.34e-06	1.01e-05	non-coding RNA
n284957	AK137400	1.48992	0.323729	-2.20238	2.34e-06	1.01e-05	non-coding RNA
n277557	AK045647	1.80295	0.391744	-2.20238	2.34e-06	1.01e-05	non-coding RNA
n273491	AK141490	2.40482	0.522518	-2.20238	2.34e-06	1.01e-05	non-coding RNA
n291718	AK133161	1.53144	0.33275	-2.20238	2.34e-06	1.01e-05	non-coding RNA
n278166	AK139867	1.79897	0.39088	-2.20238	2.34e-06	1.01e-05	non-coding RNA
n273296	AK083228	2.78872	0.60593	-2.20238	6.68e-09	4.01e-08	non-coding RNA
n263617	AK162437	2.25757	0.490524	-2.20238	6.68e-09	4.01e-08	non-coding RNA
n275479	AK047959	3.08606	0.670537	-2.20238	2.01e-11	1.61e-10	non-coding RNA
n274356	AK082349	3.81149	0.828157	-2.20238	1.96e-16	2.5e-15	non-coding RNA
n285838	AK035130	6.06874	1.31861	-2.20238	1.96e-16	2.5e-15	non-coding RNA
n274997	AK048483	8.67015	1.88384	-2.20238	2.35e-31	7.45e-30	non-coding RNA
n280641	AK041557	2.40457	0.521204	-2.20586	5.56e-13	5.22e-12	non-coding RNA
n279162	AK043469	4.54918	0.986061	-2.20586	5.56e-13	5.22e-12	non-coding RNA
n265039	AK147755	9.98885	2.16514	-2.20586	5.72e-36	2.23e-34	non-coding RNA
n283687	AK038003	5.36556	1.16224	-2.20682	1.81e-10	1.31e-09	non-coding RNA
n293646	AK029063	2.46283	0.533476	-2.20682	1.81e-10	1.31e-09	non-coding RNA
n268435	AK053275	3.63191	0.786321	-2.20754	4.92e-17	6.6e-16	non-coding RNA
n267116	AK143448	8.56612	1.85459	-2.20754	1.5e-32	5.04e-31	non-coding RNA
n294007	AK132338	2.36082	0.510774	-2.20853	6.13e-08	3.27e-07	non-coding RNA
n286702	AK160330	4.57123	0.989007	-2.20853	6.13e-08	3.27e-07	non-coding RNA
n289074	AK032398	2.01197	0.4353	-2.20853	6.13e-08	3.27e-07	non-coding RNA
n274758	AK081924	7.80208	1.68802	-2.20853	1.55e-14	1.68e-13	non-coding RNA
n286339	AK136938	15.7524	3.4081	-2.20853	4.36e-34	1.59e-32	non-coding RNA
n288481	AK078490	23.3876	5.05808	-2.20908	5.66e-85	1e-82	non-coding RNA
n269557	AK142781	1.15281	0.248754	-2.21236	2.23e-05	8.28e-05	non-coding RNA
n268663	AK142992	1.10652	0.238765	-2.21236	2.23e-05	8.28e-05	non-coding RNA
n280358	AK042024	2.37511	0.512502	-2.21236	2.23e-05	8.28e-05	non-coding RNA
n275226	AK048275	0.829537	0.178998	-2.21236	2.23e-05	8.28e-05	non-coding RNA
n281018	AK080137	3.54344	0.764606	-2.21236	2.23e-05	8.28e-05	non-coding RNA
n281003	AK080154	3.15224	0.680193	-2.21236	2.23e-05	8.28e-05	non-coding RNA
n280283	AK042129	1.87455	0.404492	-2.21236	2.23e-05	8.28e-05	non-coding RNA
n268007	AK087542	1.86039	0.401436	-2.21236	2.23e-05	8.27e-05	non-coding RNA
n280190	AK169522	1.55497	0.335533	-2.21236	2.23e-05	8.27e-05	non-coding RNA
n276809	AK046794	1.62957	0.35163	-2.21236	2.23e-05	8.27e-05	non-coding RNA
n268868	AK142936	1.9268	0.415766	-2.21236	2.23e-05	8.27e-05	non-coding RNA
n264035	AK158570	1.81497	0.391636	-2.21236	2.23e-05	8.27e-05	non-coding RNA
n287340	AK018459	2.66237	0.574488	-2.21236	2.23e-05	8.27e-05	non-coding RNA
n271582	AK084281	1.27394	0.274892	-2.21236	2.23e-05	8.27e-05	non-coding RNA
n286613	AK034062	1.64179	0.354267	-2.21236	2.23e-05	8.27e-05	non-coding RNA
n274325	AK082396	1.19512	0.257883	-2.21236	2.23e-05	8.27e-05	non-coding RNA
n272437	AK083756	1.03257	0.22281	-2.21236	2.23e-05	8.26e-05	non-coding RNA
n283853	AK137970	2.20498	0.475793	-2.21236	2.23e-05	8.26e-05	non-coding RNA
n278285	AK139602	6.26439	1.35174	-2.21236	2.23e-05	8.26e-05	non-coding RNA
n285136	AK035928	2.04108	0.440426	-2.21236	1.65e-09	1.07e-08	non-coding RNA
n281406	AK138914	2.45731	0.530241	-2.21236	1.65e-09	1.07e-08	non-coding RNA
n279187	AK139296	1.62019	0.349606	-2.21236	1.65e-09	1.07e-08	non-coding RNA
n266330	AK156021	4.18587	0.903231	-2.21236	1.39e-13	1.37e-12	non-coding RNA
n280653	AK041535	5.08918	1.09815	-2.21236	1.23e-17	1.75e-16	non-coding RNA
n274878	AK140940	6.15432	1.32798	-2.21236	1.23e-17	1.75e-16	non-coding RNA
n264138	AK146560	10.9082	2.35379	-2.21236	9.29e-38	3.97e-36	non-coding RNA
n272282	AK141853	2.74038	0.590567	-2.2142	3.88e-15	4.45e-14	non-coding RNA
n289170	AK078211	13.369	2.88109	-2.2142	3.88e-15	4.44e-14	non-coding RNA
n275298	AK048199	7.03779	1.51668	-2.2142	3.88e-15	4.44e-14	non-coding RNA
n271388	AK084392	12.878	2.7738	-2.21498	9.97e-21	1.76e-19	non-coding RNA
n290969	AK019900	7.49499	1.61357	-2.21567	1.09e-16	1.42e-15	non-coding RNA
n271650	AK084230	9.95302	2.14275	-2.21567	1.09e-16	1.42e-15	non-coding RNA
n279163	AK043468	10.0271	2.1587	-2.21567	1.09e-16	1.42e-15	non-coding RNA
n289921	AK134336	1.14107	0.245451	-2.21688	5.69e-07	2.68e-06	non-coding RNA
n270331	AK085363	3.28591	0.706821	-2.21688	5.69e-07	2.68e-06	non-coding RNA
n278837	AK043931	1.81284	0.389954	-2.21688	5.69e-07	2.68e-06	non-coding RNA
n269198	AK053053	1.7048	0.366713	-2.21688	5.69e-07	2.68e-06	non-coding RNA
n289764	AK031651	3.66252	0.786428	-2.21945	1.5e-08	8.67e-08	non-coding RNA
n283172	AK079540	3.86906	0.830778	-2.21945	1.5e-08	8.67e-08	non-coding RNA
n285791	AK035198	2.56174	0.550064	-2.21945	1.5e-08	8.66e-08	non-coding RNA
n282570	AK039410	2.18734	0.469673	-2.21945	1.5e-08	8.66e-08	non-coding RNA
n283377	AK038345	10.5413	2.26294	-2.21978	1.09e-45	6.25e-44	non-coding RNA
n268175	AK053599	4.92335	1.0567	-2.22008	2.06e-24	4.58e-23	non-coding RNA
n280730	AK041434	3.4847	0.747773	-2.22036	2.74e-17	3.76e-16	non-coding RNA
n273051	AK148445	2.92503	0.627348	-2.22111	4.07e-10	2.83e-09	non-coding RNA
n269495	AK086223	2.59762	0.557127	-2.22111	4.07e-10	2.83e-09	non-coding RNA
n285195	AK035842	2.3271	0.499106	-2.22111	4.07e-10	2.83e-09	non-coding RNA
n276745	AK080993	7.06996	1.51588	-2.22154	4.9e-29	1.4e-27	non-coding RNA
n279799	AK080460	3.20371	0.686565	-2.22228	1.11e-11	9.2e-11	non-coding RNA
n285159	AK137338	2.65632	0.569257	-2.22228	1.11e-11	9.2e-11	non-coding RNA
n291527	AK077046	11.339	2.42824	-2.22332	5.94e-50	3.92e-48	non-coding RNA
n283285	AK138153	4.63645	0.992559	-2.2238	8.64e-15	9.61e-14	non-coding RNA
n287155	AK136510	8.1005	1.73191	-2.22565	1.59e-22	3.14e-21	non-coding RNA
n272133	AK051479	1.75491	0.374372	-2.22885	5.35e-06	2.18e-05	non-coding RNA
n271945	AK141936	1.1787	0.251452	-2.22885	5.35e-06	2.18e-05	non-coding RNA
n283991	AK037667	1.59452	0.340157	-2.22885	5.35e-06	2.18e-05	non-coding RNA
n286373	AK034436	1.19568	0.255072	-2.22885	5.35e-06	2.18e-05	non-coding RNA
n271185	AK084484	3.25857	0.695147	-2.22885	5.35e-06	2.18e-05	non-coding RNA
n278178	AK139829	1.99457	0.425499	-2.22885	5.35e-06	2.18e-05	non-coding RNA
n274239	AK082491	1.27272	0.271508	-2.22885	5.35e-06	2.18e-05	non-coding RNA
n283811	AK037848	1.4422	0.307662	-2.22885	5.35e-06	2.18e-05	non-coding RNA
n272797	AK141685	1.7496	0.37324	-2.22885	1.39e-07	7.1e-07	non-coding RNA
n269482	AK086239	2.0495	0.437217	-2.22885	1.39e-07	7.1e-07	non-coding RNA
n268126	AK143161	8.39661	1.79124	-2.22885	1.39e-07	7.1e-07	non-coding RNA
n287457	AK033330	1.7204	0.367011	-2.22885	1.39e-07	7.1e-07	non-coding RNA
n269407	AK086315	4.80578	1.02521	-2.22885	1.39e-07	7.09e-07	non-coding RNA
n284210	AK037440	2.08234	0.444222	-2.22885	1.39e-07	7.09e-07	non-coding RNA
n283539	AK038157	2.4562	0.523978	-2.22885	1.39e-07	7.09e-07	non-coding RNA
n267254	AK088651	2.05302	0.437968	-2.22885	3.7e-09	2.3e-08	non-coding RNA
n274200	AK082550	4.14016	0.883215	-2.22885	1.01e-10	7.44e-10	non-coding RNA
n270304	AK085395	3.67825	0.784677	-2.22885	1.01e-10	7.43e-10	non-coding RNA
n275963	AK047664	7.91989	1.68954	-2.22885	2.77e-12	2.45e-11	non-coding RNA
n276124	AK140679	3.84092	0.819378	-2.22885	7.7e-14	7.81e-13	non-coding RNA
n279664	AK139124	12.989	2.77092	-2.22885	1.14e-24	2.58e-23	non-coding RNA
n297139	AK005227	66.5526	14.1779	-2.23085	7.31e-69	8.78e-67	non-coding RNA
n273423	AK049796	10.863	2.31334	-2.23137	2.39e-28	6.6e-27	non-coding RNA
n273353	AK083109	16.5775	3.52899	-2.2319	1e-23	2.15e-22	non-coding RNA
n285181	AK035855	7.33442	1.56134	-2.2319	1e-23	2.15e-22	non-coding RNA
n276354	AK047361	10.061	2.1416	-2.23201	2.55e-44	1.4e-42	non-coding RNA
n275335	AK048149	5.30538	1.12902	-2.23239	1.23e-20	2.15e-19	non-coding RNA
n291667	AK016500	6.73143	1.4308	-2.23409	1.92e-14	2.06e-13	non-coding RNA
n270834	AK052397	5.29413	1.12504	-2.23442	7.27e-26	1.76e-24	non-coding RNA
n291512	AK030110	3.19468	0.678712	-2.2348	6.89e-13	6.41e-12	non-coding RNA
n271931	AK083964	2.13924	0.454189	-2.23574	2.49e-11	1.97e-10	non-coding RNA
n282112	AK138718	7.93179	1.68369	-2.23602	2.28e-39	1.03e-37	non-coding RNA
n285659	AK035360	5.92496	1.25682	-2.23702	9.11e-10	6.1e-09	non-coding RNA
n294087	AK028286	1.8752	0.397774	-2.23702	9.11e-10	6.1e-09	non-coding RNA
n274828	AK081832	3.94124	0.836029	-2.23702	9.11e-10	6.09e-09	non-coding RNA
n280242	AK042179	2.26007	0.479414	-2.23702	9.11e-10	6.09e-09	non-coding RNA
n288633	AK162006	3.54398	0.751761	-2.23702	9.11e-10	6.09e-09	non-coding RNA
n276772	AK046855	1.91507	0.406231	-2.23702	9.11e-10	6.09e-09	non-coding RNA
n271938	AK141940	3.25873	0.691253	-2.23702	3.82e-18	5.59e-17	non-coding RNA
n277740	AK045403	9.14427	1.93971	-2.23702	1.83e-26	4.56e-25	non-coding RNA
n290872	AK030605	3.64096	0.771882	-2.23787	1.35e-16	1.75e-15	non-coding RNA
n275678	AK081338	2.39951	0.508331	-2.2389	3.39e-08	1.87e-07	non-coding RNA
n269673	AK142761	2.19444	0.464886	-2.2389	3.39e-08	1.87e-07	non-coding RNA
n263890	AK159037	2.95375	0.625744	-2.2389	3.39e-08	1.87e-07	non-coding RNA
n277020	AK046488	2.05349	0.435026	-2.2389	3.39e-08	1.87e-07	non-coding RNA
n269307	AK142840	1.7499	0.370712	-2.2389	3.39e-08	1.87e-07	non-coding RNA
n273025	AK148501	4.29778	0.910473	-2.2389	4.79e-15	5.43e-14	non-coding RNA
n277235	AK046147	3.92529	0.831563	-2.2389	4.79e-15	5.42e-14	non-coding RNA
n265146	AK158029	11.8397	2.50737	-2.23939	8.11e-34	2.9e-32	non-coding RNA
n293858	AK076309	7.76414	1.64332	-2.24021	1.6e-25	3.82e-24	non-coding RNA
n277133	AK046306	1.95614	0.413542	-2.24191	1.29e-06	5.8e-06	non-coding RNA
n290512	AK030765	2.3547	0.497799	-2.24191	1.29e-06	5.8e-06	non-coding RNA
n272173	AK051404	1.48123	0.313141	-2.24191	1.29e-06	5.79e-06	non-coding RNA
n275548	AK081474	1.68701	0.356645	-2.24191	1.29e-06	5.79e-06	non-coding RNA
n264356	AK145476	2.17914	0.460686	-2.24191	1.29e-06	5.79e-06	non-coding RNA
n289002	AK078276	1.84015	0.38902	-2.24191	1.29e-06	5.79e-06	non-coding RNA
n287352	AK162287	2.22249	0.469851	-2.24191	1.29e-06	5.79e-06	non-coding RNA
n268792	AK086992	2.18103	0.461085	-2.24191	1.29e-06	5.79e-06	non-coding RNA
n265930	AK089810	2.28513	0.483092	-2.24191	1.29e-06	5.79e-06	non-coding RNA
n271313	AK052081	4.26402	0.901444	-2.24191	1.29e-06	5.79e-06	non-coding RNA
n276467	AK047210	2.63346	0.556732	-2.24191	1.29e-06	5.79e-06	non-coding RNA
n285658	AK035359	2.0947	0.442834	-2.24191	1.29e-06	5.79e-06	non-coding RNA
n280471	AK041826	2.68551	0.567736	-2.24191	1.29e-06	5.78e-06	non-coding RNA
n420436	NULL	12.6791	2.68046	-2.24191	6.18e-12	5.25e-11	non-coding RNA
n270766	AK084938	4.80849	1.01655	-2.24191	6.18e-12	5.25e-11	non-coding RNA
n274191	AK082557	8.94069	1.88875	-2.24296	6.83e-21	1.21e-19	non-coding RNA
n275610	AK047865	9.04036	1.90958	-2.24312	5.17e-35	1.96e-33	non-coding RNA
n269076	AK142905	2.75659	0.58218	-2.24335	1.2e-15	1.43e-14	non-coding RNA
n278749	AK044083	2.78011	0.586802	-2.2442	2.25e-10	1.6e-09	non-coding RNA
n271231	AK052143	4.25023	0.897102	-2.2442	2.25e-10	1.6e-09	non-coding RNA
n264011	AK158656	4.36065	0.920409	-2.2442	2.25e-10	1.6e-09	non-coding RNA
n272135	AK051478	6.12301	1.29239	-2.2442	2.4e-19	3.82e-18	non-coding RNA
n281516	AK138881	1.99982	0.42115	-2.24746	8.31e-09	4.95e-08	non-coding RNA
n290686	AK017501	4.54072	0.956249	-2.24746	8.31e-09	4.95e-08	non-coding RNA
n286736	AK136827	4.54364	0.956863	-2.24746	8.31e-09	4.95e-08	non-coding RNA
n278732	AK044119	4.43804	0.934625	-2.24746	1.53e-12	1.39e-11	non-coding RNA
n263940	AK158887	3.14762	0.66287	-2.24746	1.53e-12	1.39e-11	non-coding RNA
n267909	AK054041	5.53423	1.16547	-2.24746	1.53e-12	1.39e-11	non-coding RNA
n283852	AK037803	4.75782	1.00197	-2.24746	2.99e-16	3.76e-15	non-coding RNA
n289151	AK134913	11.2865	2.37687	-2.24746	1.23e-23	2.62e-22	non-coding RNA
n411773	NULL	1.42611	0.300175	-2.24821	3.07e-79	4.88e-77	non-coding RNA
n271351	AK052050	3.34317	0.70255	-2.25054	5.56e-11	4.24e-10	non-coding RNA
n280187	AK042258	3.24507	0.681585	-2.25129	7.48e-17	9.88e-16	non-coding RNA
n286146	AK034739	2.84513	0.59708	-2.2525	3.13e-07	1.53e-06	non-coding RNA
n269223	AK086502	2.02059	0.424041	-2.2525	3.13e-07	1.53e-06	non-coding RNA
n266997	AK143854	1.92029	0.402993	-2.2525	3.13e-07	1.53e-06	non-coding RNA
n274040	AK141162	2.00387	0.420533	-2.2525	3.13e-07	1.53e-06	non-coding RNA
n270140	AK085593	1.88329	0.395227	-2.2525	3.13e-07	1.53e-06	non-coding RNA
n283040	AK038782	5.11784	1.07403	-2.2525	3.81e-13	3.64e-12	non-coding RNA
n271818	AK141989	2.75304	0.577752	-2.2525	3.81e-13	3.64e-12	non-coding RNA
n284107	AK037557	2.91054	0.610806	-2.2525	3.81e-13	3.64e-12	non-coding RNA
n291010	AK133599	3.01939	0.633055	-2.25385	2.66e-15	3.08e-14	non-coding RNA
n266234	AK156115	2.22434	0.465604	-2.2562	1.38e-11	1.12e-10	non-coding RNA
n271574	AK142062	2.29689	0.480791	-2.2562	1.38e-11	1.12e-10	non-coding RNA
n277874	AK045281	8.16609	1.70757	-2.2577	2.61e-30	7.89e-29	non-coding RNA
n267714	AK165086	8.71249	1.821	-2.25835	1.02e-36	4.15e-35	non-coding RNA
n273190	AK050088	7.98891	1.66957	-2.25852	3.33e-20	5.65e-19	non-coding RNA
n272191	AK083880	6.0905	1.27207	-2.25938	9.03e-29	2.53e-27	non-coding RNA
n285359	AK035635	3.06479	0.639279	-2.26127	1.22e-05	4.71e-05	non-coding RNA
n295125	AK011527	2.32791	0.485575	-2.26127	1.22e-05	4.71e-05	non-coding RNA
n290751	AK017390	2.82088	0.588402	-2.26127	1.22e-05	4.71e-05	non-coding RNA
n272667	AK083553	1.18562	0.247307	-2.26127	1.22e-05	4.7e-05	non-coding RNA
n271283	AK142128	1.28911	0.268894	-2.26127	1.22e-05	4.7e-05	non-coding RNA
n286091	AK034823	2.24459	0.468195	-2.26127	1.22e-05	4.7e-05	non-coding RNA
n278616	AK044305	1.85449	0.386825	-2.26127	1.22e-05	4.7e-05	non-coding RNA
n272198	AK051366	1.77071	0.369349	-2.26127	1.22e-05	4.7e-05	non-coding RNA
n288569	AK020163	5.29373	1.10421	-2.26127	1.22e-05	4.7e-05	non-coding RNA
n268263	AK021366	10.3719	2.16346	-2.26127	1.22e-05	4.7e-05	non-coding RNA
n271859	AK084035	1.90832	0.398053	-2.26127	1.22e-05	4.7e-05	non-coding RNA
n279414	AK043213	2.44668	0.510349	-2.26127	7.63e-08	4.03e-07	non-coding RNA
n276500	AK140572	1.75899	0.366905	-2.26127	7.63e-08	4.03e-07	non-coding RNA
n289714	AK031703	1.44614	0.301647	-2.26127	7.63e-08	4.03e-07	non-coding RNA
n281555	AK040465	4.3456	0.906441	-2.26127	7.63e-08	4.02e-07	non-coding RNA
n283201	AK138216	3.28724	0.685679	-2.26127	5.03e-10	3.45e-09	non-coding RNA
n278089	AK044849	3.25443	0.678836	-2.26127	5.03e-10	3.45e-09	non-coding RNA
n285568	AK137195	4.94921	1.03235	-2.26127	3.41e-12	2.99e-11	non-coding RNA
n274827	AK081834	2.92576	0.61028	-2.26127	3.41e-12	2.99e-11	non-coding RNA
n277432	AK140142	2.97271	0.620071	-2.26127	3.41e-12	2.99e-11	non-coding RNA
n271479	AK084343	7.47465	1.55912	-2.26127	2.36e-14	2.52e-13	non-coding RNA
n285162	AK035886	5.519	1.1512	-2.26127	1.66e-16	2.12e-15	non-coding RNA
n271928	AK051739	6.03239	1.25829	-2.26127	1.66e-16	2.12e-15	non-coding RNA
n274662	AK082021	8.44718	1.76028	-2.26266	1.64e-38	7.23e-37	non-coding RNA
n279906	AK042623	15.1392	3.15389	-2.26308	5.73e-30	1.71e-28	non-coding RNA
n282406	AK039593	6.26324	1.30266	-2.26545	2.74e-26	6.72e-25	non-coding RNA
n277971	AK045091	5.47091	1.13756	-2.26584	8.47e-13	7.84e-12	non-coding RNA
n290100	AK134256	5.14816	1.07045	-2.26584	8.47e-13	7.84e-12	non-coding RNA
n276419	AK140600	4.44515	0.923964	-2.26632	5.27e-22	9.99e-21	non-coding RNA
n277873	AK157811	3.58591	0.745057	-2.26692	1.24e-10	9.09e-10	non-coding RNA
n283897	AK137952	11.6616	2.42122	-2.26797	6.77e-48	4.23e-46	non-coding RNA
n293776	AK161118	1.9126	0.39691	-2.26865	1.87e-08	1.06e-07	non-coding RNA
n273742	AK049426	5.24645	1.08876	-2.26865	1.87e-08	1.06e-07	non-coding RNA
n264626	AK144517	2.84155	0.589689	-2.26865	1.87e-08	1.06e-07	non-coding RNA
n273923	AK082714	5.66939	1.17653	-2.26865	1.32e-22	2.63e-21	non-coding RNA
n270795	AK084901	2.98819	0.619545	-2.26999	2.11e-13	2.06e-12	non-coding RNA
n271925	AK083972	3.40296	0.705541	-2.26999	2.11e-13	2.06e-12	non-coding RNA
n289172	AK134902	7.45641	1.54535	-2.27055	2.59e-18	3.84e-17	non-coding RNA
n284426	AK037145	2.55371	0.528757	-2.27192	2.93e-06	1.25e-05	non-coding RNA
n271320	AK084422	1.65106	0.341859	-2.27192	2.93e-06	1.25e-05	non-coding RNA
n280227	AK042199	1.88558	0.390417	-2.27192	2.93e-06	1.25e-05	non-coding RNA
n266581	AK155608	1.38107	0.285956	-2.27192	2.93e-06	1.25e-05	non-coding RNA
n415453	NR_033647	1.32673	0.274705	-2.27192	2.93e-06	1.25e-05	non-coding RNA
n276122	AK081101	1.59574	0.330405	-2.27192	2.93e-06	1.25e-05	non-coding RNA
n284752	AK036574	1.87562	0.388356	-2.27192	2.93e-06	1.25e-05	non-coding RNA
n290292	AK134145	1.61527	0.334448	-2.27192	2.93e-06	1.25e-05	non-coding RNA
n276919	AK080938	2.55019	0.528027	-2.27192	3.07e-11	2.4e-10	non-coding RNA
n267726	AK087671	2.68741	0.556441	-2.27192	3.07e-11	2.4e-10	non-coding RNA
n290302	AK134134	6.41917	1.32912	-2.27192	3.66e-16	4.57e-15	non-coding RNA
n275999	AK047624	25.5568	5.28728	-2.27311	7.13e-98	1.78e-95	non-coding RNA
n271286	AK052102	5.0452	1.0433	-2.27376	5.24e-14	5.41e-13	non-coding RNA
n289112	AK134950	2.52314	0.52176	-2.27376	5.24e-14	5.41e-13	non-coding RNA
n284263	AK037378	5.54972	1.14763	-2.27376	5.24e-14	5.41e-13	non-coding RNA
n288651	AK078430	14.4362	2.98392	-2.27441	6.24e-57	5.11e-55	non-coding RNA
n275594	AK140779	1.4548	0.30059	-2.27495	4.57e-09	2.82e-08	non-coding RNA
n270840	AK084849	2.30957	0.477204	-2.27495	4.57e-09	2.82e-08	non-coding RNA
n277520	AK045692	11.4852	2.37308	-2.27495	9.15e-17	1.2e-15	non-coding RNA
n274624	AK141009	12.8234	2.64957	-2.27495	8.42e-55	6.47e-53	non-coding RNA
n285801	AK137130	5.61665	1.16005	-2.27552	3.81e-27	9.86e-26	non-coding RNA
n290959	AK019904	8.47931	1.751	-2.27577	1.62e-19	2.62e-18	non-coding RNA
n282009	AK040007	2.34431	0.483902	-2.27638	7.59e-12	6.35e-11	non-coding RNA
n277322	AK046003	7.98961	1.64865	-2.27684	5.27e-25	1.21e-23	non-coding RNA
n276032	AK047596	5.71632	1.17925	-2.27721	1.3e-14	1.42e-13	non-coding RNA
n269318	AK086404	4.24456	0.875635	-2.27721	1.3e-14	1.42e-13	non-coding RNA
n277537	AK045670	3.74338	0.772245	-2.27721	1.3e-14	1.42e-13	non-coding RNA
n266865	AK089209	2.73246	0.563696	-2.27721	1.3e-14	1.42e-13	non-coding RNA
n269564	AK086157	13.0426	2.69064	-2.27721	9.6e-28	2.56e-26	non-coding RNA
n288161	AK148916	8.41738	1.73501	-2.27843	7.31e-23	1.48e-21	non-coding RNA
n268620	AK143009	12.6234	2.60196	-2.27843	7.31e-23	1.48e-21	non-coding RNA
n274978	AK048504	9.65856	1.99084	-2.27843	3.82e-44	2.08e-42	non-coding RNA
n275402	AK048057	2.08108	0.428376	-2.28038	7.08e-07	3.31e-06	non-coding RNA
n279854	AK042685	3.15596	0.649634	-2.28038	7.08e-07	3.3e-06	non-coding RNA
n285033	AK036092	1.77672	0.365727	-2.28038	7.08e-07	3.3e-06	non-coding RNA
n276218	AK047485	1.40379	0.288962	-2.28038	7.08e-07	3.3e-06	non-coding RNA
n275550	AK081470	2.02212	0.416241	-2.28038	1.12e-09	7.45e-09	non-coding RNA
n282472	AK138542	3.03894	0.625546	-2.28038	1.88e-12	1.69e-11	non-coding RNA
n277796	AK045349	3.03715	0.625178	-2.28038	1.88e-12	1.69e-11	non-coding RNA
n275773	AK047792	6.25988	1.28856	-2.28038	3.25e-15	3.74e-14	non-coding RNA
n280553	AK041709	5.17696	1.06564	-2.28038	5.71e-18	8.28e-17	non-coding RNA
n263979	AK158741	8.04712	1.65432	-2.28223	4.61e-24	1.01e-22	non-coding RNA
n288117	AK148998	5.50609	1.1311	-2.2833	8.1e-16	9.84e-15	non-coding RNA
n276569	AK140525	27.2699	5.59931	-2.28399	3.1e-59	2.75e-57	non-coding RNA
n274082	AK048852	2.88186	0.591267	-2.28512	2.77e-10	1.96e-09	non-coding RNA
n264368	AK145429	25.4204	5.21375	-2.2856	3.61e-137	1.68e-134	non-coding RNA
n276036	AK140700	13.6623	2.8016	-2.28588	8.51e-70	1.05e-67	non-coding RNA
n277378	AK045906	2.41092	0.493909	-2.28727	1.72e-07	8.69e-07	non-coding RNA
n293052	AK076663	4.5219	0.926373	-2.28727	1.72e-07	8.69e-07	non-coding RNA
n289522	AK161851	2.8909	0.59224	-2.28727	1.72e-07	8.69e-07	non-coding RNA
n282908	AK138359	1.92337	0.394028	-2.28727	1.72e-07	8.69e-07	non-coding RNA
n289780	AK031618	1.71011	0.350339	-2.28727	1.72e-07	8.68e-07	non-coding RNA
n283957	AK137910	3.16333	0.64805	-2.28727	1.72e-07	8.68e-07	non-coding RNA
n280591	AK041650	4.71234	0.965386	-2.28727	1.72e-07	8.68e-07	non-coding RNA
n274676	AK048652	3.95471	0.810175	-2.28727	1.16e-13	1.16e-12	non-coding RNA
n272679	AK141721	3.77923	0.774227	-2.28727	1.16e-13	1.16e-12	non-coding RNA
n270963	AK052336	4.47463	0.916687	-2.28727	8.96e-20	1.48e-18	non-coding RNA
n273570	AK049654	6.73852	1.3793	-2.28849	1.55e-32	5.2e-31	non-coding RNA
n280943	AK041087	3.33524	0.682312	-2.28929	6.83e-11	5.15e-10	non-coding RNA
n266490	AK171395	5.04958	1.03303	-2.28929	6.83e-11	5.14e-10	non-coding RNA
n269372	AK086345	11.2954	2.30964	-2.28999	1.82e-36	7.32e-35	non-coding RNA
n293245	AK076574	5.07611	1.03776	-2.29025	4.63e-27	1.19e-25	non-coding RNA
n288713	AK135236	9.24132	1.88856	-2.29082	1.26e-17	1.78e-16	non-coding RNA
n264851	AK149938	11.1836	2.28489	-2.29119	5.62e-21	1e-19	non-coding RNA
n273552	AK141452	17.6537	3.60419	-2.29222	1.51e-93	3.34e-91	non-coding RNA
n289072	AK032401	19.4232	3.96489	-2.29242	2.9e-64	2.98e-62	non-coding RNA
n293601	AK161162	1.76757	0.360679	-2.29298	4.18e-08	2.29e-07	non-coding RNA
n290915	AK030555	2.51616	0.513431	-2.29298	4.18e-08	2.29e-07	non-coding RNA
n276674	AK046988	1.72799	0.352602	-2.29298	4.18e-08	2.29e-07	non-coding RNA
n271958	AK051712	2.85481	0.582535	-2.29298	1.69e-11	1.36e-10	non-coding RNA
n281653	AK040368	3.74821	0.764835	-2.29298	7.18e-15	8.02e-14	non-coding RNA
n276203	AK140662	6.58833	1.34437	-2.29298	1.41e-21	2.6e-20	non-coding RNA
n268194	AK053575	10.0207	2.04314	-2.29412	3.41e-32	1.11e-30	non-coding RNA
n269382	AK142823	3.64554	0.742595	-2.29549	1.79e-15	2.1e-14	non-coding RNA
n276147	AK081090	6.59942	1.3443	-2.29549	1.85e-29	5.39e-28	non-coding RNA
n281433	AK163060	8.37434	1.70544	-2.29583	4.04e-26	9.83e-25	non-coding RNA
n269547	AK086169	6.15685	1.25346	-2.29628	4.17e-12	3.61e-11	non-coding RNA
n289878	AK134351	2.46235	0.500777	-2.2978	1.02e-08	6.05e-08	non-coding RNA
n285090	AK036008	2.10851	0.428815	-2.2978	1.02e-08	6.04e-08	non-coding RNA
n274263	AK141104	1.45723	0.296363	-2.2978	1.02e-08	6.04e-08	non-coding RNA
n415133	NR_030690	2.02432	0.411693	-2.2978	4.46e-16	5.54e-15	non-coding RNA
n273566	AK082948	3.59356	0.730834	-2.2978	4.46e-16	5.53e-15	non-coding RNA
n286571	AK079079	14.101	2.86735	-2.29801	4.6e-78	7.19e-76	non-coding RNA
n278852	AK043905	27.3345	5.5539	-2.29915	1.61e-120	5.71e-118	non-coding RNA
n275193	AK048311	6.06243	1.23077	-2.30034	1.24e-20	2.16e-19	non-coding RNA
n270690	AK085047	11.747	2.38339	-2.30121	3.08e-44	1.69e-42	non-coding RNA
n293553	AK132552	1.04996	0.212925	-2.30191	2.51e-09	1.6e-08	non-coding RNA
n283097	AK038710	2.22472	0.451159	-2.30191	2.51e-09	1.6e-08	non-coding RNA
n272288	AK051250	4.00497	0.812185	-2.30191	2.51e-09	1.6e-08	non-coding RNA
n280549	AK080288	2.45388	0.497633	-2.30191	2.51e-09	1.6e-08	non-coding RNA
n285803	AK035180	4.06488	0.824334	-2.30191	2.51e-09	1.6e-08	non-coding RNA
n288277	AK148680	5.58592	1.13279	-2.30191	2.78e-17	3.81e-16	non-coding RNA
n271880	AK051768	4.65553	0.944113	-2.30191	2.78e-17	3.81e-16	non-coding RNA
n270054	AK085683	8.33282	1.6886	-2.30298	1.02e-29	3.01e-28	non-coding RNA
n291048	AK030382	9.78032	1.98113	-2.30356	3.53e-38	1.54e-36	non-coding RNA
n267545	AK054429	2.38767	0.483391	-2.30434	6.38e-14	6.52e-13	non-coding RNA
n275800	AK047779	12.2895	2.48727	-2.3048	1.95e-22	3.82e-21	non-coding RNA
n266528	AK089503	2.17276	0.439538	-2.30547	6.16e-10	4.21e-09	non-coding RNA
n275602	AK081420	2.90262	0.587183	-2.30547	6.16e-10	4.21e-09	non-coding RNA
n286368	AK079103	18.5905	3.76009	-2.30572	7.34e-57	5.99e-55	non-coding RNA
n270566	AK085161	17.6911	3.57719	-2.30612	4.88e-23	1e-21	non-coding RNA
n266333	AK156017	2.77418	0.560781	-2.30655	1.59e-14	1.72e-13	non-coding RNA
n265092	AK158291	4.12296	0.833428	-2.30655	1.59e-14	1.72e-13	non-coding RNA
n284137	AK037523	10.1714	2.05532	-2.30707	4.33e-19	6.82e-18	non-coding RNA
n291735	AK133146	8.37418	1.69181	-2.30738	1.23e-23	2.61e-22	non-coding RNA
n284903	AK036293	1.36092	0.274715	-2.30858	6.65e-06	2.68e-05	non-coding RNA
n284274	AK137798	1.73407	0.350038	-2.30858	6.65e-06	2.68e-05	non-coding RNA
n267935	AK053997	2.38103	0.480634	-2.30858	6.65e-06	2.68e-05	non-coding RNA
n266445	AK155819	2.07592	0.419045	-2.30858	6.65e-06	2.68e-05	non-coding RNA
n277006	AK046508	1.0591	0.21379	-2.30858	6.65e-06	2.68e-05	non-coding RNA
n288756	AK032738	1.44002	0.290681	-2.30858	6.65e-06	2.67e-05	non-coding RNA
n289842	AK031519	1.2149	0.245238	-2.30858	6.65e-06	2.67e-05	non-coding RNA
n268606	AK087207	2.744	0.553903	-2.30858	6.65e-06	2.67e-05	non-coding RNA
n277280	AK046075	3.20796	0.647556	-2.30858	6.65e-06	2.67e-05	non-coding RNA
n289179	AK134897	2.27925	0.460087	-2.30858	6.65e-06	2.67e-05	non-coding RNA
n282970	AK038872	3.01939	0.609492	-2.30858	1.52e-10	1.1e-09	non-coding RNA
n283834	AK037820	2.56285	0.517336	-2.30858	1.52e-10	1.1e-09	non-coding RNA
n274504	AK048717	2.62433	0.529746	-2.30858	1.52e-10	1.1e-09	non-coding RNA
n289891	AK031461	3.60004	0.726702	-2.30858	3.95e-15	4.51e-14	non-coding RNA
n276558	AK047109	23.8979	4.82023	-2.30971	2.03e-94	4.58e-92	non-coding RNA
n276314	AK140619	2.89598	0.583829	-2.31044	9.83e-16	1.18e-14	non-coding RNA
n291001	AK030451	5.78307	1.16586	-2.31044	9.83e-16	1.18e-14	non-coding RNA
n273313	AK141557	14.2824	2.87861	-2.31079	4.72e-73	6.58e-71	non-coding RNA
n268168	AK053607	2.26912	0.457177	-2.31131	3.74e-11	2.9e-10	non-coding RNA
n279059	AK043625	3.70657	0.745535	-2.31374	1.6e-06	7.05e-06	non-coding RNA
n280919	AK041128	3.83202	0.770767	-2.31374	1.6e-06	7.05e-06	non-coding RNA
n288114	AK149001	3.81053	0.766444	-2.31374	1.6e-06	7.05e-06	non-coding RNA
n272126	AK051487	3.29902	0.66356	-2.31374	9.25e-12	7.68e-11	non-coding RNA
n277734	AK163458	9.26305	1.86219	-2.31449	5.7e-33	1.96e-31	non-coding RNA
n267278	AK088565	7.93681	1.59477	-2.31521	1.53e-17	2.14e-16	non-coding RNA
n279952	AK042575	7.96141	1.5982	-2.31658	9.11e-35	3.43e-33	non-coding RNA
n269904	AK085802	6.00891	1.20597	-2.31691	6.74e-24	1.47e-22	non-coding RNA
n289301	AK018251	25.172	5.05051	-2.31732	4.35e-41	2.09e-39	non-coding RNA
n282809	AK039095	1.99587	0.400302	-2.31785	3.86e-07	1.85e-06	non-coding RNA
n282920	AK079562	1.51487	0.303831	-2.31785	3.86e-07	1.85e-06	non-coding RNA
n269245	AK086479	1.82536	0.366105	-2.31785	3.86e-07	1.85e-06	non-coding RNA
n267685	AK143338	0.974086	0.195368	-2.31785	3.86e-07	1.85e-06	non-coding RNA
n283061	AK038757	5.24916	1.0528	-2.31785	5.67e-13	5.32e-12	non-coding RNA
n266771	AK170736	2.8337	0.568343	-2.31785	5.67e-13	5.32e-12	non-coding RNA
n287647	AK078733	2.91957	0.585566	-2.31785	5.67e-13	5.32e-12	non-coding RNA
n284876	AK036333	3.42868	0.687675	-2.31785	5.67e-13	5.32e-12	non-coding RNA
n277135	AK046295	1.9886	0.397918	-2.32121	9.38e-08	4.89e-07	non-coding RNA
n415233	NR_033218	3.66807	0.733722	-2.32171	3.76e-40	1.74e-38	non-coding RNA
n272900	AK141653	4.17659	0.834115	-2.32401	2.29e-08	1.29e-07	non-coding RNA
n284039	AK037625	2.57396	0.514052	-2.32401	2.29e-08	1.29e-07	non-coding RNA
n274509	AK141049	13.9611	2.78723	-2.32451	8.03e-37	3.29e-35	non-coding RNA
n272014	AK051641	4.49392	0.896728	-2.32523	5.39e-16	6.62e-15	non-coding RNA
n291515	AK030105	4.27053	0.85215	-2.32523	5.39e-16	6.61e-15	non-coding RNA
n271568	AK084289	4.89371	0.975736	-2.32637	5.59e-09	3.4e-08	non-coding RNA
n421229	NULL	0.688611	0.137299	-2.32637	5.59e-09	3.4e-08	non-coding RNA
n271847	AK084051	2.45901	0.490292	-2.32637	5.59e-09	3.4e-08	non-coding RNA
n265995	AK156411	1.84885	0.368635	-2.32637	5.59e-09	3.4e-08	non-coding RNA
n283708	AK037972	6.03615	1.20352	-2.32637	1.34e-16	1.74e-15	non-coding RNA
n283136	AK038629	14.9235	2.97554	-2.32637	3.7e-24	8.15e-23	non-coding RNA
n280412	AK041923	2.41922	0.481684	-2.32838	1.37e-09	9e-09	non-coding RNA
n290527	AK161684	3.54674	0.706181	-2.32838	1.37e-09	9e-09	non-coding RNA
n282114	AK039875	3.56536	0.709887	-2.32838	1.37e-09	9e-09	non-coding RNA
n293731	AK028852	2.88755	0.574931	-2.32838	1.37e-09	9e-09	non-coding RNA
n288804	AK018352	3.53333	0.70351	-2.32838	1.37e-09	8.99e-09	non-coding RNA
n274238	AK082493	13.0444	2.59508	-2.32958	3.7e-27	9.57e-26	non-coding RNA
n265081	AK158332	4.18178	0.831613	-2.33013	3.37e-10	2.36e-09	non-coding RNA
n280640	AK041558	2.01622	0.400956	-2.33013	3.37e-10	2.36e-09	non-coding RNA
n283253	AK038516	3.7885	0.753404	-2.33013	3.37e-10	2.36e-09	non-coding RNA
n266989	AK165386	1.69625	0.337326	-2.33013	3.37e-10	2.36e-09	non-coding RNA
n285220	AK035801	4.51251	0.897384	-2.33013	5.22e-19	8.19e-18	non-coding RNA
n271192	AK052185	5.16906	1.02686	-2.33166	8.29e-11	6.2e-10	non-coding RNA
n275652	AK081364	3.5401	0.70326	-2.33166	8.29e-11	6.2e-10	non-coding RNA
n283359	AK138120	6.63049	1.31718	-2.33166	8.29e-11	6.2e-10	non-coding RNA
n281021	AK080136	5.68014	1.12839	-2.33166	8.29e-11	6.19e-10	non-coding RNA
n293536	AK132561	5.44527	1.08173	-2.33166	3.27e-20	5.54e-19	non-coding RNA
n282388	AK138589	11.6318	2.30757	-2.33362	5.13e-22	9.74e-21	non-coding RNA
n278023	AK044975	3.52464	0.698956	-2.3342	5.06e-12	4.35e-11	non-coding RNA
n275643	AK081374	5.25551	1.04143	-2.33527	1.25e-12	1.14e-11	non-coding RNA
n279124	AK043517	13.1023	2.59545	-2.33576	2.03e-24	4.53e-23	non-coding RNA
n274089	AK082642	13.5557	2.68509	-2.33586	6.18e-59	5.39e-57	non-coding RNA
n279796	AK139098	3.62633	0.718109	-2.33623	3.1e-13	2.98e-12	non-coding RNA
n266374	AK155978	2.75936	0.546428	-2.33623	3.1e-13	2.98e-12	non-coding RNA
n269115	AK086616	3.46677	0.6861	-2.3371	7.7e-14	7.81e-13	non-coding RNA
n288639	AK032850	7.5775	1.49882	-2.33789	1.91e-14	2.05e-13	non-coding RNA
n293703	AK028924	4.13184	0.816493	-2.33927	1.18e-15	1.41e-14	non-coding RNA
n272604	AK051002	6.00088	1.18583	-2.33927	1.18e-15	1.41e-14	non-coding RNA
n269444	AK086274	9.5226	1.88176	-2.33927	8.1e-30	2.39e-28	non-coding RNA
n286667	AK033955	14.5425	2.87168	-2.3403	3.51e-62	3.38e-60	non-coding RNA
n289037	AK135021	4.54379	0.89717	-2.34044	7.35e-17	9.74e-16	non-coding RNA
n271773	AK051802	10.9617	2.16398	-2.34071	8.18e-33	2.78e-31	non-coding RNA
n263571	AK163546	6.89675	1.36127	-2.34096	1.83e-17	2.56e-16	non-coding RNA
n282936	AK038914	10.1753	2.00804	-2.3412	5.19e-34	1.88e-32	non-coding RNA
n269352	AK142829	6.05606	1.19514	-2.3412	5.19e-34	1.88e-32	non-coding RNA
n276784	AK080989	15.3247	3.02409	-2.34128	1.7e-50	1.14e-48	non-coding RNA
n274707	AK048632	3.81292	0.752105	-2.34189	1.14e-18	1.75e-17	non-coding RNA
n276179	AK081070	4.94577	0.974768	-2.34306	1.79e-20	3.1e-19	non-coding RNA
n269584	AK086144	5.23183	1.03067	-2.34373	1.12e-21	2.08e-20	non-coding RNA
n290237	AK030948	6.61979	1.30382	-2.34404	2.81e-22	5.46e-21	non-coding RNA
n271024	AK084625	8.582	1.68905	-2.3451	1.11e-24	2.51e-23	non-coding RNA
n413775	NULL	9.2107	1.81264	-2.34522	2.29e-48	1.45e-46	non-coding RNA
n287648	AK078732	9.68819	1.90616	-2.34556	7.01e-26	1.7e-24	non-coding RNA
n281198	AK138978	17.3594	3.41075	-2.34756	1.71e-64	1.81e-62	non-coding RNA
n283197	AK038553	12.837	2.52175	-2.34781	2.84e-34	1.04e-32	non-coding RNA
n271343	AK142115	6.62593	1.30104	-2.34846	7.28e-38	3.13e-36	non-coding RNA
n419608	NULL	7.26786	1.42673	-2.34882	2.94e-40	1.36e-38	non-coding RNA
n277007	AK140304	10.9759	2.15291	-2.34997	2.02e-50	1.35e-48	non-coding RNA
n286456	AK034321	1.10305	0.215703	-2.35438	1.51e-05	5.75e-05	non-coding RNA
n277575	AK045626	2.37925	0.465267	-2.35438	1.51e-05	5.75e-05	non-coding RNA
n283372	AK038352	3.16245	0.618422	-2.35438	1.51e-05	5.75e-05	non-coding RNA
n272103	AK051513	2.7311	0.534071	-2.35438	1.51e-05	5.75e-05	non-coding RNA
n284080	AK137851	3.07553	0.601424	-2.35438	1.51e-05	5.74e-05	non-coding RNA
n289794	AK031607	1.66132	0.324874	-2.35438	1.51e-05	5.74e-05	non-coding RNA
[truncated: 4,248 more rows]
