# Supplementary material for: Methamphetamine induces alterations in the long non-coding RNAs expression profile in the nucleus accumbens of the mouse
Source: BMC Neurosci. 2015 Mar 25;16:18. doi: 10.1186/s12868-015-0157-3 (PMC4399149; doi:10.1186/s12868-015-0157-3)
Supplement: Additional file 2: — Full list of the sense intronic lncRNAs that were significantly regulated by METH. [file 12868_2015_157_MOESM2_ESM.xls]

## Sheet: Additional file 2
Additional file 2. Full list of the sense intronic lncRNAs that were significantly regulated by METH. Associated genes were shown.
Noncode ID	Genebank accession	Fold change (METH vs saline)	lncRNA length	Chromosome	Chromosome strand	Associated gene	Intron location	Gene description	Gene ID	lncRNA type
n280488	AK041807	1.37224	3128	chr11	-	Ppm1e	NM_177167:I1	protein phosphatase 1E (PP2C domain containing)	320472	Sense intronic
n273439	AK049762	-1.25385	97	chr9	+	2610203C20Rik	NR_015483:I1	RIKEN cDNA 2610203C20 gene	100042464	Sense intronic
n284065	AK037595	-1.25484	3164	chr11	+	Ssh2	NM_177710:I2	slingshot homolog 2 (Drosophila)	237860	Sense intronic
n293960	AK028466	-1.25922	4810	chr4	-	Prdm16	NM_027504:I1	PR domain containing 16	70673	Sense intronic
n269998	AK142649	-1.29119	1589	chr9	+	Nedd4	NM_010890:I14	neural precursor cell expressed, developmentally down-regulated 4	17999	Sense intronic
n267800	AK054187	-1.30061	3589	chr15	-	Ext1	NM_010162:I1	exostoses (multiple) 1	14042	Sense intronic
n275990	AK047635	-1.30434	1960	chr2	-	Celf2	NM_001110229:I10	CUGBP, Elav-like family member 2	14007	Sense intronic
n289838	AK077928	-1.30707	3900	chr12	+	Ppp2r5c	NM_012023:I9	protein phosphatase 2, regulatory subunit B (B56), gamma isoform	26931	Sense intronic
n297258	AK075675	-1.30979	1832	chr11	-	Spnb2	NM_175836:I31	spectrin beta 2	20742	Sense intronic
n277416	AK045855	-1.31961	3073	chr4	+	Sfrs18	NM_025669:I1	serine/arginine-rich splicing factor 18	66625	Sense intronic
n282747	AK039175	-1.32637	3622	chr10	+	Syne1	NM_001079686:I54	synaptic nuclear envelope 1	64009	Sense intronic
n269303	AK164858	-1.32791	2556	chr2	+	Rabgap1	NM_146121:I13	RAB GTPase activating protein 1	227800	Sense intronic
n272551	AK083649	-1.32885	2170	chr16	-	Brwd1	NM_145125:I41	bromodomain and WD repeat domain containing 1	93871	Sense intronic
n288774	AK032719	-1.33013	59	chr9	+	Rora	NM_013646:I1	RAR-related orphan receptor alpha	19883	Sense intronic
n284714	AK079412	-1.33166	3578	chr11	+	Mbtd1	NM_134012:I15	mbt domain containing 1	103537	Sense intronic
n285017	AK036121	-1.33646	3959	chr19	-	Sorbs1	NM_001034964:I19	sorbin and SH3 domain containing 1	20411	Sense intronic
n274018	AK048923	-1.35438	3570	chr9	-	Rab11a	NM_017382:I1	RAB11a, member RAS oncogene family	53869	Sense intronic
n269358	AK142826	-1.35438	3369	chr14	+	Ptprg	NM_008981:I2	protein tyrosine phosphatase, receptor type, G	19270	Sense intronic
n286012	AK020473	-1.35438	781	chr3	-	Pde4dip	NM_001039376:I24	phosphodiesterase 4D interacting protein (myomegalin)	83679	Sense intronic
n284549	AK036940	-1.36092	4556	chr13	+	Mef2c	NM_001170537:I2	myocyte enhancer factor 2C	17260	Sense intronic
n286163	AK034717	-1.37428	2278	chr2	+	Frmd4a	NM_172475:I1	FERM domain containing 4A	209630	Sense intronic
n283942	AK137921	-1.38085	1962	chr4	-	Tox	NM_145711:I1	reproductive homeobox 8	434768	Sense intronic
n275043	AK163825	-1.38135	3595	chr14	-	Hnrnpc	NM_001170982:I1	heterogeneous nuclear ribonucleoprotein C	15381	Sense intronic
n280780	AK041341	-1.38586	2857	chr17	-	Wtap	NM_001113533:I6	Wilms' tumour 1-associating protein	60532	Sense intronic
n282540	AK039446	-1.39091	1516	chr11	+	Tanc2	NM_181071:I4	tetratricopeptide repeat, ankyrin repeat and coiled-coil containing 2	77097	Sense intronic
n265846	AK156628	-1.39185	6258	chrX	+	Huwe1	NM_021523:I2	HECT, UBA and WWE domain containing 1	59026	Sense intronic
n270988	AK142273	-1.3926	3665	chr10	+	Zwint	NM_025635:I7	ZW10 interactor	52696	Sense intronic
n283035	AK138308	-1.3962	3455	chr16	+	Senp7	NM_025483:I6	SUMO1/sentrin specific peptidase 7	66315	Sense intronic
n294410	AK013752	-1.40169	1295	chr12	-	Zbtb25	NM_001172104:I1	zinc finger and BTB domain containing 25	109929	Sense intronic
n281230	AK040861	-1.40825	1884	chr10	-	Hnrnph3	NM_001079824:I1	heterogeneous nuclear ribonucleoprotein H3	432467	Sense intronic
n287939	AK078655	-1.40883	1933	chr6	-	Exoc6b	NM_177077:I20	exocyst complex component 6B	75914	Sense intronic
n271811	AK084083	-1.40883	1962	chr2	+	Stx16	NM_001102425:I1	syntaxin 16	228960	Sense intronic
n279733	AK042830	-1.40883	2471	chr3	-	Sfrs11	NM_001093752:I1	serine/arginine-rich splicing factor 11	69207	Sense intronic
n286434	AK034354	-1.41666	2090	chr9	+	Rora	NM_013646:I1	RAR-related orphan receptor alpha	19883	Sense intronic
n272052	AK051588	-1.41997	1527	chr3	+	Dclk1	NM_001111051:I7	doublecortin-like kinase 1	13175	Sense intronic
n273035	AK148472	-1.42967	1699	chr1	+	Dst	NM_133833:I1	dystonin	13518	Sense intronic
n267952	AK053971	-1.43487	2880	chr4	+	BC057079	NM_001081184:I1	cDNA sequence BC057079	230393	Sense intronic
n273776	AK082846	-1.43487	1668	chr19	+	Uhrf2	NM_144873:I3	ubiquitin-like, containing PHD and RING finger domains 2	109113	Sense intronic
n278304	AK139516	-1.43684	1463	chr9	+	Gucy1a2	NM_001033322:I4	guanylate cyclase 1, soluble, alpha 2	234889	Sense intronic
n283707	AK037974	-1.43844	1891	chr11	-	Cyfip2	NM_133769:I23	cytoplasmic FMR1 interacting protein 2	76884	Sense intronic
n269101	AK142901	-1.43927	5041	chr16	+	Morc3	NM_001045529:I1	microrchidia 3	338467	Sense intronic
n278112	AK044814	-1.44458	1339	chr5	-	Zfp644	NM_026856:I1	zinc finger protein 644	52397	Sense intronic
n288033	AK149193	-1.44789	2732	chr14	-	Fgf14	NM_207667:I1	fibroblast growth factor 14	14169	Sense intronic
n293691	AK028947	-1.4506	3383	chr9	+	Sik3	NM_027498:I21	SIK family kinase 3	70661	Sense intronic
n265800	AK156679	-1.45392	3337	chr5	+	Magi2	NM_015823:I21	membrane associated guanylate kinase, WW and PDZ domain containing 2	50791	Sense intronic
n287365	AK136385	-1.464	2706	chr2	-	Adnp	NM_009628:I1	activity-dependent neuroprotective protein	11538	Sense intronic
n275677	AK140759	-1.46759	2693	chr6	-	Srgap3	NM_080448:I1	SLIT-ROBO Rho GTPase activating protein 3	259302	Sense intronic
n280605	AK153628	-1.46986	4387	chr15	-	Tcf20	NM_013836:I1	transcription factor 20	21411	Sense intronic
n277880	AK045264	-1.47256	2541	chr14	+	D14Abb1e	NM_028945:I1	DNA segment, Chr 14, Abbott 1 expressed	218850	Sense intronic
n265556	AK172317	-1.47467	3727	chr8	+	4933407C03Rik	NM_001163262:I1	c-Maf inducing protein	74440	Sense intronic
n275788	AK047784	-1.48149	2245	chr8	+	Dlgap2	NM_001145965:I2	discs, large (Drosophila) homolog-associated protein 2	244310	Sense intronic
n283619	AK138041	-1.48149	2511	chr11	+	Ywhae	NM_009536:I1	tyrosine 3-monooxygenase/tryptophan 5-monooxygenase activation protein, epsilon polypeptide	22627	Sense intronic
n274038	AK048896	-1.48765	1720	chr5	+	Chfr	NM_172717:I2	checkpoint with forkhead and ring finger domains	231600	Sense intronic
n267258	AK088641	-1.48915	3006	chr16	-	Abcc5	NM_013790:I5	ATP-binding cassette, sub-family C (CFTR/MRP), member 5	27416	Sense intronic
n284720	AK162650	-1.49188	1916	chr11	-	Ewsr1	NM_007968:I8	Ewing sarcoma breakpoint region 1	14030	Sense intronic
n287279	AK033438	-1.49486	2089	chr3	-	Lmo4	NM_001161770:I1	LIM domain only 4	16911	Sense intronic
n267687	AK087701	-1.49734	1723	chr11	-	Nudcd3	NM_173748:I3	NudC domain containing 3	209586	Sense intronic
n279697	AK042874	-1.49734	2640	chr13	-	Lrrc16a	NM_026825:I37	leucine rich repeat containing 16A	68732	Sense intronic
n267811	AK143269	-1.49797	5080	chr11	-	Canx	NM_001110499:I1	calnexin	12330	Sense intronic
n267163	AK089016	-1.50324	1968	chr19	-	Zfp91-Cntf	NR_024093:I2	sequence U05342	664779	Sense intronic
n288617	AK032889	-1.50324	1240	chr8	-	Efnb2	NM_010111:I2	ephrin B2	13642	Sense intronic
n284761	AK036557	-1.50638	3374	chr7	+	Ptpre	NM_011212:I1	protein tyrosine phosphatase, receptor type, E	19267	Sense intronic
n290212	AK030980	-1.50966	2812	chr13	-	Cdk13	NM_027118:I5	cyclin-dependent kinase 13	69562	Sense intronic
n271873	AK084017	-1.50995	2504	chr2	-	Scg5	NM_009162:I2	secretogranin V	20394	Sense intronic
n286678	AK033937	-1.52744	2054	chr13	+	Phactr1	NM_001005740:I9	phosphatase and actin regulator 1	218194	Sense intronic
n270428	AK085259	-1.52841	3129	chr8	+	Nr3c2	NM_001083906:I2	nuclear receptor subfamily 3, group C, member 2	110784	Sense intronic
n281174	AK080002	-1.53023	1651	chr8	-	Ankrd11	NM_001081379:I4	ankyrin repeat domain 11	77087	Sense intronic
n275317	AK048184	-1.53126	3743	chr15	+	Pdzrn4	NM_001164593:I3	PDZ domain containing RING finger 4	239618	Sense intronic
n273424	AK049797	-1.5333	2937	chr14	-	Pcdh9	NM_001081377:I1	protocadherin 9	211712	Sense intronic
n280018	AK042496	-1.5337	1131	chr4	+	Sfrs4	NM_020587:I1	serine/arginine-rich splicing factor 4	57317	Sense intronic
n287784	AK136070	-1.54341	1731	chr14	+	Erc2	NM_177814:I7	ELKS/RAB6-interacting/CAST family member 2	238988	Sense intronic
n277743	AK163456	-1.54703	2151	chr13	+	Arid4b	NM_198122:I2	AT rich interactive domain 4B (RBP1-like)	94246	Sense intronic
n284067	AK037594	-1.54703	4754	chr12	-	Bcl11b	NM_021399:I2	B cell leukemia/lymphoma 11B	58208	Sense intronic
n284001	AK137886	-1.54703	3068	chr9	+	Zfp280d	NM_146224:I16	zinc finger protein 280D	235469	Sense intronic
n285325	AK035677	-1.55078	1879	chr8	-	Dcun1d2	NM_001024504:I1	DCN1, defective in cullin neddylation 1, domain containing 2 (S. cerevisiae)	102323	Sense intronic
n276097	AK047569	-1.55432	2542	chr3	+	Tspan5	NM_019571:I1	tetraspanin 5	56224	Sense intronic
n267743	AK143295	-1.55601	2421	chr10	+	Smarcc2	NM_001114096:I11	SWI/SNF related, matrix associated, actin dependent regulator of chromatin, subfamily c, member 2	68094	Sense intronic
n271130	AK084533	-1.56171	1260	chr6	+	Luc7l2	NM_001170848:I1	LUC7-like 2 (S. cerevisiae)	192196	Sense intronic
n277593	AK045604	-1.56383	1662	chr6	-	Tra2a	NM_198102:I1	transformer 2 alpha homolog (Drosophila)	101214	Sense intronic
n273945	AK082703	-1.56737	2249	chr7	+	Tacc2	NM_206856:I4	transforming, acidic coiled-coil containing protein 2	57752	Sense intronic
n284579	AK137671	-1.5685	3938	chr12	+	Mark3	NM_022801:I1	MAP/microtubule affinity-regulating kinase 3	17169	Sense intronic
n272207	AK051356	-1.5718	3583	chr10	+	Osbpl8	NM_175489:I4	oxysterol binding protein-like 8	237542	Sense intronic
n294956	AK012221	-1.57355	1730	chr14	+	Xkr6	NM_173393:I1	X Kell blood group precursor related family member 6 homolog	219149	Sense intronic
n268559	AK087274	-1.57677	3953	chr8	+	Agpat5	NM_026792:I2	1-acylglycerol-3-phosphate O-acyltransferase 5 (lysophosphatidic acid acyltransferase, epsilon)	52123	Sense intronic
n281654	AK138839	-1.57677	3444	chr9	-	Arpp21	NM_001177616:I17	cyclic AMP-regulated phosphoprotein, 21	74100	Sense intronic
n283489	AK079508	-1.58026	2647	chr19	-	Rtn3	NM_053076:I1	reticulon 3	20168	Sense intronic
n276345	AK047375	-1.58571	1760	chr3	+	Ralyl	NM_001163328:I1	RALY RNA binding protein-like	76897	Sense intronic
n282770	AK039143	-1.58704	1834	chr1	+	Plxna2	NM_008882:I3	plexin A2	18845	Sense intronic
n276737	AK046902	-1.58834	3203	chrX	-	Il1rapl1	NM_001160403:I2	interleukin 1 receptor accessory protein-like 1	331461	Sense intronic
n264264	AK159934	-1.58885	3992	chr9	+	Sik3	NM_027498:I1	SIK family kinase 3	70661	Sense intronic
n277269	AK046098	-1.58885	3530	chr5	+	Magi2	NM_001170746:I1	membrane associated guanylate kinase, WW and PDZ domain containing 2	50791	Sense intronic
n271725	AK084172	-1.59539	1577	chr14	-	Hnrnpc	NM_001170982:I1	heterogeneous nuclear ribonucleoprotein C	15381	Sense intronic
n284351	AK137772	-1.59831	1472	chr11	+	Usp34	NM_001190401:I3	ubiquitin specific peptidase 34	17847	Sense intronic
n289078	AK134986	-1.60054	2348	chr12	+	Nrxn3	NM_172544:I2	neurexin III	18191	Sense intronic
n273902	AK082722	-1.60231	2583	chr5	+	Magi2	NM_001170746:I1	membrane associated guanylate kinase, WW and PDZ domain containing 2	50791	Sense intronic
n290245	AK018036	-1.60592	150	chr17	-	Ube2i	NM_011665:I4	ubiquitin-conjugating enzyme E2I	22196	Sense intronic
n284234	AK137812	-1.60592	3638	chr5	-	Ep400	NM_173066:I2	E1A binding protein p400	75560	Sense intronic
n275033	AK048452	-1.60814	3695	chr17	-	Rab40c	NM_139154:I2	Rab40c, member RAS oncogene family	224624	Sense intronic
n286553	AK034166	-1.60964	3804	chr2	-	Stmn3	NM_009133:I1	stathmin-like 3	20262	Sense intronic
n286072	AK137038	-1.60964	2227	chr5	+	Sfrs8	NM_172276:I14	splicing factor, suppressor of white-apricot homolog (Drosophila)	231769	Sense intronic
n285217	AK035805	-1.61741	1727	chr2	-	Gabpb1	NM_010249:I1	GA repeat binding protein, beta 1	14391	Sense intronic
n276421	AK047281	-1.6274	2883	chr18	+	Tcf4	NM_013685:I8	transcription factor 7 like 2, T cell specific, HMG box	21416	Sense intronic
n281237	AK040852	-1.6274	4606	chr6	+	Luc7l2	NM_001170849:I2	LUC7-like 2 (S. cerevisiae)	192196	Sense intronic
n294992	AK012053	-1.63292	909	chr8	-	Ankrd10	NM_133971:I3	ankyrin repeat domain 10	102334	Sense intronic
n286486	AK034279	-1.63449	3746	chr6	-	Hibadh	NM_145567:I4	3-hydroxyisobutyrate dehydrogenase	58875	Sense intronic
n265181	AK172719	-1.63449	1898	chr13	-	H2afy	NM_001159513:I6	H2A histone family, member Y	26914	Sense intronic
n279528	AK043100	-1.63449	2133	chr5	+	Magi2	NM_001170746:I9	membrane associated guanylate kinase, WW and PDZ domain containing 2	50791	Sense intronic
n277564	AK045641	-1.63731	1501	chr6	-	Grin2b	NM_008171:I6	glutamate receptor, ionotropic, NMDA2B (epsilon 2)	14812	Sense intronic
n290362	AK030857	-1.63817	2572	chr13	+	Slc38a9	NM_178746:I2	solute carrier family 38, member 9	268706	Sense intronic
n284214	AK037438	-1.64126	3928	chr4	-	Nsmaf	NM_010945:I27	neutral sphingomyelinase (N-SMase) activation associated factor	18201	Sense intronic
n280693	AK080271	-1.64126	1512	chr18	-	Kif5b	NM_008448:I2	kinesin family member 5B	16573	Sense intronic
n270219	AK085487	-1.64166	2449	chr7	+	Stard5	NM_023377:I3	StAR-related lipid transfer (START) domain containing 5	170460	Sense intronic
n273513	AK083007	-1.64389	2407	chr13	-	Ndufs4	NM_010887:I1	NADH dehydrogenase (ubiquinone) Fe-S protein 4	17993	Sense intronic
n281932	AK040087	-1.64389	2103	chr4	-	Nfyc	NM_001048168:I1	nuclear transcription factor-Y gamma	18046	Sense intronic
n289603	AK134508	-1.64615	1652	chr17	-	Wiz	NM_212438:I1	widely-interspaced zinc finger motifs	22404	Sense intronic
n270628	AK142398	-1.64716	3397	chrX	-	Tmem29	NM_001164684:I1	transmembrane protein 29	382245	Sense intronic
n277700	AK045466	-1.64984	2081	chr12	+	Akap6	NM_198111:I12	A kinase (PRKA) anchor protein 6	238161	Sense intronic
n276358	AK047353	-1.65136	1918	chr12	+	Myt1l	NM_001093778:I14	myelin transcription factor 1-like	17933	Sense intronic
n280033	AK042478	-1.65206	4264	chr14	+	Pxk	NM_178279:I17	PX domain containing serine/threonine kinase	218699	Sense intronic
n286865	AK033803	-1.65504	2173	chr16	+	Zbtb20	NM_019778:I3	zinc finger and BTB domain containing 20	56490	Sense intronic
n268116	AK143163	-1.65555	4111	chr11	+	Peli1	NM_023324:I1	pellino 1	67245	Sense intronic
n286762	AK136818	-1.65694	2569	chr2	+	Ubr3	NM_001081548:I29	ubiquitin protein ligase E3 component n-recognin 3	68795	Sense intronic
n289141	AK032296	-1.65816	4538	chr17	-	Slc8a1	NM_001112798:I2	solute carrier family 8 (sodium/calcium exchanger), member 1	20541	Sense intronic
n288663	AK135291	-1.65816	2940	chr15	-	Trps1	NM_032000:I1	trichorhinophalangeal syndrome I (human)	83925	Sense intronic
n291058	AK133560	-1.6625	2242	chr7	+	Igf1r	NM_010513:I2	insulin-like growth factor I receptor	16001	Sense intronic
n281715	AK138815	-1.66558	5328	chr4	-	Arid1a	NM_001080819:I4	AT rich interactive domain 1A (SWI-like)	93760	Sense intronic
n272227	AK083872	-1.66697	3679	chr5	-	Ankib1	NM_001003909:I4	ankyrin repeat and IBR domain containing 1	70797	Sense intronic
n276247	AK140649	-1.66925	2163	chr6	+	Cntnap2	NM_001004357:I1	contactin associated protein-like 2	66797	Sense intronic
n282761	AK138429	-1.66958	2403	chr1	+	Pppde1	NM_024282:I1	PPPDE peptidase domain containing 1	78825	Sense intronic
n270549	AK052550	-1.67172	1198	chrX	+	Ddx26b	NM_172779:I10	DEAD/H (Asp-Glu-Ala-Asp/His) box polypeptide 26B	236790	Sense intronic
n272979	AK153825	-1.67631	1477	chr12	-	Ddx1	NM_134040:I1	DEAD (Asp-Glu-Ala-Asp) box polypeptide 1	104721	Sense intronic
n287005	AK136623	-1.67631	3288	chr11	-	Wwc1	NM_170779:I3	WW, C2 and coiled-coil domain containing 1	211652	Sense intronic
n270696	AK052462	-1.67631	2054	chr13	-	Sfrs12	NM_172592:I7	splicing regulatory glutamine/lysine-rich protein 1	218543	Sense intronic
n279977	AK042545	-1.67631	773	chr8	-	Galntl6	NM_175032:I1	UDP-N-acetyl-alpha-D-galactosamine:polypeptide N-acetylgalactosaminyltransferase-like 6	270049	Sense intronic
n275270	AK048234	-1.67631	4100	chr9	-	Ncam1	NM_001113204:I1	neural cell adhesion molecule 1	17967	Sense intronic
n271385	AK052023	-1.67631	2781	chr2	-	8430427H17Rik	NM_001001986:I2	RIKEN cDNA 8430427H17 gene	329540	Sense intronic
n273395	AK049877	-1.67631	3780	chr4	+	Usp48	NM_130879:I1	ubiquitin specific peptidase 48	170707	Sense intronic
n273105	AK050330	-1.67631	1952	chr1	+	Cdc42bpa	NM_001033285:I22	CDC42 binding protein kinase alpha	226751	Sense intronic
n286113	AK034789	-1.68388	3825	chr14	+	Mapk1ip1l	NM_178684:I3	mitogen-activated protein kinase 1 interacting protein 1-like	218975	Sense intronic
n284860	AK036362	-1.6888	2715	chr3	-	Rap1gds1	NM_145544:I4	RAP1, GTP-GDP dissociation stimulator 1	229877	Sense intronic
n289501	AK031859	-1.68998	1083	chr9	+	Sltm	NM_025690:I6	SAFB-like, transcription modulator	66660	Sense intronic
n278821	AK043973	-1.68998	2419	chrX	-	Zfp182	NM_001111076:I2	zinc finger protein 182	319535	Sense intronic
n276327	AK047391	-1.69142	2130	chr12	-	Rab15	NM_134050:I1	RAB15, member RAS oncogene family	104886	Sense intronic
n280247	AK042174	-1.69318	1551	chr6	+	Glcci1	NM_133236:I1	glucocorticoid induced transcript 1	170772	Sense intronic
n283677	AK038012	-1.69318	2525	chr11	-	Mtmr3	NM_028860:I1	myotubularin related protein 3	74302	Sense intronic
n285082	AK137361	-1.69677	3303	chr11	+	Ssh2	NM_177710:I2	slingshot homolog 2 (Drosophila)	237860	Sense intronic
n270663	AK052483	-1.69833	4491	chr17	-	Efna5	NM_010109:I1	ephrin A5	13640	Sense intronic
n266928	AK154091	-1.70016	1778	chr1	+	Cspp1	NM_026493:I7	centrosome and spindle pole associated protein 1	211660	Sense intronic
n285179	AK035856	-1.70016	1799	chr9	+	Rora	NM_013646:I1	RAR-related orphan receptor alpha	19883	Sense intronic
n273925	AK082713	-1.7023	4750	chr1	-	Rabgap1l	NM_001038621:I2	RAB GTPase activating protein 1-like	29809	Sense intronic
n273214	AK149417	-1.70802	4946	chr8	+	Lonp2	NM_025827:I7	lon peptidase 2, peroxisomal	66887	Sense intronic
n272113	AK051501	-1.71052	2870	chr4	+	Meaf6	NM_027310:I5	MYST/Esa1-associated factor 6	70088	Sense intronic
n291024	AK030418	-1.71052	3376	chr17	-	Efna5	NM_010109:I1	ephrin A5	13640	Sense intronic
n280937	AK041097	-1.71193	2708	chr1	-	Xpr1	NM_011273:I2	xenotropic and polytropic retrovirus receptor 1	19775	Sense intronic
n268389	AK053311	-1.71193	2737	chr14	-	Fgf14	NM_207667:I1	fibroblast growth factor 14	14169	Sense intronic
n274995	AK048487	-1.71193	2485	chr7	+	Rab6	NM_001163663:I1	RAB6A, member RAS oncogene family	19346	Sense intronic
n270732	AK084992	-1.71193	3695	chr14	+	Tsc22d1	NM_207652:I1	TSC22 domain family, member 1	21807	Sense intronic
n268153	AK053627	-1.71193	2529	chr19	+	Neurl1a	NM_001163480:I3	neuralized homolog 1A (Drosophila)	18011	Sense intronic
n271790	AK084103	-1.71346	1551	chr11	+	Atp6v0a1	NM_016920:I5	ATPase, H+ transporting, lysosomal V0 subunit A1	11975	Sense intronic
n279544	AK043078	-1.71478	1220	chr18	-	Dcc	NM_007831:I1	deleted in colorectal carcinoma	13176	Sense intronic
n278885	AK043866	-1.71695	2946	chr18	+	Camk4	NM_009793:I7	calcium/calmodulin-dependent protein kinase IV	12326	Sense intronic
n274144	AK048792	-1.71865	3105	chr12	-	Ddx24	NM_020494:I6	DEAD (Asp-Glu-Ala-Asp) box polypeptide 24	27225	Sense intronic
n274747	AK081932	-1.72116	2471	chr5	-	Auts2	NM_177047:I1	autism susceptibility candidate 2	319974	Sense intronic
n275329	AK048163	-1.72116	910	chr9	+	Kirrel3	NM_026324:I1	kin of IRRE like 3 (Drosophila)	67703	Sense intronic
n280760	AK041371	-1.72253	2654	chr12	-	Zfp277	NM_172575:I2	zinc finger protein 277	246196	Sense intronic
n267345	AK088305	-1.72277	2890	chrX	+	Gprasp1	NM_001005385:I5	G protein-coupled receptor associated sorting protein 1	67298	Sense intronic
n286015	AK034929	-1.72361	1954	chr11	-	Pafah1b1	NM_013625:I2	platelet-activating factor acetylhydrolase, isoform 1b, subunit 1	18472	Sense intronic
n272343	AK141831	-1.72522	4631	chr9	-	AK129341	NM_001045524:I2	cDNA sequence AK129341	234915	Sense intronic
n276355	AK047359	-1.72635	2937	chr4	+	Ece1	NM_199307:I3	endothelin converting enzyme 1	230857	Sense intronic
n278064	AK044893	-1.72784	3035	chr5	+	Pclo	NM_011995:I20	piccolo (presynaptic cytomatrix protein)	26875	Sense intronic
n274706	AK140983	-1.72878	3053	chr11	-	Map2k4	NM_009157:I7	mitogen-activated protein kinase kinase 4	26398	Sense intronic
n291712	AK016442	-1.72878	1477	chr16	-	Fgf12	NM_010199:I2	fibroblast growth factor 12	14167	Sense intronic
n283033	AK038790	-1.72942	2714	chr11	-	Ehbp1	NM_153078:I20	EH domain binding protein 1	216565	Sense intronic
n280305	AK042096	-1.72989	2098	chr4	+	Zcchc7	NM_138590:I6	zinc finger, CCHC domain containing 7	319885	Sense intronic
n279500	AK139171	-1.73175	3588	chr18	-	Dcc	NM_007831:I1	deleted in colorectal carcinoma	13176	Sense intronic
n288755	AK032739	-1.73289	2876	chr19	-	Prkg1	NM_001013833:I3	protein kinase, cGMP-dependent, type I	19091	Sense intronic
n283585	AK038106	-1.73289	2704	chr16	+	Osbpl11	NM_176840:I4	oxysterol binding protein-like 11	106326	Sense intronic
n278928	AK043813	-1.73289	2765	chr16	-	Dnm1l	NM_001025947:I2	dynamin 1-like	74006	Sense intronic
n268734	AK142969	-1.73289	2125	chr7	-	Mef2a	NM_001033713:I4	myocyte enhancer factor 2A	17258	Sense intronic
n275761	AK081280	-1.73685	2342	chr2	+	Gpr158	NM_001004761:I5	G protein-coupled receptor 158	241263	Sense intronic
n276866	AK080972	-1.73685	3643	chr12	+	Fam179b	NM_177805:I7	family with sequence similarity 179, member B	328108	Sense intronic
n268286	AK053468	-1.73904	3030	chr7	+	Igf1r	NM_010513:I2	insulin-like growth factor I receptor	16001	Sense intronic
n283818	AK037843	-1.73904	2572	chr14	-	Ptk2b	NM_001162365:I5	PTK2 protein tyrosine kinase 2 beta	19229	Sense intronic
n274213	AK048774	-1.7467	2881	chr7	+	Usp29	NM_021323:I2	ubiquitin specific peptidase 29	57775	Sense intronic
n285738	AK035258	-1.7467	2928	chr3	-	Synpo2	NM_080451:I4	synaptopodin 2	118449	Sense intronic
n286785	AK136774	-1.7467	2630	chr5	+	Lphn3	NM_198702:I2	latrophilin 3	319387	Sense intronic
n276583	AK140518	-1.74855	2355	chr5	-	Rnf216	NM_080561:I15	ring finger protein 216	108086	Sense intronic
n294296	AK132069	-1.75031	1683	chr2	-	Cpne1	NM_170588:I2	copine I	266692	Sense intronic
n284403	AK079466	-1.75031	1581	chr15	+	Eif4b	NM_145625:I1	eukaryotic translation initiation factor 4B	75705	Sense intronic
n270376	AK085307	-1.75031	2405	chr9	+	Dennd4a	NM_001162917:I24	DENN/MADD domain containing 4A	102442	Sense intronic
n267382	AK153909	-1.75293	3242	chr9	-	Tcf12	NM_011544:I3	transcription factor 12	21406	Sense intronic
n272259	AK051291	-1.75492	961	chr2	-	Dido1	NM_175551:I4	death inducer-obliterator 1	23856	Sense intronic
n277169	AK140228	-1.75648	1010	chr4	+	Pde4b	NM_019840:I1	phosphodiesterase 4B, cAMP specific	18578	Sense intronic
n274408	AK082288	-1.75877	2852	chr9	+	Rora	NM_013646:I1	RAR-related orphan receptor alpha	19883	Sense intronic
n289860	AK134354	-1.75877	3625	chr6	-	Tulp3	NM_011657:I1	tubby-like protein 3	22158	Sense intronic
n269278	AK086440	-1.75877	2130	chr2	-	Ryr3	NM_177652:I9	ryanodine receptor 3	20192	Sense intronic
n269310	AK086410	-1.76037	2773	chr10	-	Aig1	NM_025446:I3	androgen-induced 1	66253	Sense intronic
n294065	AK132214	-1.76377	4387	chr7	+	Mettl9	NM_021554:I1	methyltransferase like 9	59052	Sense intronic
n275223	AK048281	-1.76377	2812	chr5	+	Fis1	NM_001163243:I1	Friend virus integration site 1	110188	Sense intronic
n263600	AK039075	-1.76942	1717	chr12	+	Gphn	NM_172952:I7	gephyrin	268566	Sense intronic
n289525	AK031838	-1.76942	2458	chr6	-	Magi1	NM_010367:I13	Cnksr family member 3	215748	Sense intronic
n271752	AK051808	-1.76942	3140	chr16	+	Zbtb20	NM_019778:I3	zinc finger and BTB domain containing 20	56490	Sense intronic
n278630	AK044288	-1.76942	1879	chr2	+	Spred1	NM_033524:I1	sprouty protein with EVH-1 domain 1, related sequence	114715	Sense intronic
n271693	AK051833	-1.76942	2720	chr17	+	Trerf1	NM_172622:I11	transcriptional regulating factor 1	224829	Sense intronic
n274435	AK082255	-1.76942	3420	chr4	-	Elavl4	NM_010488:I1	ELAV (embryonic lethal, abnormal vision, Drosophila)-like 4 (Hu antigen D)	15572	Sense intronic
n268667	AK142990	-1.76942	3996	chr6	-	Cnot4	NM_001164413:I1	CCR4-NOT transcription complex, subunit 4	53621	Sense intronic
n275732	AK047809	-1.76942	1937	chr8	-	Galntl6	NM_175032:I4	UDP-N-acetyl-alpha-D-galactosamine:polypeptide N-acetylgalactosaminyltransferase-like 6	270049	Sense intronic
n271296	AK142124	-1.77584	3383	chr12	-	Numb	NM_001136075:I3	numb gene homolog (Drosophila)	18222	Sense intronic
n274765	AK081913	-1.77759	2579	chr1	-	1110028C15Rik	NM_177645:I5	KAT8 regulatory NSL complex subunit 1-like	68691	Sense intronic
n274652	AK048661	-1.77759	2324	chr14	-	Cacna2d3	NM_009785:I27	calcium channel, voltage-dependent, alpha2/delta subunit 3	12294	Sense intronic
n287584	AK033152	-1.77888	2708	chr1	+	Ubxn4	NM_026390:I1	UBX domain protein 4	67812	Sense intronic
n282999	AK038835	-1.77927	4532	chr7	-	Nipa1	NM_153578:I1	non imprinted in Prader-Willi/Angelman syndrome 1 homolog (human)	233280	Sense intronic
n274116	AK048820	-1.7794	4098	chr10	+	Hivep2	NM_010437:I2	human immunodeficiency virus type I enhancer binding protein 2	15273	Sense intronic
n276722	AK140470	-1.78064	1945	chr18	-	Zfp608	NM_175751:I2	zinc finger protein 608	269023	Sense intronic
n290746	AK017401	-1.78064	1646	chr14	+	Mbnl2	NM_207515:I6	muscleblind-like 2	105559	Sense intronic
n281415	AK040628	-1.7818	1898	chr3	+	Tpm3	NM_022314:I8	tropomyosin 3, gamma	59069	Sense intronic
n268196	AK143127	-1.7818	3338	chr7	-	Rnf169	NM_175388:I1	ring finger protein 169	108937	Sense intronic
n278657	AK044243	-1.78322	1558	chr7	-	Tmem135	NM_028343:I13	transmembrane protein 135	72759	Sense intronic
n277542	AK163483	-1.78406	3508	chr16	-	5730403B10Rik	NM_025670:I1	RIKEN cDNA 5730403B10 gene	66626	Sense intronic
n288730	AK032761	-1.78501	2439	chr10	+	Hsf2	NM_008297:I1	heat shock factor 2	15500	Sense intronic
n284554	AK036931	-1.78734	4473	chr7	-	Mef2a	NM_001033713:I2	myocyte enhancer factor 2A	17258	Sense intronic
n294337	AK132045	-1.78734	1342	chr18	-	Celf4	NM_001146292:I2	CUGBP, Elav-like family member 4	108013	Sense intronic
n271477	AK051972	-1.78878	2092	chr1	-	Pbx1	NM_008783:I2	pre B cell leukemia homeobox 1	18514	Sense intronic
n294777	AK012913	-1.78932	1113	chr11	+	Bcl11a	NM_001159289:I2	B cell CLL/lymphoma 11A (zinc finger protein)	14025	Sense intronic
n283670	AK138019	-1.79124	3861	chr12	-	Ywhaq	NM_011739:I1	tyrosine 3-monooxygenase/tryptophan 5-monooxygenase activation protein, theta polypeptide	22630	Sense intronic
n274782	AK081885	-1.79179	4175	chr18	+	Tcf4	NM_013685:I3	transcription factor 7 like 2, T cell specific, HMG box	21416	Sense intronic
n285829	AK035139	-1.7938	1862	chr13	+	Homer1	NM_147176:I5	homer homolog 1 (Drosophila)	26556	Sense intronic
n277411	AK045857	-1.79495	2155	chr5	+	N4bp2	NM_001024917:I3	NEDD4 binding protein 2	333789	Sense intronic
n276248	AK081024	-1.79495	3513	chr11	+	Map3k3	NM_011947:I6	mitogen-activated protein kinase kinase kinase 3	26406	Sense intronic
n270479	AK085229	-1.79495	2232	chr4	-	Macf1	NM_009600:I1	microtubule-actin crosslinking factor 1	11426	Sense intronic
n283434	AK138096	-1.7966	4167	chr2	-	Dnajc1	NM_007869:I6	DnaJ (Hsp40) homolog, subfamily C, member 1	13418	Sense intronic
n274826	AK081837	-1.79917	1495	chr16	-	Robo2	NM_175549:I2	roundabout homolog 2 (Drosophila)	268902	Sense intronic
n286547	AK034178	-1.80064	3144	chr12	-	Nova1	NM_021361:I4	neuro-oncological ventral antigen 1	664883	Sense intronic
n272119	AK051494	-1.80184	3902	chr7	+	Abhd2	NM_018811:I3	abhydrolase domain containing 2	54608	Sense intronic
n288677	AK078418	-1.80184	3556	chr1	-	Pbx1	NM_008783:I2	pre B cell leukemia homeobox 1	18514	Sense intronic
n270459	AK052577	-1.80184	4042	chr1	-	Klf7	NM_033563:I1	Kruppel-like factor 7 (ubiquitous)	93691	Sense intronic
n288699	AK135259	-1.80369	3035	chr2	+	Lass6	NM_172856:I6	LAG1 homolog, ceramide synthase 6	241447	Sense intronic
n270587	AK085138	-1.80504	2523	chr17	+	Tulp4	NM_001103181:I1	tubby like protein 4	68842	Sense intronic
n269821	AK142718	-1.80689	6292	chr14	+	Thrb	NM_001113417:I1	thyroid hormone receptor beta	21834	Sense intronic
n275195	AK081590	-1.80689	3302	chr7	-	Arhgap17	NM_001122640:I20	Rho GTPase activating protein 17	70497	Sense intronic
n285190	AK035845	-1.80895	1924	chr17	-	Ptprs	NM_011218:I10	protein tyrosine phosphatase, receptor type, S	19280	Sense intronic
n275667	AK081346	-1.81143	1147	chr8	-	Arglu1	NM_176849:I2	arginine and glutamate rich 1	234023	Sense intronic
n270241	AK085464	-1.81381	1901	chr16	+	Ufd1l	NR_028403:I11	ubiquitin fusion degradation 1 like	22230	Sense intronic
n271891	AK141952	-1.81381	1890	chr3	+	Cxxc4	NM_001004367:I1	CXXC finger 4	319478	Sense intronic
n268698	AK087105	-1.81381	2180	chr12	-	Strn3	NM_001172098:I1	striatin, calmodulin binding protein 3	94186	Sense intronic
n288729	AK032764	-1.81381	2533	chr14	-	Dgkh	NM_001081336:I1	diacylglycerol kinase, eta	380921	Sense intronic
n275069	AK048422	-1.81381	2836	chr1	-	Cep350	NM_001039184:I1	centrosomal protein 350	74081	Sense intronic
n285201	AK035834	-1.81778	1788	chr17	-	1110012J17Rik	NM_001114098:I6	RIKEN cDNA 1110012J17 gene	68617	Sense intronic
n288332	AK148580	-1.81833	2513	chr15	-	Kcnq3	NM_152923:I1	potassium voltage-gated channel, subfamily Q, member 3	110862	Sense intronic
n268344	AK053393	-1.82151	3931	chr9	+	Cadm1	NM_018770:I1	cell adhesion molecule 1	54725	Sense intronic
n284056	AK037605	-1.82151	1341	chr9	+	Sesn3	NM_030261:I9	sestrin 3	75747	Sense intronic
n267100	AK143474	-1.82216	2902	chr4	-	Zbtb5	NM_001163283:I1	zinc finger and BTB domain containing 5	230119	Sense intronic
n265113	AK158200	-1.82253	3149	chr17	-	Zfp101	NM_009542:I3	zinc finger protein 101	22643	Sense intronic
n284639	AK036779	-1.8247	3915	chr10	+	Grip1	NM_133442:I1	glutamate receptor interacting protein 1	74053	Sense intronic
n289977	AK031329	-1.82569	2334	chr2	-	Orc4l	NM_011958:I6	origin recognition complex, subunit 4	26428	Sense intronic
n277319	AK140188	-1.82569	1185	chr11	-	Ppm1e	NM_177167:I3	protein phosphatase 1E (PP2C domain containing)	320472	Sense intronic
n286782	AK136776	-1.82569	3658	chr5	+	Magi2	NM_001170746:I1	membrane associated guanylate kinase, WW and PDZ domain containing 2	50791	Sense intronic
n269592	AK086133	-1.82831	75	chr14	-	Nrg3	NM_001190188:I2	neuregulin 3	18183	Sense intronic
n283974	AK037682	-1.82831	2547	chr9	-	Tcf12	NM_011544:I3	transcription factor 12	21406	Sense intronic
n286941	AK033748	-1.82831	2385	chr13	+	Spin1	NM_146043:I1	spinster homolog 1	73658	Sense intronic
n279577	AK043042	-1.82831	3165	chr4	+	Faf1	NM_007983:I7	Fas-associated factor 1	14084	Sense intronic
n288171	AK148895	-1.82831	2417	chr6	+	Syn2	NM_001111015:I1	synapsin II	20965	Sense intronic
n283523	AK038172	-1.83082	4713	chr4	-	Tox	NM_145711:I1	reproductive homeobox 8	434768	Sense intronic
n270095	AK085638	-1.83082	519	chr2	-	Meis2	NM_001159567:I7	Meis homeobox 2	17536	Sense intronic
n266285	AK156062	-1.83082	3693	chr9	-	Phip	NM_001081216:I6	pleckstrin homology domain interacting protein	83946	Sense intronic
n273565	AK049665	-1.83437	4312	chr6	-	Erc1	NM_053204:I17	ELKS/RAB6-interacting/CAST family member 1	111173	Sense intronic
n284062	AK137859	-1.83625	3711	chr18	+	Camk4	NM_009793:I1	calcium/calmodulin-dependent protein kinase IV	12326	Sense intronic
n268287	AK053464	-1.8378	2479	chrX	+	Gria3	NM_016886:I13	glutamate receptor, ionotropic, AMPA3 (alpha 3)	53623	Sense intronic
n276666	AK046994	-1.83981	2373	chr5	+	Wscd2	NM_177292:I2	WSC domain containing 2	320916	Sense intronic
n289435	AK134623	-1.83981	1764	chr4	+	Ppap2b	NM_080555:I1	phosphatidic acid phosphatase type 2B	67916	Sense intronic
n286929	AK020313	-1.83981	977	chr4	-	Mcart1	NM_001009949:I1	mitochondrial carrier triple repeat 1	230125	Sense intronic
n275256	AK048245	-1.83981	2289	chr6	+	Cntnap2	NM_001004357:I3	contactin associated protein-like 2	66797	Sense intronic
n269483	AK086236	-1.83981	2727	chr6	+	Fam190a	NM_183310:I10	family with sequence similarity 190, member A	232035	Sense intronic
n268190	AK021380	-1.83981	1191	chr13	+	Prr7	NM_001030296:I1	proline rich 7 (synaptic)	432763	Sense intronic
n271966	AK051699	-1.83981	2835	chr3	-	Rap1gds1	NM_145544:I4	RAP1, GTP-GDP dissociation stimulator 1	229877	Sense intronic
n267191	AK088926	-1.84248	3806	chr4	+	Fbxl4	NM_172988:I6	F-box and leucine-rich repeat protein 4	269514	Sense intronic
n272768	AK050863	-1.84267	3314	chr11	-	Pafah1b1	NM_013625:I1	platelet-activating factor acetylhydrolase, isoform 1b, subunit 1	18472	Sense intronic
n288789	AK032707	-1.84313	1950	chr15	-	Fam49b	NM_144846:I2	family with sequence similarity 49, member B	223601	Sense intronic
n273247	AK141608	-1.84377	4162	chr12	-	1110018G07Rik	NM_178065:I1	RIKEN cDNA 1110018G07 gene	68497	Sense intronic
n265719	AK156801	-1.84471	2446	chr2	+	Pdss1	NM_019501:I9	prenyl (solanesyl) diphosphate synthase, subunit 1	56075	Sense intronic
n285252	AK035760	-1.84502	3071	chr8	-	Csmd1	NM_053171:I1	CUB and Sushi multiple domains 1	94109	Sense intronic
n282996	AK038839	-1.84623	5280	chr9	+	Rab6b	NM_173781:I2	RAB6B, member RAS oncogene family	270192	Sense intronic
n286390	AK034411	-1.84729	4961	chr6	+	Zfp398	NM_173034:I1	zinc finger protein 398	272347	Sense intronic
n266813	AK154769	-1.84742	5083	chr12	+	Gphn	NM_145965:I1	gephyrin	268566	Sense intronic
n280168	AK080369	-1.84792	2782	chr2	+	Rabgap1	NM_146121:I14	RAB GTPase activating protein 1	227800	Sense intronic
n289075	AK032397	-1.84819	4621	chr10	-	Tab2	NM_138667:I1	TGF-beta activated kinase 1/MAP3K7 binding protein 2	68652	Sense intronic
n270582	AK052532	-1.84914	3312	chr6	+	Glcci1	NM_133236:I6	glucocorticoid induced transcript 1	170772	Sense intronic
n276045	AK081170	-1.85034	2087	chr14	+	Xkr6	NM_173393:I1	X Kell blood group precursor related family member 6 homolog	219149	Sense intronic
n277522	AK045690	-1.85188	2705	chr18	-	Ppargc1b	NM_133249:I1	peroxisome proliferative activated receptor, gamma, coactivator 1 beta	170826	Sense intronic
n276017	AK047606	-1.85188	1622	chr4	-	Slc24a2	NM_001110240:I2	solute carrier family 24 (sodium/potassium/calcium exchanger), member 2	76376	Sense intronic
n265080	AK158336	-1.85263	3921	chr1	+	Mff	NM_029409:I6	mitochondrial fission factor	75734	Sense intronic
n276128	AK047544	-1.85688	51	chr5	+	Magi2	NM_001170746:I1	membrane associated guanylate kinase, WW and PDZ domain containing 2	50791	Sense intronic
n283799	AK037861	-1.85688	2095	chr2	+	Mbd5	NM_029924:I7	methyl-CpG binding domain protein 5	109241	Sense intronic
n271929	AK083965	-1.85688	2882	chr1	-	Wdr26	NM_145514:I6	WD repeat domain 26	226757	Sense intronic
n285823	AK035148	-1.85688	3079	chr5	+	Wscd2	NM_177292:I8	WSC domain containing 2	320916	Sense intronic
n276740	AK046899	-1.85917	2568	chr16	+	Zbtb20	NM_019778:I3	zinc finger and BTB domain containing 20	56490	Sense intronic
n276778	AK046847	-1.85962	4645	chr1	-	Ncoa2	NM_008678:I1	nuclear receptor coactivator 2	17978	Sense intronic
n283305	AK038440	-1.86101	873	chr14	-	Pcdh9	NM_001081377:I1	protocadherin 9	211712	Sense intronic
n277664	AK045512	-1.86134	2856	chr10	+	Ank3	NM_170690:I1	ankyrin 3, epithelial	11735	Sense intronic
n275379	AK081530	-1.86134	2376	chr2	+	Phf21a	NM_001109690:I3	PHD finger protein 21A	192285	Sense intronic
n274322	AK082400	-1.86339	2224	chr2	+	Itch	NM_008395:I2	itchy, E3 ubiquitin protein ligase	16396	Sense intronic
n265254	AK157591	-1.86534	2236	chr9	+	Cadm1	NM_018770:I1	cell adhesion molecule 1	54725	Sense intronic
n272350	AK083813	-1.86683	4019	chr16	-	Crebbp	NM_001025432:I5	CREB binding protein	12914	Sense intronic
n288176	AK148875	-1.86895	2349	chr6	+	Syn2	NM_001111015:I1	synapsin II	20965	Sense intronic
n267494	AK054483	-1.86895	2096	chr11	-	Srr	NM_001163311:I1	serine racemase	27364	Sense intronic
n272380	AK083786	-1.86895	1752	chr17	+	Arid1b	NM_001085355:I4	AT rich interactive domain 1B (SWI-like)	239985	Sense intronic
n272148	AK051452	-1.86895	2620	chr5	+	Magi2	NM_001170746:I2	membrane associated guanylate kinase, WW and PDZ domain containing 2	50791	Sense intronic
n274672	AK163862	-1.87375	4002	chr11	+	Ube2g1	NM_025985:I1	ubiquitin-conjugating enzyme E2G 1	67128	Sense intronic
n284842	AK036392	-1.87375	3728	chr9	-	Smad3	NM_016769:I1	SMAD family member 3	17127	Sense intronic
n274270	AK141101	-1.87375	2146	chr2	+	Mbd5	NM_029924:I1	methyl-CpG binding domain protein 5	109241	Sense intronic
n274880	AK081780	-1.87375	2154	chr2	+	Rabgap1	NM_146121:I1	RAB GTPase activating protein 1	227800	Sense intronic
n269255	AK086465	-1.87375	3471	chr13	-	Kif2a	NM_001145779:I1	kinesin family member 2A	16563	Sense intronic
n275312	AK048190	-1.87521	1569	chrX	+	Slc25a14	NM_011398:I2	solute carrier family 25 (mitochondrial carrier, brain), member 14	20523	Sense intronic
n274772	AK081901	-1.87521	3589	chr2	+	2410042D21Rik	NM_024254:I1	RIKEN cDNA 2410042D21 gene	72425	Sense intronic
n289227	AK032190	-1.87592	2693	chr18	+	Dtna	NM_207650:I15	dystrobrevin alpha	13527	Sense intronic
n285193	AK035843	-1.87794	3562	chr15	+	Oxr1	NM_001130166:I1	oxidation resistance 1	170719	Sense intronic
n278264	AK139651	-1.87794	1894	chr19	-	Sgms1	NM_144792:I5	sphingomyelin synthase 1	208449	Sense intronic
n284758	AK036562	-1.87794	2733	chr13	-	Gpbp1	NM_028487:I5	GC-rich promoter binding protein 1	73274	Sense intronic
n281063	AK041007	-1.87794	3381	chr3	-	Stxbp3a	NM_011504:I1	NSFL1 (p97) cofactor (p47)	386649	Sense intronic
n270937	AK084727	-1.88163	3161	chr2	+	Cacnb2	NM_023116:I2	calcium channel, voltage-dependent, beta 2 subunit	12296	Sense intronic
n264067	AK158487	-1.88163	1235	chr16	-	Cadm2	NM_001145977:I1	cell adhesion molecule 2	239857	Sense intronic
n277147	AK046275	-1.88163	4024	chr18	-	Ppp2r2b	NM_028392:I1	protein phosphatase 2 (formerly 2A), regulatory subunit B (PR 52), beta isoform	72930	Sense intronic
n271374	AK052029	-1.88331	2218	chr8	-	Odz3	NM_011857:I2	odd Oz/ten-m homolog 3 (Drosophila)	23965	Sense intronic
n271901	AK083992	-1.88489	1689	chr3	-	Pde4dip	NM_001039376:I24	phosphodiesterase 4D interacting protein (myomegalin)	83679	Sense intronic
n270106	AK085628	-1.88489	1019	chr2	+	Pkp4	NM_175464:I2	plakophilin 4	227937	Sense intronic
n268158	AK053622	-1.88489	3676	chr5	-	Gtf2i	NM_001080746:I12	general transcription factor II I	14886	Sense intronic
n283873	AK137963	-1.88781	3022	chr16	+	Gnb1l	NM_023120:I2	guanine nucleotide binding protein (G protein), beta polypeptide 1-like	13972	Sense intronic
n269613	AK052973	-1.88781	2238	chr16	-	Coro7	NM_030205:I9	coronin 7	78885	Sense intronic
n293585	AK029192	-1.89043	3253	chr2	-	Bcl2l1	NM_009743:I2	BCL2-like 1	12048	Sense intronic
n275357	AK048116	-1.89043	3443	chr16	-	Sec22a	NM_133704:I2	SEC22 vesicle trafficking protein homologe A (S. cerevisiae)	317717	Sense intronic
n267969	AK053949	-1.89043	2212	chr4	+	Dab1	NM_177259:I1	disabled 1	13131	Sense intronic
n285351	AK035648	-1.89043	2105	chr11	-	Cpd	NM_007754:I17	carboxypeptidase D	12874	Sense intronic
n266991	AK165383	-1.89043	2228	chr19	+	Vti1a	NM_016862:I5	vesicle transport through interaction with t-SNAREs homolog 1A (yeast)	53611	Sense intronic
n286301	AK020404	-1.89495	944	chr2	+	C1qtnf4	NM_026161:I1	C1q and tumor necrosis factor related protein 4	67445	Sense intronic
n289847	AK031515	-1.89691	2902	chr18	+	Tcf4	NM_013685:I3	transcription factor 7 like 2, T cell specific, HMG box	21416	Sense intronic
n283727	AK138006	-1.89691	3003	chr13	+	Ssbp2	NM_024186:I4	single-stranded DNA binding protein 2	66970	Sense intronic
n284412	AK137742	-1.8987	2958	chr13	-	Nln	NM_029447:I12	neurolysin (metallopeptidase M3 family)	75805	Sense intronic
n263963	AK158802	-1.8987	1260	chr3	-	Nbea	NM_030595:I1	neurobeachin	26422	Sense intronic
n263596	AK039581	-1.8987	2637	chr3	-	Kcnc4	NM_145922:I3	potassium voltage gated channel, Shaw-related subfamily, member 4	99738	Sense intronic
n273582	AK049638	-1.8987	4429	chr8	-	Psd3	NM_177698:I3	pleckstrin and Sec7 domain containing 3	234353	Sense intronic
n267306	AK088445	-1.8987	3019	chr12	-	Strn3	NM_001172098:I7	striatin, calmodulin binding protein 3	94186	Sense intronic
n273678	AK141290	-1.8987	3109	chr7	+	Zdhhc13	NM_028031:I2	zinc finger, DHHC domain containing 13	243983	Sense intronic
n287625	AK033099	-1.8987	1391	chr8	-	Sc4mol	NM_025436:I1	sterol-C4-methyl oxidase-like	66234	Sense intronic
n263694	AK011482	-1.90187	1287	chr8	+	Sorbs2	NM_172752:I1	sorbin and SH3 domain containing 2	234214	Sense intronic
n274351	AK082363	-1.90327	1788	chr4	-	Kif1b	NM_207682:I25	kinesin family member 1B	16561	Sense intronic
n270185	AK085536	-1.90458	522	chr4	-	Ybx1	NM_011732:I6	Y box protein 1	22608	Sense intronic
n273934	AK049021	-1.9054	2206	chr5	-	Kcnip4	NM_030265:I1	Kv channel interacting protein 4	80334	Sense intronic
n285734	AK035263	-1.90692	2576	chr12	-	Ppp2r5e	NM_012024:I3	protein phosphatase 2, regulatory subunit B (B56), epsilon isoform	26932	Sense intronic
n273519	AK082995	-1.90692	2498	chr18	-	Zfp608	NM_175751:I3	zinc finger protein 608	269023	Sense intronic
n293650	AK029051	-1.90897	2601	chr6	-	Amn1	NM_001113424:I3	antagonist of mitotic exit network 1	232566	Sense intronic
n271645	AK142043	-1.90897	2399	chr2	+	Csrnp3	NM_178634:I2	cysteine-serine-rich nuclear protein 3	77771	Sense intronic
n287014	AK136610	-1.90897	3518	chr14	-	Tbc1d4	NM_001081278:I9	TBC1 domain family, member 4	210789	Sense intronic
n276292	AK140626	-1.9099	3207	chr1	-	Hdlbp	NM_133808:I1	high density lipoprotein (HDL) binding protein	110611	Sense intronic
n266326	AK089612	-1.91077	4026	chr8	-	N4bp1	NM_030563:I1	NEDD4 binding protein 1	80750	Sense intronic
n271702	AK084188	-1.91077	2763	chr1	+	Creb1	NM_009952:I1	cAMP responsive element binding protein 1	12912	Sense intronic
n285517	AK035456	-1.91077	2409	chr11	-	Strada	NM_028126:I2	STE20-related kinase adaptor alpha	72149	Sense intronic
n283427	AK138098	-1.91077	3497	chr1	-	Ptpn4	NM_019933:I15	protein tyrosine phosphatase, non-receptor type 4	19258	Sense intronic
n267473	AK054505	-1.9116	3452	chr13	+	Mef2c	NM_001170537:I4	myocyte enhancer factor 2C	17260	Sense intronic
n285526	AK137218	-1.91238	3468	chr17	+	Prkce	NM_011104:I1	protein kinase C, epsilon	18754	Sense intronic
n276009	AK047612	-1.91238	3171	chr6	-	Cnot4	NM_001164412:I10	CCR4-NOT transcription complex, subunit 4	53621	Sense intronic
n272976	AK083336	-1.91381	3318	chr7	+	Rsf1	NM_001081267:I4	remodeling and spacing factor 1	233532	Sense intronic
n286114	AK034786	-1.91381	1520	chr18	-	Rock1	NM_009071:I4	Rho-associated coiled-coil containing protein kinase 1	19877	Sense intronic
n288091	AK149052	-1.91381	2115	chr3	+	Fam164a	NM_173181:I7	family with sequence similarity 164, member A	67306	Sense intronic
n272265	AK083866	-1.91381	2378	chr8	+	Mfhas1	NM_001081279:I1	malignant fibrous histiocytoma amplified sequence 1	52065	Sense intronic
n287799	AK136016	-1.91626	2394	chr14	+	Gpr137c	NM_027518:I1	G protein-coupled receptor 137C	70713	Sense intronic
n283637	AK138034	-1.91732	3220	chr13	-	Atxn1	NM_009124:I2	ataxin 1	20238	Sense intronic
n285722	AK035277	-1.91732	2509	chr6	-	Cacna1c	NM_001159533:I3	calcium channel, voltage-dependent, L type, alpha 1C subunit	12288	Sense intronic
n288698	AK135260	-1.91828	1732	chr2	-	Pbx3	NM_016768:I3	pre B cell leukemia homeobox 3	18516	Sense intronic
n286475	AK136903	-1.92266	2643	chr3	-	Mccc1	NM_023644:I14	methylcrotonoyl-Coenzyme A carboxylase 1 (alpha)	72039	Sense intronic
n288223	AK148785	-1.92322	2267	chr12	-	Mdga2	NM_207010:I1	MAM domain containing glycosylphosphatidylinositol anchor 2	320772	Sense intronic
n288624	AK032874	-1.92727	3386	chr19	+	Vti1a	NM_016862:I7	vesicle transport through interaction with t-SNAREs homolog 1A (yeast)	53611	Sense intronic
n271724	AK142020	-1.92757	4036	chr19	-	Pdzd8	NM_001033222:I3	PDZ domain containing 8	107368	Sense intronic
n267576	AK143384	-1.93934	2367	chr18	+	Wdr33	NM_028866:I7	WD repeat domain 33	74320	Sense intronic
n276566	AK047106	-1.93934	2180	chr5	+	Lphn3	NM_198702:I10	latrophilin 3	319387	Sense intronic
n269986	AK052829	-1.93934	3127	chr19	-	Prkg1	NM_001013833:I2	protein kinase, cGMP-dependent, type I	19091	Sense intronic
n287466	AK136339	-1.93934	2530	chr17	-	Qk	NM_021881:I3	quaking	19317	Sense intronic
n285954	AK137096	-1.93934	986	chr11	-	Gpatch8	NM_001159492:I2	G patch domain containing 8	237943	Sense intronic
n274377	AK082320	-1.93934	2474	chr9	+	Rab6b	NM_173781:I1	RAB6B, member RAS oncogene family	270192	Sense intronic
n279493	AK043138	-1.93934	1519	chr15	+	Eif4b	NM_145625:I1	eukaryotic translation initiation factor 4B	75705	Sense intronic
n289243	AK134853	-1.93934	3692	chr3	-	Setdb1	NM_001163641:I14	SET domain, bifurcated 1	84505	Sense intronic
n272423	AK141802	-1.93934	1820	chr16	+	Gsk3b	NM_019827:I8	glycogen synthase kinase 3 beta	56637	Sense intronic
n280585	AK041660	-1.93934	2163	chr5	-	Lcorl	NM_178142:I4	ligand dependent nuclear receptor corepressor-like	209707	Sense intronic
n286672	AK033949	-1.93934	1347	chr5	-	Evi5	NM_007964:I11	ecotropic viral integration site 5	14020	Sense intronic
n280353	AK153705	-1.93934	1136	chr9	-	Rbm6	NM_029169:I5	RNA binding motif protein 6	19654	Sense intronic
n277195	AK046206	-1.93934	2238	chr6	+	Cntnap2	NM_001004357:I8	contactin associated protein-like 2	66797	Sense intronic
n279405	AK043222	-1.93934	2041	chr14	-	Pcdh9	NM_001081377:I2	protocadherin 9	211712	Sense intronic
n277270	AK046090	-1.93934	2855	chr16	-	Alcam	NM_009655:I1	activated leukocyte cell adhesion molecule	11658	Sense intronic
n271278	AK142130	-1.93934	3005	chr6	+	Foxp2	NM_053242:I2	forkhead box P2	114142	Sense intronic
n272331	AK083825	-1.93934	3716	chr14	-	Dach1	NM_007826:I7	dachshund 1 (Drosophila)	13134	Sense intronic
n279277	AK043341	-1.93934	3536	chr3	-	Nlgn1	NM_138666:I5	neuroligin 1	192167	Sense intronic
n274375	AK082322	-1.93934	3810	chr11	-	Arf1	NM_007476:I1	ADP-ribosylation factor 1	11840	Sense intronic
n283254	AK038510	-1.93934	2410	chr11	+	Tanc2	NM_181071:I20	tetratricopeptide repeat, ankyrin repeat and coiled-coil containing 2	77097	Sense intronic
n272758	AK050874	-1.93934	3536	chr6	+	Alms1	NM_145223:I16	Alstrom syndrome 1	236266	Sense intronic
n284803	AK036477	-1.93934	2697	chr10	+	Osbpl8	NM_175489:I2	oxysterol binding protein-like 8	237542	Sense intronic
n284606	AK162681	-1.93934	5497	chr13	-	Erbb2ip	NM_001005868:I1	Erbb2 interacting protein	59079	Sense intronic
n273713	AK049471	-1.93934	2783	chr8	-	Csgalnact1	NM_172753:I4	chondroitin sulfate N-acetylgalactosaminyltransferase 1	234356	Sense intronic
n276692	AK046965	-1.93934	3677	chr9	-	Elavl3	NM_010487:I3	ELAV (embryonic lethal, abnormal vision, Drosophila)-like 3 (Hu antigen C)	15571	Sense intronic
n276133	AK047539	-1.93934	2638	chr6	+	Kcnd2	NM_019697:I1	potassium voltage-gated channel, Shal-related family, member 2	16508	Sense intronic
n290133	AK031060	-1.93934	1768	chr4	+	Zmym6	NM_177462:I13	zinc finger, MYM-type 6	100177	Sense intronic
n279364	AK139232	-1.93934	3476	chr8	+	Gtf2e2	NM_001167922:I6	general transcription factor II E, polypeptide 2 (beta subunit)	68153	Sense intronic
n284527	AK036976	-1.93934	3099	chr18	-	Spire1	NM_194355:I2	spire homolog 1 (Drosophila)	68166	Sense intronic
n288742	AK135214	-1.93934	1111	chr2	-	Serinc3	NM_012032:I1	serine incorporator 3	26943	Sense intronic
n275373	AK048094	-1.93934	4269	chr2	-	Gapvd1	NM_025709:I2	GTPase activating protein and VPS9 domains 1	66691	Sense intronic
n270156	AK085573	-1.93934	3190	chr3	-	Hs2st1	NM_011828:I1	heparan sulfate 2-O-sulfotransferase 1	23908	Sense intronic
n293506	AK029332	-1.93934	3179	chr14	+	2610028A01Rik	NM_028228:I6	PIN2/TERF1 interacting, telomerase inhibitor 1	72400	Sense intronic
n287667	AK078728	-1.93934	3952	chr8	-	Nfix	NM_001081981:I2	nuclear factor I/X	18032	Sense intronic
n269733	AK142739	-1.93934	1658	chr3	-	Magi3	NM_133853:I1	membrane associated guanylate kinase, WW and PDZ domain containing 3	99470	Sense intronic
n273764	AK141258	-1.93934	4377	chr8	+	Pard3	NM_033620:I2	par-3 (partitioning defective 3) homolog (C. elegans)	93742	Sense intronic
n274788	AK140958	-1.93934	3564	chr3	-	Nlgn1	NM_138666:I5	neuroligin 1	192167	Sense intronic
n273590	AK049625	-1.93934	3895	chr8	+	Nek1	NM_175089:I16	NIMA (never in mitosis gene a)-related expressed kinase 1	18004	Sense intronic
n280827	AK041256	-1.93934	4128	chr18	-	2015-03-03	NM_177115:I1	membrane-associated ring finger (C3HC4) 3	320253	Sense intronic
n287069	AK033698	-1.94708	2184	chr18	+	Nedd4l	NM_001114386:I13	neural precursor cell expressed, developmentally down-regulated gene 4-like	83814	Sense intronic
n288798	AK135180	-1.95264	4988	chr17	-	Fbxl17	NM_015794:I5	F-box and leucine-rich repeat protein 17	50758	Sense intronic
n278786	AK044027	-1.95342	2678	chr16	+	A2bp1	NM_021477:I3	RNA binding protein, fox-1 homolog (C. elegans) 1	268859	Sense intronic
n274354	AK082355	-1.95429	2977	chr10	+	Anks1b	NM_001177397:I4	ankyrin repeat and sterile alpha motif domain containing 1B	77531	Sense intronic
n265421	AK157318	-1.95429	3775	chr6	+	Nrf1	NM_001164228:I1	nuclear respiratory factor 1	18181	Sense intronic
n268991	AK053099	-1.95477	3985	chr2	+	Psmd14	NM_021526:I1	proteasome (prosome, macropain) 26S subunit, non-ATPase, 14	59029	Sense intronic
n272860	AK083447	-1.95583	2177	chr5	+	Pcdh7	NM_001122758:I1	protocadherin 7	54216	Sense intronic
n281787	AK040209	-1.95583	1888	chr15	+	Phf20l1	NM_001081409:I8	PHD finger protein 20-like 1	239510	Sense intronic
n272773	AK050853	-1.95704	3068	chr2	-	Snx5	NM_024225:I1	sorting nexin 5	69178	Sense intronic
n290143	AK031044	-1.95704	3034	chr12	+	Gstz1	NM_010363:I1	glutathione transferase zeta 1 (maleylacetoacetate isomerase)	14874	Sense intronic
n270799	AK084897	-1.95704	3109	chr10	-	Stxbp5	NM_001081344:I16	syntaxin binding protein 5 (tomosyn)	78808	Sense intronic
n269280	AK086437	-1.95772	2584	chr7	+	Fchsd2	NM_199012:I14	FCH and double SH3 domains 2	207278	Sense intronic
n274943	AK081712	-1.95845	2644	chr9	+	Rora	NM_013646:I1	RAR-related orphan receptor alpha	19883	Sense intronic
n285257	AK137300	-1.95924	2361	chr7	+	Dlg2	NM_011807:I2	membrane protein, palmitoylated 2 (MAGUK p55 subfamily member 2)	50997	Sense intronic
n267416	AK087943	-1.96104	1859	chr11	+	Peli1	NM_023324:I1	pellino 1	67245	Sense intronic
n293730	AK028853	-1.96206	2438	chr1	+	1190005F20Rik	NM_026876:I7	RIKEN cDNA 1190005F20 gene	98685	Sense intronic
n279790	AK139100	-1.96261	4893	chr10	+	Lin7a	NM_001033223:I1	lin-7 homolog A (C. elegans)	108030	Sense intronic
n290329	AK161742	-1.96319	2984	chr12	+	Klc1	NM_001025360:I14	kinesin light chain 1	16593	Sense intronic
n289356	AK161895	-1.96319	2763	chr6	+	Herc3	NM_028705:I22	hect domain and RLD 3	73998	Sense intronic
n270740	AK084972	-1.96319	2523	chr7	-	Mettl10	NM_028095:I3	methyltransferase like 10	72096	Sense intronic
n274370	AK048748	-1.9638	2989	chr12	+	Akap6	NM_198111:I7	A kinase (PRKA) anchor protein 6	238161	Sense intronic
n283375	AK138111	-1.96443	2739	chr3	+	Pogz	NM_001165948:I1	pogo transposable element with ZNF domain	229584	Sense intronic
n290956	AK019905	-1.96443	1918	chr9	+	Kirrel3	NM_026324:I1	kin of IRRE like 3 (Drosophila)	67703	Sense intronic
n281638	AK040393	-1.96511	4309	chr7	+	Picalm	NM_146194:I1	phosphatidylinositol binding clathrin assembly protein	233489	Sense intronic
n289724	AK077975	-1.96581	2707	chr8	-	Stox2	NM_001114311:I1	storkhead box 2	71069	Sense intronic
n282355	AK039643	-1.96581	2189	chr8	+	Zfp827	NM_178267:I4	zinc finger protein 827	622675	Sense intronic
n280191	AK042254	-1.96686	3898	chr16	+	Hmox2	NM_001136066:I1	heme oxygenase (decycling) 2	15369	Sense intronic
n289532	AK031836	-1.96736	4535	chr14	-	1810063B07Rik	NM_026209:I1	RIKEN cDNA 1810063B07 gene	67509	Sense intronic
n278028	AK044966	-1.96736	3444	chr1	-	Akt3	NM_011785:I1	thymoma viral proto-oncogene 3	23797	Sense intronic
n274934	AK081721	-1.96909	695	chr1	+	Fam5c	NM_153539:I2	family with sequence similarity 5, member C	215378	Sense intronic
n285059	AK036057	-1.96909	2072	chr15	-	Nell2	NM_016743:I3	NEL-like 2 (chicken)	54003	Sense intronic
n285878	AK035090	-1.96909	2161	chr18	-	Setbp1	NM_053099:I2	SET binding protein 1	240427	Sense intronic
n271967	AK051697	-1.96972	2805	chr3	-	Sec24b	NM_207209:I3	Sec24 related gene family, member B (S. cerevisiae)	99683	Sense intronic
n294571	AK019309	-1.97329	535	chr10	-	Nkain2	NM_001013411:I1	Na+/K+ transporting ATPase interacting 2	432450	Sense intronic
n284291	AK037349	-1.97329	2883	chr8	-	Csgalnact1	NM_172753:I2	chondroitin sulfate N-acetylgalactosaminyltransferase 1	234356	Sense intronic
n266946	AK144027	-1.97329	2624	chr2	-	Abi1	NM_001077190:I1	abl-interactor 1	11308	Sense intronic
n279164	AK043467	-1.97329	2946	chr19	+	Suv420h1	NM_144871:I2	suppressor of variegation 4-20 homolog 1 (Drosophila)	225888	Sense intronic
n269109	AK086620	-1.97329	3224	chr6	+	Fam190a	NM_183310:I10	family with sequence similarity 190, member A	232035	Sense intronic
n273046	AK050491	-1.97329	3402	chr1	+	Il1r1	NM_008362:I1	interleukin 1 receptor, type I	16177	Sense intronic
n289370	AK134726	-1.97329	1192	chr2	-	Ttc17	NM_183106:I22	tetratricopeptide repeat domain 17	74569	Sense intronic
n286006	AK034945	-1.97587	2691	chr14	+	Enox1	NM_172813:I5	ecto-NOX disulfide-thiol exchanger 1	239188	Sense intronic
n268474	AK087365	-1.97587	2893	chr17	-	Wiz	NM_212438:I1	widely-interspaced zinc finger motifs	22404	Sense intronic
n273239	AK050007	-1.97587	1992	chr15	-	Ncald	NM_134094:I4	neurocalcin delta	52589	Sense intronic
n276074	AK140692	-1.97587	3660	chr11	-	Abr	NM_198895:I2	active BCR-related gene	109934	Sense intronic
n275805	AK047773	-1.97731	2107	chr14	-	Nrg3	NM_001190188:I1	neuregulin 3	18183	Sense intronic
n275834	AK047759	-1.97887	2059	chr8	-	Csmd1	NM_053171:I3	CUB and Sushi multiple domains 1	94109	Sense intronic
n293717	AK161137	-1.97887	2219	chr1	-	H3f3a	NM_008210:I3	H3 histone, family 3A	15078	Sense intronic
n270781	AK084915	-1.97887	4037	chr9	+	Sik3	NM_027498:I1	SIK family kinase 3	70661	Sense intronic
n278834	AK043940	-1.97887	2431	chr1	-	Pou2f1	NM_198932:I13	POU domain, class 2, transcription factor 1	18986	Sense intronic
n297280	AK027979	-1.97887	1830	chr19	+	Atrnl1	NM_181415:I26	attractin like 1	226255	Sense intronic
n270282	AK085413	-1.98021	2016	chr10	-	Rnf146	NM_026518:I2	ring finger protein 146	68031	Sense intronic
n268492	AK053240	-1.98057	2942	chr1	-	Enah	NM_001083121:I3	enabled homolog (Drosophila)	13800	Sense intronic
n290703	AK030712	-1.98241	2680	chr6	+	Tsen2	NM_199033:I4	tRNA splicing endonuclease 2 homolog (S. cerevisiae)	381802	Sense intronic
n271816	AK084075	-1.98241	2300	chr9	-	Tcf12	NM_011544:I5	transcription factor 12	21406	Sense intronic
n276709	AK046942	-1.98241	2572	chr10	+	Grip1	NM_133442:I1	glutamate receptor interacting protein 1	74053	Sense intronic
n281588	AK040439	-1.98241	1962	chrX	-	Acsl4	NM_019477:I1	acyl-CoA synthetase long-chain family member 4	50790	Sense intronic
n285951	AK035020	-1.98241	2245	chr4	-	Rnf38	NM_175201:I3	ring finger protein 38	73469	Sense intronic
n275453	AK163788	-1.98443	3125	chr1	+	Rfwd2	NM_011931:I8	ring finger and WD repeat domain 2	26374	Sense intronic
n282586	AK039391	-1.98443	1597	chr4	-	Dbc1	NM_019967:I1	deleted in bladder cancer 1 (human)	56710	Sense intronic
n268226	AK053539	-1.98515	288	chr3	-	Nlgn1	NM_138666:I5	neuroligin 1	192167	Sense intronic
n277423	AK140146	-1.98536	4834	chr14	-	Pcdh9	NM_001081377:I1	protocadherin 9	211712	Sense intronic
n283652	AK038045	-1.98579	3232	chr6	+	Zfp282	NM_146175:I5	zinc finger protein 282	101095	Sense intronic
n276037	AK081173	-1.98589	3468	chr19	+	Stx5a	NM_019829:I4	syntaxin 5A	56389	Sense intronic
n273972	AK048968	-1.98665	2288	chr19	+	Atrnl1	NM_181415:I13	attractin like 1	226255	Sense intronic
n281467	AK040567	-1.98665	1807	chr15	+	Zfr	NM_011767:I2	zinc finger RNA binding protein	22763	Sense intronic
n286324	AK034515	-1.98665	4046	chr16	-	Robo2	NM_175549:I24	roundabout homolog 2 (Drosophila)	268902	Sense intronic
n269448	AK086272	-1.98825	2294	chr11	-	Tada2a	NM_172562:I11	transcriptional adaptor 2A	217031	Sense intronic
n272337	AK083820	-1.98825	3483	chr11	-	Spnb2	NM_175836:I1	spectrin beta 2	20742	Sense intronic
n279148	AK043485	-1.9891	2223	chr10	-	Grik2	NM_010349:I14	glutamate receptor, ionotropic, kainate 2 (beta 2)	14806	Sense intronic
n283629	AK138038	-1.9891	5118	chr4	-	Tox	NM_145711:I1	reproductive homeobox 8	434768	Sense intronic
n282923	AK038928	-1.9891	2295	chr2	-	Rbm39	NM_133242:I4	RNA binding motif protein 39	170791	Sense intronic
n280043	AK153791	-1.99069	3372	chr16	+	Zfp148	NM_011749:I5	zinc finger protein 148	22661	Sense intronic
n281045	AK041021	-1.99181	2572	chr1	+	Creb1	NM_009952:I1	cAMP responsive element binding protein 1	12912	Sense intronic
n280531	AK041741	-1.99593	2500	chr7	-	Gvin1	NM_001039160:I1	GTPase, very large interferon inducible 1	74558	Sense intronic
n268981	AK142922	-1.99824	3085	chr6	-	Zfp746	NM_001163475:I4	zinc finger protein 746	69228	Sense intronic
n274794	AK081872	-1.99824	1982	chr2	+	Mpped2	NM_001143683:I4	metallophosphoesterase domain containing 2	77015	Sense intronic
n284311	AK037327	-1.99824	2819	chr4	+	Usp45	NM_152825:I5	ubiquitin specific petidase 45	77593	Sense intronic
n272226	AK051335	-1.99824	1837	chr8	-	Fam155a	NM_173446:I1	family with sequence similarity 155, member A	270028	Sense intronic
n268541	AK087293	-1.99824	2240	chr16	+	Gsk3b	NM_019827:I1	glycogen synthase kinase 3 beta	56637	Sense intronic
n263981	AK158739	-1.99929	1754	chr16	+	Lsamp	NM_175548:I1	limbic system-associated membrane protein	268890	Sense intronic
n283588	AK138052	-2.00074	3370	chr4	-	2310028H24Rik	NM_001159583:I1	RIKEN cDNA 2310028H24 gene	71901	Sense intronic
n288237	AK148759	-2.00208	5840	chr6	-	Amn1	NM_001113424:I3	antagonist of mitotic exit network 1	232566	Sense intronic
n267443	AK087898	-2.00646	1301	chr3	+	Ube2d3	NM_025356:I4	ubiquitin-conjugating enzyme E2D 3	66105	Sense intronic
n290985	AK030475	-2.00646	2272	chr16	-	App	NM_007471:I1	amyloid beta (A4) precursor protein	11820	Sense intronic
n269679	AK142755	-2.00646	2489	chr11	+	Usp34	NM_001190401:I3	ubiquitin specific peptidase 34	17847	Sense intronic
n279993	AK139041	-2.00646	3907	chr9	-	Rasa2	NM_053268:I15	RAS p21 protein activator 2	114713	Sense intronic
n278840	AK043930	-2.00646	2650	chr19	+	Smarca2	NM_011416:I1	SWI/SNF related, matrix associated, actin dependent regulator of chromatin, subfamily a, member 2	67155	Sense intronic
n290148	AK031037	-2.00861	2735	chr18	+	Matr3	NM_010771:I1	matrin 3	17184	Sense intronic
n284468	AK037071	-2.00973	2411	chr17	+	Zfand3	NM_148926:I2	zinc finger, AN1-type domain 3	21769	Sense intronic
n283953	AK037698	-2.00973	3143	chr13	-	Zmynd11	NM_144516:I1	zinc finger, MYND domain containing 11	66505	Sense intronic
n267825	AK087609	-2.00973	2564	chr5	-	Ptpn12	NM_011203:I8	protein tyrosine phosphatase, non-receptor type 12	19248	Sense intronic
n268212	AK053557	-2.01043	2445	chr17	-	Qk	NM_001159516:I1	quaking	19317	Sense intronic
n269100	AK086630	-2.01149	3904	chr13	+	Edil3	NM_010103:I8	EGF-like repeats and discoidin I-like domains 3	13612	Sense intronic
n267578	AK087795	-2.01149	1139	chr16	+	Fyttd1	NM_001159349:I6	forty-two-three domain containing 1	69823	Sense intronic
n269216	AK086513	-2.01149	2591	chr19	-	Zfp91-Cntf	NR_024093:I2	sequence U05342	664779	Sense intronic
n267759	AK087648	-2.01735	3387	chr10	-	2410017P07Rik	NM_026643:I6	centrosomal protein 57-like 1	103268	Sense intronic
n268395	AK143071	-2.01735	5113	chr2	-	Taf3	NM_027748:I2	TAF3 RNA polymerase II, TATA box binding protein (TBP)-associated factor	209361	Sense intronic
n271646	AK142042	-2.01735	1835	chr10	-	Vta1	NM_025418:I4	Vps20-associated 1 homolog (S. cerevisiae)	66201	Sense intronic
n265352	AK157439	-2.01735	4516	chr11	-	Cdc27	NM_145436:I1	cell division cycle 27	217232	Sense intronic
n274143	AK048793	-2.01735	2436	chr12	-	Efr3b	NM_001082483:I1	EFR3 homolog B (S. cerevisiae)	668212	Sense intronic
n280933	AK041105	-2.01735	2778	chr11	+	Nf1	NM_010897:I5	neurofibromatosis 1	18015	Sense intronic
n271280	AK052107	-2.01735	2040	chr2	-	Snapc4	NM_172339:I10	small nuclear RNA activating complex, polypeptide 4	227644	Sense intronic
n272105	AK083896	-2.01878	3692	chr15	-	Kif21a	NM_001109040:I12	kinesin family member 21A	16564	Sense intronic
n277062	AK140281	-2.01951	3984	chr5	-	Cplx1	NM_007756:I2	complexin 1	12889	Sense intronic
n286018	AK034926	-2.01951	2610	chr3	+	Lrrcc1	NM_028915:I18	leucine rich repeat and coiled-coil domain containing 1	71710	Sense intronic
n274856	AK140948	-2.0201	2929	chr17	-	Nrxn1	NM_177284:I4	neurexin I	18189	Sense intronic
n268634	AK087180	-2.0218	1296	chr14	-	Ddhd1	NM_001042719:I7	DDHD domain containing 1	114874	Sense intronic
n269664	AK086068	-2.0218	1663	chr2	+	Plcb1	NM_001145830:I4	phospholipase C, beta 1	18795	Sense intronic
n267514	AK143403	-2.0218	3105	chr5	+	Atxn2	NM_009125:I1	ataxin 2	20239	Sense intronic
n275477	AK047954	-2.02276	3680	chr11	+	Xpo1	NM_001035226:I5	exportin 1, CRM1 homolog (yeast)	103573	Sense intronic
n277264	AK046105	-2.02423	35	chr13	+	Adarb2	NM_052977:I1	adenosine deaminase, RNA-specific, B2	94191	Sense intronic
n264911	AK090121	-2.02681	8936	chr15	-	Tcf20	NM_013836:I1	transcription factor 20	21411	Sense intronic
n288355	AK078601	-2.02681	1744	chr9	+	Clpx	NM_001044389:I5	caseinolytic peptidase X (E.coli)	270166	Sense intronic
n269854	AK085859	-2.02681	2621	chr5	+	Fry	NM_172887:I58	furry homolog (Drosophila)	320365	Sense intronic
n270653	AK164610	-2.02681	2670	chr1	-	Rcor3	NM_144814:I9	REST corepressor 3	214742	Sense intronic
n269871	AK085838	-2.02815	1089	chr4	+	Zcchc7	NM_138590:I2	zinc finger, CCHC domain containing 7	319885	Sense intronic
n271212	AK084465	-2.02815	2869	chr5	-	Auts2	NM_177047:I1	autism susceptibility candidate 2	319974	Sense intronic
n289044	AK032433	-2.02954	3851	chr7	-	Ntrk3	NM_008746:I4	neurotrophic tyrosine kinase, receptor, type 3	18213	Sense intronic
n288710	AK135242	-2.03245	2690	chr11	-	Grb10	NM_010345:I11	growth factor receptor bound protein 10	14783	Sense intronic
n279261	AK043362	-2.03245	1371	chr18	-	Dcc	NM_007831:I1	deleted in colorectal carcinoma	13176	Sense intronic
n275612	AK140774	-2.03245	2550	chr6	+	Nrf1	NM_001164228:I1	nuclear respiratory factor 1	18181	Sense intronic
n268955	AK086814	-2.03245	2854	chrX	-	Hdac8	NM_027382:I10	histone deacetylase 8	70315	Sense intronic
n270717	AK085010	-2.03245	3155	chr6	+	Phf14	NM_001168382:I16	PHD finger protein 14	75725	Sense intronic
n288403	AK033022	-2.03245	1320	chr3	-	Atp1a1	NM_144900:I1	ATPase, Na+/K+ transporting, alpha 1 polypeptide	11928	Sense intronic
n272271	AK083862	-2.03245	4115	chr2	-	B230118H07Rik	NM_026592:I2	RIKEN cDNA B230118H07 gene	68170	Sense intronic
n277710	AK045455	-2.03245	2731	chr6	+	Fam190a	NM_001164316:I1	family with sequence similarity 190, member A	232035	Sense intronic
n271312	AK084426	-2.03245	2022	chr19	-	Rorb	NM_001043354:I1	RAR-related orphan receptor beta	225998	Sense intronic
n288123	AK148991	-2.03245	2604	chr1	+	Astn1	NM_007495:I8	astrotactin 1	11899	Sense intronic
n275305	AK140835	-2.03412	4980	chr1	+	Mtap2	NM_001039934:I3	microtubule-associated protein 2	17756	Sense intronic
n411801	NULL	-2.0362	5003	chr12	+	Nampt	NM_021524:I1	nicotinamide phosphoribosyltransferase	59027	Sense intronic
n277879	AK045265	-2.03719	3383	chr14	-	Dzip1	NM_025943:I2	DAZ interacting protein 1	66573	Sense intronic
n286722	AK033887	-2.0382	3433	chr2	+	Macrod2	NM_001013802:I3	MACRO domain containing 2	72899	Sense intronic
n271244	AK052135	-2.03888	3188	chr9	-	Gramd1b	NM_172768:I2	GRAM domain containing 1B	235283	Sense intronic
n264066	AK158491	-2.03888	3002	chr1	+	Pppde1	NM_024282:I1	PPPDE peptidase domain containing 1	78825	Sense intronic
n279718	AK042848	-2.03888	2834	chr9	+	Smarcc1	NM_009211:I26	SWI/SNF related, matrix associated, actin dependent regulator of chromatin, subfamily c, member 1	20588	Sense intronic
n283850	AK037804	-2.04052	2731	chr16	-	Ppp1r2	NM_025800:I1	protein phosphatase 1, regulatory (inhibitor) subunit 2	66849	Sense intronic
n275659	AK047855	-2.04244	2076	chr1	+	Brp44	NM_027430:I2	mitochondrial pyruvate carrier 2	70456	Sense intronic
n275146	AK081608	-2.04244	2076	chr4	-	Elavl2	NM_001177883:I1	ELAV (embryonic lethal, abnormal vision, Drosophila)-like 2 (Hu antigen B)	15569	Sense intronic
n284242	AK037402	-2.04244	2797	chr10	-	Tbpl1	NM_011603:I1	TATA box binding protein-like 1	237336	Sense intronic
n285299	AK162538	-2.04244	3548	chr6	-	Tet3	NM_183138:I2	tet methylcytosine dioxygenase 3	194388	Sense intronic
n279005	AK043704	-2.04244	4179	chr12	+	Gstz1	NM_010363:I1	glutathione transferase zeta 1 (maleylacetoacetate isomerase)	14874	Sense intronic
n289493	AK031865	-2.04279	2269	chrX	+	Gria3	NM_016886:I13	glutamate receptor, ionotropic, AMPA3 (alpha 3)	53623	Sense intronic
n282071	AK079721	-2.04626	2578	chr8	+	Fto	NM_011936:I7	fat mass and obesity associated	26383	Sense intronic
n277372	AK045915	-2.04626	1947	chr12	+	Akap6	NM_198111:I1	A kinase (PRKA) anchor protein 6	238161	Sense intronic
n265517	AK157148	-2.04828	914	chr16	-	Cadm2	NM_001145977:I1	cell adhesion molecule 2	239857	Sense intronic
n284782	AK036508	-2.04953	2475	chr6	+	Nr2c2	NM_011630:I1	nuclear receptor subfamily 2, group C, member 2	22026	Sense intronic
n289350	AK134750	-2.05037	3476	chr2	+	Dync1i2	NM_010064:I3	dynein cytoplasmic 1 intermediate chain 2	13427	Sense intronic
n277120	AK046321	-2.05099	2493	chr1	+	Cntnap5a	NM_001077425:I6	contactin associated protein-like 5A	636808	Sense intronic
n264733	AK144345	-2.05482	2711	chr8	-	Csmd1	NM_053171:I2	CUB and Sushi multiple domains 1	94109	Sense intronic
n277177	AK046233	-2.05482	3085	chr17	-	Qk	NM_021881:I3	quaking	19317	Sense intronic
n275772	AK163761	-2.05482	2523	chr2	+	Pcsk2	NM_008792:I2	proprotein convertase subtilisin/kexin type 2	18549	Sense intronic
n270442	AK085248	-2.05482	3319	chr12	+	Fut8	NM_016893:I2	fucosyltransferase 8	53618	Sense intronic
n284993	AK036153	-2.05482	4725	chr14	+	Gpr137c	NM_027518:I1	G protein-coupled receptor 137C	70713	Sense intronic
n289807	AK031582	-2.05684	4517	chr15	-	Prickle1	NM_001033217:I1	prickle homolog 1 (Drosophila)	106042	Sense intronic
n278825	AK043962	-2.05766	1586	chr12	+	Nrxn3	NM_172544:I15	neurexin III	18191	Sense intronic
n288458	AK135459	-2.05799	1124	chr6	+	Kcnd2	NM_019697:I1	potassium voltage-gated channel, Shal-related family, member 2	16508	Sense intronic
n268111	AK053671	-2.0584	3964	chr18	+	Zeb1	NM_011546:I1	zinc finger E-box binding homeobox 1	21417	Sense intronic
n271308	AK052083	-2.05892	1464	chr16	-	Kalrn	NM_177357:I15	kalirin, RhoGEF kinase	545156	Sense intronic
n270408	AK142513	-2.05964	3431	chr7	+	Picalm	NM_146194:I1	phosphatidylinositol binding clathrin assembly protein	233489	Sense intronic
n270661	AK052484	-2.05993	3827	chr9	+	Nktr	NM_010918:I6	natural killer tumor recognition sequence	18087	Sense intronic
n289436	AK031940	-2.06065	1891	chr1	-	Enah	NM_008680:I12	enabled homolog (Drosophila)	13800	Sense intronic
n268953	AK086818	-2.06065	2566	chr9	-	5730601F06Rik	NM_001135019:I2	zinc finger protein 266	77519	Sense intronic
n294179	AK014146	-2.0622	147	chr3	-	Nlgn1	NM_138666:I5	neuroligin 1	192167	Sense intronic
n267820	AK054167	-2.0622	3627	chr1	+	Plcl1	NM_001114663:I1	phospholipase C-like 1	227120	Sense intronic
n294008	AK132337	-2.0622	3470	chr8	-	Csgalnact1	NM_172753:I8	chondroitin sulfate N-acetylgalactosaminyltransferase 1	234356	Sense intronic
n280644	AK041551	-2.0622	1275	chr15	-	Fam49b	NM_144846:I4	family with sequence similarity 49, member B	223601	Sense intronic
n285276	AK137289	-2.0622	3094	chr17	-	Pdpk1	NM_011062:I11	3-phosphoinositide dependent protein kinase 1	18607	Sense intronic
n272480	AK083709	-2.06379	2044	chr18	+	Dmxl1	NM_001081371:I17	Dmx-like 1	240283	Sense intronic
n286107	AK034799	-2.0643	2856	chr17	+	Pde10a	NM_011866:I2	phosphodiesterase 10A	23984	Sense intronic
n263996	AK158692	-2.06487	1550	chr14	-	5730469M10Rik	NM_027464:I1	RIKEN cDNA 5730469M10 gene	70564	Sense intronic
n283694	AK037994	-2.06487	2344	chr5	-	Cnot6l	NM_144910:I1	CCR4-NOT transcription complex, subunit 6-like	231464	Sense intronic
n280005	AK042511	-2.06487	1765	chr19	-	Actr1a	NM_016860:I1	ARP1 actin-related protein 1A, centractin alpha	54130	Sense intronic
n264673	AK090353	-2.06487	1297	chr5	-	Auts2	NM_177047:I5	autism susceptibility candidate 2	319974	Sense intronic
n281757	AK040237	-2.06487	2727	chr15	-	St3gal1	NM_009177:I2	ST3 beta-galactoside alpha-2,3-sialyltransferase 1	20442	Sense intronic
n270005	AK142646	-2.0671	4716	chr1	-	Trip12	NM_133975:I1	thyroid hormone receptor interactor 12	14897	Sense intronic
n272264	AK141857	-2.06808	4359	chr15	-	Rbm9	NM_175387:I2	RNA binding protein, fox-1 homolog (C. elegans) 2	93686	Sense intronic
n265588	AK157022	-2.06808	3334	chr2	-	Ptprj	NM_008982:I1	protein tyrosine phosphatase, receptor type, J	19271	Sense intronic
n271326	AK052072	-2.06863	3365	chr11	-	Mtmr3	NM_028860:I1	myotubularin related protein 3	74302	Sense intronic
n283771	AK137993	-2.07059	3158	chr4	-	Arid1a	NM_001080819:I4	AT rich interactive domain 1A (SWI-like)	93760	Sense intronic
n281049	AK041019	-2.07059	2490	chr6	+	Ccdc132	NM_001167751:I21	coiled-coil domain containing 132	73288	Sense intronic
n268334	AK053406	-2.07059	2038	chr3	-	Nbea	NM_030595:I41	neurobeachin	26422	Sense intronic
n270801	AK084899	-2.07059	2680	chr18	-	Zfp608	NM_175751:I2	zinc finger protein 608	269023	Sense intronic
n268135	AK053649	-2.07198	4152	chr12	-	Rtn1	NM_153457:I3	reticulon 1	104001	Sense intronic
n284092	AK137846	-2.07224	2003	chr9	-	Arpp21	NM_001177616:I1	cyclic AMP-regulated phosphoprotein, 21	74100	Sense intronic
n272134	AK051477	-2.07287	2110	chr16	+	Lsamp	NM_175548:I1	limbic system-associated membrane protein	268890	Sense intronic
n282165	AK138702	-2.07427	3020	chr7	+	Abhd2	NM_018811:I1	abhydrolase domain containing 2	54608	Sense intronic
n282250	AK039750	-2.07614	4532	chr8	+	Spock3	NM_023689:I3	sparc/osteonectin, cwcv and kazal-like domains proteoglycan 3	72902	Sense intronic
n275079	AK048411	-2.07685	2474	chr8	+	Sf4	NM_027481:I1	SURP and G patch domain containing 1	70616	Sense intronic
n265707	AK172177	-2.07685	2868	chr10	+	Cdk17	NM_146239:I1	cyclin-dependent kinase 17	237459	Sense intronic
n263882	AK159058	-2.07685	810	chr2	-	Scn1a	NM_018733:I2	sodium channel, voltage-gated, type I, alpha	20265	Sense intronic
n283895	AK137956	-2.07685	3332	chr2	-	Dgkz	NM_138306:I1	diacylglycerol kinase zeta	104418	Sense intronic
n280893	AK041161	-2.07685	2958	chr15	-	Trappc9	NM_029640:I16	trafficking protein particle complex 9	76510	Sense intronic
n265229	AK157624	-2.07685	2192	chr15	-	Nell2	NM_016743:I3	NEL-like 2 (chicken)	54003	Sense intronic
n271271	AK052112	-2.07685	2178	chr17	-	Ptprm	NM_008984:I1	protein tyrosine phosphatase, receptor type, M	19274	Sense intronic
n288101	AK149034	-2.07685	2530	chr6	+	Dync1i1	NM_010063:I6	dynein cytoplasmic 1 intermediate chain 1	13426	Sense intronic
n269314	AK086409	-2.07685	1751	chr12	-	Ywhaq	NM_011739:I1	tyrosine 3-monooxygenase/tryptophan 5-monooxygenase activation protein, theta polypeptide	22630	Sense intronic
n283794	AK037865	-2.07685	3099	chr17	+	Rbm16	NM_134123:I1	SR-related CTD-associated factor 8	106583	Sense intronic
n288321	AK148597	-2.07685	2373	chr16	+	Ncam2	NM_010954:I1	neural cell adhesion molecule 2	17968	Sense intronic
n284851	AK036376	-2.07841	3404	chr14	-	Cacna2d3	NM_009785:I2	calcium channel, voltage-dependent, alpha2/delta subunit 3	12294	Sense intronic
n275748	AK047797	-2.07875	1332	chr1	-	Nfasc	NM_182716:I27	neurofascin	269116	Sense intronic
n276511	AK047159	-2.08021	4217	chr3	-	Magi3	NM_133853:I1	membrane associated guanylate kinase, WW and PDZ domain containing 3	99470	Sense intronic
n267292	AK088507	-2.08151	4895	chr18	+	Ap3s1	NM_009681:I3	adaptor-related protein complex 3, sigma 1 subunit	11777	Sense intronic
n275217	AK048289	-2.08373	2237	chr6	-	Ctnna2	NM_009819:I7	catenin (cadherin associated protein), alpha 2	12386	Sense intronic
n282116	AK162985	-2.08373	4045	chr11	-	Pex13	NM_023651:I1	peroxisomal biogenesis factor 13	72129	Sense intronic
n290635	AK077484	-2.08373	1747	chr9	-	Dock3	NM_153413:I9	dedicator of cyto-kinesis 3	208869	Sense intronic
n287675	AK078722	-2.08373	2276	chr15	-	Trio	NM_001081302:I1	triple functional domain (PTPRF interacting)	223435	Sense intronic
n271601	AK084268	-2.08519	1836	chr3	+	6130401L20Rik	NM_029412:I4	EGF-like and EMI domain containing 1	75740	Sense intronic
n274690	AK081995	-2.08519	2527	chr1	+	Cspp1	NM_026493:I4	centrosome and spindle pole associated protein 1	211660	Sense intronic
n288035	AK149192	-2.08668	1807	chr18	+	Pcdha4-g	NM_001174154:I1	protocadherin alpha 4-gamma	100384868	Sense intronic
n281535	AK040485	-2.09135	2896	chr18	+	Csnk1a1	NM_146087:I9	casein kinase 1, alpha 1	93687	Sense intronic
n263889	AK159036	-2.09135	2661	chr15	+	Saps2	NM_026813:I4	protein phosphatase 6, regulatory subunit 2	71474	Sense intronic
n287445	AK033344	-2.09135	1813	chr18	+	Rab18	NM_181070:I2	RAB18, member RAS oncogene family	19330	Sense intronic
n268192	AK053581	-2.09135	4007	chr19	-	Sorcs1	NM_021377:I1	VPS10 domain receptor protein SORCS 1	58178	Sense intronic
n264012	AK158648	-2.09135	1788	chr2	+	Tsc1	NM_022887:I2	tuberous sclerosis 1	64930	Sense intronic
n274842	AK048579	-2.09135	1239	chr2	-	Celf2	NM_001110229:I10	CUGBP, Elav-like family member 2	14007	Sense intronic
n280325	AK042058	-2.09135	2192	chrX	-	Mecp2	NM_001081979:I1	methyl CpG binding protein 2	17257	Sense intronic
n269190	AK142874	-2.09135	2314	chr19	-	9930021J03Rik	NM_172836:I4	RIKEN cDNA 9930021J03 gene	240613	Sense intronic
n269636	AK052965	-2.09135	3672	chr13	-	Atxn1	NM_009124:I3	ataxin 1	20238	Sense intronic
n289954	AK031373	-2.09135	2739	chr16	+	Cxadr	NM_001025192:I1	coxsackie virus and adenovirus receptor	13052	Sense intronic
n272344	AK051194	-2.09441	2553	chrX	-	Il1rapl1	NM_001160403:I2	interleukin 1 receptor accessory protein-like 1	331461	Sense intronic
n269289	AK142846	-2.09462	5467	chr15	+	Rictor	NM_030168:I2	RPTOR independent companion of MTOR, complex 2	78757	Sense intronic
n266565	AK155613	-2.09688	2765	chr13	-	Cdk13	NM_001081058:I9	cyclin-dependent kinase 13	69562	Sense intronic
n288238	AK148758	-2.09688	2796	chr16	+	Ncam2	NM_010954:I1	neural cell adhesion molecule 2	17968	Sense intronic
n290618	AK030733	-2.09688	3032	chr19	-	Tle4	NM_011600:I8	transducin-like enhancer of split 4, homolog of Drosophila E(spl)	21888	Sense intronic
n272229	AK083871	-2.09688	4174	chr4	-	Zyg11b	NM_001033634:I1	zyg-ll homolog B (C. elegans)	414872	Sense intronic
n275801	AK047776	-2.0976	1750	chr2	+	Spred1	NM_033524:I2	sprouty protein with EVH-1 domain 1, related sequence	114715	Sense intronic
n276259	AK047466	-2.0982	3914	chr12	+	Dock4	NM_172803:I1	dedicator of cytokinesis 4	238130	Sense intronic
n265466	AK157241	-2.09854	5108	chr13	-	Xrcc4	NM_028012:I3	X-ray repair complementing defective repair in Chinese hamster cells 4	108138	Sense intronic
n274791	AK081875	-2.09981	2148	chr19	-	Rtn3	NM_001003933:I2	reticulon 3	20168	Sense intronic
n275873	AK047732	-2.09981	2211	chr13	+	Ntrk2	NM_008745:I2	neurotrophic tyrosine kinase, receptor, type 2	18212	Sense intronic
n267779	AK143284	-2.09981	5624	chr17	-	Cramp1l	NM_020608:I6	Crm, cramped-like (Drosophila)	57354	Sense intronic
n274796	AK081870	-2.10109	1855	chr8	-	Csmd1	NM_053171:I3	CUB and Sushi multiple domains 1	94109	Sense intronic
n284407	AK037187	-2.10161	2505	chr5	+	N4bp2	NM_001024917:I3	NEDD4 binding protein 2	333789	Sense intronic
n272863	AK050752	-2.10161	3312	chr15	-	Slc1a3	NM_148938:I3	solute carrier family 1 (glial high affinity glutamate transporter), member 3	20512	Sense intronic
n289979	AK134314	-2.10161	2585	chr19	-	Rtn3	NM_053076:I1	reticulon 3	20168	Sense intronic
n273371	AK049921	-2.10161	1983	chr1	+	Ildr2	NM_001164528:I6	immunoglobulin-like domain containing receptor 2	100039795	Sense intronic
n288748	AK032744	-2.10332	2157	chr6	+	Ppp1r9a	NM_181595:I11	protein phosphatase 1, regulatory (inhibitor) subunit 9A	243725	Sense intronic
n289122	AK032340	-2.10357	3355	chr1	-	Rgl1	NM_016846:I9	ral guanine nucleotide dissociation stimulator,-like 1	19731	Sense intronic
n267589	AK054375	-2.1044	3455	chr8	+	Fto	NM_011936:I1	fat mass and obesity associated	26383	Sense intronic
n265770	AK156716	-2.1044	3485	chr2	-	Scai	NM_178778:I2	suppressor of cancer cell invasion	320271	Sense intronic
n272965	AK083351	-2.1044	2510	chr8	-	Itfg1	NM_028007:I10	integrin alpha FG-GAP repeat containing 1	71927	Sense intronic
n285478	AK035506	-2.1044	2004	chr1	+	Agap1	NM_001037136:I1	ArfGAP with GTPase domain, ankyrin repeat and PH domain 1	347722	Sense intronic
n271259	AK052123	-2.10645	2208	chr16	+	Mkl2	NM_001122667:I3	MKL/myocardin-like 2	239719	Sense intronic
n286002	AK034950	-2.10754	3135	chr11	-	Gpatch8	NM_001159492:I3	G patch domain containing 8	237943	Sense intronic
n267546	AK054427	-2.10927	3786	chr17	-	Rab12	NM_024448:I1	RAB12, member RAS oncogene family	19328	Sense intronic
n271815	AK084076	-2.10927	2554	chr13	-	Agtpbp1	NM_001048008:I8	ATP/GTP binding protein 1	67269	Sense intronic
n275411	AK140813	-2.10927	3653	chr15	+	Ctnnd2	NM_008729:I5	catenin (cadherin associated protein), delta 2	18163	Sense intronic
n278076	AK044873	-2.10927	3299	chr12	-	Btbd7	NM_172806:I4	BTB (POZ) domain containing 7	238386	Sense intronic
n274065	AK048866	-2.11181	1864	chr10	-	Syt1	NM_009306:I8	synaptotagmin I	20979	Sense intronic
n270817	AK084875	-2.11227	4005	chr8	+	Gpm6a	NM_153581:I1	glycoprotein m6a	234267	Sense intronic
n278364	AK044745	-2.11337	3006	chr12	+	1700020O03Rik	NM_027405:I2	RIKEN cDNA 1700020O03 gene	70373	Sense intronic
n281768	AK040225	-2.11337	3924	chr10	-	Man1a	NM_008548:I6	mannosidase 1, alpha	17155	Sense intronic
n294384	AK013781	-2.11337	550	chr10	-	Syt1	NM_009306:I3	synaptotagmin I	20979	Sense intronic
n275144	AK048348	-2.11577	3251	chr14	-	Mycbp2	NM_207215:I57	MYC binding protein 2	105689	Sense intronic
n293900	AK019501	-2.11688	2723	chr9	+	Snrk	NM_133741:I1	SNF related kinase	20623	Sense intronic
n280678	AK041493	-2.11734	2162	chr18	+	Matr3	NM_010771:I2	matrin 3	17184	Sense intronic
n277461	AK045792	-2.11991	2380	chr2	+	Gnas	NM_022000:I2	GNAS (guanine nucleotide binding protein, alpha stimulating) complex locus	14683	Sense intronic
n270970	AK052335	-2.11991	1425	chr7	-	Btbd10	NM_133700:I2	BTB (POZ) domain containing 10	68815	Sense intronic
n279871	AK042667	-2.11991	2760	chr18	-	Nol4	NM_199024:I2	nucleolar protein 4	319211	Sense intronic
n275145	AK081609	-2.11991	2291	chr13	+	Fam172a	NM_138312:I10	family with sequence similarity 172, member A	68675	Sense intronic
n278787	AK044019	-2.11991	1503	chr17	-	Ndufv2	NM_028388:I1	NADH dehydrogenase (ubiquinone) flavoprotein 2	72900	Sense intronic
n286689	AK033930	-2.11991	4315	chr8	-	Fam155a	NM_173446:I2	family with sequence similarity 155, member A	270028	Sense intronic
n263932	AK158919	-2.11991	1406	chr1	-	Rims1	NM_001012624:I2	regulating synaptic membrane exocytosis 1	116837	Sense intronic
n289114	AK134949	-2.11991	2436	chr13	+	2010111I01Rik	NM_028079:I12	RIKEN cDNA 2010111I01 gene	72061	Sense intronic
n273971	AK048969	-2.11991	2541	chr19	+	Gnaq	NM_008139:I2	guanine nucleotide binding protein, alpha q polypeptide	14682	Sense intronic
n286102	AK034805	-2.12426	3826	chr13	-	Zmynd11	NM_144516:I3	zinc finger, MYND domain containing 11	66505	Sense intronic
n274121	AK082632	-2.1249	1184	chr1	+	Tmeff2	NM_019790:I7	transmembrane protein with EGF-like and two follistatin-like domains 2	56363	Sense intronic
n277654	AK140087	-2.1249	1562	chr1	+	Phlpp1	NM_133821:I1	PH domain and leucine rich repeat protein phosphatase 1	98432	Sense intronic
n269143	AK086586	-2.12576	1932	chr10	+	Ank3	NM_170690:I1	ankyrin 3, epithelial	11735	Sense intronic
n285976	AK034986	-2.12697	123	chr10	+	Anks1b	NM_001177397:I8	ankyrin repeat and sterile alpha motif domain containing 1B	77531	Sense intronic
n283901	AK137951	-2.12697	3292	chr5	+	Lphn3	NM_198702:I3	latrophilin 3	319387	Sense intronic
n286269	AK020412	-2.12697	1003	chr3	+	Dclk1	NM_001111053:I3	doublecortin-like kinase 1	13175	Sense intronic
n270824	AK084865	-2.12697	2859	chr11	+	BC017647	NM_145430:I1	cDNA sequence BC017647	216971	Sense intronic
n272445	AK083749	-2.12697	3805	chr15	-	Yaf2	NR_028315:I3	YY1 associated factor 2	67057	Sense intronic
n280968	AK080194	-2.12697	3211	chr10	-	Man1a	NM_008548:I6	mannosidase 1, alpha	17155	Sense intronic
n275998	AK047621	-2.12779	3647	chr1	-	Rabgap1l	NM_013862:I13	RAB GTPase activating protein 1-like	29809	Sense intronic
n284296	AK037343	-2.1281	2376	chr9	+	2015-09-07	NM_009859:I1	septin 7	235072	Sense intronic
n289186	AK134894	-2.12882	2112	chr3	-	Pex5l	NM_001163516:I1	peroxisomal biogenesis factor 5-like	58869	Sense intronic
n274334	AK082384	-2.12882	4036	chr13	+	Pde4d	NM_011056:I3	phosphodiesterase 4D, cAMP specific	238871	Sense intronic
n268167	AK053609	-2.12967	2618	chr12	-	Strn3	NM_001172098:I1	striatin, calmodulin binding protein 3	94186	Sense intronic
n280939	AK041094	-2.13136	4028	chr1	+	Pcmtd1	NM_183028:I3	protein-L-isoaspartate (D-aspartate) O-methyltransferase domain containing 1	319263	Sense intronic
n293464	AK014684	-2.13199	2071	chr15	-	Rbm9	NM_001110829:I3	RNA binding protein, fox-1 homolog (C. elegans) 2	93686	Sense intronic
n271471	AK084349	-2.13199	1174	chr3	+	Mbnl1	NM_020007:I2	muscleblind-like 1 (Drosophila)	56758	Sense intronic
n272508	AK051080	-2.13199	2943	chr1	+	Abl2	NM_001136104:I1	v-abl Abelson murine leukemia viral oncogene 2 (arg, Abelson-related gene)	11352	Sense intronic
n270375	AK052637	-2.13199	1635	chr7	-	Sbf2	NM_177324:I13	SET binding factor 2	319934	Sense intronic
n282395	AK138586	-2.13255	3271	chr9	-	Slc25a36	NM_138756:I4	solute carrier family 25, member 36	192287	Sense intronic
n288251	AK148726	-2.1346	1643	chr12	+	Dgkb	NM_178681:I22	diacylglycerol kinase, beta	217480	Sense intronic
n266473	AK155723	-2.13544	3226	chr14	-	Msra	NM_026322:I7	methionine sulfoxide reductase A	110265	Sense intronic
n271785	AK084110	-2.13574	1325	chr12	+	Gphn	NM_145965:I1	gephyrin	268566	Sense intronic
n277620	AK045567	-2.13574	2639	chr9	+	Rora	NM_013646:I1	RAR-related orphan receptor alpha	19883	Sense intronic
n274643	AK082041	-2.13574	2082	chr16	+	Itsn1	NM_010587:I16	intersectin 1 (SH3 domain protein 1A)	16443	Sense intronic
n282551	AK039437	-2.13574	3493	chr11	+	Ap1b1	NM_007454:I1	adaptor protein complex AP-1, beta 1 subunit	11764	Sense intronic
n282558	AK039426	-2.13757	4341	chr1	+	Dst	NM_134448:I32	dystonin	13518	Sense intronic
n268962	AK086800	-2.13865	955	chr12	+	Rapgef5	NM_175930:I27	Rap guanine nucleotide exchange factor (GEF) 5	217944	Sense intronic
n277395	AK045878	-2.13865	2500	chr15	-	Csmd3	NM_001081391:I1	CUB and Sushi multiple domains 3	239420	Sense intronic
n274327	AK141087	-2.14288	2632	chr1	+	Srp9	NM_012058:I1	signal recognition particle 9	27058	Sense intronic
n274372	AK141079	-2.14288	4486	chr16	-	Fgf12	NM_010199:I4	fibroblast growth factor 12	14167	Sense intronic
n276352	AK047362	-2.14288	2672	chr9	+	Dscaml1	NM_001081270:I3	Down syndrome cell adhesion molecule like 1	114873	Sense intronic
n273414	AK049818	-2.14288	1253	chr18	+	Csnk1a1	NM_146087:I9	casein kinase 1, alpha 1	93687	Sense intronic
n277901	AK045222	-2.14288	2853	chr18	-	Setbp1	NM_053099:I2	SET binding protein 1	240427	Sense intronic
n280258	AK080354	-2.14481	4764	chr9	-	Ccdc15	NM_001081429:I4	coiled-coil domain containing 15	245902	Sense intronic
n283595	AK038096	-2.14579	2134	chr11	+	Morc2a	NM_001159288:I4	microrchidia 2A	74522	Sense intronic
n269126	AK086608	-2.14579	2768	chr2	+	Ambra1	NM_001080754:I1	autophagy/beclin 1 regulator 1	228361	Sense intronic
n269136	AK053066	-2.14658	4277	chr2	-	Scn1a	NM_018733:I2	sodium channel, voltage-gated, type I, alpha	20265	Sense intronic
n270037	AK052804	-2.14694	1100	chr2	-	Itga8	NM_001001309:I27	integrin alpha 8	241226	Sense intronic
n268289	AK053466	-2.14793	837	chr3	-	Nlgn1	NM_001163387:I2	neuroligin 1	192167	Sense intronic
n290141	AK031051	-2.14793	4886	chr3	+	Tdrkh	NM_028307:I1	tudor and KH domain containing protein	72634	Sense intronic
n277779	AK045366	-2.14793	2961	chr3	+	Eif4e	NM_007917:I2	eukaryotic translation initiation factor 4E	13684	Sense intronic
n274667	AK048656	-2.14793	3054	chr17	+	3110082D06Rik	NM_028474:I2	RIKEN cDNA 3110082D06 gene	627626	Sense intronic
n264800	AK090158	-2.14793	3275	chr17	-	Efna5	NM_010109:I1	ephrin A5	13640	Sense intronic
n277693	AK045477	-2.14956	1615	chrX	+	Gprasp1	NM_001005385:I5	G protein-coupled receptor associated sorting protein 1	67298	Sense intronic
n267767	AK054216	-2.15548	3014	chr2	+	Casc4	NM_199038:I7	cancer susceptibility candidate 4	319996	Sense intronic
n276738	AK046900	-2.15583	1533	chr2	+	Rapgef4	NM_019688:I6	Rap guanine nucleotide exchange factor (GEF) 4	56508	Sense intronic
n263928	AK158928	-2.15898	3653	chr15	-	Kcnq3	NM_152923:I1	potassium voltage-gated channel, subfamily Q, member 3	110862	Sense intronic
n272283	AK051254	-2.16174	2795	chr12	-	Prkd1	NM_008858:I1	protein kinase D1	18760	Sense intronic
n269817	AK052885	-2.16174	1708	chr16	-	Adcy9	NM_009624:I1	adenylate cyclase 9	11515	Sense intronic
n283465	AK038240	-2.16174	2017	chr5	-	Ankrd17	NM_198010:I29	ankyrin repeat domain 17	81702	Sense intronic
n270115	AK085619	-2.16174	3403	chr10	+	Arhgap18	NM_176837:I1	Rho GTPase activating protein 18	73910	Sense intronic
n289134	AK134924	-2.16174	1923	chr8	+	Spock3	NM_023689:I6	sparc/osteonectin, cwcv and kazal-like domains proteoglycan 3	72902	Sense intronic
n293655	AK029038	-2.16174	2943	chr11	-	Snap47	NM_144521:I1	synaptosomal-associated protein, 47	67826	Sense intronic
n268209	AK143122	-2.16174	1176	chr8	+	Pcm1	NM_023662:I5	pericentriolar material 1	18536	Sense intronic
n287209	AK033536	-2.16174	3044	chr18	-	Setbp1	NM_053099:I2	SET binding protein 1	240427	Sense intronic
n271561	AK051914	-2.16174	2498	chr5	+	Cacna2d1	NM_001110846:I3	calcium channel, voltage-dependent, alpha2/delta subunit 1	12293	Sense intronic
n283887	AK137958	-2.16174	2650	chr6	+	Glcci1	NM_133236:I1	glucocorticoid induced transcript 1	170772	Sense intronic
n267806	AK054184	-2.16174	2554	chr1	+	Cab39	NM_133781:I1	calcium binding protein 39	12283	Sense intronic
n271631	AK142048	-2.16174	5215	chr18	+	Tcf4	NM_001083967:I6	transcription factor 7 like 2, T cell specific, HMG box	21416	Sense intronic
n282379	AK039616	-2.16448	3522	chr9	+	Nptn	NM_009145:I1	neuroplastin	20320	Sense intronic
n295627	AK009054	-2.16882	2078	chr4	+	Epha7	NM_010141:I5	Eph receptor A7	13841	Sense intronic
n269603	AK086123	-2.16882	3833	chr11	-	Ccdc85a	NM_001166661:I2	coiled-coil domain containing 85A	216613	Sense intronic
n275785	AK081269	-2.17067	2587	chr6	-	Ctnna2	NM_009819:I7	catenin (cadherin associated protein), alpha 2	12386	Sense intronic
n280675	AK080274	-2.17152	2855	chr1	+	Plcl1	NM_001114663:I1	phospholipase C-like 1	227120	Sense intronic
n269521	AK086193	-2.17152	2246	chr3	-	Man1a2	NM_010763:I6	mannosidase, alpha, class 1A, member 2	17156	Sense intronic
n416888	NULL	-2.17254	1329	chr1	-	Pbx1	NM_008783:I2	pre B cell leukemia homeobox 1	18514	Sense intronic
n283294	AK038459	-2.17381	4713	chr2	+	Mllt10	NM_010804:I3	myeloid/lymphoid or mixed-lineage leukemia (trithorax homolog, Drosophila); translocated to, 10	17354	Sense intronic
n415245	NR_033299	-2.17456	7977	chr9	+	Rora	NM_013646:I1	RAR-related orphan receptor alpha	19883	Sense intronic
n274415	AK082281	-2.17638	2272	chr5	+	Pclo	NM_001110796:I16	piccolo (presynaptic cytomatrix protein)	26875	Sense intronic
n267823	AK054160	-2.1775	3577	chr4	+	BC057079	NM_001081184:I1	cDNA sequence BC057079	230393	Sense intronic
n267900	AK054049	-2.1775	2757	chr2	-	Camk1d	NM_177343:I1	calcium/calmodulin-dependent protein kinase ID	227541	Sense intronic
n269496	AK086220	-2.17881	1763	chr4	-	Eif2c3	NM_153402:I6	eukaryotic translation initiation factor 2C, 3	214150	Sense intronic
n280796	AK139039	-2.18035	2981	chr6	+	2810474O19Rik	NM_026054:I2	RIKEN cDNA 2810474O19 gene	67246	Sense intronic
n288939	AK135106	-2.1822	3671	chr12	+	Atxn7l1	NM_028139:I3	ataxin 7-like 1	380753	Sense intronic
n268367	AK053355	-2.18446	2216	chr3	-	Slc33a1	NM_015728:I4	solute carrier family 33 (acetyl-CoA transporter), member 1	11416	Sense intronic
n274999	AK081670	-2.18446	1889	chr15	-	Trio	NM_001081302:I34	triple functional domain (PTPRF interacting)	223435	Sense intronic
n274390	AK082309	-2.18446	3471	chr5	+	Gabrb1	NM_008069:I3	gamma-aminobutyric acid (GABA) A receptor, subunit beta 1	14400	Sense intronic
n276186	AK047505	-2.18727	2253	chr1	+	Dst	NM_133833:I1	dystonin	13518	Sense intronic
n284155	AK137828	-2.18727	2988	chr11	+	Rabep1	NM_019400:I1	rabaptin, RAB GTPase binding effector protein 1	54189	Sense intronic
n272351	AK051190	-2.18837	2688	chr12	+	Nrcam	NM_001146031:I3	neuron-glia-CAM-related cell adhesion molecule	319504	Sense intronic
n288046	AK149158	-2.19088	4045	chr9	+	BC031353	NM_001113283:I2	cDNA sequence BC031353	235493	Sense intronic
n289533	AK018175	-2.19088	2072	chr6	-	Ctnna2	NM_009819:I7	catenin (cadherin associated protein), alpha 2	12386	Sense intronic
n287425	AK136360	-2.19088	726	chr16	+	Mkl2	NM_001122667:I3	MKL/myocardin-like 2	239719	Sense intronic
n269530	AK164843	-2.19088	2617	chr8	+	Nfat5	NM_018823:I4	nuclear factor of activated T cells 5	54446	Sense intronic
n286501	AK034253	-2.19088	2866	chr12	+	Nrxn3	NM_172544:I6	neurexin III	18191	Sense intronic
n267394	AK088072	-2.19088	2739	chr1	+	R3hdm1	NM_181750:I1	R3H domain 1 (binds single-stranded nucleic acids)	226412	Sense intronic
n289088	AK161938	-2.1931	3596	chr11	-	Cyfip2	NM_133769:I28	cytoplasmic FMR1 interacting protein 2	76884	Sense intronic
n275040	AK048448	-2.19344	3106	chr5	-	Auts2	NM_177047:I4	autism susceptibility candidate 2	319974	Sense intronic
n282353	AK039646	-2.19392	1598	chr2	-	Kcnh7	NM_133207:I2	potassium voltage-gated channel, subfamily H (eag-related), member 7	170738	Sense intronic
n295069	AK011729	-2.19392	1670	chr11	-	Odz2	NM_011856:I2	odd Oz/ten-m homolog 2 (Drosophila)	23964	Sense intronic
n288648	AK032841	-2.1946	3551	chr2	-	Pbx3	NM_016768:I2	pre B cell leukemia homeobox 3	18516	Sense intronic
n285051	AK036069	-2.1946	1581	chr14	+	Tsc22d1	NM_207652:I1	TSC22 domain family, member 1	21807	Sense intronic
n267554	AK143390	-2.19507	4811	chr5	+	Magi2	NM_001170746:I1	membrane associated guanylate kinase, WW and PDZ domain containing 2	50791	Sense intronic
n288960	AK032526	-2.19568	4345	chr16	-	Grik1	NM_146072:I1	glutamate receptor, ionotropic, kainate 1	14805	Sense intronic
n288695	AK135266	-2.19568	2138	chr11	+	Rabep1	NM_019400:I1	rabaptin, RAB GTPase binding effector protein 1	54189	Sense intronic
n268806	AK142953	-2.19568	4927	chr10	+	Ccdc41	NM_029852:I1	coiled-coil domain containing 41	77048	Sense intronic
n285335	AK079287	-2.19568	2703	chr13	+	Pde4d	NM_011056:I3	phosphodiesterase 4D, cAMP specific	238871	Sense intronic
n274047	AK048890	-2.19568	3370	chr18	+	Dtna	NM_010087:I1	dystrobrevin alpha	13527	Sense intronic
n286275	AK136957	-2.19568	2724	chr6	+	Klhdc10	NM_029742:I1	kelch domain containing 10	76788	Sense intronic
n294187	AK014129	-2.19873	379	chr9	-	Arpp21	NM_001177617:I9	cyclic AMP-regulated phosphoprotein, 21	74100	Sense intronic
n275292	AK048206	-2.19941	4293	chr2	+	Spna2	NM_001177667:I1	spectrin alpha 2	20740	Sense intronic
n284957	AK137400	-2.20238	3283	chr15	-	Atf7	NM_146065:I2	activating transcription factor 7	223922	Sense intronic
n291718	AK133161	-2.20238	3194	chr10	+	Jmjd1c	NM_207221:I3	jumonji domain containing 1C	108829	Sense intronic
n287948	AK078646	-2.20238	1107	chr17	-	Atl2	NM_178050:I1	atlastin GTPase 2	56298	Sense intronic
n275479	AK047959	-2.20238	3170	chr11	-	Ppm1e	NM_177167:I1	protein phosphatase 1E (PP2C domain containing)	320472	Sense intronic
n277557	AK045647	-2.20238	2713	chr9	+	Clasp2	NM_001081960:I3	CLIP associating protein 2	76499	Sense intronic
n272457	AK051110	-2.20238	2047	chr1	-	Raph1	NM_001045513:I5	Ras association (RalGDS/AF-6) and pleckstrin homology domains 1	77300	Sense intronic
n274356	AK082349	-2.20238	3850	chr12	+	Lrfn5	NM_178714:I2	leucine rich repeat and fibronectin type III domain containing 5	238205	Sense intronic
n285838	AK035130	-2.20238	2418	chr2	-	Kcnh7	NM_133207:I2	potassium voltage-gated channel, subfamily H (eag-related), member 7	170738	Sense intronic
n279673	AK042906	-2.20238	469	chr3	+	Unc5c	NM_009472:I1	unc-5 homolog C (C. elegans)	22253	Sense intronic
n273296	AK083228	-2.20238	2631	chr1	+	Khdrbs2	NM_133235:I6	KH domain containing, RNA binding, signal transduction associated 2	170771	Sense intronic
n274997	AK048483	-2.20238	3385	chr9	+	Kirrel3	NM_026324:I1	kin of IRRE like 3 (Drosophila)	67703	Sense intronic
n279162	AK043469	-2.20586	2479	chr10	-	Grik2	NM_001111268:I7	glutamate receptor, ionotropic, kainate 2 (beta 2)	14806	Sense intronic
n280641	AK041557	-2.20586	4690	chr2	-	Chd6	NM_173368:I1	chromodomain helicase DNA binding protein 6	71389	Sense intronic
n265039	AK147755	-2.20586	3387	chr2	-	Tgm5	NM_028799:I6	transglutaminase 5	74176	Sense intronic
n283687	AK038003	-2.20682	1646	chr5	-	Atp8a1	NM_009727:I32	ATPase, aminophospholipid transporter (APLT), class I, type 8A, member 1	11980	Sense intronic
n293646	AK029063	-2.20682	3586	chr2	+	Mllt10	NM_010804:I9	myeloid/lymphoid or mixed-lineage leukemia (trithorax homolog, Drosophila); translocated to, 10	17354	Sense intronic
n267116	AK143448	-2.20754	3553	chr3	-	Ptbp2	NM_019550:I7	polypyrimidine tract binding protein 2	56195	Sense intronic
n294007	AK132338	-2.20853	2705	chr2	-	Fam125b	NM_175184:I7	family with sequence similarity 125, member B	72543	Sense intronic
n289074	AK032398	-2.20853	3174	chr17	-	Efna5	NM_010109:I1	ephrin A5	13640	Sense intronic
n274758	AK081924	-2.20853	1637	chr5	+	Mtf2	NM_013827:I1	metal response element binding transcription factor 2	17765	Sense intronic
n286702	AK160330	-2.20853	1397	chr15	+	Zfr	NM_011767:I2	zinc finger RNA binding protein	22763	Sense intronic
n286339	AK136938	-2.20853	2027	chr13	-	Cdkal1	NM_144536:I10	CDK5 regulatory subunit associated protein 1-like 1	68916	Sense intronic
n280283	AK042129	-2.21236	2102	chr1	+	Nck2	NM_010879:I4	non-catalytic region of tyrosine kinase adaptor protein 2	17974	Sense intronic
n279187	AK139296	-2.21236	4864	chr2	-	Elp4	NM_023876:I9	elongation protein 4 homolog (S. cerevisiae)	77766	Sense intronic
n274878	AK140940	-2.21236	2561	chr10	+	Osbpl8	NM_175489:I2	oxysterol binding protein-like 8	237542	Sense intronic
n274325	AK082396	-2.21236	3297	chr3	+	Unc5c	NM_009472:I1	unc-5 homolog C (C. elegans)	22253	Sense intronic
n285136	AK035928	-2.21236	3861	chr3	-	Nbea	NM_030595:I41	neurobeachin	26422	Sense intronic
n287340	AK018459	-2.21236	1480	chr4	-	Wwp1	NM_177327:I17	WW domain containing E3 ubiquitin protein ligase 1	107568	Sense intronic
n276809	AK046794	-2.21236	2418	chr11	-	Pitpnc1	NM_145823:I8	phosphatidylinositol transfer protein, cytoplasmic 1	71795	Sense intronic
n283853	AK137970	-2.21236	1787	chr7	+	Prkcb	NM_008855:I2	protein kinase C, beta	18751	Sense intronic
n281406	AK138914	-2.21236	3207	chr3	+	Unc5c	NM_009472:I7	unc-5 homolog C (C. elegans)	22253	Sense intronic
n281003	AK080154	-2.21236	1250	chr10	-	Cnot2	NM_001037847:I1	CCR4-NOT transcription complex, subunit 2	72068	Sense intronic
n268663	AK142992	-2.21236	3561	chr1	+	Dis3l2	NM_153530:I6	DIS3 mitotic control homolog (S. cerevisiae)-like 2	208718	Sense intronic
n268868	AK142936	-2.21236	2045	chrX	-	Nhs	NM_001081052:I1	Nance-Horan syndrome (human)	195727	Sense intronic
n268007	AK087542	-2.21236	2118	chr6	-	Tet3	NM_183138:I2	tet methylcytosine dioxygenase 3	194388	Sense intronic
n264035	AK158570	-2.21236	2171	chr18	+	Mapre2	NM_001162942:I2	microtubule-associated protein, RP/EB family, member 2	212307	Sense intronic
n286613	AK034062	-2.21236	2400	chr17	+	Cntnap5c	NM_001081653:I3	contactin associated protein-like 5C	620292	Sense intronic
n269557	AK142781	-2.21236	3418	chr15	-	Trps1	NM_032000:I1	trichorhinophalangeal syndrome I (human)	83925	Sense intronic
n272282	AK141853	-2.2142	4859	chr16	-	Grik1	NM_010348:I15	glutamate receptor, ionotropic, kainate 1	14805	Sense intronic
n271388	AK084392	-2.21498	1456	chr1	-	Pbx1	NM_008783:I2	pre B cell leukemia homeobox 1	18514	Sense intronic
n279163	AK043468	-2.21567	1477	chr13	-	Mtap1b	NM_008634:I2	microtubule-associated protein 1B	17755	Sense intronic
n271650	AK084230	-2.21567	1488	chr4	+	Fam110b	NM_173426:I2	family with sequence similarity 110, member B	242297	Sense intronic
n290969	AK019900	-2.21567	1976	chr10	+	Syne1	NM_001079686:I54	synaptic nuclear envelope 1	64009	Sense intronic
n289921	AK134336	-2.21688	4763	chr19	-	Rfx3	NM_011265:I1	regulatory factor X, 3 (influences HLA class II expression)	19726	Sense intronic
n270331	AK085363	-2.21688	1654	chr11	-	Sumo2	NM_133354:I3	SMT3 suppressor of mif two 3 homolog 2 (yeast)	170930	Sense intronic
n285791	AK035198	-2.21945	2705	chr6	+	Foxp2	NM_053242:I1	forkhead box P2	114142	Sense intronic
n268175	AK053599	-2.22008	4526	chr1	-	Ube2w	NM_025773:I2	ubiquitin-conjugating enzyme E2W (putative)	66799	Sense intronic
n285195	AK035842	-2.22111	3620	chr3	+	Unc5c	NM_009472:I2	unc-5 homolog C (C. elegans)	22253	Sense intronic
n276745	AK080993	-2.22154	3786	chr2	+	Pcsk2	NM_008792:I2	proprotein convertase subtilisin/kexin type 2	18549	Sense intronic
n285159	AK137338	-2.22228	3734	chr15	-	Trappc9	NM_180662:I19	trafficking protein particle complex 9	76510	Sense intronic
n283285	AK138153	-2.2238	2784	chr3	-	Nlgn1	NM_138666:I1	neuroligin 1	192167	Sense intronic
n283811	AK037848	-2.22885	3109	chr14	-	Rb1	NM_009029:I17	retinoblastoma 1	19645	Sense intronic
n269482	AK086239	-2.22885	2917	chr4	-	Macf1	NM_009600:I1	microtubule-actin crosslinking factor 1	11426	Sense intronic
n271945	AK141936	-2.22885	3804	chr16	-	Robo2	NM_175549:I2	roundabout homolog 2 (Drosophila)	268902	Sense intronic
n268126	AK143161	-2.22885	712	chr10	+	Mtap7	NM_008635:I7	microtubule-associated protein 7	17761	Sense intronic
n272797	AK141685	-2.22885	3417	chr2	-	Ttc17	NM_183106:I1	tetratricopeptide repeat domain 17	74569	Sense intronic
n274200	AK082550	-2.22885	2166	chr11	-	Prkca	NM_011101:I3	protein kinase C, alpha	18750	Sense intronic
n283991	AK037667	-2.22885	2812	chr7	+	Fam168a	NM_178764:I2	family with sequence similarity 168, member A	319604	Sense intronic
n275963	AK047664	-2.22885	1321	chr1	-	Gls	NM_001081081:I14	glutaminase	14660	Sense intronic
n286373	AK034436	-2.22885	3750	chr6	+	Cntnap2	NM_001004357:I14	contactin associated protein-like 2	66797	Sense intronic
n276124	AK140679	-2.22885	3113	chr8	+	Zfp1	NM_011742:I2	zinc finger protein 1	22640	Sense intronic
n279664	AK139124	-2.22885	1726	chr16	-	Cadm2	NM_001145977:I1	cell adhesion molecule 2	239857	Sense intronic
n272133	AK051479	-2.22885	2555	chr16	-	Abcc5	NM_176839:I2	ATP-binding cassette, sub-family C (CFTR/MRP), member 5	27416	Sense intronic
n283539	AK038157	-2.22885	2434	chr4	-	Mllt3	NM_027326:I2	myeloid/lymphoid or mixed-lineage leukemia (trithorax homolog, Drosophila); translocated to, 3	70122	Sense intronic
n267254	AK088651	-2.22885	3640	chr6	+	Glcci1	NM_133236:I1	glucocorticoid induced transcript 1	170772	Sense intronic
n273423	AK049796	-2.23137	2389	chr14	+	Trim35	NM_029979:I1	tripartite motif-containing 35	66854	Sense intronic
n285181	AK035855	-2.2319	2927	chr1	-	Dpp10	NM_199021:I1	dipeptidylpeptidase 10	269109	Sense intronic
n276354	AK047361	-2.23201	4119	chr6	-	Ctnna2	NM_009819:I7	catenin (cadherin associated protein), alpha 2	12386	Sense intronic
n275335	AK048149	-2.23239	3483	chr8	-	Cdh11	NM_009866:I1	cadherin 11	12552	Sense intronic
n291667	AK016500	-2.23409	1857	chr14	-	Fgf14	NM_207667:I1	fibroblast growth factor 14	14169	Sense intronic
n270834	AK052397	-2.23442	4440	chr14	-	Rarb	NM_011243:I1	retinoic acid receptor, beta	218772	Sense intronic
n291512	AK030110	-2.2348	3445	chr5	+	Lphn3	NM_198702:I3	latrophilin 3	319387	Sense intronic
n271931	AK083964	-2.23574	4446	chr11	+	Rapgef6	NM_175258:I21	Rap guanine nucleotide exchange factor (GEF) 6	192786	Sense intronic
n282112	AK138718	-2.23602	4608	chr12	+	Rbm25	NM_027349:I1	RNA binding motif protein 25	67039	Sense intronic
n274828	AK081832	-2.23702	2034	chrX	-	Pdzd4	NM_001029868:I1	PDZ domain containing 4	245469	Sense intronic
n276772	AK046855	-2.23702	4186	chr2	-	Lrp1b	NM_053011:I35	low density lipoprotein-related protein 1B (deleted in tumors)	94217	Sense intronic
n280242	AK042179	-2.23702	3547	chr14	+	Pbrm1	NM_001081251:I16	polybromo 1	66923	Sense intronic
n288633	AK162006	-2.23702	2262	chr1	+	Abl2	NM_001136104:I1	v-abl Abelson murine leukemia viral oncogene 2 (arg, Abelson-related gene)	11352	Sense intronic
n290872	AK030605	-2.23787	3993	chr6	+	Kcnd2	NM_019697:I1	potassium voltage-gated channel, Shal-related family, member 2	16508	Sense intronic
n269673	AK142761	-2.2389	2972	chr15	-	Fam49b	NM_144846:I11	family with sequence similarity 49, member B	223601	Sense intronic
n277020	AK046488	-2.2389	3176	chr17	+	Rcan2	NM_207649:I2	regulator of calcineurin 2	53901	Sense intronic
n275678	AK081338	-2.2389	2718	chr3	-	Cept1	NM_133869:I1	choline/ethanolaminephosphotransferase 1	99712	Sense intronic
n263890	AK159037	-2.2389	2208	chr5	+	Magi2	NM_015823:I5	membrane associated guanylate kinase, WW and PDZ domain containing 2	50791	Sense intronic
n265146	AK158029	-2.23939	2628	chr2	+	Slc4a10	NM_033552:I6	solute carrier family 4, sodium bicarbonate cotransporter-like, member 10	94229	Sense intronic
n268792	AK086992	-2.24191	2305	chr12	+	Dtnb	NR_027870:I4	dystrobrevin, beta	13528	Sense intronic
n270766	AK084938	-2.24191	2091	chr16	-	Fgf12	NM_010199:I2	fibroblast growth factor 12	14167	Sense intronic
n271313	AK052081	-2.24191	1179	chr6	+	Foxp2	NM_053242:I5	forkhead box P2	114142	Sense intronic
n280471	AK041826	-2.24191	1872	chr1	-	Ncoa2	NM_008678:I1	nuclear receptor coactivator 2	17978	Sense intronic
n290512	AK030765	-2.24191	2135	chr1	-	Rgs20	NM_021374:I1	regulator of G-protein signaling 20	58175	Sense intronic
n287352	AK162287	-2.24191	2262	chr2	-	Abi1	NM_001077190:I1	abl-interactor 1	11308	Sense intronic
n276467	AK047210	-2.24191	1909	chr10	-	Ust	NM_177387:I1	uronyl-2-sulfotransferase	338362	Sense intronic
n285658	AK035359	-2.24191	2400	chr5	+	Pan3	NM_028291:I5	PAN3 polyA specific ribonuclease subunit homolog (S. cerevisiae)	72587	Sense intronic
n277133	AK046306	-2.24191	2570	chr7	-	Trim79	NM_001167828:I4	tripartite motif-containing 30D	209387	Sense intronic
n264356	AK145476	-2.24191	2307	chr5	-	Auts2	NM_177047:I1	autism susceptibility candidate 2	319974	Sense intronic
n275548	AK081474	-2.24191	2980	chr2	-	Pak7	NM_172858:I1	p21 protein (Cdc42/Rac)-activated kinase 7	241656	Sense intronic
n274191	AK082557	-2.24296	2082	chr9	-	Ncam1	NM_010875:I8	neural cell adhesion molecule 1	17967	Sense intronic
n272135	AK051478	-2.2442	2796	chr15	+	Rims2	NM_053271:I21	regulating synaptic membrane exocytosis 2	116838	Sense intronic
n271231	AK052143	-2.2442	2014	chr2	-	Rbms1	NM_020296:I1	RNA binding motif, single stranded interacting protein 1	56878	Sense intronic
n286736	AK136827	-2.24746	1555	chr13	+	Dip2c	NM_001081426:I1	DIP2 disco-interacting protein 2 homolog C (Drosophila)	208440	Sense intronic
n290686	AK017501	-2.24746	1556	chr12	+	Ptprn2	NM_011215:I12	protein tyrosine phosphatase, receptor type, N polypeptide 2	19276	Sense intronic
n289151	AK134913	-2.24746	1878	chr12	+	Nrxn3	NM_172544:I14	neurexin III	18191	Sense intronic
n281516	AK138881	-2.24746	3533	chr11	+	Smg6	NM_001002764:I8	Smg-6 homolog, nonsense mediated mRNA decay factor (C. elegans)	103677	Sense intronic
n271351	AK052050	-2.25054	2723	chr14	+	Grid1	NM_008166:I4	glutamate receptor, ionotropic, delta 1	14803	Sense intronic
n280187	AK042258	-2.25129	4522	chr3	+	Tbl1xr1	NM_030732:I1	transducin (beta)-like 1X-linked receptor 1	81004	Sense intronic
n270140	AK085593	-2.2525	2958	chr1	+	Dstyk	NM_172516:I2	dual serine/threonine and tyrosine protein kinase	213452	Sense intronic
n269223	AK086502	-2.2525	2757	chr11	-	Usp22	NM_001004143:I1	ubiquitin specific peptidase 22	216825	Sense intronic
n284107	AK037557	-2.2525	3828	chr3	+	Nceh1	NM_178772:I1	arylacetamide deacetylase-like 1	320024	Sense intronic
n274040	AK141162	-2.2525	2780	chr2	-	Ehmt1	NM_001109687:I1	euchromatic histone methyltransferase 1	77683	Sense intronic
n266997	AK143854	-2.2525	2901	chrX	+	Kdm6a	NM_009483:I5	lysine (K)-specific demethylase 6A	22289	Sense intronic
n271818	AK141989	-2.2525	4047	chr19	-	Rtn3	NM_053076:I1	reticulon 3	20168	Sense intronic
n286146	AK034739	-2.2525	1958	chr8	-	Stox2	NM_001114311:I1	storkhead box 2	71069	Sense intronic
n283040	AK038782	-2.2525	2177	chr18	+	Paip2	NM_026420:I1	polyadenylate-binding protein-interacting protein 2	67869	Sense intronic
n291010	AK133599	-2.25385	4365	chr4	+	Rere	NM_001085492:I12	arginine glutamic acid dipeptide (RE) repeats	68703	Sense intronic
n271574	AK142062	-2.2562	4200	chr2	-	Ptprj	NM_008982:I1	protein tyrosine phosphatase, receptor type, J	19271	Sense intronic
n277874	AK045281	-2.2577	3361	chr5	+	Slc4a4	NM_001136260:I6	solute carrier family 4 (anion exchanger), member 4	54403	Sense intronic
n273190	AK050088	-2.25852	2228	chr12	+	Zfp386	NM_019565:I2	zinc finger protein 386 (Kruppel-like)	56220	Sense intronic
n272191	AK083880	-2.25938	4261	chr7	-	Mef2a	NM_001033713:I4	myocyte enhancer factor 2A	17258	Sense intronic
n277432	AK140142	-2.26127	3428	chr11	-	Pafah1b1	NM_013625:I1	platelet-activating factor acetylhydrolase, isoform 1b, subunit 1	18472	Sense intronic
n285162	AK035886	-2.26127	2585	chr9	+	Kirrel3	NM_026324:I1	kin of IRRE like 3 (Drosophila)	67703	Sense intronic
n271479	AK084343	-2.26127	1636	chr5	+	Lphn3	NM_198702:I2	latrophilin 3	319387	Sense intronic
n276500	AK140572	-2.26127	3476	chr2	+	Macrod2	NM_001013802:I2	MACRO domain containing 2	72899	Sense intronic
n289714	AK031703	-2.26127	4228	chr6	-	Tet3	NM_183138:I2	tet methylcytosine dioxygenase 3	194388	Sense intronic
n272198	AK051366	-2.26127	2302	chr14	+	Ubac2	NM_026861:I8	ubiquitin associated domain containing 2	68889	Sense intronic
n271859	AK084035	-2.26127	2136	chr17	-	Memo1	NM_133771:I1	mediator of cell motility 1	76890	Sense intronic
n290751	AK017390	-2.26127	1445	chr15	-	Rnf19a	NM_013923:I5	ring finger protein 19A	30945	Sense intronic
n295125	AK011527	-2.26127	1751	chr11	+	Peli1	NM_023324:I1	pellino 1	67245	Sense intronic
n271928	AK051739	-2.26127	2365	chr16	-	Cadm2	NM_001145977:I1	cell adhesion molecule 2	239857	Sense intronic
n283201	AK138216	-2.26127	2480	chr15	-	Lrrc6	NM_019457:I11	leucine rich repeat containing 6 (testis)	54562	Sense intronic
n285568	AK137195	-2.26127	2059	chr17	+	Sft2d1	NM_134114:I1	SFT2 domain containing 1	106489	Sense intronic
n271283	AK142128	-2.26127	3162	chr6	-	Ctnna2	NM_001109764:I3	catenin (cadherin associated protein), alpha 2	12386	Sense intronic
n272667	AK083553	-2.26127	3438	chr1	+	Bmpr2	NM_007561:I1	bone morphogenic protein receptor, type II (serine/threonine kinase)	12168	Sense intronic
n281555	AK040465	-2.26127	1407	chr10	-	Nav3	NM_001081035:I1	neuron navigator 3	260315	Sense intronic
n274827	AK081834	-2.26127	3483	chr18	+	Chsy3	NM_001081328:I2	chondroitin sulfate synthase 3	78923	Sense intronic
n285359	AK035635	-2.26127	1330	chr5	+	Fip1l1	NM_001159574:I11	FIP1 like 1 (S. cerevisiae)	66899	Sense intronic
n279414	AK043213	-2.26127	2499	chr8	+	Gpm6a	NM_153581:I1	glycoprotein m6a	234267	Sense intronic
n278616	AK044305	-2.26127	2198	chr6	-	Chchd3	NM_025336:I4	coiled-coil-helix-coiled-coil-helix domain containing 3	66075	Sense intronic
n274662	AK082021	-2.26266	4166	chr9	-	Arpp21	NM_001177616:I1	cyclic AMP-regulated phosphoprotein, 21	74100	Sense intronic
n279906	AK042623	-2.26308	1786	chr4	+	Pde4b	NM_019840:I1	phosphodiesterase 4B, cAMP specific	18578	Sense intronic
n282406	AK039593	-2.26545	3753	chr18	+	Camk4	NM_009793:I1	calcium/calmodulin-dependent protein kinase IV	12326	Sense intronic
n290100	AK134256	-2.26584	2085	chr9	+	Rfx7	NM_001033536:I4	regulatory factor X, 7	319758	Sense intronic
n277971	AK045091	-2.26584	1962	chr5	-	Gabra2	NM_008066:I3	gamma-aminobutyric acid (GABA) A receptor, subunit alpha 2	14395	Sense intronic
n276419	AK140600	-2.26632	4371	chr8	-	Fam155a	NM_173446:I1	family with sequence similarity 155, member A	270028	Sense intronic
n283897	AK137952	-2.26797	3775	chr19	+	Smarca2	NM_011416:I27	SWI/SNF related, matrix associated, actin dependent regulator of chromatin, subfamily a, member 2	67155	Sense intronic
n273923	AK082714	-2.26865	3523	chr5	+	Lphn3	NM_198702:I26	latrophilin 3	319387	Sense intronic
n273742	AK049426	-2.26865	1269	chr15	-	Ddx17	NM_001040187:I1	DEAD (Asp-Glu-Ala-Asp) box polypeptide 17	67040	Sense intronic
n270795	AK084901	-2.26999	3774	chr2	+	Lass6	NM_172856:I4	LAG1 homolog, ceramide synthase 6	241447	Sense intronic
n267726	AK087671	-2.27192	3438	chr8	-	Arhgap10	NM_030113:I1	Rho GTPase activating protein 10	78514	Sense intronic
n271320	AK084422	-2.27192	2798	chr1	+	Lmbrd1	NM_026719:I2	LMBR1 domain containing 1	68421	Sense intronic
n415453	NR_033647	-2.27192	3482	chrX	-	Trpc5	NM_009428:I1	transient receptor potential cation channel, subfamily C, member 5	22067	Sense intronic
n290292	AK134145	-2.27192	2860	chr8	-	Med26	NM_027485:I1	mediator complex subunit 26	70625	Sense intronic
n280227	AK042199	-2.27192	2450	chrX	-	Atrx	NM_009530:I2	alpha thalassemia/mental retardation syndrome X-linked homolog (human)	22589	Sense intronic
n276919	AK080938	-2.27192	3623	chr5	-	Auts2	NM_177047:I4	autism susceptibility candidate 2	319974	Sense intronic
n284752	AK036574	-2.27192	2463	chr10	+	Sesn1	NM_001162908:I1	sestrin 1	140742	Sense intronic
n290302	AK134134	-2.27192	2159	chr9	+	Qrich1	NM_175143:I1	glutamine-rich 1	69232	Sense intronic
n284426	AK037145	-2.27192	1809	chr12	+	1110057K04Rik	NM_001167767:I3	RIKEN cDNA 1110057K04 gene	68832	Sense intronic
n275999	AK047624	-2.27311	3578	chr6	+	Grm7	NM_177328:I1	glutamate receptor, metabotropic 7	108073	Sense intronic
n289112	AK134950	-2.27376	4685	chr3	-	Nlgn1	NM_001163387:I2	neuroligin 1	192167	Sense intronic
n284263	AK037378	-2.27376	2130	chr11	-	1700081L11Rik	NM_001081045:I2	KAT8 regulatory NSL complex subunit 1	76719	Sense intronic
n271286	AK052102	-2.27376	2343	chr2	-	Celf2	NM_001110231:I4	CUGBP, Elav-like family member 2	14007	Sense intronic
n288651	AK078430	-2.27441	3633	chr3	+	Ppp3ca	NM_008913:I2	protein phosphatase 3, catalytic subunit, alpha isoform	19055	Sense intronic
n277520	AK045692	-2.27495	1254	chr14	+	Lmo7	NM_201529:I11	LIM domain only 7	380928	Sense intronic
n270840	AK084849	-2.27495	3118	chr4	-	Nfib	NM_008687:I2	nuclear factor I/B	18028	Sense intronic
n274624	AK141009	-2.27495	3931	chr11	-	Odz2	NM_011856:I2	odd Oz/ten-m homolog 2 (Drosophila)	23964	Sense intronic
n285801	AK137130	-2.27552	4306	chr9	+	Kirrel3	NM_026324:I1	kin of IRRE like 3 (Drosophila)	67703	Sense intronic
n282009	AK040007	-2.27638	4173	chr11	+	Rapgef6	NM_175258:I20	Rap guanine nucleotide exchange factor (GEF) 6	192786	Sense intronic
n277322	AK046003	-2.27684	2772	chr2	+	Lrrc4c	NM_178725:I1	leucine rich repeat containing 4C	241568	Sense intronic
n276032	AK047596	-2.27721	2163	chr16	-	Kalrn	NM_177357:I51	kalirin, RhoGEF kinase	545156	Sense intronic
n288161	AK148916	-2.27843	2389	chr3	-	Gria2	NM_001083806:I2	glutamate receptor, ionotropic, AMPA2 (alpha 2)	14800	Sense intronic
n268620	AK143009	-2.27843	1593	chr16	+	Ttc3	NM_009441:I11	tetratricopeptide repeat domain 3	22129	Sense intronic
n276218	AK047485	-2.28038	3678	chrX	-	Glra2	NM_183427:I3	glycine receptor, alpha 2 subunit	237213	Sense intronic
n280553	AK041709	-2.28038	2992	chr6	-	5730419I09Rik	NM_029897:I22	RIKEN cDNA 5730419I09 gene	74741	Sense intronic
n279854	AK042685	-2.28038	1636	chr5	-	Auts2	NM_177047:I2	autism susceptibility candidate 2	319974	Sense intronic
n285033	AK036092	-2.28038	2906	chr10	+	Ptprr	NM_011217:I4	protein tyrosine phosphatase, receptor type, R	19279	Sense intronic
n275402	AK048057	-2.28038	2481	chr6	-	Ptn	NM_008973:I4	pleiotrophin	19242	Sense intronic
n277796	AK045349	-2.28038	3400	chr18	+	Zeb1	NM_011546:I1	zinc finger E-box binding homeobox 1	21417	Sense intronic
n275550	AK081470	-2.28038	3830	chr16	-	Grik1	NM_146072:I1	glutamate receptor, ionotropic, kainate 1	14805	Sense intronic
n275773	AK047792	-2.28038	2062	chr12	+	Dgkb	NM_178681:I2	diacylglycerol kinase, beta	217480	Sense intronic
n263979	AK158741	-2.28223	2634	chr12	+	Nrxn3	NM_172544:I2	neurexin III	18191	Sense intronic
n276569	AK140525	-2.28399	1993	chr7	+	Grm5	NM_001143834:I9	glutamate receptor, metabotropic 5	108071	Sense intronic
n276036	AK140700	-2.28588	4704	chr6	+	Kcnd2	NM_019697:I1	potassium voltage-gated channel, Shal-related family, member 2	16508	Sense intronic
n274676	AK048652	-2.28727	2886	chr15	+	Pdzrn4	NM_001164593:I3	PDZ domain containing RING finger 4	239618	Sense intronic
n277378	AK045906	-2.28727	2367	chr1	-	Cep170	NM_001099637:I7	centrosomal protein 170	545389	Sense intronic
n280591	AK041650	-2.28727	1211	chr2	-	Gabpb1	NM_010249:I1	GA repeat binding protein, beta 1	14391	Sense intronic
n282908	AK138359	-2.28727	2967	chr6	+	Grm7	NM_177328:I9	glutamate receptor, metabotropic 7	108073	Sense intronic
n289522	AK161851	-2.28727	1974	chr18	+	Mbp	NM_010777:I6	myelin basic protein	17196	Sense intronic
n283957	AK137910	-2.28727	1804	chr13	+	Elmo1	NM_080288:I15	engulfment and cell motility 1	140580	Sense intronic
n272679	AK141721	-2.28727	3020	chr2	+	Fbxo3	NM_212433:I3	F-box protein 3	57443	Sense intronic
n289780	AK031618	-2.28727	3337	chr1	+	Dennd1b	NM_001166501:I2	DENN/MADD domain containing 1B	329260	Sense intronic
n273570	AK049654	-2.28849	4315	chr6	+	Bicd1	NM_001112796:I7	bicaudal D homolog 1 (Drosophila)	12121	Sense intronic
n293245	AK076574	-2.29025	4711	chr6	+	Setd5	NM_028385:I1	SET domain containing 5	72895	Sense intronic
n288713	AK135236	-2.29082	1632	chr12	+	Dock4	NM_172803:I1	dedicator of cytokinesis 4	238130	Sense intronic
n273552	AK141452	-2.29222	4895	chr2	+	Immp1l	NM_028260:I5	IMP1 inner mitochondrial membrane peptidase-like (S. cerevisiae)	66541	Sense intronic
n289072	AK032401	-2.29242	3029	chr13	-	Pfkp	NM_019703:I16	phosphofructokinase, platelet	56421	Sense intronic
n276674	AK046988	-2.29298	3617	chr4	-	Nkain3	NM_172987:I1	Na+/K+ transporting ATPase interacting 3	269513	Sense intronic
n281653	AK040368	-2.29298	3335	chr5	+	Ythdc1	NM_177680:I1	YTH domain containing 1	231386	Sense intronic
n290915	AK030555	-2.29298	2484	chr1	+	9430031J16Rik	NM_172849:I2	RIKEN cDNA 9430031J16 gene	241134	Sense intronic
n293601	AK161162	-2.29298	3536	chr1	+	Dis3l2	NM_153530:I9	DIS3 mitotic control homolog (S. cerevisiae)-like 2	208718	Sense intronic
n276203	AK140662	-2.29298	2846	chr12	+	Dgkb	NM_178681:I1	diacylglycerol kinase, beta	217480	Sense intronic
n268194	AK053575	-2.29412	2861	chr8	-	Fam155a	NM_173446:I1	family with sequence similarity 155, member A	270028	Sense intronic
n269382	AK142823	-2.29549	3578	chr3	+	Pkia	NM_008862:I1	protein kinase inhibitor, alpha	18767	Sense intronic
n276147	AK081090	-2.29549	3953	chr13	-	Cdk13	NM_027118:I7	cyclin-dependent kinase 13	69562	Sense intronic
n285090	AK036008	-2.2978	3222	chr11	+	Fbxw11	NM_134015:I1	F-box and WD-40 domain protein 11	103583	Sense intronic
n273566	AK082948	-2.2978	3781	chr16	+	Zbtb20	NM_019778:I3	zinc finger and BTB domain containing 20	56490	Sense intronic
n289878	AK134351	-2.2978	2759	chr1	-	Tiprl	NM_145513:I1	TIP41, TOR signalling pathway regulator-like (S. cerevisiae)	226591	Sense intronic
n274263	AK141104	-2.2978	4662	chr10	+	Lims1	NM_026148:I1	LIM and senescent cell antigen-like domains 1	110829	Sense intronic
n286571	AK079079	-2.29801	5078	chr14	-	Pcdh9	NM_001081377:I1	protocadherin 9	211712	Sense intronic
n275193	AK048311	-2.30034	2936	chr1	-	Bai3	NM_175642:I2	brain-specific angiogenesis inhibitor 3	210933	Sense intronic
n270690	AK085047	-2.30121	3389	chr3	-	Fnbp1l	NM_153118:I9	formin binding protein 1-like	214459	Sense intronic
n271880	AK051768	-2.30191	3152	chr13	-	Papd4	NM_133905:I11	PAP associated domain containing 4	100715	Sense intronic
n288277	AK148680	-2.30191	2627	chr16	+	A2bp1	NM_021477:I2	RNA binding protein, fox-1 homolog (C. elegans) 1	268859	Sense intronic
n272288	AK051250	-2.30191	1832	chr12	-	Rtn1	NM_153457:I3	reticulon 1	104001	Sense intronic
n283097	AK038710	-2.30191	3298	chr5	-	D5Ertd579e	NM_001081232:I1	DNA segment, Chr 5, ERATO Doi 579, expressed	320661	Sense intronic
n285803	AK035180	-2.30191	1805	chr9	-	Fat3	NM_001080814:I1	FAT tumor suppressor homolog 3 (Drosophila)	270120	Sense intronic
n293553	AK132552	-2.30191	6988	chr11	+	Vwc2	NM_177033:I3	von Willebrand factor C domain containing 2	319922	Sense intronic
n270054	AK085683	-2.30298	3147	chr13	-	Lyrm4	NM_201358:I2	LYR motif containing 4	380840	Sense intronic
n266528	AK089503	-2.30547	3627	chr5	-	Sec31a	NM_026969:I1	Sec31 homolog A (S. cerevisiae)	69162	Sense intronic
n286368	AK079103	-2.30572	2770	chr4	+	Zcchc7	NM_138590:I6	zinc finger, CCHC domain containing 7	319885	Sense intronic
n270566	AK085161	-2.30612	1129	chr3	+	Fubp1	NM_057172:I16	far upstream element (FUSE) binding protein 1	51886	Sense intronic
n266333	AK156017	-2.30655	4359	chr4	+	Rab2a	NM_021518:I1	RAB2A, member RAS oncogene family	59021	Sense intronic
n284137	AK037523	-2.30707	1603	chr18	+	Zeb1	NM_011546:I1	zinc finger E-box binding homeobox 1	21417	Sense intronic
n291735	AK133146	-2.30738	2450	chr10	+	Mgat4c	NM_001162368:I1	mannosyl (alpha-1,3-)-glycoprotein beta-1,4-N-acetylglucosaminyltransferase, isozyme C (putative)	67569	Sense intronic
n289891	AK031461	-2.30858	3510	chr11	-	Nlk	NM_008702:I2	nemo like kinase	18099	Sense intronic
n266445	AK155819	-2.30858	2029	chr18	-	Ccny	NM_026484:I1	cyclin Y	67974	Sense intronic
n268606	AK087207	-2.30858	1535	chr11	+	Smek2	NM_134034:I2	SMEK homolog 2, suppressor of mek1 (Dictyostelium)	104570	Sense intronic
n289179	AK134897	-2.30858	1848	chr15	+	Atxn10	NM_016843:I9	ataxin 10	54138	Sense intronic
n282970	AK038872	-2.30858	2790	chr1	-	Fam126b	NM_172513:I2	family with sequence similarity 126, member B	213056	Sense intronic
n284274	AK137798	-2.30858	2429	chr7	+	Chsy1	NM_001081163:I2	chondroitin sulfate synthase 1	269941	Sense intronic
n274504	AK048717	-2.30858	3210	chr12	+	Immp2l	NM_053122:I4	IMP2 inner mitochondrial membrane peptidase-like (S. cerevisiae)	93757	Sense intronic
n283834	AK037820	-2.30858	3287	chr19	+	Fam108b	NM_146096:I1	family with sequence similarity 108, member B	226016	Sense intronic
n284903	AK036293	-2.30858	3095	chr4	+	Clstn1	NM_023051:I1	calsyntenin 1	65945	Sense intronic
n288756	AK032738	-2.30858	2925	chr3	-	Lphn2	NM_001081298:I1	latrophilin 2	99633	Sense intronic
n276558	AK047109	-2.30971	3616	chr3	-	Nlgn1	NM_138666:I5	neuroligin 1	192167	Sense intronic
n276314	AK140619	-2.31044	4551	chr3	+	Tspan5	NM_019571:I1	tetraspanin 5	56224	Sense intronic
n268168	AK053607	-2.31131	3952	chr1	+	Gulp1	NM_028450:I1	GULP, engulfment adaptor PTB domain containing 1	70676	Sense intronic
n280919	AK041128	-2.31374	1241	chr5	+	Pcdh7	NM_001122758:I2	protocadherin 7	54216	Sense intronic
n279059	AK043625	-2.31374	1283	chr15	+	Cdh10	NM_009865:I2	cadherin 10	320873	Sense intronic
n272126	AK051487	-2.31374	2883	chr1	-	Phf3	NM_001081080:I2	PHD finger protein 3	213109	Sense intronic
n288114	AK149001	-2.31374	1248	chr2	+	Zfp804a	NM_175513:I1	zinc finger protein 804A	241514	Sense intronic
n279952	AK042575	-2.31658	3857	chr13	+	Adarb2	NM_052977:I1	adenosine deaminase, RNA-specific, B2	94191	Sense intronic
n269904	AK085802	-2.31691	3437	chr8	+	Nup93	NM_172410:I4	nucleoporin 93	71805	Sense intronic
n284876	AK036333	-2.31785	3091	chr17	+	Prkce	NM_011104:I1	protein kinase C, epsilon	18754	Sense intronic
n267685	AK143338	-2.31785	5440	chr2	+	Ralgapb	NM_177658:I1	Ral GTPase activating protein, beta subunit (non-catalytic)	228850	Sense intronic
n283061	AK038757	-2.31785	2019	chr3	+	Ttll7	NM_027594:I20	tubulin tyrosine ligase-like family, member 7	70892	Sense intronic
n282920	AK079562	-2.31785	3498	chr19	-	Cpeb3	NM_198300:I5	cytoplasmic polyadenylation element binding protein 3	208922	Sense intronic
n282809	AK039095	-2.31785	2655	chr4	+	Nrd1	NM_146150:I2	nardilysin, N-arginine dibasic convertase, NRD convertase 1	230598	Sense intronic
n272900	AK141653	-2.32401	1529	chr3	+	Ppp3ca	NM_008913:I1	protein phosphatase 3, catalytic subunit, alpha isoform	19055	Sense intronic
n291515	AK030105	-2.32523	3118	chr15	+	Rims2	NM_053271:I22	regulating synaptic membrane exocytosis 2	116838	Sense intronic
n265995	AK156411	-2.32637	3748	chr7	+	Prkcb	NM_008855:I9	protein kinase C, beta	18751	Sense intronic
n271847	AK084051	-2.32637	2818	chr17	-	Slc8a1	NM_001112798:I8	solute carrier family 8 (sodium/calcium exchanger), member 1	20541	Sense intronic
n271568	AK084289	-2.32637	1416	chr6	-	Chchd3	NM_025336:I4	coiled-coil-helix-coiled-coil-helix domain containing 3	66075	Sense intronic
n293731	AK028852	-2.32838	2588	chr16	-	Tbc1d23	NM_026254:I14	TBC1 domain family, member 23	67581	Sense intronic
n288804	AK018352	-2.32838	2115	chr2	+	Etl4	NM_029895:I7	enhancer trap locus 4	208618	Sense intronic
n280412	AK041923	-2.32838	3089	chr1	-	Pde6d	NM_008801:I1	phosphodiesterase 6D, cGMP-specific, rod, delta	18582	Sense intronic
n283253	AK038516	-2.33013	2116	chr10	-	Nkain2	NM_001025286:I3	Na+/K+ transporting ATPase interacting 2	432450	Sense intronic
n280640	AK041558	-2.33013	3976	chr11	+	Nf1	NM_010897:I36	neurofibromatosis 1	18015	Sense intronic
n285220	AK035801	-2.33013	3553	chr15	-	Ext1	NM_010162:I1	exostoses (multiple) 1	14042	Sense intronic
n265081	AK158332	-2.33013	1917	chr18	-	Setbp1	NM_053099:I2	SET binding protein 1	240427	Sense intronic
n283359	AK138120	-2.33166	1291	chr11	-	Nlk	NM_008702:I1	nemo like kinase	18099	Sense intronic
n293536	AK132561	-2.33166	3144	chr7	-	Slco3a1	NM_001038643:I2	solute carrier organic anion transporter family, member 3a1	108116	Sense intronic
n271192	AK052185	-2.33166	1656	chr18	-	Hspa9	NM_010481:I4	heat shock protein 9	15526	Sense intronic
n281021	AK080136	-2.33166	1507	chr11	+	Rhot1	NM_021536:I18	ras homolog gene family, member T1	59040	Sense intronic
n275652	AK081364	-2.33166	2418	chr5	+	Ppp1cb	NM_172707:I1	protein phosphatase 1, catalytic subunit, beta isoform	19046	Sense intronic
n282388	AK138589	-2.33362	1612	chr2	-	Atp5c1	NM_001112738:I3	ATP synthase, H+ transporting, mitochondrial F1 complex, gamma polypeptide 1	11949	Sense intronic
n278023	AK044975	-2.3342	2737	chr13	+	Arl15	NM_172595:I1	ADP-ribosylation factor-like 15	218639	Sense intronic
n275643	AK081374	-2.33527	1939	chr6	-	Cacna1c	NM_001159533:I3	calcium channel, voltage-dependent, L type, alpha 1C subunit	12288	Sense intronic
n279124	AK043517	-2.33576	1597	chr2	-	Celf2	NM_001110231:I2	CUGBP, Elav-like family member 2	14007	Sense intronic
n274089	AK082642	-2.33586	3879	chr16	+	Lsamp	NM_175548:I1	limbic system-associated membrane protein	268890	Sense intronic
n279796	AK139098	-2.33623	2960	chr9	-	Gria4	NM_001113180:I3	glutamate receptor, ionotropic, AMPA4 (alpha 4)	14802	Sense intronic
n269115	AK086616	-2.3371	3253	chr17	-	Fbxl17	NM_015794:I7	F-box and leucine-rich repeat protein 17	50758	Sense intronic
n288639	AK032850	-2.33789	1560	chr4	-	Kif1b	NM_008441:I13	kinesin family member 1B	16561	Sense intronic
n272604	AK051002	-2.33927	2151	chr13	-	Fam193b	NM_145382:I2	family with sequence similarity 193, member B	212483	Sense intronic
n269444	AK086274	-2.33927	2711	chr16	+	Lsamp	NM_175548:I1	limbic system-associated membrane protein	268890	Sense intronic
n289037	AK135021	-2.34044	3080	chr5	-	Ubl3	NM_011908:I1	ubiquitin-like 3	24109	Sense intronic
n271773	AK051802	-2.34071	2603	chr11	-	Odz2	NM_011856:I2	odd Oz/ten-m homolog 2 (Drosophila)	23964	Sense intronic
n263571	AK163546	-2.34096	2108	chr16	+	Cd47	NM_010581:I4	CD47 antigen (Rh-related antigen, integrin-associated signal transducer)	16423	Sense intronic
n269352	AK142829	-2.3412	4891	chr3	+	Ralyl	NM_001163328:I1	RALY RNA binding protein-like	76897	Sense intronic
n282936	AK038914	-2.3412	2911	chr7	+	Dlg2	NM_011807:I2	membrane protein, palmitoylated 2 (MAGUK p55 subfamily member 2)	50997	Sense intronic
n274707	AK048632	-2.34189	4098	chr17	-	1110012J17Rik	NM_172963:I10	RIKEN cDNA 1110012J17 gene	68617	Sense intronic
n276179	AK081070	-2.34306	3489	chr9	-	Ntm	NM_172290:I2	neurotrimin	235106	Sense intronic
n269584	AK086144	-2.34373	3506	chr7	+	Tnrc6a	NM_144925:I2	trinucleotide repeat containing 6a	233833	Sense intronic
n290237	AK030948	-2.34404	2853	chr12	-	Bcl11b	NM_021399:I2	B cell leukemia/lymphoma 11B	58208	Sense intronic
n287648	AK078732	-2.34556	2286	chr16	+	A2bp1	NM_021477:I3	RNA binding protein, fox-1 homolog (C. elegans) 1	268859	Sense intronic
n281198	AK138978	-2.34756	3303	chr12	+	Ylpm1	NM_178363:I18	YLP motif containing 1	56531	Sense intronic
n271343	AK142115	-2.34846	4983	chr5	+	Lphn3	NM_198702:I3	latrophilin 3	319387	Sense intronic
n277007	AK140304	-2.34997	4048	chr11	-	Odz2	NM_011856:I2	odd Oz/ten-m homolog 2 (Drosophila)	23964	Sense intronic
n288249	AK148730	-2.35438	284	chr7	+	Dlg2	NM_011807:I1	membrane protein, palmitoylated 2 (MAGUK p55 subfamily member 2)	50997	Sense intronic
n284680	AK036714	-2.35438	3058	chr1	-	Cdc73	NM_145991:I10	cell division cycle 73, Paf1/RNA polymerase II complex component	214498	Sense intronic
n285175	AK035863	-2.35438	2565	chr2	-	Eif3m	NM_145380:I8	eukaryotic translation initiation factor 3, subunit M	98221	Sense intronic
n275129	AK048359	-2.35438	3165	chr5	+	Fras1	NM_175473:I2	Fraser syndrome 1 homolog (human)	231470	Sense intronic
n267048	AK143689	-2.35438	3043	chr11	-	Rps6kb1	NM_001114334:I1	ribosomal protein S6 kinase, polypeptide 1	72508	Sense intronic
n294507	AK013604	-2.35438	1945	chr8	-	Fam155a	NM_173446:I1	family with sequence similarity 155, member A	270028	Sense intronic
n283051	AK038768	-2.35438	2589	chr10	+	Hivep2	NM_010437:I1	human immunodeficiency virus type I enhancer binding protein 2	15273	Sense intronic
n280594	AK041644	-2.35438	3341	chr11	-	Rab5c	NM_024456:I1	RAB5C, member RAS oncogene family	19345	Sense intronic
n274450	AK082243	-2.35438	1154	chr8	-	Sgcz	NM_145841:I1	sarcoglycan zeta	244431	Sense intronic
n283372	AK038352	-2.35438	1203	chr1	+	R3hdm1	NM_181750:I1	R3H domain 1 (binds single-stranded nucleic acids)	226412	Sense intronic
n271712	AK084183	-2.35438	3163	chr4	+	Fam110b	NM_173426:I1	family with sequence similarity 110, member B	242297	Sense intronic
n285237	AK035776	-2.35438	2407	chr19	+	Apba1	NM_177034:I1	amyloid beta (A4) precursor protein binding, family A, member 1	319924	Sense intronic
n278378	AK020939	-2.35438	912	chr5	+	Lhfpl3	NM_001081231:I1	lipoma HMGIC fusion partner-like 3	269629	Sense intronic
n272103	AK051513	-2.35438	1393	chr3	+	Elovl6	NM_130450:I3	ELOVL family member 6, elongation of long chain fatty acids (yeast)	170439	Sense intronic
n272132	AK051481	-2.35438	3900	chr13	+	Edil3	NM_001037987:I1	EGF-like repeats and discoidin I-like domains 3	13612	Sense intronic
n289817	AK031565	-2.35438	3412	chr19	+	Atrnl1	NM_181415:I26	attractin like 1	226255	Sense intronic
n270765	AK084940	-2.35438	2844	chr10	+	Lims1	NM_026148:I1	LIM and senescent cell antigen-like domains 1	110829	Sense intronic
n280837	AK041239	-2.35438	2353	chr3	+	Unc5c	NM_009472:I1	unc-5 homolog C (C. elegans)	22253	Sense intronic
n289065	AK134999	-2.35438	1615	chr10	-	Trhde	NM_146241:I2	TRH-degrading enzyme	237553	Sense intronic
n286021	AK034923	-2.35438	40	chr9	+	Rora	NM_013646:I1	RAR-related orphan receptor alpha	19883	Sense intronic
n273527	AK141468	-2.35438	4362	chr11	+	Mgat5b	NM_172948:I8	mannoside acetylglucosaminyltransferase 5, isoenzyme B	268510	Sense intronic
n274261	AK082460	-2.35438	3406	chr5	+	Fbxo21	NM_145564:I9	F-box protein 21	231670	Sense intronic
n281548	AK040476	-2.35438	2082	chr16	+	Zbtb20	NM_019778:I3	zinc finger and BTB domain containing 20	56490	Sense intronic
n285121	AK035954	-2.35438	1650	chr1	-	Bai3	NM_175642:I2	brain-specific angiogenesis inhibitor 3	210933	Sense intronic
n273082	AK050382	-2.35438	2484	chr17	+	BC049807	NM_001002008:I2	zinc finger protein 948	381066	Sense intronic
n283527	AK038170	-2.35438	2116	chr9	+	Clasp2	NM_001081960:I2	CLIP associating protein 2	76499	Sense intronic
n284080	AK137851	-2.35438	1237	chr5	+	Pan3	NM_028291:I4	PAN3 polyA specific ribonuclease subunit homolog (S. cerevisiae)	72587	Sense intronic
n289794	AK031607	-2.35438	2290	chr19	+	Tnks2	NM_001163635:I2	tankyrase, TRF1-interacting ankyrin-related ADP-ribose polymerase 2	74493	Sense intronic
n278690	AK080688	-2.35438	1868	chr11	+	Mbtd1	NM_134012:I2	mbt domain containing 1	103537	Sense intronic
n268163	AK143139	-2.35438	3262	chr16	+	Zbtb11	NM_173026:I5	zinc finger and BTB domain containing 11	271377	Sense intronic
n275527	AK047905	-2.35438	3840	chr17	-	Ptprm	NM_008984:I14	protein tyrosine phosphatase, receptor type, M	19274	Sense intronic
n264334	AK145557	-2.35438	3862	chr19	-	Sgms1	NM_144792:I2	sphingomyelin synthase 1	208449	Sense intronic
n285258	AK035753	-2.35438	3036	chr9	-	Fat3	NM_001080814:I2	FAT tumor suppressor homolog 3 (Drosophila)	270120	Sense intronic
n277575	AK045626	-2.35438	1599	chr12	+	Akap6	NM_198111:I1	A kinase (PRKA) anchor protein 6	238161	Sense intronic
n269779	AK142729	-2.35438	4759	chr18	-	Fem1c	NM_173423:I2	fem-1 homolog c (C.elegans)	240263	Sense intronic
n269181	AK086552	-2.35438	2084	chr1	-	Erbb4	NM_010154:I1	v-erb-a erythroblastic leukemia viral oncogene homolog 4 (avian)	13869	Sense intronic
n286693	AK033925	-2.35438	3371	chr12	+	Dgkb	NM_178681:I21	diacylglycerol kinase, beta	217480	Sense intronic
n284338	AK079471	-2.35438	3304	chr1	-	Smyd3	NM_027188:I5	SET and MYND domain containing 3	69726	Sense intronic
n294423	AK013735	-2.35438	1330	chr2	+	Macrod2	NM_001013802:I5	MACRO domain containing 2	72899	Sense intronic
n265868	AK089844	-2.35438	2252	chr6	+	Avl9	NM_030235:I13	AVL9 homolog (S. cerevisiase)	78937	Sense intronic
n282023	AK039988	-2.35438	1413	chr11	-	Cyfip2	NM_133769:I28	cytoplasmic FMR1 interacting protein 2	76884	Sense intronic
n280023	AK153796	-2.35438	1899	chr4	+	Tgfbr1	NM_009370:I2	transforming growth factor, beta receptor I	21812	Sense intronic
n286249	AK034614	-2.3641	2181	chr17	-	Qk	NM_001159516:I1	quaking	19317	Sense intronic
n272915	AK164211	-2.36465	4617	chr8	-	Stox2	NM_001114311:I1	storkhead box 2	71069	Sense intronic
n288618	AK032888	-2.36495	2481	chr6	+	Kcnd2	NM_019697:I1	potassium voltage-gated channel, Shal-related family, member 2	16508	Sense intronic
n277912	AK045198	-2.36744	2283	chr18	+	Matr3	NM_010771:I1	matrin 3	17184	Sense intronic
n270594	AK142408	-2.36998	3578	chr8	-	Cdh11	NM_009866:I8	cadherin 11	12552	Sense intronic
n278702	AK044166	-2.36998	1211	chr8	-	Csmd1	NM_053171:I3	CUB and Sushi multiple domains 1	94109	Sense intronic
n271821	AK084072	-2.36998	3595	chr3	+	Dclk1	NM_001111053:I3	doublecortin-like kinase 1	13175	Sense intronic
n277582	AK045620	-2.37068	3267	chr11	+	Mprip	NM_012027:I3	myosin phosphatase Rho interacting protein	26936	Sense intronic
n271389	AK052019	-2.37145	2523	chr13	+	Dip2c	NM_001081426:I1	DIP2 disco-interacting protein 2 homolog C (Drosophila)	208440	Sense intronic
n265246	AK157603	-2.37145	3809	chr6	+	Reep1	NM_178608:I1	receptor accessory protein 1	52250	Sense intronic
n275932	AK081221	-2.3723	3612	chr14	-	Ankrd28	NM_001024604:I4	ankyrin repeat domain 28	105522	Sense intronic
n289840	AK031521	-2.37324	4152	chr4	-	Nfib	NM_008687:I8	nuclear factor I/B	18028	Sense intronic
n275014	AK140898	-2.37324	2460	chr6	-	Ctnna2	NM_009819:I9	catenin (cadherin associated protein), alpha 2	12386	Sense intronic
n288209	AK148813	-2.37324	1723	chr9	+	Csnk1g1	NM_173185:I11	casein kinase 1, gamma 1	214897	Sense intronic
n274814	AK163849	-2.37357	2987	chr14	-	Pcdh9	NM_001081377:I3	protocadherin 9	211712	Sense intronic
n279316	AK043306	-2.37428	1202	chr4	+	Eri3	NM_080469:I2	exoribonuclease 3	140546	Sense intronic
n285062	AK079340	-2.37484	2226	chr10	+	Hsf2	NM_008297:I10	heat shock factor 2	15500	Sense intronic
n285197	AK035839	-2.37544	1756	chr16	+	A2bp1	NM_021477:I1	RNA binding protein, fox-1 homolog (C. elegans) 1	268859	Sense intronic
n277798	AK140026	-2.37608	1488	chr12	-	Mdga2	NM_207010:I1	MAM domain containing glycosylphosphatidylinositol anchor 2	320772	Sense intronic
n268210	AK053561	-2.37675	3036	chr10	-	Pde7b	NM_013875:I2	phosphodiesterase 7B	29863	Sense intronic
n279913	AK042617	-2.37675	2286	chr2	-	Cacnb4	NM_001037099:I2	calcium channel, voltage-dependent, beta 4 subunit	12298	Sense intronic
n288090	AK149056	-2.37675	3341	chr10	-	Usp15	NM_027604:I1	ubiquitin specific peptidase 15	14479	Sense intronic
n278812	AK043978	-2.37675	1449	chr11	+	Gria1	NM_008165:I13	glutamate receptor, ionotropic, AMPA1 (alpha 1)	14799	Sense intronic
n276522	AK047146	-2.37675	1892	chr6	-	Ergic2	NM_026355:I8	ERGIC and golgi 2	67456	Sense intronic
n276287	AK140630	-2.37675	3689	chr2	+	Fmnl2	NM_172409:I1	formin-like 2	71409	Sense intronic
n275455	AK047982	-2.37823	2122	chr11	+	Rtn4	NM_194054:I1	reticulon 4	68585	Sense intronic
n283017	AK038806	-2.37823	2158	chr12	+	Nrxn3	NM_172544:I18	neurexin III	18191	Sense intronic
n289161	AK032274	-2.37823	2683	chr18	-	Fam59a	NM_001033445:I2	family with sequence similarity 59, member A	381126	Sense intronic
n271158	AK052213	-2.37823	2103	chr8	+	Fto	NM_011936:I8	fat mass and obesity associated	26383	Sense intronic
n276532	AK047136	-2.37992	4096	chr4	-	Astn2	NM_019514:I15	astrotactin 2	56079	Sense intronic
n266106	AK171839	-2.37992	1854	chr3	+	Ube2d3	NM_025356:I4	ubiquitin-conjugating enzyme E2D 3	66105	Sense intronic
n279015	AK043691	-2.37992	2478	chr14	-	Cacna2d3	NM_009785:I2	calcium channel, voltage-dependent, alpha2/delta subunit 3	12294	Sense intronic
n281877	AK079786	-2.37992	2058	chr1	-	Xpr1	NM_011273:I2	xenotropic and polytropic retrovirus receptor 1	19775	Sense intronic
n266841	AK154604	-2.37992	3975	chr10	+	Jmjd1c	NM_207221:I2	jumonji domain containing 1C	108829	Sense intronic
n275275	AK140840	-2.38186	2998	chr8	+	Anapc10	NM_026904:I4	anaphase promoting complex subunit 10	68999	Sense intronic
n269214	AK142870	-2.38186	4551	chr14	+	Gpc6	NM_011821:I1	glypican 6	23888	Sense intronic
n286094	AK034813	-2.38186	2400	chr4	-	Nfib	NM_008687:I2	nuclear factor I/B	18028	Sense intronic
n284914	AK137420	-2.38413	3666	chr6	+	Grid2	NM_008167:I2	glutamate receptor, ionotropic, delta 2	14804	Sense intronic
n286584	AK034120	-2.3868	1647	chr8	-	Csmd1	NM_053171:I5	CUB and Sushi multiple domains 1	94109	Sense intronic
n272522	AK051067	-2.3868	2755	chr19	-	Tle4	NM_011600:I6	transducin-like enhancer of split 4, homolog of Drosophila E(spl)	21888	Sense intronic
n286926	AK033759	-2.3868	1516	chr1	+	2310035C23Rik	NM_029349:I21	RIKEN cDNA 2310035C23 gene	227446	Sense intronic
n279196	AK043441	-2.38707	1375	chr8	+	Gpm6a	NM_153581:I1	glycoprotein m6a	234267	Sense intronic
n275555	AK140791	-2.38793	5182	chr17	-	Memo1	NM_133771:I6	mediator of cell motility 1	76890	Sense intronic
n271242	AK052137	-2.38833	1545	chr1	+	Khdrbs2	NM_133235:I6	KH domain containing, RNA binding, signal transduction associated 2	170771	Sense intronic
n269034	AK053083	-2.39	3941	chr14	+	Hs6st3	NM_015820:I1	heparan sulfate 6-O-sulfotransferase 3	50787	Sense intronic
n283861	AK037790	-2.39	2394	chr6	-	Foxp1	NM_053202:I2	forkhead box P1	108655	Sense intronic
n274942	AK048539	-2.39072	3430	chr6	-	Dgki	NM_001081206:I6	diacylglycerol kinase, iota	320127	Sense intronic
n271772	AK142010	-2.39147	4112	chr15	+	Ctnnd2	NM_008729:I1	catenin (cadherin associated protein), delta 2	18163	Sense intronic
n272441	AK083754	-2.39252	3063	chr6	-	Wnk1	NR_028257:I24	WNK lysine deficient protein kinase 1	232341	Sense intronic
n276235	AK140657	-2.39391	2735	chr2	-	Ubr1	NM_009461:I37	ubiquitin protein ligase E3 component n-recognin 1	22222	Sense intronic
n267824	AK054161	-2.39391	2969	chr11	+	Wipf2	NM_197940:I1	WAS/WASL interacting protein family, member 2	68524	Sense intronic
n264758	AK090227	-2.39391	2202	chrX	-	Dcx	NM_001110222:I6	doublecortin	13193	Sense intronic
n269313	AK086408	-2.39391	4239	chr17	+	Crim1	NM_015800:I1	cysteine rich transmembrane BMP regulator 1 (chordin like)	50766	Sense intronic
n278857	AK139401	-2.3944	2910	chr7	+	Dlg2	NM_011807:I2	membrane protein, palmitoylated 2 (MAGUK p55 subfamily member 2)	50997	Sense intronic
n276002	AK047616	-2.39479	3077	chr5	+	Lphn3	NM_198702:I10	latrophilin 3	319387	Sense intronic
n285221	AK035799	-2.39586	3242	chr3	+	Negr1	NM_001039094:I1	neuronal growth regulator 1	320840	Sense intronic
n276118	AK081102	-2.3962	3388	chr18	+	Map3k2	NM_011946:I1	mitogen-activated protein kinase kinase kinase 2	26405	Sense intronic
n272811	AK141683	-2.3962	2598	chr5	-	Ubl3	NM_011908:I1	ubiquitin-like 3	24109	Sense intronic
n278964	AK043775	-2.3962	844	chr7	+	Dlg2	NM_011807:I16	membrane protein, palmitoylated 2 (MAGUK p55 subfamily member 2)	50997	Sense intronic
n275407	AK048042	-2.39702	2181	chr5	+	Mtf2	NM_013827:I1	metal response element binding transcription factor 2	17765	Sense intronic
n263886	AK159047	-2.39702	1467	chr5	+	Pcdh7	NM_001122758:I2	protocadherin 7	54216	Sense intronic
n265642	AK156928	-2.39745	4871	chr1	-	Zranb3	NM_027678:I2	zinc finger, RAN-binding domain containing 3	226409	Sense intronic
n280381	AK041980	-2.39877	1652	chr11	+	Pank3	NM_145962:I1	pantothenate kinase 3	211347	Sense intronic
n284130	AK137837	-2.39877	3409	chr12	-	Dcaf5	NM_177267:I7	DDB1 and CUL4 associated factor 5	320808	Sense intronic
n275881	AK047721	-2.39877	1570	chr12	+	Dgkb	NM_178681:I20	diacylglycerol kinase, beta	217480	Sense intronic
n288924	AK032562	-2.39877	3188	chr4	+	Mmp16	NM_019724:I1	matrix metallopeptidase 16	17389	Sense intronic
n277449	AK045816	-2.39877	3557	chr4	+	Trit1	NM_025873:I1	tRNA isopentenyltransferase 1	66966	Sense intronic
n279372	AK043251	-2.39877	3039	chr19	+	Trpm3	NM_001035243:I1	transient receptor potential cation channel, subfamily M, member 3	226025	Sense intronic
n276953	AK080893	-2.39877	3862	chr10	+	Atp2b1	NM_026482:I1	ATPase, Ca++ transporting, plasma membrane 1	67972	Sense intronic
n265167	AK157893	-2.39877	3720	chr9	-	Arih1	NM_019927:I3	ariadne ubiquitin-conjugating enzyme E2 binding protein homolog 1 (Drosophila)	23806	Sense intronic
n283745	AK137999	-2.39877	3046	chr6	-	Erc1	NM_053204:I19	ELKS/RAB6-interacting/CAST family member 1	111173	Sense intronic
n271940	AK083951	-2.39877	2037	chr2	+	Dok5	NM_001163686:I5	docking protein 5	76829	Sense intronic
n264410	AK145271	-2.39877	956	chr6	-	Kcmf1	NM_019715:I1	potassium channel modulatory factor 1	74287	Sense intronic
n281466	AK138893	-2.40169	4915	chr16	+	Crkl	NM_007764:I1	v-crk sarcoma virus CT10 oncogene homolog (avian)-like	12929	Sense intronic
n275852	AK140727	-2.40274	3447	chr6	-	Gprin3	NM_183183:I1	GPRIN family member 3	243385	Sense intronic
n286676	AK033942	-2.40347	3619	chr8	-	Fam155a	NM_173446:I1	family with sequence similarity 155, member A	270028	Sense intronic
n272267	AK083865	-2.40501	4265	chr4	-	Elavl2	NM_001177883:I1	ELAV (embryonic lethal, abnormal vision, Drosophila)-like 2 (Hu antigen B)	15569	Sense intronic
n270391	AK052624	-2.40501	2892	chr5	-	Rab28	NM_027295:I6	RAB28, member RAS oncogene family	100972	Sense intronic
n272562	AK051033	-2.40501	3088	chr10	-	Sobp	NM_175407:I4	sine oculis-binding protein homolog (Drosophila)	109205	Sense intronic
n289637	AK134488	-2.40501	1257	chr11	-	Med13	NM_001080931:I9	mediator complex subunit 13	327987	Sense intronic
n271536	AK051931	-2.40501	3294	chr6	+	Foxp2	NM_053242:I5	forkhead box P2	114142	Sense intronic
n268264	AK053488	-2.40501	3490	chr1	-	Adss	NM_007422:I1	adenylosuccinate synthetase, non muscle	11566	Sense intronic
n284260	AK037381	-2.40501	1667	chr10	-	Utrn	NM_011682:I72	utrophin	22288	Sense intronic
n276061	AK081150	-2.40501	2613	chr6	+	St3gal5	NM_001035228:I1	ST3 beta-galactoside alpha-2,3-sialyltransferase 5	20454	Sense intronic
n266731	AK155243	-2.40501	2671	chr14	+	Arhgef3	NM_027871:I2	Rho guanine nucleotide exchange factor (GEF) 3	71704	Sense intronic
n281854	AK040141	-2.40501	2426	chr9	-	Tcf12	NM_011544:I4	transcription factor 12	21406	Sense intronic
n271288	AK052101	-2.40501	2592	chr13	+	Ap3b1	NM_009680:I26	adaptor-related protein complex 3, beta 1 subunit	11774	Sense intronic
n290980	AK077322	-2.40501	1799	chr6	+	Aak1	NM_177762:I11	AP2 associated kinase 1	269774	Sense intronic
n277193	AK046209	-2.40573	1393	chr16	+	Lsamp	NM_175548:I1	limbic system-associated membrane protein	268890	Sense intronic
n274546	AK048702	-2.40573	3128	chr2	-	Celf2	NM_001110229:I10	CUGBP, Elav-like family member 2	14007	Sense intronic
n267000	AK143819	-2.40685	778	chr15	-	Ubr5	NM_001112721:I22	ubiquitin protein ligase E3 component n-recognin 5	70790	Sense intronic
n275121	AK048372	-2.40802	3123	chr3	-	Nlgn1	NM_138666:I5	neuroligin 1	192167	Sense intronic
n287563	AK078763	-2.40883	3191	chr12	+	Taf1b	NM_020614:I8	TATA box binding protein (Tbp)-associated factor, RNA polymerase I, B	21340	Sense intronic
n269400	AK086321	-2.40966	2213	chr5	+	Lphn3	NM_198702:I1	latrophilin 3	319387	Sense intronic
n283222	AK138192	-2.41023	3318	chr6	-	Prickle2	NM_001081146:I2	prickle homolog 2 (Drosophila)	243548	Sense intronic
n278793	AK044012	-2.41023	3693	chr19	-	Rtn3	NM_053076:I1	reticulon 3	20168	Sense intronic
n279432	AK139206	-2.4121	2404	chr5	-	Mapk10	NM_009158:I2	mitogen-activated protein kinase 10	26414	Sense intronic
n283494	AK038205	-2.41295	3371	chrX	-	Hdac8	NM_027382:I4	histone deacetylase 8	70315	Sense intronic
n270785	AK084909	-2.41327	1543	chrX	-	Thoc2	NM_001033422:I38	THO complex 2	331401	Sense intronic
n281592	AK079864	-2.41327	941	chr12	+	Asxl2	NM_172421:I3	additional sex combs like 2 (Drosophila)	75302	Sense intronic
n290056	AK031194	-2.41327	2069	chr17	+	Eml4	NM_199466:I17	echinoderm microtubule associated protein like 4	78798	Sense intronic
n277929	AK157787	-2.41327	2858	chr16	-	Crebbp	NM_001025432:I2	CREB binding protein	12914	Sense intronic
n264022	AK158617	-2.41327	1351	chr16	+	A2bp1	NM_021477:I5	RNA binding protein, fox-1 homolog (C. elegans) 1	268859	Sense intronic
n285338	AK137264	-2.41327	1922	chrX	+	Huwe1	NM_021523:I2	HECT, UBA and WWE domain containing 1	59026	Sense intronic
n273539	AK141457	-2.41327	1674	chr6	-	Prickle2	NM_001081146:I2	prickle homolog 2 (Drosophila)	243548	Sense intronic
n276823	AK046769	-2.41436	2513	chr9	-	Gria4	NM_019691:I14	glutamate receptor, ionotropic, AMPA4 (alpha 4)	14802	Sense intronic
n273737	AK049434	-2.41526	2732	chr2	+	Cstf3	NM_145529:I3	cleavage stimulation factor, 3' pre-RNA, subunit 3	228410	Sense intronic
n287197	AK033550	-2.41739	3031	chr9	+	Arhgap20	NM_175535:I2	Rho GTPase activating protein 20	244867	Sense intronic
n284139	AK037521	-2.41788	2323	chr2	+	Rab22a	NM_024436:I2	RAB22A, member RAS oncogene family	19334	Sense intronic
n276728	AK046917	-2.41851	2381	chr12	+	Nrxn3	NM_172544:I14	neurexin III	18191	Sense intronic
n279248	AK043378	-2.41851	935	chr16	+	Ncam2	NM_010954:I1	neural cell adhesion molecule 2	17968	Sense intronic
n272928	AK083404	-2.41851	3658	chr14	-	Gtf2f2	NM_026816:I4	general transcription factor IIF, polypeptide 2	68705	Sense intronic
n272294	AK083847	-2.41851	3533	chr13	-	Hecw1	NM_001081348:I1	HECT, C2 and WW domain containing E3 ubiquitin protein ligase 1	94253	Sense intronic
n282007	AK138746	-2.41851	3357	chr2	-	Trim44	NM_020267:I4	tripartite motif-containing 44	80985	Sense intronic
n281758	AK040236	-2.41851	2531	chr19	-	2700078E11Rik	NM_030197:I3	RIKEN cDNA 2700078E11 gene	78832	Sense intronic
n263884	AK159038	-2.41851	2181	chr1	-	Usp40	NM_001033291:I18	ubiquitin specific peptidase 40	227334	Sense intronic
n283144	AK038611	-2.41851	3470	chr18	-	Ppp2r2b	NM_027531:I1	protein phosphatase 2 (formerly 2A), regulatory subunit B (PR 52), beta isoform	72930	Sense intronic
n289240	AK078184	-2.41967	1902	chr12	-	Mdga2	NM_207010:I1	MAM domain containing glycosylphosphatidylinositol anchor 2	320772	Sense intronic
n279156	AK043474	-2.42047	2087	chr3	+	Schip1	NM_001113419:I6	schwannomin interacting protein 1	30953	Sense intronic
n275062	AK140887	-2.42095	3583	chr11	-	Odz2	NM_011856:I2	odd Oz/ten-m homolog 2 (Drosophila)	23964	Sense intronic
n271441	AK051990	-2.42095	2210	chr8	+	Myo16	NM_001081397:I2	myosin XVI	244281	Sense intronic
n285961	AK035007	-2.42149	3108	chr16	-	Cadm2	NM_001145977:I1	cell adhesion molecule 2	239857	Sense intronic
n289492	AK018204	-2.42255	1595	chr6	+	Kcnd2	NM_019697:I1	potassium voltage-gated channel, Shal-related family, member 2	16508	Sense intronic
n286341	AK020396	-2.42477	1020	chr14	-	Nrg3	NM_001190188:I2	neuregulin 3	18183	Sense intronic
n276948	AK080903	-2.42477	3267	chr13	+	Arl15	NM_172595:I4	ADP-ribosylation factor-like 15	218639	Sense intronic
n267561	AK054419	-2.42477	2377	chr8	-	Atp6v0d1	NM_013477:I1	ATPase, H+ transporting, lysosomal V0 subunit D1	11972	Sense intronic
n288863	AK135133	-2.42477	2162	chr4	+	Zmym6	NM_177462:I13	zinc finger, MYM-type 6	100177	Sense intronic
n274739	AK140977	-2.42633	5220	chr16	+	Dlg1	NM_007862:I5	discs, large homolog 1 (Drosophila)	13383	Sense intronic
n293453	AK014695	-2.42763	1190	chr1	-	Pbx1	NM_008783:I2	pre B cell leukemia homeobox 1	18514	Sense intronic
n290426	AK020005	-2.42796	2458	chr2	-	Zeb2	NM_015753:I2	zinc finger E-box binding homeobox 2	24136	Sense intronic
n288513	AK018358	-2.42893	2121	chr14	-	Ube2e2	NM_144839:I3	ubiquitin-conjugating enzyme E2E 2	218793	Sense intronic
n267310	AK088433	-2.42967	4375	chr7	-	Xpo6	NM_028816:I4	exportin 6	74204	Sense intronic
n275320	AK048182	-2.42967	3280	chr6	-	Srgap3	NM_080448:I1	SLIT-ROBO Rho GTPase activating protein 3	259302	Sense intronic
n274950	AK081708	-2.42967	1868	chr4	-	Ptprd	NM_011211:I1	protein tyrosine phosphatase, receptor type, D	19266	Sense intronic
n268157	AK053624	-2.43238	3310	chr6	+	Fam190a	NM_183310:I10	family with sequence similarity 190, member A	232035	Sense intronic
n278717	AK044145	-2.43238	1750	chr5	-	Auts2	NM_177047:I5	autism susceptibility candidate 2	319974	Sense intronic
n267989	AK053915	-2.43238	1649	chr7	+	Odz4	NM_011858:I5	odd Oz/ten-m homolog 4 (Drosophila)	23966	Sense intronic
n283917	AK137939	-2.43361	3216	chr12	-	Bcl11b	NM_021399:I2	B cell leukemia/lymphoma 11B	58208	Sense intronic
n282879	AK038989	-2.4353	2844	chr8	+	2015-03-01	NM_001166372:I2	membrane-associated ring finger (C3HC4) 1	72925	Sense intronic
n273265	AK049969	-2.4353	1661	chr12	+	Dock4	NM_172803:I32	dedicator of cytokinesis 4	238130	Sense intronic
n274521	AK141046	-2.43572	3465	chr2	-	Celf2	NM_001110231:I4	CUGBP, Elav-like family member 2	14007	Sense intronic
n282951	AK138340	-2.43617	1283	chr5	-	Kcnip4	NM_030265:I1	Kv channel interacting protein 4	80334	Sense intronic
n276659	AK047007	-2.43684	3487	chr14	-	Cadps	NM_001042617:I1	Ca2+-dependent secretion activator	27062	Sense intronic
n267062	AK165265	-2.43684	3059	chr2	-	Nckap1	NM_016965:I24	NCK-associated protein 1	50884	Sense intronic
n279660	AK042923	-2.43737	1164	chr14	-	Pcdh9	NM_001081377:I1	protocadherin 9	211712	Sense intronic
n274708	AK048633	-2.4378	3119	chr2	-	Camk1d	NM_177343:I2	calcium/calmodulin-dependent protein kinase ID	227541	Sense intronic
n275173	AK048323	-2.43844	2013	chr6	+	Plekha5	NM_144920:I13	pleckstrin homology domain containing, family A member 5	109135	Sense intronic
n1615	AF357499	-2.44184	256	chr12	+	Nrxn3	NM_172544:I14	neurexin III	18191	Sense intronic
n283774	AK079493	-2.44184	5143	chr8	+	Wwox	NM_019573:I8	WW domain-containing oxidoreductase	80707	Sense intronic
n271644	AK084234	-2.44184	1330	chr3	+	Negr1	NM_001039094:I1	neuronal growth regulator 1	320840	Sense intronic
n290679	AK017518	-2.44184	1762	chrX	-	Arhgef9	NM_001033329:I2	CDC42 guanine nucleotide exchange factor (GEF) 9	236915	Sense intronic
n269131	AK053067	-2.44184	3768	chrX	-	Hdac8	NM_027382:I9	histone deacetylase 8	70315	Sense intronic
n280407	AK041931	-2.44184	2474	chr6	+	Chl1	NM_007697:I2	cell adhesion molecule with homology to L1CAM	12661	Sense intronic
n270173	AK085552	-2.44184	3285	chr13	+	Tbca	NM_009321:I3	tubulin cofactor A	21371	Sense intronic
n284153	AK137829	-2.44184	5399	chr15	+	Tnrc6b	NM_144812:I4	trinucleotide repeat containing 6b	213988	Sense intronic
n272982	AK153822	-2.44184	2880	chr4	+	Ptp4a2	NM_008974:I1	protein tyrosine phosphatase 4a2	19244	Sense intronic
n281527	AK040493	-2.44184	1383	chr6	+	Itpr1	NM_010585:I4	inositol 1,4,5-trisphosphate receptor 1	16438	Sense intronic
n281036	AK080119	-2.44184	1492	chr9	+	Nedd4	NM_010890:I6	neural precursor cell expressed, developmentally down-regulated 4	17999	Sense intronic
n276802	AK140438	-2.44184	2733	chr4	-	Lingo2	NM_001165999:I3	leucine rich repeat and Ig domain containing 2	242384	Sense intronic
n277502	AK045722	-2.44184	2614	chr15	-	Csmd3	NM_001081391:I1	CUB and Sushi multiple domains 3	239420	Sense intronic
n290268	AK030927	-2.44184	2054	chr4	+	Fktn	NM_139309:I2	fukutin	246179	Sense intronic
n293756	AK028782	-2.44339	3024	chr2	-	Dnm1	NM_010065:I10	dynamin 1	13429	Sense intronic
n268255	AK053499	-2.44365	4468	chr4	+	Sgip1	NM_144906:I7	SH3-domain GRB2-like (endophilin) interacting protein 1	73094	Sense intronic
n286319	AK034524	-2.44749	2769	chr13	+	Ssbp2	NM_024186:I1	single-stranded DNA binding protein 2	66970	Sense intronic
n290927	AK133653	-2.44749	4234	chr14	+	Thrb	NM_001113417:I4	thyroid hormone receptor beta	21834	Sense intronic
n286354	AK034463	-2.44749	3947	chr8	-	Cpe	NM_013494:I1	carboxypeptidase E	12876	Sense intronic
n283364	AK138117	-2.44836	2153	chr13	+	Ssbp2	NM_024272:I4	single-stranded DNA binding protein 2	66970	Sense intronic
n273168	AK050142	-2.44836	2121	chr16	+	Zbtb20	NM_019778:I3	zinc finger and BTB domain containing 20	56490	Sense intronic
n274744	AK081935	-2.44954	4521	chr19	-	Kdm2a	NM_001001984:I2	lysine (K)-specific demethylase 2A	225876	Sense intronic
n280092	AK042403	-2.44954	3781	chr11	+	Smg6	NM_001002764:I13	Smg-6 homolog, nonsense mediated mRNA decay factor (C. elegans)	103677	Sense intronic
n417007	NULL	-2.44954	1064	chr10	-	Hnrnph3	NM_001079824:I1	heterogeneous nuclear ribonucleoprotein H3	432467	Sense intronic
n266684	AK155439	-2.44954	6534	chrX	-	Pola1	NM_008892:I26	polymerase (DNA directed), alpha 1	18968	Sense intronic
n286451	AK034328	-2.4506	3741	chr7	-	Gabrg3	NM_008074:I3	gamma-aminobutyric acid (GABA) A receptor, subunit gamma 3	14407	Sense intronic
n281934	AK040086	-2.45124	2327	chr1	-	Kcnq5	NM_001160139:I1	potassium voltage-gated channel, subfamily Q, member 5	226922	Sense intronic
n285236	AK137308	-2.45124	3031	chr11	-	AU040829	NM_001099288:I1	Rho GTPase activating protein 44	216831	Sense intronic
n265479	AK157220	-2.45124	3766	chr2	-	Ryr3	NM_177652:I2	ryanodine receptor 3	20192	Sense intronic
n285019	AK036118	-2.45256	2604	chr7	+	Dlg2	NM_011807:I2	membrane protein, palmitoylated 2 (MAGUK p55 subfamily member 2)	50997	Sense intronic
n283731	AK037947	-2.45392	3373	chr9	-	Vps26b	NM_178027:I1	vacuolar protein sorting 26 homolog B (yeast)	69091	Sense intronic
n272861	AK141662	-2.45392	2481	chr3	+	Ccrn4l	NM_009834:I1	CCR4 carbon catabolite repression 4-like (S. cerevisiae)	12457	Sense intronic
n274123	AK048811	-2.45392	1160	chr16	+	Lsamp	NM_175548:I1	limbic system-associated membrane protein	268890	Sense intronic
n291609	AK133214	-2.45392	3247	chr6	-	Erc1	NM_178085:I3	ELKS/RAB6-interacting/CAST family member 1	111173	Sense intronic
n284212	AK162747	-2.45392	4080	chr19	+	Vti1a	NM_016862:I5	vesicle transport through interaction with t-SNAREs homolog 1A (yeast)	53611	Sense intronic
n287552	AK033200	-2.45392	4382	chr2	+	Phf21a	NM_001109690:I3	PHD finger protein 21A	192285	Sense intronic
n269359	AK142825	-2.45392	5271	chr4	-	Ptprd	NM_011211:I1	protein tyrosine phosphatase, receptor type, D	19266	Sense intronic
n286417	AK034379	-2.45547	2405	chr1	+	Cdc42bpa	NM_001033285:I1	CDC42 binding protein kinase alpha	226751	Sense intronic
n279232	AK043394	-2.45674	1111	chr2	-	Lrp1b	NM_053011:I1	low density lipoprotein-related protein 1B (deleted in tumors)	94217	Sense intronic
n288763	AK161989	-2.45872	1283	chr5	+	Uspl1	NM_001115153:I4	ubiquitin specific peptidase like 1	231915	Sense intronic
n284488	AK037045	-2.45872	2656	chr1	-	Fhl2	NM_010212:I1	four and a half LIM domains 2	14200	Sense intronic
n273244	AK141619	-2.45872	3225	chr11	-	Accn1	NM_001034013:I1	amiloride-sensitive cation channel 1, neuronal (degenerin)	11418	Sense intronic
n282194	AK079676	-2.45872	1175	chr2	-	Adnp	NM_009628:I3	activity-dependent neuroprotective protein	11538	Sense intronic
n270631	AK085112	-2.45872	2535	chr6	+	Foxp2	NM_053242:I2	forkhead box P2	114142	Sense intronic
n276318	AK047402	-2.45935	3257	chr1	-	Bai3	NM_175642:I16	brain-specific angiogenesis inhibitor 3	210933	Sense intronic
n282732	AK039199	-2.45973	1174	chr9	+	Nptn	NM_009145:I1	neuroplastin	20320	Sense intronic
n276785	AK046838	-2.46017	3470	chr12	-	Mdga2	NM_207010:I14	MAM domain containing glycosylphosphatidylinositol anchor 2	320772	Sense intronic
n270429	AK142505	-2.4613	3167	chr7	-	Pik3c2a	NM_011083:I3	phosphatidylinositol 3-kinase, C2 domain containing, alpha polypeptide	18704	Sense intronic
n265375	AK172565	-2.4613	2470	chr5	+	Ppp1cb	NM_172707:I1	protein phosphatase 1, catalytic subunit, beta isoform	19046	Sense intronic
n271394	AK142103	-2.4629	1698	chr12	+	Papola	NM_011112:I1	poly (A) polymerase alpha	18789	Sense intronic
n282584	AK039386	-2.4629	657	chr10	-	Nkain2	NM_001013411:I1	Na+/K+ transporting ATPase interacting 2	432450	Sense intronic
n288339	AK078610	-2.464	2047	chr8	-	Fam155a	NM_173446:I1	family with sequence similarity 155, member A	270028	Sense intronic
n289418	AK031960	-2.4648	3237	chr5	+	Add1	NM_001102444:I4	adducin 1 (alpha)	11518	Sense intronic
n288169	AK148901	-2.46513	2899	chr2	+	Fam171b	NM_175514:I5	family with sequence similarity 171, member B	241520	Sense intronic
n284981	AK036175	-2.46589	4059	chr9	+	Rora	NM_013646:I1	RAR-related orphan receptor alpha	19883	Sense intronic
n275161	AK140858	-2.46627	1614	chr3	+	Negr1	NM_177274:I2	neuronal growth regulator 1	320840	Sense intronic
n283496	AK038204	-2.46659	3400	chr10	-	Syt1	NM_009306:I1	synaptotagmin I	20979	Sense intronic
n287321	AK136395	-2.46708	2963	chr1	-	Lancl1	NM_021295:I4	LanC (bacterial lantibiotic synthetase component C)-like 1	14768	Sense intronic
n280001	AK042517	-2.46986	1242	chr12	+	1110057K04Rik	NM_172401:I4	RIKEN cDNA 1110057K04 gene	68832	Sense intronic
n283695	AK037992	-2.46986	1893	chr5	-	Fam69a	NM_026062:I1	family with sequence similarity 69, member A	67266	Sense intronic
n283184	AK038565	-2.46986	2518	chr12	-	Eml5	NM_001081191:I31	echinoderm microtubule associated protein like 5	319670	Sense intronic
n276204	AK081062	-2.46986	1501	chr10	+	Sh3rf3	NM_172788:I1	SH3 domain containing ring finger 3	237353	Sense intronic
n275593	AK081429	-2.46986	1455	chrX	-	Odz1	NM_011855:I2	odd Oz/ten-m homolog 3 (Drosophila)	23965	Sense intronic
n285345	AK137263	-2.46986	3302	chrX	+	Stag2	NM_001077712:I1	stromal antigen 2	20843	Sense intronic
n274152	AK082609	-2.46986	2341	chr2	-	Gtdc1	NM_172662:I5	glycosyltransferase-like domain containing 1	227835	Sense intronic
n267366	AK088178	-2.46986	1370	chr6	+	Dync1i1	NM_010063:I4	dynein cytoplasmic 1 intermediate chain 1	13426	Sense intronic
n284861	AK162613	-2.46986	3183	chr16	+	Gm608	NM_001029889:I1	predicted gene 608	207806	Sense intronic
n277984	AK045049	-2.46986	3314	chr16	+	Yeats2	NM_001145931:I1	YEATS domain containing 2	208146	Sense intronic
n277370	AK045919	-2.46986	2450	chr8	+	Sorbs2	NM_172752:I1	sorbin and SH3 domain containing 2	234214	Sense intronic
n289893	AK077908	-2.46986	3163	chr18	-	Zfp608	NM_175751:I3	zinc finger protein 608	269023	Sense intronic
n283782	AK037879	-2.46986	1978	chr17	+	Ergic1	NM_026170:I9	endoplasmic reticulum-golgi intermediate compartment (ERGIC) 1	67458	Sense intronic
n279327	AK080543	-2.46986	1852	chr5	-	Atp2a2	NM_001110140:I3	ATPase, Ca++ transporting, cardiac muscle, slow twitch 2	11938	Sense intronic
n279646	AK042936	-2.46986	2118	chr11	+	Mbtd1	NM_134012:I1	mbt domain containing 1	103537	Sense intronic
n264161	AK152947	-2.46986	2685	chr12	+	Atad2b	NM_001099628:I13	ATPase family, AAA domain containing 2B	320817	Sense intronic
n273631	AK049577	-2.46986	1946	chr1	-	Ptpn4	NM_019933:I15	protein tyrosine phosphatase, non-receptor type 4	19258	Sense intronic
n271541	AK051926	-2.46986	2105	chr19	-	Prkg1	NM_001013833:I2	protein kinase, cGMP-dependent, type I	19091	Sense intronic
n283103	AK038704	-2.46986	2031	chr4	-	Dbc1	NM_019967:I2	deleted in bladder cancer 1 (human)	56710	Sense intronic
n267977	AK087565	-2.46986	1751	chr2	-	Zmynd8	NM_027230:I2	zinc finger, MYND-type containing 8	228880	Sense intronic
n279685	AK042895	-2.46986	2623	chr18	+	Sncaip	NM_026408:I1	synuclein, alpha interacting protein (synphilin)	67847	Sense intronic
n267221	AK088808	-2.46986	1691	chr6	+	Ubn2	NM_177185:I2	ubinuclein 2	320538	Sense intronic
n269072	AK086671	-2.46986	2545	chr19	+	Trpm3	NM_001035243:I1	transient receptor potential cation channel, subfamily M, member 3	226025	Sense intronic
n275559	AK140787	-2.46986	3576	chr12	-	Dcaf5	NM_177267:I6	DDB1 and CUL4 associated factor 5	320808	Sense intronic
n288664	AK032810	-2.46986	2754	chr7	+	Zfp110	NM_022981:I4	zinc finger protein 114	232966	Sense intronic
n275327	AK048171	-2.4754	4098	chr5	+	Lphn3	NM_198702:I6	latrophilin 3	319387	Sense intronic
n291378	AK030176	-2.47637	2275	chr1	-	Pbx1	NM_008783:I2	pre B cell leukemia homeobox 1	18514	Sense intronic
n269396	AK142819	-2.47756	3083	chr6	-	Cntn3	NM_008779:I19	contactin 3	18488	Sense intronic
n272839	AK083452	-2.47776	4079	chr4	+	Dab1	NM_010014:I4	disabled 1	13131	Sense intronic
n283510	AK038188	-2.47991	2582	chr4	-	Tox	NM_145711:I1	reproductive homeobox 8	434768	Sense intronic
n276141	AK081094	-2.47991	1965	chr6	+	Wipf3	NM_001167860:I7	WAS/WASL interacting protein family, member 3	330319	Sense intronic
n271888	AK141955	-2.47991	1686	chr4	-	Ptprd	NM_011211:I1	protein tyrosine phosphatase, receptor type, D	19266	Sense intronic
n277831	AK139976	-2.48091	1694	chr11	-	Ccdc85a	NM_001166661:I2	coiled-coil domain containing 85A	216613	Sense intronic
n284029	AK137870	-2.48149	5779	chr2	+	Mbd5	NM_029924:I2	methyl-CpG binding domain protein 5	109241	Sense intronic
n287622	AK033103	-2.48366	1831	chr1	+	Rc3h1	NM_001024952:I1	RING CCCH (C3H) domains 1	381305	Sense intronic
n269235	AK086489	-2.48366	1279	chr16	-	Grin2a	NM_008170:I3	glutamate receptor, ionotropic, NMDA2A (epsilon 1)	14811	Sense intronic
n284000	AK037660	-2.48366	2227	chr16	-	Atp13a3	NM_001128094:I2	ATPase type 13A3	224088	Sense intronic
n283019	AK138315	-2.48366	2740	chr7	+	Usp29	NM_021323:I2	ubiquitin specific peptidase 29	57775	Sense intronic
n285539	AK137216	-2.48366	2758	chr12	+	Adck1	NM_028105:I7	aarF domain containing kinase 1	72113	Sense intronic
n283777	AK037884	-2.48366	2532	chr14	+	Ubac2	NM_026861:I7	ubiquitin associated domain containing 2	68889	Sense intronic
n286593	AK034105	-2.48366	3314	chr1	+	Cdc42bpa	NM_001033285:I22	CDC42 binding protein kinase alpha	226751	Sense intronic
n286711	AK033899	-2.48366	2712	chr4	-	Elavl4	NM_010488:I3	ELAV (embryonic lethal, abnormal vision, Drosophila)-like 4 (Hu antigen D)	15572	Sense intronic
n289242	AK032165	-2.48366	1424	chr7	+	Usp29	NM_021323:I2	ubiquitin specific peptidase 29	57775	Sense intronic
n272431	AK083758	-2.48366	2652	chr6	+	Atf7ip	NM_019426:I1	activating transcription factor 7 interacting protein	54343	Sense intronic
n268279	AK143095	-2.48366	5403	chr6	+	Agk	NM_023538:I2	acylglycerol kinase	69923	Sense intronic
n280004	AK042512	-2.48366	1534	chr12	+	Dgkb	NM_178681:I11	diacylglycerol kinase, beta	217480	Sense intronic
n283491	AK038209	-2.48508	4379	chr10	+	Zfc3h1	NM_001033261:I2	zinc finger, C3H1-type containing	216345	Sense intronic
n281481	AK040552	-2.48824	3550	chr16	+	Zbtb20	NM_181058:I2	zinc finger and BTB domain containing 20	56490	Sense intronic
n273667	AK141317	-2.48903	3327	chr1	-	Rasal2	NM_177644:I1	RAS protein activator like 2	226525	Sense intronic
n283772	AK137992	-2.4899	3316	chr10	+	Osbpl8	NM_001003717:I2	oxysterol binding protein-like 8	237542	Sense intronic
n288106	AK149029	-2.49188	1369	chr15	+	Ctnnd2	NM_008729:I17	catenin (cadherin associated protein), delta 2	18163	Sense intronic
n275386	AK048079	-2.49188	3145	chr10	-	Clvs2	NM_175448:I3	clavesin 2	215890	Sense intronic
n269569	AK086153	-2.49188	2787	chr3	-	Rapgef2	NM_001099624:I1	Rap guanine nucleotide exchange factor (GEF) 2	76089	Sense intronic
n274904	AK140931	-2.49188	2410	chrX	-	Morf4l2	NM_001168229:I2	mortality factor 4 like 2	56397	Sense intronic
n289905	AK077906	-2.49188	2191	chr2	-	Rbms1	NM_020296:I1	RNA binding motif, single stranded interacting protein 1	56878	Sense intronic
n285904	AK035071	-2.49188	2556	chr5	-	Ccni	NM_017367:I2	cyclin I	12453	Sense intronic
n281813	AK040182	-2.49188	3050	chr2	+	Plcb1	NM_001145830:I3	phospholipase C, beta 1	18795	Sense intronic
n277881	AK045258	-2.49188	1252	chr9	-	Ncam1	NM_001113204:I13	neural cell adhesion molecule 1	17967	Sense intronic
n285634	AK020577	-2.49188	765	chr13	-	Zswim6	NM_145456:I1	zinc finger, SWIM domain containing 6	67263	Sense intronic
n271426	AK142095	-2.49354	4192	chr8	-	Sgcz	NM_145841:I1	sarcoglycan zeta	244431	Sense intronic
n270993	AK084659	-2.49574	3026	chr6	-	Ldhb	NM_008492:I2	lactate dehydrogenase B	16832	Sense intronic
n289869	AK031492	-2.49574	2333	chr17	-	Slc8a1	NM_001112798:I2	solute carrier family 8 (sodium/calcium exchanger), member 1	20541	Sense intronic
n283877	AK037767	-2.49734	1947	chr11	-	Eml6	NM_146016:I2	echinoderm microtubule associated protein like 6	237711	Sense intronic
n278552	AK044434	-2.49734	3782	chr1	-	Rgs7	NM_011880:I3	regulator of G protein signaling 7	24012	Sense intronic
n271866	AK084027	-2.49734	1869	chr9	+	Myo9a	NM_173018:I41	myosin IXa	270163	Sense intronic
n271190	AK084481	-2.49797	3354	chr16	-	Fgf12	NM_010199:I2	fibroblast growth factor 12	14167	Sense intronic
n285070	AK036036	-2.49915	3866	chr11	-	Odz2	NM_011856:I2	odd Oz/ten-m homolog 2 (Drosophila)	23964	Sense intronic
n270380	AK085303	-2.49943	1765	chr1	-	Pbx1	NM_008783:I2	pre B cell leukemia homeobox 1	18514	Sense intronic
n277711	AK045452	-2.49981	1916	chr8	-	Fam155a	NM_173446:I1	family with sequence similarity 155, member A	270028	Sense intronic
n270979	AK084674	-2.50122	3172	chr8	-	Csnk2a2	NM_009974:I2	casein kinase 2, alpha prime polypeptide	13000	Sense intronic
n288053	AK149149	-2.50122	1901	chr13	+	Arl15	NM_172595:I4	ADP-ribosylation factor-like 15	218639	Sense intronic
n282502	AK138523	-2.50122	4580	chr11	+	Tanc2	NM_181071:I2	tetratricopeptide repeat, ankyrin repeat and coiled-coil containing 2	77097	Sense intronic
n269319	AK086400	-2.50122	864	chr9	+	Myo9a	NM_173018:I6	myosin IXa	270163	Sense intronic
n284077	AK037586	-2.50122	2427	chr2	+	Mtx2	NM_016804:I9	metaxin 2	53375	Sense intronic
n264704	AK144365	-2.50122	1091	chr5	-	Ep400	NM_029337:I38	E1A binding protein p400	75560	Sense intronic
n276087	AK081128	-2.50122	1514	chr10	+	Lin7a	NM_001039354:I4	lin-7 homolog A (C. elegans)	108030	Sense intronic
n294467	AK013655	-2.50122	1069	chr2	-	Celf2	NM_001110231:I3	CUGBP, Elav-like family member 2	14007	Sense intronic
n290009	AK031281	-2.50122	3961	chr15	-	Ext1	NM_010162:I8	exostoses (multiple) 1	14042	Sense intronic
n275156	AK048339	-2.50122	2358	chr3	+	Unc5c	NM_009472:I1	unc-5 homolog C (C. elegans)	22253	Sense intronic
n280718	AK153595	-2.50122	2440	chr17	+	Arid1b	NM_001085355:I4	AT rich interactive domain 1B (SWI-like)	239985	Sense intronic
n275055	AK081648	-2.50228	2315	chr17	-	Slc8a1	NM_001112798:I2	solute carrier family 8 (sodium/calcium exchanger), member 1	20541	Sense intronic
n272997	AK083318	-2.50413	3241	chr13	+	Ssbp2	NM_024186:I1	single-stranded DNA binding protein 2	66970	Sense intronic
n285133	AK035933	-2.50413	3133	chr18	+	Camk4	NM_009793:I1	calcium/calmodulin-dependent protein kinase IV	12326	Sense intronic
n268266	AK053485	-2.50413	2936	chr11	+	Acaca	NM_133360:I8	acetyl-Coenzyme A carboxylase alpha	107476	Sense intronic
n274290	AK082429	-2.50413	1830	chr16	-	Gap43	NM_008083:I2	growth associated protein 43	14432	Sense intronic
n281645	AK040381	-2.50413	802	chr9	-	Arpp21	NM_001177618:I11	cyclic AMP-regulated phosphoprotein, 21	74100	Sense intronic
n286643	AK034008	-2.50436	4737	chr14	-	Pcdh9	NM_001081377:I2	protocadherin 9	211712	Sense intronic
n269064	AK086680	-2.50516	1713	chr3	-	Lrrc7	NM_001081358:I10	leucine rich repeat containing 7	242274	Sense intronic
n274910	AK140927	-2.50638	2349	chr6	+	Fam190a	NM_183310:I10	family with sequence similarity 190, member A	232035	Sense intronic
n272181	AK051388	-2.50638	2393	chr3	+	Zfhx4	NM_030708:I3	zinc finger homeodomain 4	80892	Sense intronic
n289916	AK031427	-2.50638	2181	chr11	-	Abr	NM_198018:I3	active BCR-related gene	109934	Sense intronic
n270727	AK085001	-2.50638	4001	chr4	+	Nfia	NM_001122953:I6	nuclear factor I/A	18027	Sense intronic
n270022	AK164777	-2.50682	1533	chr14	-	Pcdh9	NM_001081377:I1	protocadherin 9	211712	Sense intronic
n282895	AK038965	-2.50966	3841	chr3	+	Lrba	NM_030695:I30	LPS-responsive beige-like anchor	80877	Sense intronic
n266197	AK089703	-2.50966	1175	chr11	+	Pwwp2a	NM_001164231:I2	PWWP domain containing 2A	70802	Sense intronic
n278557	AK044424	-2.50966	2553	chr8	+	Ccl25	NR_033527:I2	chemokine (C-C motif) ligand 25	20300	Sense intronic
n288073	AK149098	-2.51088	2217	chr9	-	Cntn5	NM_001033359:I3	contactin 5	244682	Sense intronic
n289121	AK134939	-2.51192	1071	chr2	+	Etl4	NM_001081006:I1	enhancer trap locus 4	208618	Sense intronic
n272256	AK051293	-2.51192	2129	chr10	-	Usp15	NM_027604:I21	ubiquitin specific peptidase 15	14479	Sense intronic
n283215	AK038541	-2.51358	2736	chr14	+	Grid1	NM_008166:I12	glutamate receptor, ionotropic, delta 1	14803	Sense intronic
n286019	AK034925	-2.51484	1983	chr12	-	Numb	NM_001136075:I3	numb gene homolog (Drosophila)	18222	Sense intronic
n276142	AK047532	-2.51484	1755	chr5	-	Atp8a1	NM_009727:I14	ATPase, aminophospholipid transporter (APLT), class I, type 8A, member 1	11980	Sense intronic
n275439	AK048001	-2.51584	1828	chr7	+	Grm5	NM_001143834:I3	glutamate receptor, metabotropic 5	108071	Sense intronic
n274611	AK048675	-2.51857	2932	chr7	+	Dlg2	NM_011807:I2	membrane protein, palmitoylated 2 (MAGUK p55 subfamily member 2)	50997	Sense intronic
n265333	AK157462	-2.51877	3385	chr8	+	Cntnap4	NM_130457:I2	contactin associated protein-like 4	170571	Sense intronic
n283042	AK038778	-2.52019	3372	chr14	-	Fgf14	NM_207667:I3	fibroblast growth factor 14	14169	Sense intronic
n269669	AK164824	-2.52103	3577	chr18	-	Ptpn2	NM_008977:I9	protein tyrosine phosphatase, non-receptor type 2	19255	Sense intronic
n275604	AK140775	-2.52431	5516	chr6	-	Hipk2	NM_010433:I1	homeodomain interacting protein kinase 2	15258	Sense intronic
n269062	AK053079	-2.52431	3871	chr1	-	Enah	NM_008680:I1	enabled homolog (Drosophila)	13800	Sense intronic
n275326	AK048170	-2.52431	3222	chr14	+	Gpc6	NM_001079844:I2	glypican 6	23888	Sense intronic
n288282	AK148674	-2.52431	2691	chr9	-	Rbms3	NM_178660:I4	RNA binding motif, single stranded interacting protein	207181	Sense intronic
n271944	AK141937	-2.52431	3556	chr4	-	Elavl2	NM_001177883:I1	ELAV (embryonic lethal, abnormal vision, Drosophila)-like 2 (Hu antigen B)	15569	Sense intronic
n271716	AK084179	-2.52431	27	chr3	+	Schip1	NM_001113419:I4	schwannomin interacting protein 1	30953	Sense intronic
n267305	AK088446	-2.52431	2848	chr2	-	Nebl	NM_028757:I4	nebulette	74103	Sense intronic
n283555	AK138063	-2.52431	2805	chr4	-	Orc3l	NM_001159563:I2	origin recognition complex, subunit 3	50793	Sense intronic
n271565	AK051913	-2.52431	1244	chr11	+	Spag9	NM_001025429:I26	sperm associated antigen 9	70834	Sense intronic
n265698	AK172185	-2.52431	2536	chr12	-	Rab10	NM_016676:I1	RAB10, member RAS oncogene family	19325	Sense intronic
n272887	AK050719	-2.52431	3171	chr17	-	Efna5	NM_010109:I1	ephrin A5	13640	Sense intronic
n282805	AK039098	-2.52431	1533	chr10	+	Mtap7	NM_008635:I8	microtubule-associated protein 7	17761	Sense intronic
n267154	AK169845	-2.52431	3712	chr5	-	Ankrd17	NM_030886:I16	ankyrin repeat domain 17	81702	Sense intronic
n282051	AK039950	-2.52431	1712	chr17	+	Arid1b	NM_001085355:I8	AT rich interactive domain 1B (SWI-like)	239985	Sense intronic
n287591	AK033144	-2.52431	3896	chr3	+	Fbxw7	NM_001177773:I3	F-box and WD-40 domain protein 7	50754	Sense intronic
n265090	AK158305	-2.52431	2589	chr7	-	Lsm14a	NM_025948:I1	LSM14 homolog A (SCD6, S. cerevisiae)	67070	Sense intronic
n274190	AK082567	-2.52431	1841	chr8	+	Rnf150	NM_177378:I1	ring finger protein 150	330812	Sense intronic
n288749	AK032741	-2.52431	1798	chr13	-	Mast4	NM_175171:I5	microtubule associated serine/threonine kinase family member 4	328329	Sense intronic
n281390	AK040648	-2.52431	3450	chr2	-	Fam125b	NM_175184:I7	family with sequence similarity 125, member B	72543	Sense intronic
n284502	AK079453	-2.52431	3296	chrX	-	Med14	NM_001048208:I10	mediator complex subunit 14	26896	Sense intronic
n283816	AK037845	-2.52431	2609	chr14	+	Tm9sf2	NM_080556:I3	transmembrane 9 superfamily member 2	68059	Sense intronic
n280124	AK042355	-2.52431	2559	chr17	+	Brp44l	NM_018819:I1	mitochondrial pyruvate carrier 1	55951	Sense intronic
n274113	AK048823	-2.52431	1046	chr6	+	Kcnd2	NM_019697:I1	potassium voltage-gated channel, Shal-related family, member 2	16508	Sense intronic
n284723	AK137571	-2.52431	2446	chr18	+	Kdm3b	NM_001081256:I1	KDM3B lysine (K)-specific demethylase 3B	277250	Sense intronic
n275563	AK081457	-2.52431	3364	chr7	+	Rsf1	NM_001081267:I4	remodeling and spacing factor 1	233532	Sense intronic
n281448	AK079898	-2.52431	1926	chr4	-	Rlf	NM_001081013:I5	rearranged L-myc fusion sequence	109263	Sense intronic
n289911	AK031434	-2.52431	2415	chr1	-	Tmem131	NM_018872:I1	transmembrane protein 131	56030	Sense intronic
n278408	AK044676	-2.52431	1675	chr3	+	Negr1	NM_001039094:I1	neuronal growth regulator 1	320840	Sense intronic
n264764	AK090219	-2.52431	2681	chr2	-	Cacna1b	NM_007579:I41	calcium channel, voltage-dependent, N type, alpha 1B subunit	12287	Sense intronic
n272208	AK141868	-2.52431	2949	chr12	-	Ppp2r5e	NM_012024:I3	protein phosphatase 2, regulatory subunit B (B56), epsilon isoform	26932	Sense intronic
n274719	AK081960	-2.52431	2168	chr18	-	Zfp608	NM_175751:I2	zinc finger protein 608	269023	Sense intronic
n290156	AK134238	-2.52431	3399	chr13	+	Dapk1	NM_134062:I2	death associated protein kinase 1	69635	Sense intronic
n273569	AK082946	-2.52431	3102	chr1	+	Cntnap5b	NM_172851:I1	contactin associated protein-like 5B	241175	Sense intronic
n283797	AK037862	-2.52431	1891	chrX	+	Stag2	NM_001077712:I1	stromal antigen 2	20843	Sense intronic
n272000	AK164349	-2.52757	3050	chr16	-	App	NM_007471:I1	amyloid beta (A4) precursor protein	11820	Sense intronic
n270813	AK084877	-2.52964	2510	chr3	-	Nbea	NM_030595:I41	neurobeachin	26422	Sense intronic
n286596	AK034098	-2.53126	4261	chr12	+	Gphn	NM_145965:I10	gephyrin	268566	Sense intronic
n277611	AK140098	-2.53335	3294	chr2	+	Lrrc4c	NM_178725:I1	leucine rich repeat containing 4C	241568	Sense intronic
n291055	AK133563	-2.53461	6573	chr16	+	Zbtb20	NM_181058:I2	zinc finger and BTB domain containing 20	56490	Sense intronic
n289745	AK134421	-2.53495	1976	chr2	-	Stk39	NM_016866:I5	serine/threonine kinase 39	53416	Sense intronic
n263545	AK170916	-2.53495	3476	chr5	-	Srpk2	NM_009274:I2	serine/arginine-rich protein specific kinase 2	20817	Sense intronic
n273137	AK149513	-2.5351	4244	chr16	-	Alcam	NM_009655:I1	activated leukocyte cell adhesion molecule	11658	Sense intronic
n274147	AK141144	-2.53571	3715	chr6	+	Phf14	NM_001168382:I14	PHD finger protein 14	75725	Sense intronic
n276777	AK046851	-2.53717	3244	chr7	+	Grm5	NM_001081414:I9	glutamate receptor, metabotropic 5	108071	Sense intronic
n284043	AK037621	-2.5388	3659	chr10	+	Ppm1h	NM_176919:I1	protein phosphatase 1H (PP2C domain containing)	319468	Sense intronic
n268990	AK086770	-2.5388	1941	chr5	+	Lphn3	NM_198702:I18	latrophilin 3	319387	Sense intronic
n272538	AK051053	-2.5388	2222	chr16	-	Kalrn	NM_177357:I38	kalirin, RhoGEF kinase	545156	Sense intronic
n275272	AK048231	-2.53949	3838	chr5	-	Auts2	NM_177047:I4	autism susceptibility candidate 2	319974	Sense intronic
n285094	AK036001	-2.53994	2798	chr6	+	Cntnap2	NM_001004357:I1	contactin associated protein-like 2	66797	Sense intronic
n277949	AK045136	-2.54025	2127	chr1	-	Arfgef1	NM_001102430:I21	ADP-ribosylation factor guanine nucleotide-exchange factor 1(brefeldin A-inhibited)	211673	Sense intronic
n286794	AK033849	-2.54025	2006	chr8	+	Nr3c2	NM_001083906:I2	nuclear receptor subfamily 3, group C, member 2	110784	Sense intronic
n269133	AK086596	-2.54079	1943	chr9	-	Gria4	NM_019691:I14	glutamate receptor, ionotropic, AMPA4 (alpha 4)	14802	Sense intronic
n275476	AK047962	-2.54201	1368	chr17	+	Arid1b	NM_001085355:I4	AT rich interactive domain 1B (SWI-like)	239985	Sense intronic
n272374	AK051170	-2.54201	1648	chr13	-	Zmynd11	NM_144516:I1	zinc finger, MYND domain containing 11	66505	Sense intronic
n267083	AK143526	-2.54201	1254	chr4	-	Lingo2	NM_001165999:I1	leucine rich repeat and Ig domain containing 2	242384	Sense intronic
n286032	AK034912	-2.54201	2425	chr8	+	Gnao1	NM_001113384:I3	guanine nucleotide binding protein, alpha O	14681	Sense intronic
n284053	AK137862	-2.54201	3538	chr8	-	Hook3	NM_207659:I13	hook homolog 3 (Drosophila)	320191	Sense intronic
n279181	AK043453	-2.54283	3170	chr6	+	Kcnd2	NM_019697:I1	potassium voltage-gated channel, Shal-related family, member 2	16508	Sense intronic
n279583	AK043022	-2.54372	3477	chr3	-	Nlgn1	NM_001163387:I2	neuroligin 1	192167	Sense intronic
n277024	AK046480	-2.54386	2841	chr13	-	Chrm3	NM_033269:I1	cholinergic receptor, muscarinic 3, cardiac	12671	Sense intronic
n273889	AK049091	-2.5442	1076	chr12	-	Rtn1	NM_153457:I3	reticulon 1	104001	Sense intronic
n278519	AK160358	-2.5442	1531	chr11	+	Atp6v0a1	NM_016920:I19	ATPase, H+ transporting, lysosomal V0 subunit A1	11975	Sense intronic
n422527	NULL	-2.54506	3997	chr9	-	Arih1	NM_019927:I1	ariadne ubiquitin-conjugating enzyme E2 binding protein homolog 1 (Drosophila)	23806	Sense intronic
n276190	AK047501	-2.54552	3729	chr3	-	Sec24b	NM_207209:I4	Sec24 related gene family, member B (S. cerevisiae)	99683	Sense intronic
n282552	AK039434	-2.54703	3564	chr6	-	Iqsec1	NM_001134384:I1	IQ motif and Sec7 domain 1	232227	Sense intronic
n288246	AK148737	-2.54703	2262	chr1	-	Xkr4	NM_001011874:I1	X Kell blood group precursor related family member 4	497097	Sense intronic
n272764	AK083483	-2.54703	3190	chr2	+	Ambra1	NM_001080754:I15	autophagy/beclin 1 regulator 1	228361	Sense intronic
n286683	AK033933	-2.54703	1820	chr13	+	Amph	NM_175007:I1	amphiphysin	218038	Sense intronic
n280253	AK042168	-2.54703	3120	chr1	-	Rabgap1l	NM_001038621:I2	RAB GTPase activating protein 1-like	29809	Sense intronic
n264279	AK145799	-2.54703	4596	chr1	-	Stau2	NM_025303:I8	staufen (RNA binding protein) homolog 2 (Drosophila)	29819	Sense intronic
n273354	AK083113	-2.54703	4088	chr16	-	Cadm2	NM_178721:I8	cell adhesion molecule 2	239857	Sense intronic
n269789	AK052900	-2.54703	1579	chr15	+	Ank	NM_020332:I1	progressive ankylosis	11732	Sense intronic
n289282	AK032089	-2.54703	3197	chr2	+	Rapgef4	NM_019688:I6	Rap guanine nucleotide exchange factor (GEF) 4	56508	Sense intronic
n271799	AK084093	-2.54703	2517	chr9	+	Rfx7	NM_001033536:I4	regulatory factor X, 7	319758	Sense intronic
n269065	AK086681	-2.54703	1987	chr15	-	Basp1	NM_027395:I1	brain abundant, membrane attached signal protein 1	70350	Sense intronic
n279409	AK139217	-2.54703	2390	chr5	-	Rundc3b	NM_198620:I8	RUN domain containing 3B	242819	Sense intronic
n269217	AK086510	-2.5494	2150	chr4	+	Zfp462	NM_172867:I1	zinc finger protein 462	242466	Sense intronic
n287160	AK033584	-2.5503	2801	chr10	+	Hivep2	NM_010437:I1	human immunodeficiency virus type I enhancer binding protein 2	15273	Sense intronic
n286577	AK034137	-2.55078	2022	chr14	-	Exoc5	NM_207214:I12	exocyst complex component 5	105504	Sense intronic
n264765	AK090214	-2.55078	2500	chr6	-	Sfxn5	NM_178639:I13	sideroflexin 5	94282	Sense intronic
n282720	AK039212	-2.55078	3402	chr1	+	Unc80	NM_175510:I61	unc-80 homolog (C. elegans)	329178	Sense intronic
n271518	AK051943	-2.55078	2638	chr3	+	6130401L20Rik	NM_029412:I4	EGF-like and EMI domain containing 1	75740	Sense intronic
n273572	AK049651	-2.55142	4663	chr11	-	Ehbp1	NM_153078:I14	EH domain binding protein 1	216565	Sense intronic
n271341	AK052058	-2.55316	4532	chr19	-	Rorb	NM_001043354:I1	RAR-related orphan receptor beta	225998	Sense intronic
n269880	AK142704	-2.55369	2369	chr1	-	Erbb4	NM_010154:I2	v-erb-a erythroblastic leukemia viral oncogene homolog 4 (avian)	13869	Sense intronic
n272027	AK051621	-2.55369	2617	chr2	+	Acvr2a	NM_007396:I1	activin receptor IIA	11480	Sense intronic
n267038	AK143709	-2.55601	5039	chr13	+	Pde4d	NM_011056:I7	phosphodiesterase 4D, cAMP specific	238871	Sense intronic
n288845	AK078359	-2.55601	1171	chr3	-	Nlgn1	NM_138666:I5	neuroligin 1	192167	Sense intronic
n268912	AK086864	-2.55601	2242	chr19	+	Klf9	NM_010638:I1	Kruppel-like factor 9	16601	Sense intronic
n279744	AK042818	-2.55601	3891	chr6	-	Kcmf1	NM_019715:I1	potassium channel modulatory factor 1	74287	Sense intronic
n275760	AK081281	-2.55601	2417	chr3	+	Negr1	NM_001039094:I1	neuronal growth regulator 1	320840	Sense intronic
n263959	AK158819	-2.55601	2289	chr7	+	Nova2	NM_001029877:I1	neuro-oncological ventral antigen 2	384569	Sense intronic
n276378	AK047329	-2.55949	1311	chr17	-	Nrxn1	NM_177284:I2	neurexin I	18189	Sense intronic
n297277	AK027981	-2.56006	917	chr3	+	Negr1	NM_001039094:I6	neuronal growth regulator 1	320840	Sense intronic
n280208	AK042230	-2.56083	1996	chr9	-	Arih1	NM_019927:I5	ariadne ubiquitin-conjugating enzyme E2 binding protein homolog 1 (Drosophila)	23806	Sense intronic
n264974	AK148397	-2.56083	2933	chr2	+	Ube2e3	NM_009454:I3	ubiquitin-conjugating enzyme E2E 3	22193	Sense intronic
n280898	AK041156	-2.56089	676	chr7	-	Tnfrsf23	NM_024290:I3	tumor necrosis factor receptor superfamily, member 23	79201	Sense intronic
n284607	AK036831	-2.56198	2220	chr5	+	Gabrb1	NM_008069:I3	gamma-aminobutyric acid (GABA) A receptor, subunit beta 1	14400	Sense intronic
n284083	AK037581	-2.56198	4270	chr6	-	Chchd3	NM_025336:I4	coiled-coil-helix-coiled-coil-helix domain containing 3	66075	Sense intronic
n281742	AK040256	-2.56249	4051	chr11	+	Peli1	NM_023324:I1	pellino 1	67245	Sense intronic
n271553	AK084299	-2.56383	1855	chr9	-	Rnf111	NM_033604:I8	ring finger 111	93836	Sense intronic
n272502	AK051084	-2.56383	1671	chr18	-	Atp9b	NM_015805:I11	ATPase, class II, type 9B	50771	Sense intronic
n280013	AK042499	-2.56383	3602	chr2	-	Ralgapa2	NM_001033348:I38	Ral GTPase activating protein, alpha subunit 2 (catalytic)	241694	Sense intronic
n272153	AK051440	-2.56383	1781	chr2	+	Mbd5	NM_029924:I1	methyl-CpG binding domain protein 5	109241	Sense intronic
n274508	AK082174	-2.56383	1787	chrX	-	Hdac8	NM_027382:I9	histone deacetylase 8	70315	Sense intronic
n274569	AK141031	-2.56383	2980	chr7	+	Brsk1	NM_001003920:I18	BR serine/threonine kinase 1	381979	Sense intronic
n282641	AK039320	-2.5646	2125	chr6	+	Cntnap2	NM_001004357:I1	contactin associated protein-like 2	66797	Sense intronic
n281534	AK040488	-2.56528	3182	chr14	+	Mbnl2	NM_207515:I5	muscleblind-like 2	105559	Sense intronic
n271025	AK142253	-2.56737	3412	chr1	-	Sdhc	NM_025321:I5	succinate dehydrogenase complex, subunit C, integral membrane protein	66052	Sense intronic
n283672	AK038018	-2.56737	1933	chr1	-	Gls	NM_001113383:I5	glutaminase	14660	Sense intronic
n266171	AK156179	-2.56737	2954	chr2	-	4930402H24Rik	NM_029432:I29	RIKEN cDNA 4930402H24 gene	228602	Sense intronic
n271539	AK051927	-2.56737	2502	chr10	+	Herc4	NM_026101:I15	hect domain and RLD 4	67345	Sense intronic
n265359	AK157433	-2.56737	2926	chr12	-	Ppp2r5e	NM_012024:I2	protein phosphatase 2, regulatory subunit B (B56), epsilon isoform	26932	Sense intronic
n279025	AK043676	-2.56737	2964	chr13	-	Pfkp	NM_019703:I16	phosphofructokinase, platelet	56421	Sense intronic
n275160	AK048335	-2.56737	3066	chr2	-	Baz2b	NM_001001182:I15	bromodomain adjacent to zinc finger domain, 2B	407823	Sense intronic
n282366	AK039632	-2.56737	2916	chr5	-	Kcnip4	NM_030265:I1	Kv channel interacting protein 4	80334	Sense intronic
n276788	AK140442	-2.56939	3055	chr9	-	Atp5l	NM_013795:I1	ATP synthase, H+ transporting, mitochondrial F0 complex, subunit g	27425	Sense intronic
n277025	AK163579	-2.56939	2660	chr7	+	Odz4	NM_011858:I16	odd Oz/ten-m homolog 4 (Drosophila)	23966	Sense intronic
n288231	AK148769	-2.57011	2370	chr6	+	Grm7	NM_177328:I1	glutamate receptor, metabotropic 7	108073	Sense intronic
n276565	AK047105	-2.5707	2286	chr3	+	Ralyl	NM_001163328:I1	RALY RNA binding protein-like	76897	Sense intronic
n288904	AK032587	-2.57161	4006	chr2	+	Macrod2	NM_001013802:I5	MACRO domain containing 2	72899	Sense intronic
n263989	AK158713	-2.57161	1623	chr13	+	Dip2c	NM_001081426:I1	DIP2 disco-interacting protein 2 homolog C (Drosophila)	208440	Sense intronic
n273994	AK048945	-2.57465	4324	chr17	-	Slc8a1	NM_001112798:I2	solute carrier family 8 (sodium/calcium exchanger), member 1	20541	Sense intronic
n284002	AK037659	-2.57677	5528	chr13	-	Exoc2	NM_025588:I1	exocyst complex component 2	66482	Sense intronic
n291223	AK133444	-2.57677	2762	chr8	-	Cdyl2	NM_029441:I1	chromodomain protein, Y chromosome-like 2	75796	Sense intronic
n284879	AK036325	-2.57677	4474	chr10	-	Syn3	NM_013722:I7	synapsin III	27204	Sense intronic
n268414	AK053290	-2.57677	3567	chr3	+	Camk2d	NM_023813:I2	calcium/calmodulin-dependent protein kinase II, delta	108058	Sense intronic
n272534	AK141775	-2.57677	4298	chr15	-	Asap1	NM_010026:I3	ArfGAP with SH3 domain, ankyrin repeat and PH domain1	13196	Sense intronic
n275300	AK048198	-2.57677	4255	chr1	-	Dner	NM_152915:I1	delta/notch-like EGF-related receptor	227325	Sense intronic
n286384	AK136925	-2.57677	2166	chr2	-	Pde1a	NM_016744:I1	phosphodiesterase 1A, calmodulin-dependent	18573	Sense intronic
n286352	AK079106	-2.57677	4502	chr4	+	Bach2	NM_001109661:I1	BTB and CNC homology 2	12014	Sense intronic
n266586	AK089389	-2.57677	1260	chr18	+	Zfp532	NM_207255:I2	zinc finger protein 532	328977	Sense intronic
n264008	AK158654	-2.57677	1108	chr3	-	Nbea	NM_030595:I38	neurobeachin	26422	Sense intronic
n276479	AK163702	-2.57677	996	chr8	-	Csmd1	NM_053171:I1	CUB and Sushi multiple domains 1	94109	Sense intronic
n278533	AK044483	-2.57677	2235	chrX	+	Dmd	NM_007868:I41	dystrophin, muscular dystrophy	13405	Sense intronic
n279715	AK042852	-2.57677	2277	chr2	-	Lrp1b	NM_053011:I2	low density lipoprotein-related protein 1B (deleted in tumors)	94217	Sense intronic
n278843	AK043926	-2.57677	2029	chr8	-	Arhgap10	NM_030113:I19	Rho GTPase activating protein 10	78514	Sense intronic
n287043	AK078960	-2.57677	3010	chr5	-	Sorcs2	NM_030889:I3	sortilin-related VPS10 domain containing receptor 2	81840	Sense intronic
n278010	AK157755	-2.57677	1003	chr11	+	Mbtd1	NM_134012:I1	mbt domain containing 1	103537	Sense intronic
n282485	AK039509	-2.57677	1658	chr10	+	Cbara1	NM_144822:I5	mitochondrial calcium uptake 1	216001	Sense intronic
n269864	AK085848	-2.57677	2576	chr10	+	Stk11	NM_011492:I1	serine/threonine kinase 11	20869	Sense intronic
n273126	AK050249	-2.57677	3063	chr12	+	Gm5081	NM_001037746:I1	phosphoribosyl pyrophosphate synthetase 1-like 3	328099	Sense intronic
n290370	AK030854	-2.57677	2945	chr10	+	Map3k5	NM_008580:I11	mitogen-activated protein kinase kinase kinase 5	26408	Sense intronic
n289489	AK031874	-2.57677	977	chr19	-	Mgea5	NM_023799:I1	meningioma expressed antigen 5 (hyaluronidase)	76055	Sense intronic
n293669	AK028998	-2.57677	2596	chr2	-	Stam2	NM_019667:I1	signal transducing adaptor molecule (SH3 domain and ITAM motif) 2	56324	Sense intronic
n288794	AK135181	-2.5784	3370	chrX	+	Dach2	NM_001142570:I1	dachshund 2 (Drosophila)	93837	Sense intronic
n289056	AK078252	-2.58009	290	chr7	+	Dlg2	NM_011807:I1	membrane protein, palmitoylated 2 (MAGUK p55 subfamily member 2)	50997	Sense intronic
n277903	AK045221	-2.58219	2985	chr3	-	Kpna4	NM_008467:I1	karyopherin (importin) alpha 4	16649	Sense intronic
n269340	AK053030	-2.58219	2837	chr9	-	Pknox2	NM_001029838:I1	Pbx/knotted 1 homeobox 2	208076	Sense intronic
n273237	AK050013	-2.58468	2864	chr2	-	Ralgapa2	NM_001033348:I38	Ral GTPase activating protein, alpha subunit 2 (catalytic)	241694	Sense intronic
n265983	AK156424	-2.58704	3204	chr16	+	A2bp1	NM_021477:I4	RNA binding protein, fox-1 homolog (C. elegans) 1	268859	Sense intronic
n276573	AK047102	-2.58704	2679	chr5	+	Med13l	NM_172424:I4	mediator complex subunit 13-like	76199	Sense intronic
n268537	AK053217	-2.58704	990	chr6	+	Ubn2	NM_177185:I14	ubinuclein 2	320538	Sense intronic
n276707	AK046943	-2.58704	1222	chr18	-	Ppp2r2b	NM_027531:I1	protein phosphatase 2 (formerly 2A), regulatory subunit B (PR 52), beta isoform	72930	Sense intronic
n273980	AK082687	-2.58704	2665	chr6	+	Grid2	NM_008167:I2	glutamate receptor, ionotropic, delta 2	14804	Sense intronic
n286992	AK136650	-2.58704	1904	chr4	-	Zmym4	NM_001114399:I25	zinc finger, MYM-type 4	67785	Sense intronic
n282111	AK039876	-2.58704	1771	chr13	+	Elmo1	NM_080288:I14	engulfment and cell motility 1	140580	Sense intronic
n276254	AK140645	-2.58704	2742	chr1	+	Lpgat1	NM_172266:I2	lysophosphatidylglycerol acyltransferase 1	226856	Sense intronic
n282914	AK038935	-2.58818	2518	chr12	+	Nrxn3	NM_172544:I14	neurexin III	18191	Sense intronic
n285584	AK035415	-2.59015	4306	chr10	+	Atp2b1	NM_026482:I1	ATPase, Ca++ transporting, plasma membrane 1	67972	Sense intronic
n273558	AK141445	-2.59142	3532	chr8	+	Pcm1	NM_023662:I22	pericentriolar material 1	18536	Sense intronic
n269468	AK086249	-2.59142	2158	chr15	-	Csmd3	NM_001081391:I13	CUB and Sushi multiple domains 3	239420	Sense intronic
n271896	AK141950	-2.59142	4227	chr4	+	Gnb1	NM_008142:I1	guanine nucleotide binding protein (G protein), beta 1	14688	Sense intronic
n279882	AK042656	-2.59142	1873	chr5	+	Pcdh7	NM_001122758:I2	protocadherin 7	54216	Sense intronic
n285499	AK035477	-2.59142	2029	chr16	-	D16H22S680E	NM_138583:I1	DNA segment, Chr 16, human D22S680E, expressed	27883	Sense intronic
n279274	AK043343	-2.59142	1713	chr6	+	Itpr1	NM_010585:I53	inositol 1,4,5-trisphosphate receptor 1	16438	Sense intronic
n274017	AK048922	-2.59142	2080	chr5	+	Dpp6	NM_010075:I1	dipeptidylpeptidase 6	13483	Sense intronic
n281026	AK080128	-2.59142	791	chr4	+	Zcchc7	NM_138590:I6	zinc finger, CCHC domain containing 7	319885	Sense intronic
n288738	AK032753	-2.59421	1919	chr2	+	Plcb1	NM_001145830:I3	phospholipase C, beta 1	18795	Sense intronic
n284759	AK036558	-2.59645	3965	chr13	+	Arl15	NM_172595:I4	ADP-ribosylation factor-like 15	218639	Sense intronic
n281394	AK040646	-2.59645	3132	chr1	+	R3hdm1	NM_181750:I7	R3H domain 1 (binds single-stranded nucleic acids)	226412	Sense intronic
n279336	AK080540	-2.59724	1601	chr8	-	Galntl6	NM_175032:I1	UDP-N-acetyl-alpha-D-galactosamine:polypeptide N-acetylgalactosaminyltransferase-like 6	270049	Sense intronic
n277499	AK045730	-2.59773	3760	chr6	+	Cntnap2	NM_001004357:I1	contactin associated protein-like 2	66797	Sense intronic
n285590	AK137187	-2.59831	3094	chr5	+	Lphn3	NM_198702:I3	latrophilin 3	319387	Sense intronic
n284941	AK137405	-2.59949	3895	chr14	-	Pcdh9	NM_001081377:I1	protocadherin 9	211712	Sense intronic
n289108	AK134953	-2.6	3602	chr2	+	Scn2a1	NM_001099298:I2	sodium channel, voltage-gated, type II, alpha 1	110876	Sense intronic
n278987	AK043740	-2.60093	1615	chr18	+	Neto1	NM_144946:I4	neuropilin (NRP) and tolloid (TLL)-like 1	246317	Sense intronic
n285842	AK035126	-2.60231	2597	chr10	-	Stxbp5	NM_001081344:I20	syntaxin binding protein 5 (tomosyn)	78808	Sense intronic
n273012	AK050569	-2.60231	3033	chr17	-	Tbc1d5	NM_028162:I2	TBC1 domain family, member 5	72238	Sense intronic
n267863	AK054109	-2.60231	1976	chr8	-	Galntl6	NM_175032:I1	UDP-N-acetyl-alpha-D-galactosamine:polypeptide N-acetylgalactosaminyltransferase-like 6	270049	Sense intronic
n271576	AK142061	-2.60231	1992	chr11	+	Baiap2	NM_130862:I3	brain-specific angiogenesis inhibitor 1-associated protein 2	108100	Sense intronic
n282059	AK039943	-2.60231	2596	chr5	+	Klhl7	NM_001161800:I8	kelch-like 7 (Drosophila)	52323	Sense intronic
n276084	AK081132	-2.60231	3219	chr8	-	Large	NM_010687:I5	like-glycosyltransferase	16795	Sense intronic
n279282	AK139266	-2.60231	2099	chr18	-	Rit2	NM_009065:I4	Ras-like without CAAX 2	19762	Sense intronic
n270297	AK142532	-2.60231	2467	chr18	+	D18Ertd653e	NM_172631:I3	DNA segment, Chr 18, ERATO Doi 653, expressed	52662	Sense intronic
n422870	NULL	-2.60231	1219	chrX	+	Gprasp1	NM_001005385:I5	G protein-coupled receptor associated sorting protein 1	67298	Sense intronic
n278101	AK044832	-2.60231	2091	chr1	+	Clasp1	NM_177548:I28	CLIP associating protein 1	76707	Sense intronic
n284996	AK036150	-2.60231	4861	chr18	+	Camk4	NM_009793:I1	calcium/calmodulin-dependent protein kinase IV	12326	Sense intronic
n278705	AK044159	-2.60231	1355	chr7	-	Stx1b	NM_024414:I4	syntaxin 1B	56216	Sense intronic
n265883	AK089833	-2.60231	1516	chr16	+	Mrps6	NM_080456:I1	mitochondrial ribosomal protein S6	121022	Sense intronic
n293980	AK076241	-2.60231	2968	chr7	-	2310057M21Rik	NM_026655:I4	RIKEN cDNA 2310057M21 gene	68277	Sense intronic
n276575	AK047099	-2.60231	2448	chr9	+	Rora	NM_013646:I1	RAR-related orphan receptor alpha	19883	Sense intronic
n289404	AK134682	-2.60231	4551	chr7	+	Luzp2	NM_178705:I1	leucine zipper protein 2	233271	Sense intronic
n271301	AK142123	-2.60316	4675	chr6	+	Kcnd2	NM_019697:I1	potassium voltage-gated channel, Shal-related family, member 2	16508	Sense intronic
n288280	AK148676	-2.60814	3195	chr8	-	Large	NM_010687:I1	like-glycosyltransferase	16795	Sense intronic
n283590	AK038102	-2.60814	3564	chr2	-	Ctnnd1	NM_001085449:I1	catenin (cadherin associated protein), delta 1	12388	Sense intronic
n285003	AK036140	-2.60814	4642	chr5	-	Auts2	NM_177047:I5	autism susceptibility candidate 2	319974	Sense intronic
n273303	AK141561	-2.6088	3308	chr3	+	Unc5c	NM_009472:I1	unc-5 homolog C (C. elegans)	22253	Sense intronic
n284526	AK137683	-2.60919	2383	chr2	+	Phf21a	NM_001109690:I3	PHD finger protein 21A	192285	Sense intronic
n273252	AK021275	-2.60964	1102	chr3	+	Tnik	NM_001163009:I2	TRAF2 and NCK interacting kinase	665113	Sense intronic
n286162	AK034719	-2.60964	2093	chr11	-	Odz2	NM_011856:I2	odd Oz/ten-m homolog 2 (Drosophila)	23964	Sense intronic
n284980	AK036178	-2.60977	4436	chr11	-	Odz2	NM_011856:I2	odd Oz/ten-m homolog 2 (Drosophila)	23964	Sense intronic
n279325	AK043296	-2.61072	3700	chr3	-	Nbea	NM_030595:I1	neurobeachin	26422	Sense intronic
n283918	AK037722	-2.61072	4454	chr18	+	Camk4	NM_009793:I4	calcium/calmodulin-dependent protein kinase IV	12326	Sense intronic
n279450	AK043181	-2.61072	1425	chr7	+	Dlg2	NM_011807:I2	membrane protein, palmitoylated 2 (MAGUK p55 subfamily member 2)	50997	Sense intronic
n272369	AK083797	-2.61072	3933	chr4	-	Ptprf	NM_011213:I7	protein tyrosine phosphatase, receptor type, F	19268	Sense intronic
n273975	AK048966	-2.61139	4034	chr14	-	Pcdh9	NM_001081377:I1	protocadherin 9	211712	Sense intronic
n295660	AK008913	-2.6121	1644	chr5	+	Slc4a4	NM_018760:I7	solute carrier family 4 (anion exchanger), member 4	54403	Sense intronic
n286627	AK034035	-2.61218	2651	chr5	+	Pclo	NM_001110796:I3	piccolo (presynaptic cytomatrix protein)	26875	Sense intronic
n276747	AK046894	-2.61311	3880	chr9	+	Rora	NM_013646:I1	RAR-related orphan receptor alpha	19883	Sense intronic
n273494	AK141485	-2.61425	2728	chr6	-	Cacna1c	NM_001159533:I3	calcium channel, voltage-dependent, L type, alpha 1C subunit	12288	Sense intronic
n277817	AK139998	-2.61491	2132	chr10	+	Ank3	NM_170690:I1	ankyrin 3, epithelial	11735	Sense intronic
n290917	AK077342	-2.61741	2570	chr5	+	Lrrc8c	NM_133897:I3	leucine rich repeat containing 8 family, member C	100604	Sense intronic
n283965	AK037688	-2.61741	1509	chr9	+	Cadm1	NM_018770:I1	cell adhesion molecule 1	54725	Sense intronic
n268808	AK086969	-2.61741	2740	chr19	-	9930021J03Rik	NM_172836:I1	RIKEN cDNA 9930021J03 gene	240613	Sense intronic
n278347	AK044777	-2.61741	1002	chr6	-	Chchd3	NM_025336:I4	coiled-coil-helix-coiled-coil-helix domain containing 3	66075	Sense intronic
n274489	AK082197	-2.61741	1309	chr14	-	Ppp3cb	NM_008914:I12	protein phosphatase 3, catalytic subunit, beta isoform	19056	Sense intronic
n273488	AK083045	-2.61741	6555	chr18	-	Cdh2	NM_007664:I2	cadherin 2	12558	Sense intronic
n272682	AK083533	-2.61741	3366	chr6	+	Lancl2	NM_133737:I6	LanC (bacterial lantibiotic synthetase component C)-like 2	71835	Sense intronic
n271322	AK084420	-2.61741	3993	chr18	+	Ankhd1	NM_175375:I10	ankyrin repeat and KH domain containing 1	108857	Sense intronic
n268640	AK087172	-2.61741	1304	chr18	-	Setbp1	NM_053099:I2	SET binding protein 1	240427	Sense intronic
n267198	AK088904	-2.61741	4593	chr13	+	Fars2	NM_001039189:I3	phenylalanine-tRNA synthetase 2 (mitochondrial)	69955	Sense intronic
n281772	AK040223	-2.61741	2865	chr15	+	Vps13b	NM_177151:I43	vacuolar protein sorting 13B (yeast)	666173	Sense intronic
n286755	AK033859	-2.61741	2330	chr8	+	2015-03-01	NM_001166372:I2	membrane-associated ring finger (C3HC4) 1	72925	Sense intronic
n273664	AK141323	-2.61741	3019	chr1	-	1700025G04Rik	NM_197990:I3	RIKEN cDNA 1700025G04 gene	69399	Sense intronic
n271711	AK051827	-2.61908	2392	chr12	-	Mdga2	NM_207010:I1	MAM domain containing glycosylphosphatidylinositol anchor 2	320772	Sense intronic
n263911	AK158981	-2.61972	2177	chr11	-	Odz2	NM_011856:I2	odd Oz/ten-m homolog 2 (Drosophila)	23964	Sense intronic
n290152	AK031031	-2.62117	4357	chr1	+	2310035C23Rik	NM_173187:I11	RIKEN cDNA 2310035C23 gene	227446	Sense intronic
n269459	AK053019	-2.62287	2673	chr14	+	Thrb	NM_001113417:I2	thyroid hormone receptor beta	21834	Sense intronic
n282527	AK138510	-2.62287	1306	chr6	+	Zfml	NM_001166371:I20	zinc finger, matrin-like	18139	Sense intronic
n272395	AK083777	-2.62287	1594	chr6	-	Iqsec1	NM_001134384:I1	IQ motif and Sec7 domain 1	232227	Sense intronic
n293942	AK028486	-2.62384	2756	chr2	+	Macrod2	NM_001013802:I5	MACRO domain containing 2	72899	Sense intronic
n268130	AK143156	-2.62447	5161	chr10	+	Slc35f1	NM_178675:I1	solute carrier family 35, member F1	215085	Sense intronic
n274929	AK048548	-2.62523	2459	chr15	-	Ext1	NM_010162:I1	exostoses (multiple) 1	14042	Sense intronic
n271849	AK141978	-2.62568	6074	chr18	+	Chsy3	NM_001081328:I2	chondroitin sulfate synthase 3	78923	Sense intronic
n279411	AK139215	-2.6274	5212	chr14	-	Pcdh9	NM_001081377:I3	protocadherin 9	211712	Sense intronic
n271828	AK141984	-2.6274	3052	chr6	-	Ctnna2	NM_009819:I7	catenin (cadherin associated protein), alpha 2	12386	Sense intronic
n289703	AK134450	-2.6274	3056	chr17	+	Ergic1	NM_026170:I9	endoplasmic reticulum-golgi intermediate compartment (ERGIC) 1	67458	Sense intronic
n278122	AK080770	-2.6274	1136	chr10	-	Usp15	NM_027604:I8	ubiquitin specific peptidase 15	14479	Sense intronic
n280237	AK042185	-2.6274	1683	chr2	+	Ambra1	NM_001080754:I1	autophagy/beclin 1 regulator 1	228361	Sense intronic
n268860	AK142939	-2.6274	2602	chr13	-	Cdk13	NM_027118:I7	cyclin-dependent kinase 13	69562	Sense intronic
n265944	AK156482	-2.6274	2855	chr8	-	Unc5d	NM_153135:I1	unc-5 homolog D (C. elegans)	210801	Sense intronic
n268112	AK053670	-2.6274	2866	chr11	+	Gfpt2	NM_013529:I2	glutamine fructose-6-phosphate transaminase 2	14584	Sense intronic
n280748	AK041401	-2.6274	1839	chr3	+	Fbxw7	NM_001177773:I1	F-box and WD-40 domain protein 7	50754	Sense intronic
n281794	AK040201	-2.6274	1222	chr13	+	Wdr41	NM_172590:I5	WD repeat domain 41	218460	Sense intronic
n285487	AK035489	-2.6274	3288	chr2	+	Ptpra	NM_008980:I6	protein tyrosine phosphatase, receptor type, A	19262	Sense intronic
n276256	AK140644	-2.6274	2794	chr2	-	D430041D05Rik	NM_001033347:I1	RIKEN cDNA D430041D05 gene	241589	Sense intronic
n286822	AK079039	-2.6274	984	chr6	-	Foxp1	NM_053202:I1	forkhead box P1	108655	Sense intronic
n273436	AK049779	-2.6274	2724	chr2	-	Meis2	NM_001159567:I8	Meis homeobox 2	17536	Sense intronic
n290659	AK017539	-2.6274	1675	chr19	-	Sorbs1	NM_009166:I2	sorbin and SH3 domain containing 1	20411	Sense intronic
n275097	AK140882	-2.62791	4642	chr18	-	Ppp2r2b	NM_027531:I1	protein phosphatase 2 (formerly 2A), regulatory subunit B (PR 52), beta isoform	72930	Sense intronic
n273932	AK049025	-2.6305	4181	chr8	+	Spock3	NM_023689:I3	sparc/osteonectin, cwcv and kazal-like domains proteoglycan 3	72902	Sense intronic
n271985	AK164353	-2.63122	5856	chr18	-	Zfp608	NM_175751:I2	zinc finger protein 608	269023	Sense intronic
n271381	AK052026	-2.63122	4523	chrX	-	Cask	NM_009806:I11	calcium/calmodulin-dependent serine protein kinase (MAGUK family)	12361	Sense intronic
n286781	AK136777	-2.63208	3755	chr16	+	A2bp1	NM_021477:I5	RNA binding protein, fox-1 homolog (C. elegans) 1	268859	Sense intronic
n289963	AK077887	-2.63449	2526	chr17	-	Efna5	NM_010109:I1	ephrin A5	13640	Sense intronic
n285997	AK034965	-2.63449	2570	chr15	-	Asap1	NM_010026:I4	ArfGAP with SH3 domain, ankyrin repeat and PH domain1	13196	Sense intronic
n268768	AK087026	-2.63449	2484	chr13	-	Adcy2	NM_153534:I1	adenylate cyclase 2	210044	Sense intronic
n286262	AK034603	-2.63449	2253	chr1	-	Ncoa2	NM_008678:I9	nuclear receptor coactivator 2	17978	Sense intronic
n280320	AK042078	-2.63449	1951	chr3	-	Magi3	NM_133853:I1	membrane associated guanylate kinase, WW and PDZ domain containing 3	99470	Sense intronic
n288862	AK078347	-2.63449	2082	chr8	-	Ankrd11	NM_001081379:I2	ankyrin repeat domain 11	77087	Sense intronic
n268191	AK021381	-2.63449	1235	chr11	-	Strada	NM_028126:I2	STE20-related kinase adaptor alpha	72149	Sense intronic
n273378	AK049914	-2.63449	4061	chr16	-	Apod	NM_007470:I3	apolipoprotein D	11815	Sense intronic
n283236	AK138178	-2.63449	2102	chr15	+	Cdh10	NM_009865:I1	cadherin 10	320873	Sense intronic
n275855	AK047744	-2.63642	1327	chr2	+	Cacnb2	NM_023116:I6	calcium channel, voltage-dependent, beta 2 subunit	12296	Sense intronic
n284346	AK037291	-2.63642	2561	chr6	-	Kras	NM_021284:I2	v-Ki-ras2 Kirsten rat sarcoma viral oncogene homolog	16653	Sense intronic
n283220	AK138194	-2.63978	2660	chr1	+	Ildr2	NM_001164528:I6	immunoglobulin-like domain containing receptor 2	100039795	Sense intronic
n275929	AK047690	-2.63978	1695	chr1	+	Mtap2	NM_008632:I6	microtubule-associated protein 2	17756	Sense intronic
n277157	AK046258	-2.63978	1621	chr15	+	Ank	NM_020332:I1	progressive ankylosis	11732	Sense intronic
n279667	AK042914	-2.63978	2657	chr1	+	Plcl1	NM_001114663:I1	phospholipase C-like 1	227120	Sense intronic
n272424	AK141801	-2.63978	2476	chr15	-	Tmem65	NM_175212:I1	transmembrane protein 65	74868	Sense intronic
n285036	AK036087	-2.63978	2185	chr2	-	Cacnb4	NM_001037099:I2	calcium channel, voltage-dependent, beta 4 subunit	12298	Sense intronic
n285786	AK035202	-2.63978	2019	chr16	+	Ufd1l	NR_028403:I11	ubiquitin fusion degradation 1 like	22230	Sense intronic
n274548	AK141035	-2.64075	561	chr14	-	Nrg3	NM_001190188:I1	neuregulin 3	18183	Sense intronic
n277200	AK046200	-2.64332	2642	chr1	-	Dnm3	NM_001038619:I17	dynamin 3	103967	Sense intronic
n266807	AK154791	-2.64389	4014	chr6	-	Pot1a	NM_133931:I5	protection of telomeres 1A	101185	Sense intronic
n268875	AK086901	-2.64389	3281	chr2	+	Ubr3	NM_177783:I5	ubiquitin protein ligase E3 component n-recognin 3	68795	Sense intronic
n284894	AK036305	-2.64389	1568	chr9	+	Kirrel3	NM_026324:I1	kin of IRRE like 3 (Drosophila)	67703	Sense intronic
n285851	AK035121	-2.64389	2569	chr5	+	Pcdh7	NM_001122758:I1	protocadherin 7	54216	Sense intronic
n269237	AK086488	-2.64389	3596	chr2	-	Slc25a12	NM_172436:I4	solute carrier family 25 (mitochondrial carrier, Aralar), member 12	78830	Sense intronic
n284377	AK037259	-2.64389	2086	chr2	+	Phf21a	NM_001109690:I3	PHD finger protein 21A	192285	Sense intronic
n267547	AK143392	-2.64389	3142	chr12	+	Rbm25	NM_027349:I18	RNA binding motif protein 25	67039	Sense intronic
n279166	AK080577	-2.64389	2816	chr19	+	Btrc	NM_001037758:I1	beta-transducin repeat containing protein	12234	Sense intronic
n281595	AK138864	-2.64389	2763	chr3	-	Phc3	NM_001165956:I3	polyhomeotic-like 3 (Drosophila)	241915	Sense intronic
n283454	AK038251	-2.64561	1156	chr2	-	Celf2	NM_001160293:I5	CUGBP, Elav-like family member 2	14007	Sense intronic
n286322	AK136943	-2.64561	3337	chr1	-	Dpp10	NM_199021:I1	dipeptidylpeptidase 10	269109	Sense intronic
n269639	AK086086	-2.64716	2176	chr10	-	Syt1	NM_009306:I9	synaptotagmin I	20979	Sense intronic
n280961	AK080204	-2.64716	2514	chr7	+	Picalm	NM_146194:I20	phosphatidylinositol binding clathrin assembly protein	233489	Sense intronic
n288104	AK149030	-2.64716	1017	chr2	-	Lrp1b	NM_053011:I2	low density lipoprotein-related protein 1B (deleted in tumors)	94217	Sense intronic
n276574	AK047098	-2.64716	2020	chr9	-	Arpp21	NM_001177616:I17	cyclic AMP-regulated phosphoprotein, 21	74100	Sense intronic
n280548	AK041714	-2.64716	2439	chr14	+	Dhrs4	NM_030686:I2	dehydrogenase/reductase (SDR family) member 4	28200	Sense intronic
n286133	AK034763	-2.64716	2620	chr5	-	Ankrd17	NM_030886:I16	ankyrin repeat domain 17	81702	Sense intronic
n282900	AK038959	-2.64716	2342	chr9	-	Fat3	NM_001080814:I2	FAT tumor suppressor homolog 3 (Drosophila)	270120	Sense intronic
n275445	AK081516	-2.64716	2107	chr1	-	Bat2l2	NM_001081290:I1	proline-rich coiled-coil 2C	226562	Sense intronic
n272390	AK083781	-2.64921	3951	chr4	+	Runx1t1	NM_001111026:I1	runt-related transcription factor 1; translocated to, 1 (cyclin D-related)	12395	Sense intronic
n266822	AK154730	-2.64984	3791	chr2	+	Mbd5	NM_029924:I1	methyl-CpG binding domain protein 5	109241	Sense intronic
n265459	AK172454	-2.64984	4259	chr2	-	Caprin1	NM_001111290:I1	cell cycle associated protein 1	53872	Sense intronic
n277289	AK046061	-2.64984	3887	chr11	+	Ssh2	NM_177710:I1	slingshot homolog 2 (Drosophila)	237860	Sense intronic
n284699	AK036682	-2.64984	3130	chr12	+	Atxn7l1	NM_028139:I3	ataxin 7-like 1	380753	Sense intronic
n283640	AK038055	-2.651	2732	chrX	+	Rps6ka3	NM_148945:I2	ribosomal protein S6 kinase polypeptide 3	110651	Sense intronic
n273405	AK049851	-2.65154	2406	chr18	-	Ppp2r2b	NM_027531:I1	protein phosphatase 2 (formerly 2A), regulatory subunit B (PR 52), beta isoform	72930	Sense intronic
n275728	AK047812	-2.65206	1451	chr15	-	Trps1	NM_032000:I4	trichorhinophalangeal syndrome I (human)	83925	Sense intronic
n269335	AK086381	-2.65206	1761	chr2	-	Gpcpd1	NM_028802:I2	glycerophosphocholine phosphodiesterase GDE1 homolog (S. cerevisiae)	74182	Sense intronic
n288185	AK148861	-2.65206	2606	chr14	+	Arhgef3	NM_027871:I2	Rho guanine nucleotide exchange factor (GEF) 3	71704	Sense intronic
n272876	AK050739	-2.65394	3320	chr2	-	Nr6a1	NM_010264:I3	nuclear receptor subfamily 6, group A, member 1	14536	Sense intronic
n274459	AK048729	-2.65478	3099	chr2	-	Celf2	NM_001110230:I3	CUGBP, Elav-like family member 2	14007	Sense intronic
n275522	AK081490	-2.65555	1724	chr6	-	Jazf1	NM_173406:I1	JAZF zinc finger 1	231986	Sense intronic
n290418	AK030826	-2.65555	2628	chr8	+	Ctcf	NM_181322:I2	CCCTC-binding factor	13018	Sense intronic
n280012	AK042501	-2.65555	1897	chr13	-	Ipo11	NM_029665:I24	importin 11	76582	Sense intronic
n285929	AK035046	-2.65694	2273	chr16	-	Alcam	NM_009655:I1	activated leukocyte cell adhesion molecule	11658	Sense intronic
n277426	AK045843	-2.65694	3773	chr19	-	Prkg1	NM_001013833:I2	protein kinase, cGMP-dependent, type I	19091	Sense intronic
n283718	AK037960	-2.65816	3364	chr11	-	Prkca	NM_011101:I3	protein kinase C, alpha	18750	Sense intronic
n269145	AK086585	-2.65816	2520	chr14	+	Tsc22d1	NM_207652:I1	TSC22 domain family, member 1	21807	Sense intronic
n269806	AK142722	-2.65816	4191	chr19	+	Trpm3	NM_001035243:I1	transient receptor potential cation channel, subfamily M, member 3	226025	Sense intronic
n288909	AK032581	-2.65923	4173	chr17	+	Dlgap1	NM_001128181:I4	discs, large (Drosophila) homolog-associated protein 1	224997	Sense intronic
n269533	AK053003	-2.66209	3688	chr13	+	Phactr1	NM_001005740:I1	phosphatase and actin regulator 1	218194	Sense intronic
n282561	AK039420	-2.66313	2442	chr6	-	Cttnbp2	NM_080285:I2	cortactin binding protein 2	30785	Sense intronic
n272756	AK050875	-2.66448	3312	chr1	-	Bai3	NM_175642:I2	brain-specific angiogenesis inhibitor 3	210933	Sense intronic
n288661	AK135292	-2.66517	3582	chr5	+	Lphn3	NM_198702:I7	latrophilin 3	319387	Sense intronic
n270905	AK084765	-2.66517	1776	chr16	-	Alcam	NM_009655:I11	activated leukocyte cell adhesion molecule	11658	Sense intronic
n286408	AK034392	-2.66754	4576	chr15	-	Csmd3	NM_001081391:I7	CUB and Sushi multiple domains 3	239420	Sense intronic
n288719	AK032779	-2.66827	3102	chr9	-	Ncam1	NM_001113204:I1	neural cell adhesion molecule 1	17967	Sense intronic
n283169	AK138256	-2.6687	1588	chr14	-	Pcdh9	NM_001081377:I2	protocadherin 9	211712	Sense intronic
n293579	AK029200	-2.67075	2550	chr18	+	D18Ertd653e	NM_172631:I1	DNA segment, Chr 18, ERATO Doi 653, expressed	52662	Sense intronic
n284930	AK036246	-2.67631	30	chr6	+	Grid2	NM_008167:I2	glutamate receptor, ionotropic, delta 2	14804	Sense intronic
n275742	AK047803	-2.67631	1956	chr6	+	Cntnap2	NM_001004357:I8	contactin associated protein-like 2	66797	Sense intronic
n270169	AK052740	-2.67631	1486	chr1	-	Cacna1e	NM_009782:I7	calcium channel, voltage-dependent, R type, alpha 1E subunit	12290	Sense intronic
n271241	AK052138	-2.67631	4956	chr19	-	Ablim1	NM_178688:I6	actin-binding LIM protein 1	226251	Sense intronic
n265234	AK172671	-2.67631	1771	chr16	-	Grik1	NM_146072:I13	glutamate receptor, ionotropic, kainate 1	14805	Sense intronic
n267979	AK053933	-2.67631	3690	chr2	+	BC052040	NM_001145898:I10	cDNA sequence BC052040	399568	Sense intronic
n277472	AK045773	-2.67631	2111	chr5	+	Lhfpl3	NM_001081231:I1	lipoma HMGIC fusion partner-like 3	269629	Sense intronic
n274275	AK141098	-2.67631	4787	chr6	+	Grid2	NM_008167:I2	glutamate receptor, ionotropic, delta 2	14804	Sense intronic
n281697	AK138820	-2.67631	1710	chr1	-	Smyd3	NM_027188:I5	SET and MYND domain containing 3	69726	Sense intronic
n285778	AK035208	-2.67631	3479	chr1	-	Pkhd1	NM_153179:I66	polycystic kidney and hepatic disease 1	241035	Sense intronic
n274394	AK141074	-2.67631	4660	chr6	+	Nxph1	NM_008751:I1	neurexophilin 1	18231	Sense intronic
n288635	AK032856	-2.67631	2904	chr11	-	Ypel2	NM_001005341:I2	yippee-like 2 (Drosophila)	77864	Sense intronic
n284159	AK162749	-2.67631	4171	chr18	-	Slc26a2	NM_007885:I1	solute carrier family 26 (sulfate transporter), member 2	13521	Sense intronic
n264039	AK158565	-2.67631	1482	chr14	+	Enox1	NM_172813:I5	ecto-NOX disulfide-thiol exchanger 1	239188	Sense intronic
n269160	AK142883	-2.67631	2593	chr5	-	Ldb2	NM_010698:I1	LIM domain binding 2	16826	Sense intronic
n291947	AK161419	-2.67631	1957	chr15	+	Vps13b	NM_177151:I19	vacuolar protein sorting 13B (yeast)	666173	Sense intronic
n282269	AK079655	-2.67631	1543	chr16	-	App	NM_007471:I12	amyloid beta (A4) precursor protein	11820	Sense intronic
n282526	AK138509	-2.67631	1097	chr10	-	Nkain2	NM_001013411:I1	Na+/K+ transporting ATPase interacting 2	432450	Sense intronic
n283357	AK038368	-2.67631	3096	chr4	+	Foxj3	NM_172699:I1	forkhead box J3	230700	Sense intronic
n285026	AK036104	-2.67631	3857	chrX	-	Syn1	NM_013680:I5	synapsin I	20964	Sense intronic
n270826	AK084863	-2.67631	3244	chr16	+	A2bp1	NM_021477:I5	RNA binding protein, fox-1 homolog (C. elegans) 1	268859	Sense intronic
n274187	AK082568	-2.67631	1646	chr7	+	Shank2	NM_001113373:I7	SH3/ankyrin domain gene 2	210274	Sense intronic
n274913	AK081747	-2.67631	2137	chr11	-	Ccdc85a	NM_001166661:I3	coiled-coil domain containing 85A	216613	Sense intronic
n272270	AK083864	-2.67631	2229	chr8	-	Klhl2	NM_178633:I1	kelch-like 2, Mayven (Drosophila)	77113	Sense intronic
n269853	AK164806	-2.67631	3306	chr10	-	Nav3	NM_001081035:I5	neuron navigator 3	260315	Sense intronic
n282804	AK138407	-2.67631	3230	chr9	-	Ntm	NM_172290:I2	neurotrimin	235106	Sense intronic
n271911	AK051748	-2.67631	3049	chr9	-	Clstn2	NM_022319:I2	calsyntenin 2	64085	Sense intronic
n271459	AK084357	-2.67631	3093	chr17	+	Zfand3	NM_148926:I1	zinc finger, AN1-type domain 3	21769	Sense intronic
n266243	AK089669	-2.67631	1467	chr9	-	Ntm	NM_172290:I1	neurotrimin	235106	Sense intronic
n288973	AK135081	-2.67631	2478	chr16	-	Epha6	NM_007938:I14	Eph receptor A6	13840	Sense intronic
n272579	AK083620	-2.67631	2787	chr8	-	Elavl1	NM_010485:I2	ELAV (embryonic lethal, abnormal vision)-like 1 (Hu antigen R)	15568	Sense intronic
n267025	AK143748	-2.67631	5728	chr15	-	Samd12	NM_177225:I4	sterile alpha motif domain containing 12	320679	Sense intronic
n274623	AK048668	-2.67631	4154	chr2	-	Nr6a1	NM_010264:I3	nuclear receptor subfamily 6, group A, member 1	14536	Sense intronic
n293759	AK028771	-2.67631	3011	chr6	-	Rmnd5a	NM_024288:I1	required for meiotic nuclear division 5 homolog A (S. cerevisiae)	68477	Sense intronic
n278944	AK043797	-2.67631	1579	chr4	-	Lingo2	NM_001166000:I3	leucine rich repeat and Ig domain containing 2	242384	Sense intronic
n279510	AK043118	-2.67631	1629	chr10	-	Grik2	NM_010349:I2	glutamate receptor, ionotropic, kainate 2 (beta 2)	14806	Sense intronic
n268688	AK142986	-2.67631	4958	chr10	-	Plxnc1	NM_018797:I9	plexin C1	54712	Sense intronic
n285045	AK036076	-2.67631	2855	chr10	-	Grm1	NM_001114333:I2	glutamate receptor, metabotropic 1	14816	Sense intronic
n280847	AK080255	-2.67631	1530	chr3	-	Zfand1	NM_025512:I1	zinc finger, AN1-type domain 1	66361	Sense intronic
n280315	AK042085	-2.67631	3521	chr14	+	Adk	NM_134079:I4	adenosine kinase	11534	Sense intronic
n287169	AK018604	-2.67631	1942	chr19	-	Sorbs1	NM_009166:I2	sorbin and SH3 domain containing 1	20411	Sense intronic
n290231	AK134188	-2.67631	2724	chr7	+	Prkcb	NM_008855:I5	protein kinase C, beta	18751	Sense intronic
n276850	AK046744	-2.67631	879	chr14	+	Erc2	NM_177814:I15	ELKS/RAB6-interacting/CAST family member 2	238988	Sense intronic
n272616	AK141746	-2.67631	2521	chr6	-	Rybp	NM_019743:I2	RING1 and YY1 binding protein	56353	Sense intronic
n287178	AK018589	-2.67631	1318	chr15	-	Asap1	NM_010026:I3	ArfGAP with SH3 domain, ankyrin repeat and PH domain1	13196	Sense intronic
n279083	AK043593	-2.67631	3107	chr17	+	Dlgap1	NM_177639:I2	discs, large (Drosophila) homolog-associated protein 1	224997	Sense intronic
n288715	AK135232	-2.67631	3022	chrX	-	Enox2	NM_145951:I2	ecto-NOX disulfide-thiol exchanger 2	209224	Sense intronic
n269543	AK086172	-2.67631	2205	chr11	-	Csnk1d	NM_139059:I2	casein kinase 1, delta	104318	Sense intronic
n288267	AK148699	-2.67631	1840	chr16	+	A2bp1	NM_021477:I5	RNA binding protein, fox-1 homolog (C. elegans) 1	268859	Sense intronic
n274501	AK163889	-2.67631	5577	chr3	-	Nbea	NM_030595:I41	neurobeachin	26422	Sense intronic
n293847	AK028594	-2.67631	2821	chr18	+	Tcf4	NM_001083967:I6	transcription factor 7 like 2, T cell specific, HMG box	21416	Sense intronic
n274064	AK141159	-2.67631	5212	chr16	-	Epha3	NM_010140:I3	Eph receptor A3	13837	Sense intronic
n290528	AK017791	-2.67631	848	chr12	-	Strn3	NM_001172098:I7	striatin, calmodulin binding protein 3	94186	Sense intronic
n284889	AK137426	-2.68042	2569	chr3	+	Negr1	NM_001039094:I1	neuronal growth regulator 1	320840	Sense intronic
n289148	AK032291	-2.68251	2323	chr10	-	Grik2	NM_001111268:I12	glutamate receptor, ionotropic, kainate 2 (beta 2)	14806	Sense intronic
n272242	AK083869	-2.68257	4614	chr11	-	Spnb2	NM_175836:I1	spectrin beta 2	20742	Sense intronic
n283228	AK038533	-2.68382	2901	chr8	-	Csmd1	NM_053171:I1	CUB and Sushi multiple domains 1	94109	Sense intronic
n275600	AK140778	-2.68503	5938	chr3	-	Nbea	NM_030595:I1	neurobeachin	26422	Sense intronic
n289202	AK032222	-2.68559	2533	chr16	-	Fgf12	NM_010199:I4	fibroblast growth factor 12	14167	Sense intronic
n277436	AK045831	-2.68559	3468	chr5	+	Ppp1cb	NM_172707:I1	protein phosphatase 1, catalytic subunit, beta isoform	19046	Sense intronic
n286095	AK034812	-2.6888	1609	chr13	+	Ccnh	NM_023243:I4	cyclin H	66671	Sense intronic
n282903	AK038951	-2.68898	2967	chr17	-	Slc8a1	NM_001112798:I2	solute carrier family 8 (sodium/calcium exchanger), member 1	20541	Sense intronic
n281704	AK138816	-2.68956	3301	chr16	+	A2bp1	NM_021477:I4	RNA binding protein, fox-1 homolog (C. elegans) 1	268859	Sense intronic
n294344	AK013843	-2.68998	1408	chr2	+	Cacnb2	NM_023116:I2	calcium channel, voltage-dependent, beta 2 subunit	12296	Sense intronic
n268709	AK142975	-2.69182	5521	chr18	+	Tcf4	NM_013685:I8	transcription factor 7 like 2, T cell specific, HMG box	21416	Sense intronic
n271434	AK051998	-2.69423	2288	chr6	-	Tmcc1	NM_177412:I3	transmembrane and coiled coil domains 1	330401	Sense intronic
n284163	AK037499	-2.69677	4514	chr5	-	Pitpnm2	NM_011256:I1	phosphatidylinositol transfer protein, membrane-associated 2	19679	Sense intronic
n272800	AK083466	-2.69677	4456	chr9	-	Arih1	NM_019927:I1	ariadne ubiquitin-conjugating enzyme E2 binding protein homolog 1 (Drosophila)	23806	Sense intronic
n279945	AK042585	-2.69833	1271	chr10	-	Nkain2	NM_001013411:I1	Na+/K+ transporting ATPase interacting 2	432450	Sense intronic
n286125	AK137012	-2.69833	2468	chr8	-	Csmd1	NM_053171:I1	CUB and Sushi multiple domains 1	94109	Sense intronic
n286728	AK033883	-2.69833	3235	chr7	+	Grm5	NM_001143834:I8	glutamate receptor, metabotropic 5	108071	Sense intronic
n271837	AK051787	-2.69967	2188	chr11	-	Odz2	NM_011856:I2	odd Oz/ten-m homolog 2 (Drosophila)	23964	Sense intronic
n290252	AK030938	-2.70016	2848	chr4	+	Pde4b	NM_019840:I6	phosphodiesterase 4B, cAMP specific	18578	Sense intronic
n279379	AK043245	-2.70118	2071	chr6	+	Fam190a	NM_183310:I10	family with sequence similarity 190, member A	232035	Sense intronic
n289808	AK031580	-2.70488	1854	chr6	-	Kcmf1	NM_019715:I1	potassium channel modulatory factor 1	74287	Sense intronic
n264639	AK165794	-2.70488	810	chr3	-	Nbea	NM_030595:I1	neurobeachin	26422	Sense intronic
n283191	AK138225	-2.70488	2278	chr12	+	Arhgap5	NM_009706:I1	Rho GTPase activating protein 5	11855	Sense intronic
n283288	AK038463	-2.70585	3068	chr4	+	Atg4c	NM_001145967:I9	autophagy related 4C, cysteine peptidase	242557	Sense intronic
n266091	AK156287	-2.70802	5145	chr9	-	Arhgef12	NM_027144:I1	Rho guanine nucleotide exchange factor (GEF) 12	69632	Sense intronic
n271578	AK051906	-2.70802	3424	chr18	-	Dcc	NM_007831:I1	deleted in colorectal carcinoma	13176	Sense intronic
n267516	AK054459	-2.70802	2380	chr7	+	Odz4	NM_011858:I1	odd Oz/ten-m homolog 4 (Drosophila)	23966	Sense intronic
n286215	AK034660	-2.70802	3361	chr3	-	Nbea	NM_030595:I31	neurobeachin	26422	Sense intronic
n272384	AK141814	-2.70986	4421	chr5	+	Cacna2d1	NM_001110846:I1	calcium channel, voltage-dependent, alpha2/delta subunit 1	12293	Sense intronic
n273361	AK049941	-2.71145	3075	chr11	-	Odz2	NM_011856:I2	odd Oz/ten-m homolog 2 (Drosophila)	23964	Sense intronic
n268625	AK087192	-2.71193	2103	chr8	-	Smad1	NM_008539:I2	SMAD family member 1	17125	Sense intronic
n274201	AK082545	-2.71193	1030	chr3	-	Lrrc7	NM_001081358:I1	leucine rich repeat containing 7	242274	Sense intronic
n284641	AK036777	-2.71193	2791	chr9	+	Sacm1l	NM_030692:I1	SAC1 (suppressor of actin mutations 1, homolog)-like (S. cerevisiae)	83493	Sense intronic
n290018	AK020045	-2.71193	1212	chr5	+	Cpeb2	NM_001177379:I4	cytoplasmic polyadenylation element binding protein 2	231207	Sense intronic
n283300	AK038447	-2.71283	3386	chr19	-	Rfx3	NM_011265:I1	regulatory factor X, 3 (influences HLA class II expression)	19726	Sense intronic
n269298	AK142843	-2.71346	2458	chr16	+	Ncam2	NM_010954:I1	neural cell adhesion molecule 2	17968	Sense intronic
n271318	AK052080	-2.71584	1726	chr17	-	Nrxn1	NM_020252:I12	neurexin I	18189	Sense intronic
n288121	AK148993	-2.71695	2178	chr3	-	Golim4	NM_175193:I1	golgi integral membrane protein 4	73124	Sense intronic
n265411	AK157338	-2.71695	5215	chr5	+	Mlxip	NM_177582:I1	MLX interacting protein	208104	Sense intronic
n281396	AK079917	-2.71695	1584	chr16	-	Crebbp	NM_001025432:I1	CREB binding protein	12914	Sense intronic
n269759	AK085961	-2.71695	2443	chr14	+	Ipo5	NM_023579:I1	importin 5	70572	Sense intronic
n274867	AK048570	-2.72003	2902	chr4	-	Ptprd	NM_011211:I4	protein tyrosine phosphatase, receptor type, D	19266	Sense intronic
n283278	AK038475	-2.72003	1870	chr11	+	Tanc2	NM_181071:I18	tetratricopeptide repeat, ankyrin repeat and coiled-coil containing 2	77097	Sense intronic
n281539	AK079887	-2.72003	1494	chr18	+	Wac	NM_153085:I3	WW domain containing adaptor with coiled-coil	225131	Sense intronic
n274437	AK141062	-2.72003	2522	chr6	+	Cntn4	NM_001109749:I3	contactin 4	269784	Sense intronic
n415338	NR_033526	-2.72003	4750	chr2	-	Scai	NM_178778:I2	suppressor of cancer cell invasion	320271	Sense intronic
n271360	AK084406	-2.72087	2005	chr14	-	Fgf14	NM_207667:I1	fibroblast growth factor 14	14169	Sense intronic
n271440	AK051994	-2.72087	3463	chr18	-	Dcc	NM_007831:I1	deleted in colorectal carcinoma	13176	Sense intronic
n289099	AK134959	-2.72116	1407	chr8	-	Csmd1	NM_053171:I2	CUB and Sushi multiple domains 1	94109	Sense intronic
n274221	AK141123	-2.7215	3925	chr1	-	Bai3	NM_175642:I2	brain-specific angiogenesis inhibitor 3	210933	Sense intronic
n267447	AK143430	-2.72201	3320	chr8	-	Csmd1	NM_053171:I1	CUB and Sushi multiple domains 1	94109	Sense intronic
n271230	AK142144	-2.72361	2662	chr13	-	Mast4	NM_175171:I4	microtubule associated serine/threonine kinase family member 4	328329	Sense intronic
n280204	AK042239	-2.72361	1901	chr7	-	Hdgfrp3	NM_013886:I1	hepatoma-derived growth factor, related protein 3	29877	Sense intronic
n286632	AK034026	-2.72361	1973	chr5	-	Lmbr1	NM_020295:I12	limb region 1	56873	Sense intronic
n284244	AK037398	-2.72361	2108	chr15	+	Zhx2	NM_199449:I1	zinc fingers and homeoboxes 2	387609	Sense intronic
n283506	AK038190	-2.72361	608	chr2	-	Anapc1	NM_008569:I43	anaphase promoting complex subunit 1	17222	Sense intronic
n267793	AK054198	-2.72361	2810	chr1	+	Kifap3	NM_010629:I19	kinesin-associated protein 3	16579	Sense intronic
n264031	AK158583	-2.72361	3037	chr5	+	Lphn3	NM_198702:I9	latrophilin 3	319387	Sense intronic
n269269	AK086449	-2.72361	3641	chr12	+	Myt1l	NM_001093778:I2	myelin transcription factor 1-like	17933	Sense intronic
n289676	AK077999	-2.72361	2122	chr5	+	Mn1	NM_001081235:I1	meningioma 1	433938	Sense intronic
n273592	AK141410	-2.72361	2331	chr18	-	Gm672	NM_201354:I10	CBP80/20-dependent translation initiation factor	269037	Sense intronic
n276101	AK081115	-2.72361	3858	chr12	+	Nrxn3	NM_172544:I15	neurexin III	18191	Sense intronic
n275183	AK048315	-2.72361	2304	chr18	+	Tcf4	NM_013685:I3	transcription factor 7 like 2, T cell specific, HMG box	21416	Sense intronic
n276280	AK047444	-2.72361	2434	chr17	+	Zfand3	NM_148926:I1	zinc finger, AN1-type domain 3	21769	Sense intronic
n277962	AK045107	-2.72361	3729	chr2	-	Dennd1a	NM_146122:I13	DENN/MADD domain containing 1A	227801	Sense intronic
n277778	AK140040	-2.72361	5364	chr6	-	Snca	NM_009221:I4	synuclein, alpha	20617	Sense intronic
n276713	AK046939	-2.72361	1479	chrX	-	Il1rapl1	NM_001160403:I5	interleukin 1 receptor accessory protein-like 1	331461	Sense intronic
n284433	AK037132	-2.72361	2806	chr5	+	Cacna2d1	NM_009784:I6	calcium channel, voltage-dependent, alpha2/delta subunit 1	12293	Sense intronic
n271252	AK052129	-2.72361	3122	chr10	-	Sobp	NM_175407:I4	sine oculis-binding protein homolog (Drosophila)	109205	Sense intronic
n275365	AK048106	-2.72564	2722	chr4	-	Zmym4	NM_001114399:I5	zinc finger, MYM-type 4	67785	Sense intronic
n266331	AK156020	-2.72784	1083	chr1	-	Atp1b1	NM_009721:I2	ATPase, Na+/K+ transporting, beta 1 polypeptide	11931	Sense intronic
n285846	AK079158	-2.7285	2668	chr3	-	Nbea	NM_030595:I18	neurobeachin	26422	Sense intronic
n266904	AK154258	-2.7311	2676	chr2	-	Gpcpd1	NM_001042671:I4	glycerophosphocholine phosphodiesterase GDE1 homolog (S. cerevisiae)	74182	Sense intronic
n266090	AK089752	-2.73289	2857	chr15	+	Vps13b	NM_177151:I17	vacuolar protein sorting 13B (yeast)	666173	Sense intronic
n273476	AK141498	-2.73289	2959	chr1	-	Usp37	NM_176972:I2	ubiquitin specific peptidase 37	319651	Sense intronic
n284348	AK037288	-2.73289	2147	chr5	+	Zfp664	NM_001081750:I2	zinc finger protein 664	269704	Sense intronic
n289913	AK134337	-2.73289	26	chr5	-	Auts2	NM_177047:I5	autism susceptibility candidate 2	319974	Sense intronic
n284429	AK037137	-2.73289	2474	chr8	+	4933407C03Rik	NM_001163262:I1	c-Maf inducing protein	74440	Sense intronic
n270488	AK085220	-2.73289	2505	chr5	-	Pus7	NM_178403:I5	pseudouridylate synthase 7 homolog (S. cerevisiae)	78697	Sense intronic
n273241	AK141628	-2.73289	2251	chr2	-	Gmeb2	NM_198169:I2	glucocorticoid modulatory element binding protein 2	229004	Sense intronic
n267730	AK143306	-2.73289	1397	chr15	-	Tcf20	NM_001114140:I2	transcription factor 20	21411	Sense intronic
n277936	AK045157	-2.73289	2008	chrX	+	Arhgap6	NM_009707:I1	Rho GTPase activating protein 6	11856	Sense intronic
n273532	AK082979	-2.73289	2701	chr3	-	Bmpr1b	NM_007560:I1	bone morphogenetic protein receptor, type 1B	12167	Sense intronic
n272665	AK050954	-2.73289	2085	chr14	-	Dach1	NM_001038610:I1	dachshund 1 (Drosophila)	13134	Sense intronic
n274799	AK048596	-2.73343	3739	chr12	+	Nrxn3	NM_172544:I14	neurexin III	18191	Sense intronic
n286733	AK033879	-2.73581	2692	chr10	-	Nkain2	NM_001013411:I1	Na+/K+ transporting ATPase interacting 2	432450	Sense intronic
n269874	AK085837	-2.73685	2710	chr17	+	Park2	NM_016694:I6	Parkinson disease (autosomal recessive, juvenile) 2, parkin	50873	Sense intronic
n270932	AK052354	-2.73685	1139	chr14	-	Kcnma1	NM_010610:I2	potassium large conductance calcium-activated channel, subfamily M, alpha member 1	16531	Sense intronic
n277427	AK045841	-2.73738	2489	chr14	-	Pcdh9	NM_001081377:I3	protocadherin 9	211712	Sense intronic
n274647	AK048663	-2.73771	3014	chr8	-	Odz3	NM_011857:I2	odd Oz/ten-m homolog 3 (Drosophila)	23965	Sense intronic
n270879	AK084792	-2.73771	1748	chr4	+	Epha7	NM_010141:I5	Eph receptor A7	13841	Sense intronic
n269161	AK086568	-2.73904	2515	chr18	+	Sncaip	NM_026408:I1	synuclein, alpha interacting protein (synphilin)	67847	Sense intronic
n285919	AK137107	-2.73904	544	chr16	-	Kalrn	NM_177357:I10	kalirin, RhoGEF kinase	545156	Sense intronic
n275249	AK081569	-2.73904	2772	chr5	-	Ankrd17	NM_198010:I1	ankyrin repeat domain 17	81702	Sense intronic
n288548	AK032964	-2.73957	2386	chr14	-	Pcdh9	NM_001081377:I1	protocadherin 9	211712	Sense intronic
n268260	AK053491	-2.73981	3868	chr4	+	Zfp462	NM_172867:I1	zinc finger protein 462	242466	Sense intronic
n279861	AK042674	-2.74044	2537	chr16	-	Brwd1	NM_176928:I4	bromodomain and WD repeat domain containing 1	93871	Sense intronic
n273529	AK082982	-2.7408	3875	chr8	-	Csmd1	NM_053171:I3	CUB and Sushi multiple domains 1	94109	Sense intronic
n274087	AK048847	-2.7419	4132	chr18	-	Dcc	NM_007831:I1	deleted in colorectal carcinoma	13176	Sense intronic
n272708	AK083509	-2.74211	3840	chrX	+	Usp9x	NM_009481:I1	ubiquitin specific peptidase 9, X chromosome	22284	Sense intronic
n289191	AK032240	-2.74265	4029	chr5	-	Git2	NM_001077359:I7	G protein-coupled receptor kinase-interactor 2	26431	Sense intronic
n269070	AK086673	-2.74265	1464	chr1	-	Erbb4	NM_010154:I1	v-erb-a erythroblastic leukemia viral oncogene homolog 4 (avian)	13869	Sense intronic
n272161	AK051423	-2.74265	3555	chr4	+	Rab2a	NM_021518:I6	RAB2A, member RAS oncogene family	59021	Sense intronic
n269036	AK142914	-2.74395	1550	chr9	+	Kirrel3	NM_026324:I1	kin of IRRE like 3 (Drosophila)	67703	Sense intronic
n265714	AK156811	-2.74461	5126	chr13	-	Ryr2	NM_023868:I1	ryanodine receptor 2, cardiac	20191	Sense intronic
n285180	AK035857	-2.7467	2317	chr16	+	A2bp1	NM_021477:I3	RNA binding protein, fox-1 homolog (C. elegans) 1	268859	Sense intronic
n272260	AK051282	-2.7467	3115	chr11	-	Cdc27	NM_145436:I1	cell division cycle 27	217232	Sense intronic
n277533	AK045671	-2.7467	2334	chr6	+	Cntn4	NM_001109751:I4	contactin 4	269784	Sense intronic
n285231	AK079309	-2.7467	3833	chr8	-	Unc5d	NM_153135:I1	unc-5 homolog D (C. elegans)	210801	Sense intronic
n294543	AK013549	-2.7467	1532	chr10	+	Anks1b	NM_001177396:I1	ankyrin repeat and sterile alpha motif domain containing 1B	77531	Sense intronic
n275067	AK048425	-2.7467	3207	chr11	-	Nudcd3	NM_173748:I3	NudC domain containing 3	209586	Sense intronic
n281805	AK040193	-2.7467	1660	chr16	+	Mkl2	NM_001122667:I3	MKL/myocardin-like 2	239719	Sense intronic
n288284	AK148672	-2.7467	1959	chr19	-	Pcsk5	NM_001163144:I5	proprotein convertase subtilisin/kexin type 5	18552	Sense intronic
n289419	AK134645	-2.7467	1824	chr18	-	Celf4	NM_001146292:I3	CUGBP, Elav-like family member 4	108013	Sense intronic
n290864	AK030623	-2.7467	1801	chr5	+	Magi2	NM_015823:I5	membrane associated guanylate kinase, WW and PDZ domain containing 2	50791	Sense intronic
n276299	AK047425	-2.7467	2072	chr6	-	Cacna1c	NM_001159533:I3	calcium channel, voltage-dependent, L type, alpha 1C subunit	12288	Sense intronic
n264326	AK166855	-2.7467	4476	chr10	+	Osbpl8	NM_001003717:I1	oxysterol binding protein-like 8	237542	Sense intronic
n279042	AK043655	-2.7467	1582	chr13	+	Mef2c	NM_025282:I10	myocyte enhancer factor 2C	17260	Sense intronic
n275045	AK048445	-2.7467	2227	chr3	-	Slc33a1	NM_015728:I1	solute carrier family 33 (acetyl-CoA transporter), member 1	11416	Sense intronic
n287638	AK033082	-2.74829	4484	chr14	+	Farp1	NM_134082:I1	FERM, RhoGEF (Arhgef) and pleckstrin domain protein 1 (chondrocyte-derived)	223254	Sense intronic
n269385	AK086333	-2.74997	2986	chr18	-	Dcc	NM_007831:I1	deleted in colorectal carcinoma	13176	Sense intronic
n277377	AK045902	-2.75031	2415	chr7	+	Nav2	NM_001111016:I2	neuron navigator 2	78286	Sense intronic
n270796	AK084900	-2.75127	2342	chr5	+	Ppp1cc	NM_013636:I1	protein phosphatase 1, catalytic subunit, gamma isoform	19047	Sense intronic
n290452	AK134014	-2.75293	2596	chr2	+	Rabgap1	NM_146121:I13	RAB GTPase activating protein 1	227800	Sense intronic
n269295	AK086424	-2.75293	1092	chr13	+	Larp4b	NM_172585:I1	La ribonucleoprotein domain family, member 4B	217980	Sense intronic
n284628	AK036791	-2.75423	2325	chr15	+	Vps13b	NM_177151:I21	vacuolar protein sorting 13B (yeast)	666173	Sense intronic
n275290	AK048212	-2.75431	3302	chr13	+	Arl15	NM_172595:I1	ADP-ribosylation factor-like 15	218639	Sense intronic
n277994	AK045035	-2.75648	1180	chr10	+	Grip1	NM_133442:I1	glutamate receptor interacting protein 1	74053	Sense intronic
n267785	AK165064	-2.75648	3900	chr6	-	Erc1	NM_053204:I17	ELKS/RAB6-interacting/CAST family member 1	111173	Sense intronic
n273918	AK049042	-2.75648	3372	chr9	-	Cntn5	NM_001033359:I3	contactin 5	244682	Sense intronic
n276833	AK140393	-2.75648	1041	chr17	-	Nrxn1	NM_177284:I4	neurexin I	18189	Sense intronic
n276488	AK047183	-2.75648	2740	chr5	+	Rbm33	NM_028234:I1	RNA binding motif protein 33	381626	Sense intronic
n277312	AK046018	-2.75648	2251	chr1	-	Nav1	NM_173437:I3	neuron navigator 1	215690	Sense intronic
n274432	AK082259	-2.76037	1938	chr2	-	Lrp1b	NM_053011:I3	low density lipoprotein-related protein 1B (deleted in tumors)	94217	Sense intronic
n269457	AK164847	-2.76037	1860	chr10	-	Cnot2	NR_024327:I2	CCR4-NOT transcription complex, subunit 2	72068	Sense intronic
n282863	AK138380	-2.76037	1342	chr4	+	Sgip1	NM_144906:I1	SH3-domain GRB2-like (endophilin) interacting protein 1	73094	Sense intronic
n283245	AK038521	-2.76037	2404	chr1	+	Unc80	NM_175510:I51	unc-80 homolog (C. elegans)	329178	Sense intronic
n293939	AK132421	-2.76037	4514	chr12	-	Sos2	NM_001135559:I1	son of sevenless homolog 2 (Drosophila)	20663	Sense intronic
n289851	AK134362	-2.76037	3363	chr11	+	BC017647	NM_145430:I1	cDNA sequence BC017647	216971	Sense intronic
n281193	AK138979	-2.76037	3788	chr8	+	Zc3h18	NM_001029994:I3	zinc finger CCCH-type containing 18	76014	Sense intronic
n286088	AK034829	-2.76246	3651	chr1	-	Erbb4	NM_010154:I1	v-erb-a erythroblastic leukemia viral oncogene homolog 4 (avian)	13869	Sense intronic
n287424	AK033355	-2.76246	2541	chr10	-	Pde7b	NM_013875:I3	phosphodiesterase 7B	29863	Sense intronic
n284252	AK137806	-2.76246	2299	chr2	+	Agps	NM_172666:I14	alkylglycerone phosphate synthase	228061	Sense intronic
n275284	AK048216	-2.76466	2805	chr11	+	Bcl11a	NM_001159289:I2	B cell CLL/lymphoma 11A (zinc finger protein)	14025	Sense intronic
n273896	AK049079	-2.76707	4186	chr14	-	Pcdh9	NM_001081377:I1	protocadherin 9	211712	Sense intronic
n288295	AK148646	-2.76732	3726	chr5	+	Lphn3	NM_198702:I26	latrophilin 3	319387	Sense intronic
n284516	AK036998	-2.76732	4016	chr3	+	Ppp3ca	NM_008913:I1	protein phosphatase 3, catalytic subunit, alpha isoform	19055	Sense intronic
n285309	AK137280	-2.76942	3337	chr10	+	Kitl	NM_013598:I3	kit ligand	17311	Sense intronic
n268430	AK087394	-2.76942	2291	chr13	-	Rgs7bp	NM_029879:I2	regulator of G-protein signalling 7 binding protein	52882	Sense intronic
n279746	AK042815	-2.76942	2620	chr13	+	Mctp1	NM_030174:I1	multiple C2 domains, transmembrane 1	78771	Sense intronic
n265323	AK157481	-2.76942	1465	chr9	+	Myo9a	NM_173018:I29	myosin IXa	270163	Sense intronic
n268391	AK053313	-2.76942	2538	chr11	+	Ssh2	NM_177710:I1	slingshot homolog 2 (Drosophila)	237860	Sense intronic
n268424	AK143065	-2.76942	4729	chr19	-	Rorb	NM_001043354:I1	RAR-related orphan receptor beta	225998	Sense intronic
n293941	AK028487	-2.76942	2355	chr13	+	Naa35	NM_030153:I6	N(alpha)-acetyltransferase 35, NatC auxiliary subunit	78689	Sense intronic
n270809	AK084882	-2.76942	3460	chr6	+	Grid2	NM_008167:I2	glutamate receptor, ionotropic, delta 2	14804	Sense intronic
n269502	AK086215	-2.76942	1730	chr3	+	Olfm3	NM_153458:I1	olfactomedin 3	229759	Sense intronic
n287173	AK136501	-2.76942	2877	chr9	+	Sik3	NM_027498:I4	SIK family kinase 3	70661	Sense intronic
n283216	AK138199	-2.77095	5092	chr14	-	Nrg3	NM_001190188:I2	neuregulin 3	18183	Sense intronic
n284135	AK037525	-2.77223	3086	chr4	+	Nfia	NM_001122952:I2	nuclear factor I/A	18027	Sense intronic
n265412	AK157337	-2.77361	5139	chr15	-	Trps1	NM_032000:I1	trichorhinophalangeal syndrome I (human)	83925	Sense intronic
n276935	AK080924	-2.77392	4280	chr6	+	Snx10	NM_001127349:I2	sorting nexin 10	71982	Sense intronic
n289510	AK018197	-2.77471	2957	chr1	-	Rgs7	NM_011880:I16	regulator of G protein signaling 7	24012	Sense intronic
n272447	AK051118	-2.77584	2849	chr1	+	Rfwd2	NM_011931:I1	ring finger and WD repeat domain 2	26374	Sense intronic
n267068	AK143620	-2.77584	3373	chr11	-	Ppm1e	NM_177167:I1	protein phosphatase 1E (PP2C domain containing)	320472	Sense intronic
n283203	AK162839	-2.776	1621	chr3	-	Gria2	NM_001039195:I11	glutamate receptor, ionotropic, AMPA2 (alpha 2)	14800	Sense intronic
n289022	AK032450	-2.77606	3319	chr14	-	Fgf14	NM_207667:I1	fibroblast growth factor 14	14169	Sense intronic
n280379	AK041988	-2.77661	3019	chr3	-	Dnajb4	NM_027287:I1	DnaJ (Hsp40) homolog, subfamily B, member 4	67035	Sense intronic
n288482	AK135405	-2.77759	2627	chr5	-	Auts2	NM_177047:I4	autism susceptibility candidate 2	319974	Sense intronic
n285000	AK036143	-2.77759	2411	chr6	-	Braf	NM_139294:I1	Braf transforming gene, related sequence 1	110709	Sense intronic
n273421	AK049800	-2.77759	3675	chr16	-	Robo2	NM_175549:I2	roundabout homolog 2 (Drosophila)	268902	Sense intronic
n285004	AK036139	-2.7794	3980	chr6	+	Cntnap2	NM_001004357:I1	contactin associated protein-like 2	66797	Sense intronic
n289475	AK134594	-2.77986	4471	chr5	-	Auts2	NM_177047:I4	autism susceptibility candidate 2	319974	Sense intronic
n286359	AK034458	-2.78064	3119	chr16	+	Lrch3	NM_001081255:I6	leucine-rich repeats and calponin homology (CH) domain containing 3	70144	Sense intronic
n267845	AK143257	-2.78064	5542	chr4	-	Ptprd	NM_011211:I1	protein tyrosine phosphatase, receptor type, D	19266	Sense intronic
n281676	AK138827	-2.78064	1819	chr11	+	Unk	NM_172569:I1	unkempt homolog (Drosophila)	217331	Sense intronic
n280327	AK042057	-2.78064	1823	chr6	+	Setd5	NM_028385:I16	SET domain containing 5	72895	Sense intronic
n274071	AK048863	-2.78064	3239	chr14	-	Pcdh9	NM_001081377:I1	protocadherin 9	211712	Sense intronic
n272287	AK051252	-2.78064	2408	chr6	-	Braf	NM_139294:I2	Braf transforming gene, related sequence 1	110709	Sense intronic
n274431	AK082263	-2.78262	3372	chr10	-	Grik2	NM_010349:I14	glutamate receptor, ionotropic, kainate 2 (beta 2)	14806	Sense intronic
n272796	AK083469	-2.78278	4440	chr2	-	Nckap1	NM_016965:I2	NCK-associated protein 1	50884	Sense intronic
n269876	AK085834	-2.78322	2776	chr10	+	Jmjd1c	NM_207221:I2	jumonji domain containing 1C	108829	Sense intronic
n284353	AK137769	-2.78734	3221	chr18	-	Esco1	NM_001081222:I3	establishment of cohesion 1 homolog 1 (S. cerevisiae)	77805	Sense intronic
n278518	AK020870	-2.78734	382	chr16	+	Zbtb20	NM_019778:I7	zinc finger and BTB domain containing 20	56490	Sense intronic
n287510	AK033262	-2.78734	1574	chr13	+	Arl15	NM_172595:I3	ADP-ribosylation factor-like 15	218639	Sense intronic
n275701	AK081314	-2.78734	503	chr17	+	Prkce	NM_011104:I1	protein kinase C, epsilon	18754	Sense intronic
n282207	AK039803	-2.78734	1796	chr1	-	Uxs1	NM_026430:I11	UDP-glucuronate decarboxylase 1	67883	Sense intronic
n289930	AK031408	-2.78734	2815	chr19	+	Syt7	NM_173067:I1	synaptotagmin VII	54525	Sense intronic
n283979	AK037677	-2.78734	1341	chr9	+	Nptn	NM_009145:I1	neuroplastin	20320	Sense intronic
n267622	AK087765	-2.78734	1628	chr1	-	Enah	NM_008680:I1	enabled homolog (Drosophila)	13800	Sense intronic
n291076	AK017219	-2.78932	1740	chr2	-	Celf2	NM_001110231:I4	CUGBP, Elav-like family member 2	14007	Sense intronic
n273383	AK049904	-2.79048	2609	chr4	-	Fut9	NM_010243:I1	fucosyltransferase 9	14348	Sense intronic
n270836	AK142328	-2.79048	3715	chr3	-	Man1a2	NM_010763:I12	mannosidase, alpha, class 1A, member 2	17156	Sense intronic
n276534	AK047133	-2.79179	1247	chr14	-	Fgf14	NM_207667:I1	fibroblast growth factor 14	14169	Sense intronic
n283819	AK137978	-2.7938	5164	chr19	-	Rfx3	NM_011265:I1	regulatory factor X, 3 (influences HLA class II expression)	19726	Sense intronic
n279814	AK042728	-2.7938	1949	chr8	+	Gpm6a	NM_153581:I1	glycoprotein m6a	234267	Sense intronic
n271497	AK084327	-2.79495	2378	chr5	+	Cacna2d1	NM_001110846:I3	calcium channel, voltage-dependent, alpha2/delta subunit 1	12293	Sense intronic
n277679	AK045490	-2.79495	2810	chr5	+	Magi2	NM_001170745:I2	membrane associated guanylate kinase, WW and PDZ domain containing 2	50791	Sense intronic
n276951	AK080895	-2.79495	3974	chr3	-	Palmd	NM_023245:I3	palmdelphin	114301	Sense intronic
n277810	AK140007	-2.79638	3375	chr1	-	Bai3	NM_175642:I16	brain-specific angiogenesis inhibitor 3	210933	Sense intronic
n286128	AK137011	-2.79732	2274	chr12	+	Nrxn3	NM_172544:I8	neurexin III	18191	Sense intronic
n286397	AK020393	-2.79732	647	chr11	-	Odz2	NM_011856:I2	odd Oz/ten-m homolog 2 (Drosophila)	23964	Sense intronic
n269655	AK142763	-2.79732	3678	chr13	+	Arl15	NM_172595:I4	ADP-ribosylation factor-like 15	218639	Sense intronic
[truncated: 2,298 more rows]
