# Supplementary material for: Methamphetamine induces alterations in the long non-coding RNAs expression profile in the nucleus accumbens of the mouse
Source: BMC Neurosci. 2015 Mar 25;16:18. doi: 10.1186/s12868-015-0157-3 (PMC4399149; doi:10.1186/s12868-015-0157-3)
Supplement: Additional file 3: — Full list of the overlapping lncRNAs that were significantly regulated by METH. [file 12868_2015_157_MOESM3_ESM.xls]

## Sheet: Additional file 3
Additional file 3. Full list of the overlapping lncRNAs that were significantly regulated by METH. Associated genes were shown.
Noncode ID	Genebank accession	Fold change (METH vs saline)	lncRNA length	Chromosome	Chromosome strand	Associated gene	Gene description	Gene ID	lncRNA type
n291079	AK030341	1.33919	2694	chr9	-	Tmie	transmembrane inner ear	20776	Overlapping
n423177	NULL	-1.26387	3248	chr12	+	Rian	RNA imprinted and accumulated in nucleus	75745	Overlapping
n269019	AK086737	-1.30375	2164	chr13	-	Zfp169	zinc finger protein 169	67911	Overlapping
n415922	NR_037906	-1.4254	2754	chr17	+	Luc7l	Luc7 homolog (S. cerevisiae)-like	66978	Overlapping
n414662	NR_029418	-1.5832	2544	chr13	+	Tmem161b	transmembrane protein 161B	72745	Overlapping
n284900	AK036297	-1.58704	1837	chr7	-	A330076H08Rik	RIKEN cDNA A330076H08 gene	320026	Overlapping
n423590	NULL	-1.60814	1647	chr2	+	0610010B08Rik	RIKEN cDNA 0610010B08 gene	100039060	Overlapping
n279848	AK042687	-1.63883	2408	chr13	-	Id4	inhibitor of DNA binding 4	15904	Overlapping
n289219	AK032201	-1.66305	3450	chrX	-	5330434G04Rik	RIKEN cDNA 5330434G04 gene	100043213	Overlapping
n414421	NR_027973	-1.83981	1520	chr11	-	5730522E02Rik	RIKEN cDNA 5730522E02 gene	70626	Overlapping
n286453	AK034325	-1.84471	3607	chr4	+	Gm12942	predicted gene 12942	100039968	Overlapping
n271833	AK084059	-1.93934	1930	chr15	+	Acot10	acyl-CoA thioesterase 10	64833	Overlapping
n283533	AK038164	-2.07059	3212	chr15	-	2010109I03Rik	RIKEN cDNA 2010109I03 gene	67038	Overlapping
n273942	AK049008	-2.09233	3708	chr7	-	C230091D08Rik	RIKEN cDNA C230091D08 gene	330544	Overlapping
n274179	AK141134	-2.52431	5776	chr2	-	1700020A23Rik	RIKEN cDNA 1700020A23 gene	75656	Overlapping
n265458	AK172457	-2.54201	1729	chrX	+	Tbl1x	transducin (beta)-like 1 X-linked	21372	Overlapping
n266100	AK156275	-2.61833	3898	chr4	-	Fam110b	family with sequence similarity 110, member B	242297	Overlapping
n415211	NR_033146	-2.67028	12530	chr12	-	LOC100316870	DDB1 and CUL4 associated factor 5 pseudogene	100316870	Overlapping
n293218	AK132682	-2.67631	3216	chr16	+	BC002163	NADH dehydrogenase Fe-S protein 5 pseudogene	170658	Overlapping
n265894	AK156563	-2.71768	2806	chr6	-	Gpr37	G protein-coupled receptor 37	14763	Overlapping
n293888	AK019505	-2.72361	2562	chr7	-	4632427E13Rik	RIKEN cDNA 4632427E13 gene	666737	Overlapping
n267692	AK143333	-2.75241	2649	chr5	+	Speer4a	spermatogenesis associated glutamate (E)-rich protein 4a	75657	Overlapping
n281629	AK138854	-3.15408	3543	chrX	-	Nap1l3	nucleosome assembly protein 1-like 3	54561	Overlapping
n263961	AK158815	-3.37428	1427	chr4	+	Rbm12b	RNA binding motif protein 12 B1	72397	Overlapping
n414483	NR_028263	-4.26127	3188	chr11	+	B130006D01Rik	RIKEN cDNA B130006D01 gene	320616	Overlapping
n413812	NR_001584	-10.7287	14	chr5	+	Speer8-ps1	spermatogenesis associated glutamate (E)-rich protein 8, pseudogene 1	74062	Overlapping
