# Supplementary material for: Methamphetamine induces alterations in the long non-coding RNAs expression profile in the nucleus accumbens of the mouse
Source: BMC Neurosci. 2015 Mar 25;16:18. doi: 10.1186/s12868-015-0157-3 (PMC4399149; doi:10.1186/s12868-015-0157-3)
Supplement: Additional file 4: — Full list of the NATs that were significantly regulated by METH. [file 12868_2015_157_MOESM4_ESM.xls]

## Sheet: Additional file 4
Additional file 4. Full list of the NATs that were significantly regulated by METH. Associated genes were shown.
Noncode ID	Genebank accession	Fold change (METH vs saline)	lncRNA length	Chromosome	Chromosome strand	Associated gene	Gene description	Gene ID	lncRNA type
n285649	AK035368	3.73308	1824	chrX	-	Syp	synaptophysin	20977	NAT
n413820	NR_002218	3.01485	814	chr14	-	Tpt1	tRNA phosphotransferase 1	107328	NAT
n294056	AK014392	2.56845	2710	chr7	-	A330076H08Rik	RIKEN cDNA A330076H08 gene	320026	NAT
n292261	AK015962	2.19582	767	chr11	-	Hist3h2bb-ps	histone cluster 3, H2bb, pseudogene	382522	NAT
n292136	AK029775	2.10505	4722	chr15	+	Tcf20	transcription factor 20	21411	NAT
n413408	NULL	1.74078	787	chr12	-	Calm1	calmodulin 1	12313	NAT
n277363	AK045928	1.6229	4030	chr4	+	Prkcz	protein kinase C, zeta	18762	NAT
n270541	AK142426	1.2977	409	chr5	+	Actb	actin, beta	11461	NAT
n281710	AK040295	-1.29355	1111	chr1	-	Fam36a	family with sequence similarity 36, member A	66359	NAT
n266432	AK155849	-1.30061	79	chr6	+	Igf2bp3	insulin-like growth factor 2 mRNA binding protein 3	140488	NAT
n278924	AK043817	-1.30061	2771	chr11	+	Krt12	keratin 12	268482	NAT
n267995	AK053902	-1.30858	62	chr3	+	Pxmp3	peroxisomal biogenesis factor 2	19302	NAT
n289505	AK018199	-1.33235	1780	chr1	-	Dusp28	dual specificity phosphatase 28	67446	NAT
n265041	AK147745	-1.34649	1798	chr4	+	Trim14	tripartite motif-containing 14	74735	NAT
n274402	AK082297	-1.38833	2748	chr3	-	Ankrd50	ankyrin repeat domain 50	99696	NAT
n276198	AK047490	-1.41578	2577	chr10	-	Ctnna3	catenin (cadherin associated protein), alpha 3	216033	NAT
n264026	AK158612	-1.41578	3412	chr11	+	Krt12	keratin 12	268482	NAT
n273372	AK049925	-1.43591	3163	chr5	-	Rnf32	ring finger protein 32	56874	NAT
n288732	AK078411	-1.4378	1496	chr2	-	Slc24a5	solute carrier family 24, member 5	317750	NAT
n278175	AK139836	-1.47406	2707	chr2	-	Slc12a6	solute carrier family 12, member 6	107723	NAT
n266901	AK154275	-1.48727	3661	chr7	+	Usf2	upstream transcription factor 2	22282	NAT
n282588	AK039385	-1.48765	2622	chr12	+	Eml5	echinoderm microtubule associated protein like 5	319670	NAT
n286525	AK136882	-1.48964	4243	chr3	-	Tet2	tet methylcytosine dioxygenase 2	214133	NAT
n273665	AK141320	-1.4964	1956	chr10	-	9330159F19Rik	RIKEN cDNA 9330159F19 gene	212448	NAT
n282667	AK039287	-1.55874	4287	chr3	-	Kcnab1	potassium voltage-gated channel, shaker-related subfamily, beta member 1	16497	NAT
n264355	AK145473	-1.60231	2364	chr10	-	Echdc1	enoyl Coenzyme A hydratase domain containing 1	52665	NAT
n285075	AK036027	-1.65136	1741	chr13	-	Inhba	inhibin beta-A	16323	NAT
n283726	AK138007	-1.65923	3271	chr11	-	Scarf1	scavenger receptor class F, member 1	380713	NAT
n275779	AK047786	-1.68559	1658	chr8	-	Lonp2	lon peptidase 2, peroxisomal	66887	NAT
n265288	AK157538	-1.69225	2895	chr11	+	Commd1	COMM domain containing 1	17846	NAT
n283938	AK137924	-1.70488	5926	chr10	+	Oprm1	opioid receptor, mu 1	18390	NAT
n280490	AK153666	-1.71193	5082	chr2	-	Ttpal	tocopherol (alpha) transfer protein-like	76080	NAT
n276424	AK047275	-1.71193	2297	chr1	+	Cd46	CD46 antigen, complement regulatory protein	17221	NAT
n274544	AK082130	-1.76377	3810	chr5	+	Gatc	glutamyl-tRNA(Gln) amidotransferase, subunit C homolog (bacterial)	384281	NAT
n270477	AK142479	-1.77759	1169	chr17	+	Wiz	widely-interspaced zinc finger motifs	22404	NAT
n274250	AK082481	-1.79349	1221	chr10	-	Traf3ip2	TRAF3 interacting protein 2	103213	NAT
n280790	AK041319	-1.82151	2324	chr2	-	Acvr2a	activin receptor IIA	11480	NAT
n282918	AK138352	-1.82151	2840	chrX	-	Gm6592	predicted gene 6592	625480	NAT
n278784	AK044029	-1.83243	1418	chr15	+	Chadl	chondroadherin-like	214685	NAT
n288324	AK148589	-1.86339	1977	chr8	+	Tarbp1	predicted gene, 17296	212728	NAT
n274505	AK082176	-1.86895	1283	chr2	-	Ccdc73	coiled-coil domain containing 73	211936	NAT
n297274	AK004302	-1.90692	1211	chr19	-	Rbm4b	RNA binding motif protein 4B	66704	NAT
n271070	AK084581	-1.98241	3264	chr10	+	Oprm1	opioid receptor, mu 1	18390	NAT
n291864	AK133106	-2.03888	2019	chr9	-	Cspg5	chondroitin sulfate proteoglycan 5	29873	NAT
n276727	AK046918	-2.04244	3056	chr3	-	5830417I10Rik	gon-4-like pseudogene	100302730	NAT
n290176	AK018065	-2.05482	1331	chr10	-	Ctnna3	catenin (cadherin associated protein), alpha 3	216033	NAT
n265171	AK157874	-2.05482	1709	chr19	-	Macrod1	MACRO domain containing 1	107227	NAT
n265585	AK157033	-2.09135	4206	chr2	+	0610010B08Rik	RIKEN cDNA 0610010B08 gene	100039060	NAT
n284904	AK036292	-2.09135	3059	chr1	+	Insig2	insulin induced gene 2	72999	NAT
n276351	AK140616	-2.09486	4813	chr16	+	Fam86	family with sequence similarity 86	70511	NAT
n280642	AK041555	-2.1002	4188	chr11	+	Sfi1	Sfi1 homolog, spindle assembly associated (yeast)	78887	NAT
n270626	AK164617	-2.13865	1612	chr2	+	Fbxw2	F-box and WD-40 domain protein 2	30050	NAT
n287851	AK135893	-2.13865	1774	chr6	+	Itpr2	inositol 1,4,5-triphosphate receptor 2	16439	NAT
n284097	AK037567	-2.14288	2181	chr9	+	2410076I21Rik	RIKEN cDNA 2410076I21 gene	73673	NAT
n267747	AK054228	-2.16174	1456	chr8	+	Arhgef18	rho/rac guanine nucleotide exchange factor (GEF) 18	102098	NAT
n271829	AK141983	-2.18154	5404	chr5	+	Kcnip4	Kv channel interacting protein 4	80334	NAT
n273491	AK141490	-2.20238	2034	chr16	+	Txndc11	thioredoxin domain containing 11	106200	NAT
n269407	AK086315	-2.22885	1244	chr19	-	Rbm4b	RNA binding motif protein 4B	66704	NAT
n411773	NULL	-2.24821	52401	chr13	+	Vcan	versican	13003	NAT
n293052	AK076663	-2.28727	1262	chr14	+	Myh7	myosin, heavy polypeptide 7, cardiac muscle, beta	140781	NAT
n274238	AK082493	-2.32958	1802	chr10	-	Ctnna3	catenin (cadherin associated protein), alpha 3	216033	NAT
n286456	AK034321	-2.35438	3449	chr11	+	B9d1	B9 protein domain 1	27078	NAT
n295396	AK009993	-2.35438	925	chr6	-	Abcg2	ATP-binding cassette, sub-family G (WHITE), member 2	26357	NAT
n413703	NULL	-2.36763	6621	chr8	+	Galntl6	UDP-N-acetyl-alpha-D-galactosamine:polypeptide N-acetylgalactosaminyltransferase-like 6	270049	NAT
n269678	AK086054	-2.37544	2396	chr4	+	Ptplad2	protein tyrosine phosphatase-like A domain containing 2	66775	NAT
n289645	AK031761	-2.40501	4326	chr9	+	Glyctk	glycerate kinase	235582	NAT
n265673	AK156881	-2.41327	2307	chr4	+	Slc25a33	solute carrier family 25, member 33	70556	NAT
n274441	AK082249	-2.42477	2528	chr11	-	Smek2	SMEK homolog 2, suppressor of mek1 (Dictyostelium)	104570	NAT
n413506	NULL	-2.42477	4296	chr3	-	Tet2	tet methylcytosine dioxygenase 2	214133	NAT
n270579	AK085151	-2.43333	3745	chr2	-	Immp1l	IMP1 inner mitochondrial membrane peptidase-like (S. cerevisiae)	66541	NAT
n276896	AK046678	-2.45301	3235	chr15	-	Zfp647	zinc finger protein 647	239546	NAT
n282634	AK079587	-2.45392	2184	chr14	+	Zfhx2	zinc finger homeobox 2	239102	NAT
n274088	AK048846	-2.46456	1525	chr7	-	Ube3a	ubiquitin protein ligase E3A	22215	NAT
n266175	AK156174	-2.46541	3095	chr14	-	Capn7	calpain 7	12339	NAT
n276429	AK047266	-2.50638	2528	chr10	-	Ctnna3	catenin (cadherin associated protein), alpha 3	216033	NAT
n291379	AK030177	-2.56383	2427	chr18	+	Fam38b	family with sequence similarity 38, member B	667742	NAT
n282478	AK039512	-2.56882	2556	chr7	-	Ube3a	ubiquitin protein ligase E3A	22215	NAT
n295889	AK160170	-2.57677	28	chr6	+	Ptpn6	protein tyrosine phosphatase, non-receptor type 6	15170	NAT
n267094	AK143483	-2.63978	4247	chr2	+	Rabepk	Rab9 effector protein with kelch motifs	227746	NAT
n269341	AK086375	-2.63978	39	chr12	+	Ylpm1	YLP motif containing 1	56531	NAT
n271255	AK052126	-2.66019	1618	chr1	+	1110028C15Rik	KAT8 regulatory NSL complex subunit 1-like	68691	NAT
n278001	AK045025	-2.66063	3257	chr3	-	Slc16a4	solute carrier family 16 (monocarboxylic acid transporters), member 4	229699	NAT
n413804	NR_001461	-2.6756	83437	chr7	-	Kcnq1	potassium voltage-gated channel, subfamily Q, member 1	16535	NAT
n288754	AK135206	-2.67631	35	chr6	-	Slc2a3	solute carrier family 2 (facilitated glucose transporter), member 3	20527	NAT
n420809	NULL	-2.67631	3131	chr5	+	Cib4	calcium and integrin binding family member 4	73259	NAT
n288902	AK032589	-2.70488	2488	chr14	+	Zfhx2	zinc finger homeobox 2	239102	NAT
n273379	AK049913	-2.71193	4535	chr19	-	Rbm4b	RNA binding motif protein 4B	66704	NAT
n268791	AK053153	-2.71695	2502	chr4	+	Psip1	PC4 and SFRS1 interacting protein 1	101739	NAT
n274568	AK141032	-2.72361	6062	chr7	-	Ube3a	ubiquitin protein ligase E3A	22215	NAT
n267801	AK143273	-2.72361	2344	chr14	-	D14Abb1e	DNA segment, Chr 14, Abbott 1 expressed	218850	NAT
n277123	AK046311	-2.72564	1145	chr7	-	Ube3a	ubiquitin protein ligase E3A	22215	NAT
n267646	AK143356	-2.75293	2289	chr5	+	Speer4a	spermatogenesis associated glutamate (E)-rich protein 4a	75657	NAT
n263546	AK171171	-2.81381	33	chr9	+	Mcam	melanoma cell adhesion molecule	84004	NAT
n276560	AK140532	-2.81381	3147	chr8	+	Med26	mediator complex subunit 26	70625	NAT
n294048	AK028316	-2.83981	2862	chr4	+	Astn2	astrotactin 2	56079	NAT
n290412	AK160296	-2.83981	2005	chr2	-	Tgif2	TGFB-induced factor homeobox 2	228839	NAT
n273545	AK141455	-2.89495	3608	chr11	+	Smek2	SMEK homolog 2, suppressor of mek1 (Dictyostelium)	104570	NAT
n270101	AK085635	-2.93934	2873	chr9	+	Cep70	centrosomal protein 70	68121	NAT
n263698	AK010977	-2.99824	1263	chr5	+	C030048B08Rik	RIKEN cDNA C030048B08 gene	269623	NAT
n277628	AK045559	-2.99824	1771	chr9	-	2310046O06Rik	RIKEN cDNA 2310046O06 gene	78323	NAT
n291725	AK133158	-3.01735	2876	chr4	+	Xpa	xeroderma pigmentosum, complementation group A	22590	NAT
n286542	AK034189	-3.03245	2994	chr7	-	Ube3a	ubiquitin protein ligase E3A	22215	NAT
n274864	AK048571	-3.05482	2204	chr4	+	Psip1	PC4 and SFRS1 interacting protein 1	101739	NAT
n288173	AK148890	-3.07685	2703	chr4	+	Kif24	kinesin family member 24	109242	NAT
n264994	AK148250	-3.09135	1209	chr13	-	Nid1	nidogen 1	18073	NAT
n268184	AK143130	-3.10161	2387	chr14	+	Gucy1b2	guanylate cyclase 1, soluble, beta 2	239134	NAT
n286487	AK034278	-3.16174	4097	chr9	-	Mrap2	melanocortin 2 receptor accessory protein 2	244958	NAT
n285985	AK034976	-3.26127	3600	chr2	-	Immp1l	IMP1 inner mitochondrial membrane peptidase-like (S. cerevisiae)	66541	NAT
n287109	AK033645	-3.26127	1908	chr1	+	1110028C15Rik	KAT8 regulatory NSL complex subunit 1-like	68691	NAT
n267813	AK143266	-3.3342	4003	chr3	-	Slc16a4	solute carrier family 16 (monocarboxylic acid transporters), member 4	229699	NAT
n286393	AK034407	-3.44184	4220	chr1	-	Pi15	peptidase inhibitor 15	94227	NAT
n283057	AK038761	-3.50715	1013	chr7	-	Ube3a	ubiquitin protein ligase E3A	22215	NAT
n288003	AK135587	-3.52431	3153	chrX	-	Chst7	carbohydrate (N-acetylglucosamino) sulfotransferase 7	60322	NAT
n277444	AK045819	-3.52431	1191	chr10	-	Ctnna3	catenin (cadherin associated protein), alpha 3	216033	NAT
n289634	AK078024	-3.56383	578	chrX	-	Alas2	aminolevulinic acid synthase 2, erythroid	11656	NAT
n273851	AK049150	-3.60231	2032	chr11	+	Ccng1	cyclin G1	12450	NAT
n277099	AK046343	-3.64126	1349	chr7	-	Ube3a	ubiquitin protein ligase E3A	22215	NAT
n267342	AK088307	-3.67631	2641	chr8	-	2700029M09Rik	RIKEN cDNA 2700029M09 gene	72612	NAT
n295024	AK011948	-3.7467	1136	chr17	+	Akap8	A kinase (PRKA) anchor protein 8	56399	NAT
n272729	AK050905	-3.81381	3334	chr7	+	Pycard	PYD and CARD domain containing	66824	NAT
n293959	AK076247	-3.87794	2965	chr4	-	Dennd4c	DENN/MADD domain containing 4C	329877	NAT
n290050	AK031201	-3.87794	3132	chr2	-	Macrod2	MACRO domain containing 2	72899	NAT
n284323	AK037315	-3.8987	4332	chr2	+	Ldlrad3	low density lipoprotein receptor class A domain containing 3	241576	NAT
n284799	AK137498	-3.90187	4746	chr1	+	1110028C15Rik	KAT8 regulatory NSL complex subunit 1-like	68691	NAT
n415242	NR_033229	-3.93934	7288	chr7	-	Ube3a	ubiquitin protein ligase E3A	22215	NAT
n288457	AK135464	-3.93934	1507	chr8	-	1700008F21Rik	RIKEN cDNA 1700008F21 gene	75453	NAT
n276504	AK140569	-3.97329	3170	chr1	+	Terf1	telomeric repeat binding factor 1	21749	NAT
n271453	AK051986	-3.99824	1673	chr1	+	Atf6	activating transcription factor 6	226641	NAT
n288706	AK135246	-3.99824	1286	chr4	-	Mtf1	metal response element binding transcription factor 1	17764	NAT
n282361	AK138617	-4.02681	4562	chr17	+	Pacrg	PARK2 co-regulated	69310	NAT
n291500	AK030137	-4.10927	3593	chr9	+	Rbms3	RNA binding motif, single stranded interacting protein	207181	NAT
n276075	AK081140	-4.26127	2000	chr7	-	Ube3a	ubiquitin protein ligase E3A	22215	NAT
n277538	AK045666	-4.60231	2976	chr10	-	Ctnna3	catenin (cadherin associated protein), alpha 3	216033	NAT
n291598	AK133228	-4.60231	3378	chr15	-	Fyb	FYN binding protein	23880	NAT
n289420	AK134642	-4.67631	1838	chr13	+	Nlrp4f	NLR family, pyrin domain containing 4F	97895	NAT
n269661	AK052949	-4.99824	1503	chr11	+	Commd1	COMM domain containing 1	17846	NAT
n282694	AK039246	-4.99824	595	chr7	-	Ube3a	ubiquitin protein ligase E3A	22215	NAT
n266096	AK156283	-5.56383	1499	chr6	+	Gm4736	predicted gene 4736	114600	NAT
n275215	AK140852	-8.89848	5125	chr7	-	Numa1	nuclear mitotic apparatus protein 1	101706	NAT
n281671	AK040345	-9.07329	3279	chr7	+	1700049G17Rik	RIKEN cDNA 1700049G17 gene	73430	NAT
n278735	AK139461	-9.40084	2814	chr2	-	Metapl1	methionyl aminopeptidase type 1D (mitochondrial)	66559	NAT
n284203	AK037446	-9.43456	2749	chr11	+	Ccdc104	coiled-coil domain containing 104	216618	NAT
n412932	NULL	-9.53422	2932	chr12	-	Acot4	acyl-CoA thioesterase 4	171282	NAT
n276615	AK047052	-9.72098	3059	chr3	+	Igsf10	immunoglobulin superfamily, member 10	242050	NAT
n266776	AK154999	-9.72884	2562	chr4	+	Alg6	asparagine-linked glycosylation 6 (alpha-1,3,-glucosyltransferase)	320438	NAT
n278622	AK044303	-9.86059	2923	chr17	+	Enpp5	ectonucleotide pyrophosphatase/phosphodiesterase 5	83965	NAT
n268538	AK087301	-9.94279	2485	chr9	+	Ppp2r3a	protein phosphatase 2, regulatory subunit B'', alpha	235542	NAT
n281233	AK040856	-10.0207	2616	chr13	+	Cdk13	cyclin-dependent kinase 13	69562	NAT
n282307	AK039701	-10.0226	2090	chr19	-	Rbm4b	RNA binding motif protein 4B	66704	NAT
n276588	AK140515	-10.3604	1447	chr7	-	Zfp710	zinc finger protein 710	209225	NAT
n412061	NULL	-10.4053	5210	chr1	-	Pi15	peptidase inhibitor 15	94227	NAT
n411800	NULL	-10.4064	1802	chr3	-	Gclm	glutamate-cysteine ligase, modifier subunit	14630	NAT
n264330	AK145574	-10.4669	1632	chr6	-	Grid2	glutamate receptor, ionotropic, delta 2	14804	NAT
n269916	AK085789	-10.7973	1298	chr18	+	Kctd1	potassium channel tetramerisation domain containing 1	106931	NAT
n288682	AK032792	-10.8805	1946	chr14	-	1700112E06Rik	RIKEN cDNA 1700112E06 gene	76633	NAT
n294597	AK013450	-11.7925	881	chr1	+	1110028C15Rik	KAT8 regulatory NSL complex subunit 1-like	68691	NAT
