# Supplementary material for: Methamphetamine induces alterations in the long non-coding RNAs expression profile in the nucleus accumbens of the mouse
Source: BMC Neurosci. 2015 Mar 25;16:18. doi: 10.1186/s12868-015-0157-3 (PMC4399149; doi:10.1186/s12868-015-0157-3)
Supplement: Additional file 5: — Full list of the lincRNAs that were significantly regulated by METH. [file 12868_2015_157_MOESM5_ESM.xls]

## Sheet: Additional file 5
Additional file 5. Full list of the lincRNAs that were significantly regulated by METH. Associated genes were shown.
Noncode ID	Genebank accession	Fold change (METH vs saline)	lncRNA length	Chromosome	Chromosome strand	Assoicated gene	Gene description	Gene ID	lncRNA type
n420419	NULL	2.20257	1025	chr4	+	Sdr16c5	short chain dehydrogenase/reductase family 16C, member 5	242285	LincRNA
n413706	NULL	2.20144	2026	chr5	+	Steap1	six transmembrane epithelial antigen of the prostate 1	70358	LincRNA
n278245	AK139683	2.19159	3581	chr18	-	Galr1	galanin receptor 1	14427	LincRNA
n344042	NULL	2.09493	1019	chr15	-	Adcy8	adenylate cyclase 8	11514	LincRNA
n344366	NULL	1.96755	539	chr11	+	Efcab3	EF-hand calcium binding domain 3	70894	LincRNA
n273536	AK082973	-1.25345	69	chr3	+	Pcdh10	protocadherin 10	18526	LincRNA
n343121	NULL	-1.25742	663	chrX	-	Phex	phosphate regulating gene with homologies to endopeptidases on the X chromosome (hypophosphatemia, vitamin D resistant rickets)	18675	LincRNA
n281046	AK041020	-1.30434	2583	chr6	-	Samd9l	sterile alpha motif domain containing 9-like	209086	LincRNA
n270870	AK164563	-1.31671	3223	chr2	+	0610010B08Rik	RIKEN cDNA 0610010B08 gene	100039060	LincRNA
n272454	AK051113	-1.33235	3154	chr8	-	D130040H23Rik	RIKEN cDNA D130040H23 gene	211135	LincRNA
n268267	AK053483	-1.33646	4161	chr4	+	BC049635	cDNA sequence BC049635	277773	LincRNA
n278325	AK139574	-1.35438	1078	chr9	+	Sh3bgrl2	SH3 domain binding glutamic acid-rich protein like 2	212531	LincRNA
n278522	AK044495	-1.37428	3733	chr17	-	Memo1	mediator of cell motility 1	76890	LincRNA
n282821	AK039079	-1.39	2685	chr7	-	Snrpn	SNRPN upstream reading frame	84704	LincRNA
n281112	AK040975	-1.39702	2083	chr3	+	Fam19a3	family with sequence similarity 19, member A3	329731	LincRNA
n285657	AK079198	-1.39745	2780	chr13	-	Zfp738	zinc finger protein 738	408068	LincRNA
n277682	AK045488	-1.39877	4351	chr7	-	Psg28	pregnancy-specific glycoprotein 28	114871	LincRNA
n283130	AK038647	-1.44954	4397	chr2	+	Xirp2	xin actin-binding repeat containing 2	241431	LincRNA
n424069	GQ859163	-1.4498	20771	chr19	-	Frmd8	FERM domain containing 8	67457	LincRNA
n273485	AK141495	-1.4613	3095	chr4	+	Ccl19	chemokine (C-C motif) ligand 19	24047	LincRNA
n273492	AK083040	-1.46986	169	chr8	-	Unknown	Unknown	Unknown	LincRNA
n344161	NULL	-1.47776	61	chr13	+	Elovl2	elongation of very long chain fatty acids (FEN1/Elo2, SUR4/Elo3, yeast)-like 2	54326	LincRNA
n177784	AY722410	-1.49187	7003	chr19	-	Scyl1	SCY1-like 1 (S. cerevisiae)	78891	LincRNA
n293495	AK029351	-1.49524	2577	chr14	-	Gm5797	predicted gene 5797	545013	LincRNA
n265358	AK172585	-1.50174	1183	chr11	-	Axin2	axin2	12006	LincRNA
n413541	NULL	-1.50324	51	chr4	+	Hnrnpr	heterogeneous nuclear ribonucleoprotein R	74326	LincRNA
n276379	AK047325	-1.51788	1944	chr6	+	Nxph1	neurexophilin 1	18231	LincRNA
n274822	AK081843	-1.53272	1647	chr4	-	9030409G11Rik	kazrin, periplakin interacting protein	71529	LincRNA
n291971	AK029792	-1.54237	4253	chr8	-	Zfp868	zinc finger protein 868	234362	LincRNA
n421722	NULL	-1.54652	3054	chr7	-	A330076H08Rik	RIKEN cDNA A330076H08 gene	320026	LincRNA
n284856	AK036365	-1.54703	3565	chr8	+	Slc35f3	solute carrier family 35, member F3	210027	LincRNA
n290377	AK134063	-1.54703	3116	chr14	-	Olfr1507	olfactory receptor 1507	57269	LincRNA
n293145	AK132784	-1.55369	3226	chrX	-	Bmp15	bone morphogenetic protein 15	12155	LincRNA
n274763	AK048608	-1.55601	3314	chr10	-	Socs2	suppressor of cytokine signaling 2	216233	LincRNA
n281468	AK040563	-1.56297	2253	chr1	+	Mir181a-1	microRNA 181a-1	735252	LincRNA
n271611	AK051887	-1.5685	2396	chr6	-	Eif4e3	eukaryotic translation initiation factor 4E member 3	66892	LincRNA
n267796	AK087625	-1.57677	3628	chr6	-	Zfp800	zinc finger protein 800	627049	LincRNA
n289029	AK078260	-1.58066	3345	chr16	+	Lsamp	limbic system-associated membrane protein	268890	LincRNA
n268291	AK143093	-1.58179	5797	chr7	+	Gramd1a	GRAM domain containing 1A	52857	LincRNA
n283952	AK137914	-1.59254	5500	chr3	+	Gatad2b	GATA zinc finger domain containing 2B	229542	LincRNA
n276497	AK047176	-1.59539	3880	chr19	-	Smc5	structural maintenance of chromosomes 5	226026	LincRNA
n284523	AK137684	-1.59949	5144	chr9	-	Trpc6	transient receptor potential cation channel, subfamily C, member 6	22068	LincRNA
n289013	AK135042	-1.60945	1805	chr12	-	Hdac9	histone deacetylase 9	79221	LincRNA
n283085	AK038725	-1.62117	2853	chr16	+	Lsamp	limbic system-associated membrane protein	268890	LincRNA
n265835	AK156638	-1.62361	1414	chr3	+	Pxmp3	peroxisomal biogenesis factor 2	19302	LincRNA
n282237	AK039774	-1.63449	1518	chr2	-	Spopl	speckle-type POZ protein-like	76857	LincRNA
n276979	AK046568	-1.64502	2863	chr8	+	Wdr17	WD repeat domain 17	244484	LincRNA
n273901	AK049072	-1.64984	3522	chr2	-	Gm14326	predicted gene 14326	665211	LincRNA
n270519	AK142442	-1.65206	1574	chr10	+	Arhgap18	Rho GTPase activating protein 18	73910	LincRNA
n283946	AK137918	-1.65206	2418	chr17	+	Kcnh8	potassium voltage-gated channel, subfamily H (eag-related), member 8	211468	LincRNA
n274531	AK082144	-1.65272	2655	chr10	-	Nav3	neuron navigator 3	260315	LincRNA
n275866	AK140724	-1.65322	2461	chr2	-	0610010B08Rik	RIKEN cDNA 0610010B08 gene	100039060	LincRNA
n290991	AK030467	-1.67631	2164	chr6	+	Mkln1	muskelin 1, intracellular mediator containing kelch motifs	27418	LincRNA
n283344	AK138127	-1.67631	2311	chrX	-	Odz1	odd Oz/ten-m homolog 3 (Drosophila)	23965	LincRNA
n273448	AK049741	-1.67631	2024	chr9	+	Cdon	cell adhesion molecule-related/down-regulated by oncogenes	57810	LincRNA
n268911	AK086862	-1.7023	2035	chr16	+	Pdxdc1	pyridoxal-dependent decarboxylase domain containing 1	94184	LincRNA
n269089	AK086650	-1.70705	3747	chr14	-	Slitrk1	SLIT and NTRK-like family, member 1	76965	LincRNA
n273358	AK049947	-1.71456	172	chr3	+	Dpyd	dihydropyrimidine dehydrogenase	99586	LincRNA
n344277	NULL	-1.71695	3304	chr1	+	Slamf9	SLAM family member 9	98365	LincRNA
n286426	AK034364	-1.7207	2479	chr13	-	Prl5a1	prolactin family 5, subfamily a, member 1	28078	LincRNA
n288313	AK148610	-1.72116	2926	chr15	-	Mir30d	microRNA 30d	387228	LincRNA
n269641	AK052959	-1.72784	3632	chr3	-	Larp7	La ribonucleoprotein domain family, member 7	28036	LincRNA
n278154	AK139876	-1.72784	2665	chr4	+	Grin3a	glutamate receptor ionotropic, NMDA3A	242443	LincRNA
n264905	AK149615	-1.72836	2640	chr13	+	Sox4	SRY-box containing gene 4	20677	LincRNA
n278320	AK139558	-1.73341	2859	chr8	-	Csmd1	CUB and Sushi multiple domains 1	94109	LincRNA
n274559	AK082117	-1.73771	2410	chr16	+	Lsamp	limbic system-associated membrane protein	268890	LincRNA
n289287	AK032087	-1.75293	2435	chr14	+	Mir124a-1	microRNA 124a-1	387233	LincRNA
n278896	AK043855	-1.75877	3538	chr9	+	2610203C20Rik	RIKEN cDNA 2610203C20 gene	100042464	LincRNA
n287519	AK033252	-1.76942	3295	chr3	-	Bcl9	B cell CLL/lymphoma 9	77578	LincRNA
n271118	AK084537	-1.77584	2465	chr6	-	Bid	BH3 interacting domain death agonist	12122	LincRNA
n293198	AK132693	-1.78064	1109	chr8	+	Shcbp1	Shc SH2-domain binding protein 1	20419	LincRNA
n289201	AK134883	-1.78064	1664	chr16	+	Mpv17l	Mpv17 transgene, kidney disease mutant-like	93734	LincRNA
n265860	AK089848	-1.78406	2805	chr2	+	Slc4a10	solute carrier family 4, sodium bicarbonate cotransporter-like, member 10	94229	LincRNA
n265918	AK156520	-1.78734	2315	chrX	+	Gm5382	predicted gene 5382	385328	LincRNA
n284979	AK036179	-1.79495	4551	chr3	-	Larp7	La ribonucleoprotein domain family, member 7	28036	LincRNA
n275432	AK048013	-1.80184	3742	chr2	+	Frmd4a	FERM domain containing 4A	209630	LincRNA
n283330	AK138135	-1.80504	2713	chr10	+	Pcdh15	protocadherin 15	11994	LincRNA
n288060	AK149123	-1.80504	1620	chr2	-	2810021G02Rik	zinc finger protein 931	353208	LincRNA
n294746	AK012993	-1.80689	1116	chr4	-	Gm13011	predicted gene 13011	242711	LincRNA
n277787	AK045354	-1.80689	1899	chr2	+	Acvr1	activin A receptor, type 1	11477	LincRNA
n276000	AK047619	-1.80735	1592	chr13	-	Inhba	inhibin beta-A	16323	LincRNA
n289933	AK031404	-1.83677	2352	chr17	+	Dlgap1	discs, large (Drosophila) homolog-associated protein 1	224997	LincRNA
n278280	AK139613	-1.84183	1369	chr1	+	Dsel	dermatan sulfate epimerase-like	319901	LincRNA
n272047	AK141903	-1.84698	2764	chr16	+	Lsamp	limbic system-associated membrane protein	268890	LincRNA
n274021	AK048920	-1.85481	2160	chr4	+	Oma1	OMA1 homolog, zinc metallopeptidase (S. cerevisiae)	67013	LincRNA
n294769	AK012929	-1.85688	1102	chr13	+	Mir9-2	microRNA 9-2	723967	LincRNA
n286334	AK034494	-1.8788	3538	chr6	-	Mir29b-1	microRNA 29b-1	387223	LincRNA
n274122	AK048814	-1.88163	1249	chr2	+	Rsu1	Ras suppressor protein 1	20163	LincRNA
n279412	AK043217	-1.88781	55	chr8	-	Nrg1	neuregulin 1	211323	LincRNA
n277190	AK046212	-1.88872	2059	chr16	+	Robo1	roundabout homolog 1 (Drosophila)	19876	LincRNA
n277185	AK080840	-1.89043	2549	chr13	-	Zfp825	zinc finger protein 825	235956	LincRNA
n288130	AK148967	-1.89691	3134	chr6	+	Gm5567	predicted gene 5567	434008	LincRNA
n278230	AK139718	-1.90458	2050	chr14	-	Olfr720	olfactory receptor 720	258387	LincRNA
n264845	AK150055	-1.90458	2915	chr16	-	Cyyr1	cysteine and tyrosine-rich protein 1	224405	LincRNA
n277652	AK045525	-1.90579	2825	chr16	+	Robo1	roundabout homolog 1 (Drosophila)	19876	LincRNA
n278767	AK044056	-1.90897	4028	chr10	+	Stxbp5	syntaxin binding protein 5 (tomosyn)	78808	LincRNA
n286350	AK034468	-1.90897	2684	chr18	+	Prrc1	proline-rich coiled-coil 1	73137	LincRNA
n272141	AK083890	-1.91077	50	chr15	+	Mirlet7c-2	microRNA let7c-2	723966	LincRNA
n282005	AK040011	-1.92073	1130	chr1	+	Mir181a-1	microRNA 181a-1	735252	LincRNA
n278316	AK139550	-1.93934	1920	chr1	+	Tsn	translin	22099	LincRNA
n283319	AK038418	-1.94768	3451	chr7	-	A230057D06Rik	RIKEN cDNA A230057D06 gene	319893	LincRNA
n268277	AK087425	-1.96033	3887	chr16	+	A2bp1	RNA binding protein, fox-1 homolog (C. elegans) 1	268859	LincRNA
n266123	AK156234	-1.96443	3164	chrX	-	Cypt1	cysteine-rich perinuclear theca 1	66742	LincRNA
n284272	AK037366	-1.96581	3342	chr15	+	Mirlet7c-2	microRNA let7c-2	723966	LincRNA
n277782	AK045360	-1.98241	34	chr8	-	Unknown	Unknown	Unknown	LincRNA
n292809	AK076764	-1.98665	2922	chr16	-	Speer2	spermatogenesis associated glutamate (E)-rich protein 2	224318	LincRNA
n269758	AK142735	-1.99593	4269	chr3	-	LOC100233207	predicted gene, 17359	100233207	LincRNA
n271991	AK051672	-1.99824	2167	chr6	-	Mir29b-1	microRNA 29b-1	387223	LincRNA
n202149	NULL	-1.99835	1855	chr5	-	Gm7854	predicted gene 7854	665934	LincRNA
n278235	AK139705	-2.00888	3063	chr2	+	Frmd4a	FERM domain containing 4A	209630	LincRNA
n269296	AK086425	-2.00973	1660	chr7	-	A330076H08Rik	RIKEN cDNA A330076H08 gene	320026	LincRNA
n285001	AK036142	-2.01735	4014	chr12	+	Tssc1	tumor suppressing subtransferable candidate 1	380752	LincRNA
n264176	AK152300	-2.0218	2296	chrX	+	Cybb	cytochrome b-245, beta polypeptide	13058	LincRNA
n269189	AK142875	-2.03245	2779	chrX	-	Pou3f4	POU domain, class 3, transcription factor 4	18994	LincRNA
n283610	AK038082	-2.0351	2548	chr10	-	Ppm1h	protein phosphatase 1H (PP2C domain containing)	319468	LincRNA
n277662	AK140084	-2.04431	1563	chr2	+	Frmd4a	FERM domain containing 4A	209630	LincRNA
n289957	AK077892	-2.0447	3164	chr16	-	Kalrn	kalirin, RhoGEF kinase	545156	LincRNA
n275392	AK048071	-2.05037	1715	chr6	+	Gm5567	predicted gene 5567	434008	LincRNA
n283476	AK038224	-2.05482	4107	chr15	+	Mirlet7c-2	microRNA let7c-2	723966	LincRNA
n422780	NULL	-2.0622	2288	chrX	-	Mir222	microRNA 222	723828	LincRNA
n268842	AK142943	-2.06487	2624	chr10	-	Pln	phospholamban	18821	LincRNA
n274570	AK141030	-2.06808	3293	chr7	+	Bc1	brain cytoplasmic RNA 1	100568459	LincRNA
n284602	AK036843	-2.07059	1712	chr14	+	4930555G01Rik	RIKEN cDNA 4930555G01 gene	108978	LincRNA
n277103	AK140258	-2.07059	2023	chr2	+	B3galt1	UDP-Gal:betaGlcNAc beta 1,3-galactosyltransferase, polypeptide 1	26877	LincRNA
n265255	AK157590	-2.07198	2959	chr5	-	Cyp3a16	cytochrome P450, family 3, subfamily a, polypeptide 16	13114	LincRNA
n284640	AK137639	-2.08021	4000	chr6	-	Zfp800	zinc finger protein 800	627049	LincRNA
n286070	AK034849	-2.09135	2860	chr8	-	Dlc1	deleted in liver cancer 1	50768	LincRNA
n276776	AK046848	-2.09981	1879	chr7	+	Mir9-3	microRNA 9-3	723968	LincRNA
n288757	AK135204	-2.10161	2571	chr12	-	Hdac9	histone deacetylase 9	79221	LincRNA
n289031	AK135029	-2.10747	1857	chr4	-	Dbc1	deleted in bladder cancer 1 (human)	56710	LincRNA
n266900	AK154280	-2.11412	5063	chrX	-	Mir222	microRNA 222	723828	LincRNA
n271221	AK084462	-2.1142	2694	chr14	-	Gm5458	predicted gene 5458	432825	LincRNA
n288545	AK032968	-2.13199	2445	chr5	-	Dhx15	DEAH (Asp-Glu-Ala-His) box polypeptide 15	13204	LincRNA
n292824	AK015323	-2.13425	1788	chr13	-	Parp8	poly (ADP-ribose) polymerase family, member 8	52552	LincRNA
n279731	AK042832	-2.13574	165	chr16	-	Lipi	lipase, member I	320355	LincRNA
n277237	AK046146	-2.13574	3462	chrX	-	Fgf13	fibroblast growth factor 13	14168	LincRNA
n265832	AK156643	-2.13865	31	chrX	-	1700023I07Rik	protein phosphatase 1, regulatory (inhibitor) subunit 2, pseudogene 7	76705	LincRNA
n267102	AK143464	-2.14098	2995	chr2	+	Prkcq	protein kinase C, theta	18761	LincRNA
n278226	AK139725	-2.14528	2465	chr17	-	3110082D06Rik	RIKEN cDNA 3110082D06 gene	627626	LincRNA
n292518	AK132891	-2.14579	2057	chr11	+	Psmd11	proteasome (prosome, macropain) 26S subunit, non-ATPase, 11	69077	LincRNA
n270568	AK085160	-2.14579	2750	chr16	-	Kalrn	kalirin, RhoGEF kinase	545156	LincRNA
n276822	AK046770	-2.15408	3618	chr1	+	9430031J16Rik	RIKEN cDNA 9430031J16 gene	241134	LincRNA
n282593	AK039381	-2.15461	1384	chr1	-	Dsel	dermatan sulfate epimerase-like	319901	LincRNA
n265922	AK171993	-2.15779	3887	chrX	-	4932411N23Rik	RIKEN cDNA 4932411N23 gene	237029	LincRNA
n273017	AK148519	-2.16174	2938	chr1	+	C030002c11rik	predicted gene, 16897	320400	LincRNA
n265463	AK157248	-2.16174	5393	chr4	-	Dmrta2	doublesex and mab-3 related transcription factor like family A2	242620	LincRNA
n286055	AK137052	-2.16174	4246	chr3	-	Lphn2	latrophilin 2	99633	LincRNA
n265676	AK172199	-2.16174	2241	chr6	-	Foxp1	forkhead box P1	108655	LincRNA
n271598	AK142053	-2.16174	1443	chr16	+	Atg3	autophagy related 3	67841	LincRNA
n277584	AK045619	-2.16174	2762	chr2	+	Xirp2	xin actin-binding repeat containing 2	241431	LincRNA
n263625	AK149078	-2.16631	2302	chr6	+	Creb5	cAMP responsive element binding protein 5	231991	LincRNA
n268348	AK143083	-2.17152	3196	chrX	+	Pak3	p21 protein (Cdc42/Rac)-activated kinase 3	18481	LincRNA
n281568	AK040453	-2.18665	146	chr1	+	Mir181a-1	microRNA 181a-1	735252	LincRNA
n290897	AK030579	-2.19088	2933	chr1	+	Esrrg	estrogen-related receptor gamma	26381	LincRNA
n286691	AK033928	-2.19088	1841	chr18	+	Zfp608	zinc finger protein 608	269023	LincRNA
n282535	AK039452	-2.19684	2707	chr6	-	Vmn2r26	vomeronasal 2, receptor 26	56552	LincRNA
n278166	AK139867	-2.20238	2719	chr12	-	Taf1b	TATA box binding protein (Tbp)-associated factor, RNA polymerase I, B	21340	LincRNA
n263617	AK162437	-2.20238	3250	chr3	+	Pcdh10	protocadherin 10	18526	LincRNA
n275226	AK048275	-2.21236	4750	chr13	+	Zswim6	zinc finger, SWIM domain containing 6	67263	LincRNA
n281018	AK080137	-2.21236	1112	chr2	-	Etohi1	ethanol induced 1	626848	LincRNA
n278285	AK139602	-2.21236	629	chr6	-	Mitf	NLR family, apoptosis inhibitory protein 3	667838	LincRNA
n280358	AK042024	-2.21236	1659	chr18	-	Ndst1	N-deacetylase/N-sulfotransferase (heparan glucosaminyl) 1	15531	LincRNA
n289170	AK078211	-2.2142	996	chr12	+	Nrxn3	neurexin III	18191	LincRNA
n289764	AK031651	-2.21945	1892	chr2	+	Xirp2	xin actin-binding repeat containing 2	241431	LincRNA
n282570	AK039410	-2.21945	3168	chr4	+	Dab1	disabled 1	13131	LincRNA
n291527	AK077046	-2.22332	4158	chr18	-	9430020K01Rik	RIKEN cDNA 9430020K01 gene	240185	LincRNA
n287457	AK033330	-2.22885	3475	chr11	-	Sgcd	sarcoglycan, delta (dystrophin-associated glycoprotein)	24052	LincRNA
n273353	AK083109	-2.2319	1295	chr5	-	Kcnip4	Kv channel interacting protein 4	80334	LincRNA
n277740	AK045403	-2.23702	2630	chr6	+	Gm5567	predicted gene 5567	434008	LincRNA
n294087	AK028286	-2.23702	4275	chr10	-	Samd5	sterile alpha motif domain containing 5	320825	LincRNA
n271938	AK141940	-2.23702	4920	chr2	+	B3galt1	UDP-Gal:betaGlcNAc beta 1,3-galactosyltransferase, polypeptide 1	26877	LincRNA
n277235	AK046147	-2.2389	3323	chr4	-	Ptprd	protein tyrosine phosphatase, receptor type, D	19266	LincRNA
n269307	AK142840	-2.2389	3727	chr15	-	Pdzd2	PDZ domain containing 2	68070	LincRNA
n293858	AK076309	-2.24021	2975	chr17	+	BC018101	zinc finger protein 960	449000	LincRNA
n420436	NULL	-2.24191	793	chr4	-	Pou3f2	POU domain, class 3, transcription factor 2	18992	LincRNA
n289002	AK078276	-2.24191	2732	chr6	+	Mkln1	muskelin 1, intracellular mediator containing kelch motifs	27418	LincRNA
n275610	AK047865	-2.24312	3562	chr10	-	Nav3	neuron navigator 3	260315	LincRNA
n278749	AK044083	-2.2442	3079	chrX	-	Fgf13	fibroblast growth factor 13	14168	LincRNA
n283852	AK037803	-2.24746	2970	chr1	+	Mir181a-1	microRNA 181a-1	735252	LincRNA
n268263	AK021366	-2.26127	30	chr16	-	Lipi	lipase, member I	320355	LincRNA
n269564	AK086157	-2.27721	182	chr3	+	Dpyd	dihydropyrimidine dehydrogenase	99586	LincRNA
n280943	AK041087	-2.28929	2648	chr6	-	Clec2i	C-type lectin domain family 2, member i	93675	LincRNA
n264851	AK149938	-2.29119	1628	chr1	+	Rgs18	regulator of G-protein signaling 18	64214	LincRNA
n269547	AK086169	-2.29628	1611	chr14	-	Slitrk1	SLIT and NTRK-like family, member 1	76965	LincRNA
n278852	AK043905	-2.29915	4076	chr6	+	Lrrtm4	leucine rich repeat transmembrane neuronal 4	243499	LincRNA
n265092	AK158291	-2.30655	2933	chr14	-	Sucla2	succinate-Coenzyme A ligase, ADP-forming, beta subunit	20916	LincRNA
n277006	AK046508	-2.30858	3977	chrX	+	Ptchd1	patched domain containing 1	211612	LincRNA
n267278	AK088565	-2.31521	1866	chr5	-	Mll5	myeloid/lymphoid or mixed-lineage leukemia 5	69188	LincRNA
n269245	AK086479	-2.31785	2903	chr11	-	Sgcd	sarcoglycan, delta (dystrophin-associated glycoprotein)	24052	LincRNA
n277135	AK046295	-2.32121	2938	chr2	+	B3galt1	UDP-Gal:betaGlcNAc beta 1,3-galactosyltransferase, polypeptide 1	26877	LincRNA
n284039	AK037625	-2.32401	2481	chrX	-	Dusp21	dual specificity phosphatase 21	73547	LincRNA
n283708	AK037972	-2.32637	2296	chr16	+	Igsf11	immunoglobulin superfamily, member 11	207683	LincRNA
n283136	AK038629	-2.32637	1393	chr16	+	Igsf11	immunoglobulin superfamily, member 11	207683	LincRNA
n266374	AK155978	-2.33623	3890	chr6	+	Edem1	ER degradation enhancer, mannosidase alpha-like 1	192193	LincRNA
n286667	AK033955	-2.3403	3812	chr5	-	Dhx15	DEAH (Asp-Glu-Ala-His) box polypeptide 15	13204	LincRNA
n419608	NULL	-2.34882	4842	chr19	-	Grk5	G protein-coupled receptor kinase 5	14773	LincRNA
n285599	AK020585	-2.35438	1108	chr6	+	Mkln1	muskelin 1, intracellular mediator containing kelch motifs	27418	LincRNA
n288584	AK032929	-2.35438	3876	chr3	-	Rapgef2	Rap guanine nucleotide exchange factor (GEF) 2	76089	LincRNA
n271475	AK084346	-2.35438	1406	chr16	+	Lsamp	limbic system-associated membrane protein	268890	LincRNA
n290069	AK031179	-2.35438	3217	chr8	+	Purg	purine-rich element binding protein G	75029	LincRNA
n265637	AK172239	-2.35438	961	chr9	-	4930433N12Rik	RIKEN cDNA 4930433N12 gene	114673	LincRNA
n420899	NULL	-2.35438	665	chr5	-	Gm10416	zinc finger protein pseudogene	667213	LincRNA
n277632	AK045554	-2.37823	2022	chr10	+	Mgat4c	mannosyl (alpha-1,3-)-glycoprotein beta-1,4-N-acetylglucosaminyltransferase, isozyme C (putative)	67569	LincRNA
n288286	AK148664	-2.38186	3272	chr18	+	Dtna	dystrobrevin alpha	13527	LincRNA
n265834	AK156642	-2.38413	5457	chr17	+	Slc8a1	solute carrier family 8 (sodium/calcium exchanger), member 1	20541	LincRNA
n275857	AK047742	-2.39391	2060	chr10	-	Sash1	SAM and SH3 domain containing 1	70097	LincRNA
n279671	AK042908	-2.39391	1683	chr16	+	Lsamp	limbic system-associated membrane protein	268890	LincRNA
n277354	AK045945	-2.39877	1630	chr8	+	Inpp4b	inositol polyphosphate-4-phosphatase, type II	234515	LincRNA
n286784	AK136771	-2.40169	2813	chr16	+	Robo1	roundabout homolog 1 (Drosophila)	19876	LincRNA
n283246	AK038518	-2.40169	1294	chr8	-	Gm3985	predicted gene 3985	100042715	LincRNA
n294579	AK013492	-2.40501	474	chr16	+	Lsamp	limbic system-associated membrane protein	268890	LincRNA
n266498	AK155665	-2.41141	2602	chr6	-	Mir29b-1	microRNA 29b-1	387223	LincRNA
n274540	AK141038	-2.41171	2027	chr6	+	Lrrtm4	leucine rich repeat transmembrane neuronal 4	243499	LincRNA
n275890	AK047712	-2.41327	2105	chr3	-	Trim2	tripartite motif-containing 2	80890	LincRNA
n265742	AK156763	-2.42047	3716	chr4	-	Manea	mannosidase, endo-alpha	242362	LincRNA
n286768	AK136807	-2.42967	3926	chr12	+	2810032G03Rik	RIKEN cDNA 2810032G03 gene	72669	LincRNA
n270569	AK052538	-2.43073	194	chr14	-	Rarb	retinoic acid receptor, beta	218772	LincRNA
n271243	AK084446	-2.43238	1248	chr16	+	Robo1	roundabout homolog 1 (Drosophila)	19876	LincRNA
n286716	AK033893	-2.43238	1956	chrX	-	Mir384	microRNA 384	723861	LincRNA
n269118	AK142895	-2.44089	5412	chr8	-	Gm3985	predicted gene 3985	100042715	LincRNA
n286526	AK034211	-2.44184	2574	chrX	-	B630019K06Rik	novel protein similar to F-box and leucine-rich repeat protein 17 (Fbxl17)	102941	LincRNA
n265432	AK157304	-2.44184	1648	chr3	-	Mfsd1	major facilitator superfamily domain containing 1	66868	LincRNA
n264898	AK149633	-2.44427	1807	chr11	+	Tmem132e	transmembrane protein 132E	270893	LincRNA
n264830	AK150256	-2.44679	2316	chr13	-	Tcfap2a	transcription factor AP-2, alpha	21418	LincRNA
n285898	AK035076	-2.45124	2397	chr2	-	A730017L22Rik	RIKEN cDNA A730017L22 gene	613258	LincRNA
n287669	AK078726	-2.45392	2175	chr1	+	Ppp1r15b	protein phosphatase 1, regulatory (inhibitor) subunit 15b	108954	LincRNA
n278925	AK043816	-2.45872	43	chr2	+	Frmd4a	FERM domain containing 4A	209630	LincRNA
n294409	AK013751	-2.4629	1547	chr5	-	Gpr125	G protein-coupled receptor 125	70693	LincRNA
n288735	AK135217	-2.4754	1311	chr15	+	2015-03-11	membrane-associated ring finger (C3HC4) 11	211147	LincRNA
n274186	AK082569	-2.4754	3538	chr7	-	C330019L16Rik	RIKEN cDNA 9830147E19 gene	208111	LincRNA
n269176	AK142876	-2.4754	2560	chr2	-	Tmco5b	transmembrane and coiled-coil domains 5B	75275	LincRNA
n291560	AK133309	-2.47637	3493	chr7	+	Sv2b	synaptic vesicle glycoprotein 2 b	64176	LincRNA
n274549	AK048701	-2.48366	3228	chr4	+	Ccl19	chemokine (C-C motif) ligand 19	24047	LincRNA
n278298	AK139585	-2.48786	1187	chr3	+	Bche	butyrylcholinesterase	12038	LincRNA
n278995	AK080613	-2.49286	2897	chr16	+	Robo1	roundabout homolog 1 (Drosophila)	19876	LincRNA
n274769	AK081905	-2.50122	2277	chr10	-	Nav3	neuron navigator 3	260315	LincRNA
n265708	AK156818	-2.50134	2842	chr3	+	Intu	inturned planar cell polarity effector homolog (Drosophila)	380614	LincRNA
n293110	AK161320	-2.50505	2334	chr7	+	Zdhhc13	zinc finger, DHHC domain containing 13	243983	LincRNA
n278689	AK044187	-2.50638	2035	chr15	+	Cdh18	cadherin 18	320865	LincRNA
n424066	NR033657	-2.50939	8760	chr5	-	Cryba4	crystallin, beta A4	12959	LincRNA
n264379	AK145383	-2.50966	4232	chr17	-	Gpr110	G protein-coupled receptor 110	77596	LincRNA
n266287	AK171721	-2.52019	1292	chr9	-	4930433N12Rik	RIKEN cDNA 4930433N12 gene	114673	LincRNA
n272554	AK083647	-2.52431	3749	chr2	-	Ncoa6	nuclear receptor coactivator 6	56406	LincRNA
n286753	AK136822	-2.52431	3170	chr13	+	Elmo1	engulfment and cell motility 1	140580	LincRNA
n282969	AK138335	-2.52431	2076	chrX	-	Tspyl2	TSPY-like 2	52808	LincRNA
n282831	AK138396	-2.52431	2288	chr8	-	Odz3	odd Oz/ten-m homolog 3 (Drosophila)	23965	LincRNA
n277412	AK045858	-2.52431	2479	chr16	+	Robo1	roundabout homolog 1 (Drosophila)	19876	LincRNA
n269333	AK086387	-2.52431	2254	chr2	+	Sema6d	sema domain, transmembrane domain (TM), and cytoplasmic domain, (semaphorin) 6D	214968	LincRNA
n286392	AK079101	-2.52803	2976	chr6	+	Lrrtm4	leucine rich repeat transmembrane neuronal 4	243499	LincRNA
n279374	AK043250	-2.53393	3557	chr16	-	Lipi	lipase, member I	320355	LincRNA
n264797	AK144286	-2.53658	3091	chr3	+	Pxmp3	peroxisomal biogenesis factor 2	19302	LincRNA
n282349	AK039654	-2.5391	4186	chr5	-	Dhx15	DEAH (Asp-Glu-Ala-His) box polypeptide 15	13204	LincRNA
n271983	AK051681	-2.54341	2411	chr10	-	Nav3	neuron navigator 3	260315	LincRNA
n265444	AK157284	-2.5442	1471	chr16	-	Nsun3	NOL1/NOP2/Sun domain family member 3	106338	LincRNA
n266376	AK155977	-2.54528	4505	chr3	-	Lrriq3	leucine-rich repeats and IQ motif containing 3	74435	LincRNA
n287533	AK033230	-2.54703	2859	chr12	+	Hpcal1	hippocalcin-like 1	53602	LincRNA
n267525	AK087836	-2.55601	1241	chr5	+	Speer4a	spermatogenesis associated glutamate (E)-rich protein 4a	75657	LincRNA
n265304	AK157514	-2.55601	1332	chr14	-	Spry2	sprouty homolog 2 (Drosophila)	24064	LincRNA
n290850	AK133700	-2.55601	2721	chr7	-	Vmn1r88	vomeronasal 1 receptor, 88	100312474	LincRNA
n277656	AK140085	-2.56383	3644	chr2	+	Frmd4a	FERM domain containing 4A	209630	LincRNA
n285788	AK035200	-2.56383	2948	chrX	+	5430427O19Rik	RIKEN cDNA 5430427O19 gene	71398	LincRNA
n265501	AK157174	-2.56483	2432	chrX	+	Il1rapl2	interleukin 1 receptor accessory protein-like 2	60367	LincRNA
n272152	AK141880	-2.56643	3510	chr3	+	Dpyd	dihydropyrimidine dehydrogenase	99586	LincRNA
n294006	AK132347	-2.56737	3701	chr4	-	Ptprd	protein tyrosine phosphatase, receptor type, D	19266	LincRNA
n268725	AK087073	-2.56737	3017	chr10	-	Sash1	SAM and SH3 domain containing 1	70097	LincRNA
n271726	AK051817	-2.56737	2921	chrX	-	Fgf13	fibroblast growth factor 13	14168	LincRNA
n277221	AK046165	-2.57032	2347	chr16	-	Robo2	roundabout homolog 2 (Drosophila)	268902	LincRNA
n286898	AK079001	-2.57677	1777	chr4	+	Hnrnpr	heterogeneous nuclear ribonucleoprotein R	74326	LincRNA
n279587	AK043015	-2.57677	2590	chr15	+	Acot10	acyl-CoA thioesterase 10	64833	LincRNA
n276384	AK047319	-2.57677	3661	chr5	+	C530008M17Rik	RIKEN cDNA C530008M17 gene	320827	LincRNA
n266276	AK156072	-2.58145	1779	chr3	-	Zfp697	zinc finger protein 697	242109	LincRNA
n269654	AK052952	-2.58219	1695	chr4	-	9030409G11Rik	kazrin, periplakin interacting protein	71529	LincRNA
n282384	AK138597	-2.58885	4107	chrX	-	E530001F21Rik	RIKEN cDNA E530001F21 gene	279610	LincRNA
n272073	AK051554	-2.58983	3050	chr3	+	Mir137	microRNA 137	387155	LincRNA
n263920	AK158959	-2.59142	2681	chr6	-	Foxp1	forkhead box P1	108655	LincRNA
n274085	AK048849	-2.59142	1977	chr15	+	Acot10	acyl-CoA thioesterase 10	64833	LincRNA
n289001	AK135057	-2.599	2122	chr3	-	Pfn2	profilin 2	18645	LincRNA
n277819	AK139990	-2.60231	2874	chr2	+	Lrrc4c	leucine rich repeat containing 4C	241568	LincRNA
n284916	AK036276	-2.60677	4878	chr17	+	BC018101	zinc finger protein 960	449000	LincRNA
n277933	AK045162	-2.60814	2628	chr14	-	Gm1973	predicted gene 10413	100041774	LincRNA
n270228	AK085481	-2.61311	3138	chr11	-	Spnb2	spectrin beta 2	20742	LincRNA
n288915	AK032574	-2.61394	2723	chr6	+	Lrrtm4	leucine rich repeat transmembrane neuronal 4	243499	LincRNA
n291901	AK016268	-2.61741	1506	chr17	+	Vmn2r118	vomeronasal 2, receptor 118	383258	LincRNA
n288202	AK148826	-2.61741	2148	chr16	+	Lsamp	limbic system-associated membrane protein	268890	LincRNA
n288311	AK148613	-2.62117	2646	chr3	-	Ank2	ankyrin 2, brain	109676	LincRNA
n282654	AK039298	-2.62447	2117	chr16	+	Lsamp	limbic system-associated membrane protein	268890	LincRNA
n272341	AK083817	-2.6274	3086	chr10	-	Nav3	neuron navigator 3	260315	LincRNA
n275768	AK081277	-2.63345	3137	chr16	+	Robo1	roundabout homolog 1 (Drosophila)	19876	LincRNA
n284410	AK037178	-2.63978	2011	chr4	-	Btf3l4	basic transcription factor 3-like 4	70533	LincRNA
n266007	AK171928	-2.64263	1112	chr9	-	4930433N12Rik	RIKEN cDNA 4930433N12 gene	114673	LincRNA
n280174	AK080368	-2.64716	3017	chr5	+	Rxfp2	relaxin/insulin-like family peptide receptor 2	140498	LincRNA
n263896	AK159019	-2.64788	3026	chr1	-	Actr3	ARP3 actin-related protein 3	74117	LincRNA
n289952	AK031376	-2.64856	2137	chr16	+	Mir125b-2	microRNA 125b-2	723952	LincRNA
n266308	AK156043	-2.66156	2431	chr10	+	Hs3st5	heparan sulfate (glucosamine) 3-O-sulfotransferase 5	319415	LincRNA
n264284	AK145784	-2.67631	2851	chr4	-	Ugcg	UDP-glucose ceramide glucosyltransferase	22234	LincRNA
n265831	AK156645	-2.67631	3297	chr16	-	2810055G20Rik	RIKEN cDNA 2810055G20 gene	77994	LincRNA
n269371	AK086349	-2.67631	2210	chr2	+	Lrrc4c	leucine rich repeat containing 4C	241568	LincRNA
n271349	AK142113	-2.70353	2487	chrX	-	Tspyl2	TSPY-like 2	52808	LincRNA
n267913	AK087578	-2.70802	4163	chr8	-	Dlc1	deleted in liver cancer 1	50768	LincRNA
n265486	AK157195	-2.71695	4273	chr2	+	Zc3h15	zinc finger CCCH-type containing 15	69082	LincRNA
n288438	AK135497	-2.71753	2210	chr4	+	Fam110b	family with sequence similarity 110, member B	242297	LincRNA
n280508	AK041773	-2.71917	3025	chr16	-	Lipi	lipase, member I	320355	LincRNA
n282731	AK039201	-2.72361	1382	chr2	+	Etl4	enhancer trap locus 4	208618	LincRNA
n292368	AK132925	-2.72719	2701	chr14	-	Kcnma1	potassium large conductance calcium-activated channel, subfamily M, alpha member 1	16531	LincRNA
n294509	AK013612	-2.73289	52	chr4	+	Oma1	OMA1 homolog, zinc metallopeptidase (S. cerevisiae)	67013	LincRNA
n291041	AK017236	-2.73289	1539	chr6	-	Mir29b-1	microRNA 29b-1	387223	LincRNA
n269466	AK086255	-2.73904	2970	chr19	+	Lcor	ligand dependent nuclear receptor corepressor	212391	LincRNA
n285078	AK036025	-2.73932	4157	chr5	-	Kcnip4	Kv channel interacting protein 4	80334	LincRNA
n284010	AK037653	-2.7414	1413	chr7	-	Ube3a	ubiquitin protein ligase E3A	22215	LincRNA
n277496	AK140123	-2.75293	2987	chr18	+	Dtna	dystrobrevin alpha	13527	LincRNA
n277052	AK046423	-2.75431	3470	chrX	-	E530001F21Rik	RIKEN cDNA E530001F21 gene	279610	LincRNA
n268372	AK053341	-2.76377	1753	chr16	-	Robo2	roundabout homolog 2 (Drosophila)	268902	LincRNA
n286404	AK034399	-2.76377	3292	chr16	+	A2bp1	RNA binding protein, fox-1 homolog (C. elegans) 1	268859	LincRNA
n283186	AK038564	-2.76619	3174	chr16	-	Robo2	roundabout homolog 2 (Drosophila)	268902	LincRNA
n289156	AK134911	-2.77288	2526	chr2	+	Lrrc4c	leucine rich repeat containing 4C	241568	LincRNA
n276831	AK140403	-2.77288	3683	chr2	+	Frmd4a	FERM domain containing 4A	209630	LincRNA
n282610	AK039359	-2.77471	2024	chr16	+	Mirlet7c-1	microRNA let7c-1	387246	LincRNA
n268404	AK053300	-2.78322	2529	chr9	-	Fat3	FAT tumor suppressor homolog 3 (Drosophila)	270120	LincRNA
n267026	AK143747	-2.78734	3647	chr7	+	Eid2	EP300 interacting inhibitor of differentiation 2	386655	LincRNA
n291765	AK133136	-2.78734	1132	chr17	+	Adcyap1	adenylate cyclase activating polypeptide 1	11516	LincRNA
n279742	AK042821	-2.78734	1566	chr11	-	Odz2	odd Oz/ten-m homolog 2 (Drosophila)	23964	LincRNA
n267799	AK054189	-2.78734	27	chr4	+	Impad1	inositol monophosphatase domain containing 1	242291	LincRNA
n265733	AK156775	-2.78977	2513	chr4	-	Ptprd	protein tyrosine phosphatase, receptor type, D	19266	LincRNA
n282607	AK138478	-2.79561	2739	chr16	+	Robo1	roundabout homolog 1 (Drosophila)	19876	LincRNA
n288564	AK032946	-2.81381	2544	chr6	-	Eif4e3	eukaryotic translation initiation factor 4E member 3	66892	LincRNA
n275230	AK048272	-2.81381	2928	chr12	+	5730507C01Rik	RIKEN cDNA 5730507C01 gene	236366	LincRNA
n274491	AK082193	-2.81381	2837	chr9	+	Lca5	Leber congenital amaurosis 5 (human)	75782	LincRNA
n276547	AK140539	-2.81381	1512	chr15	+	Pvt1	plasmacytoma variant translocation 1	19296	LincRNA
n274446	AK082247	-2.81381	2209	chr16	+	Robo1	roundabout homolog 1 (Drosophila)	19876	LincRNA
n284507	AK137696	-2.82916	4809	chr3	+	Lelp1	late cornified envelope-like proline-rich 1	69332	LincRNA
n281016	AK139015	-2.83243	2757	chr3	-	Gm414	otolin 1 homolog (zebrafish)	229389	LincRNA
n279001	AK139353	-2.83243	2850	chr8	-	Nrg1	neuregulin 1	211323	LincRNA
n277715	AK045448	-2.83981	2366	chr13	+	Med10	mediator of RNA polymerase II transcription, subunit 10 homolog (NUT2, S. cerevisiae)	28077	LincRNA
n267835	AK087603	-2.83981	1937	chr15	+	Fyb	FYN binding protein	23880	LincRNA
n265910	AK156535	-2.84623	4499	chr17	-	Adcyap1	adenylate cyclase activating polypeptide 1	11516	LincRNA
n293877	AK014604	-2.84623	2440	chr3	-	Fabp4	fatty acid binding protein 4, adipocyte	11770	LincRNA
n277491	AK045739	-2.84792	2487	chr6	+	Lrrtm4	leucine rich repeat transmembrane neuronal 4	243499	LincRNA
n279073	AK139328	-2.85688	2668	chr2	+	Lrrc4c	leucine rich repeat containing 4C	241568	LincRNA
n270369	AK085317	-2.85688	2914	chr6	+	Tigd2	tigger transposable element derived 2	68140	LincRNA
n291373	AK016768	-2.86049	1494	chr1	+	Tmeff2	transmembrane protein with EGF-like and two follistatin-like domains 2	56363	LincRNA
n291688	AK029879	-2.86134	3469	chr1	-	Cxcr4	chemokine (C-X-C motif) receptor 4	12767	LincRNA
n279951	AK042579	-2.86534	3154	chr8	-	Nrg1	neuregulin 1	211323	LincRNA
n286473	AK034296	-2.86609	4129	chr3	+	Dpyd	dihydropyrimidine dehydrogenase	99586	LincRNA
n293202	AK132689	-2.87604	2349	chr14	-	Trim52	tripartite motif-containing 52	212085	LincRNA
n264693	AK144382	-2.87661	2488	chr5	-	Kcnip4	Kv channel interacting protein 4	80334	LincRNA
n265500	AK157171	-2.88026	2354	chr3	+	Mir137	microRNA 137	387155	LincRNA
n283577	AK038114	-2.89043	2660	chr2	-	Cacna1b	calcium channel, voltage-dependent, N type, alpha 1B subunit	12287	LincRNA
n266044	AK171891	-2.89043	2025	chr9	-	4930433N12Rik	RIKEN cDNA 4930433N12 gene	114673	LincRNA
n275864	AK081239	-2.8987	3771	chr4	-	F730047E07Rik	MMS22-like, DNA repair protein	212377	LincRNA
n273410	AK049835	-2.8987	1974	chrX	-	Mir384	microRNA 384	723861	LincRNA
n275720	AK140745	-2.90282	3535	chr10	-	D10Wsu102e	DNA segment, Chr 10, Wayne State University 102, expressed	28109	LincRNA
n278820	AK043972	-2.90458	41	chr10	-	Nav3	neuron navigator 3	260315	LincRNA
n285100	AK035988	-2.90783	3041	chr5	-	Kcnip4	Kv channel interacting protein 4	80334	LincRNA
n273977	AK082688	-2.90897	2523	chr2	+	Lrrc4c	leucine rich repeat containing 4C	241568	LincRNA
n279498	AK139172	-2.91626	5108	chr9	-	Cldn18	claudin 18	56492	LincRNA
n270404	AK142514	-2.93934	825	chr5	-	N4bp2l2	NEDD4 binding protein 2-like 2	381695	LincRNA
n283864	AK037785	-2.93934	3025	chr13	-	Pik3r1	phosphatidylinositol 3-kinase, regulatory subunit, polypeptide 1 (p85 alpha)	18708	LincRNA
n286780	AK136781	-2.93934	2828	chrX	-	E530001F21Rik	RIKEN cDNA E530001F21 gene	279610	LincRNA
n275825	AK140731	-2.93934	1272	chr4	-	9030409G11Rik	kazrin, periplakin interacting protein	71529	LincRNA
n275254	AK081568	-2.93934	2080	chr3	-	Larp7	La ribonucleoprotein domain family, member 7	28036	LincRNA
n267967	AK053950	-2.93934	2293	chr6	-	Mir29b-1	microRNA 29b-1	387223	LincRNA
n266026	AK089776	-2.93934	3037	chr7	-	Snrpn	SNRPN upstream reading frame	84704	LincRNA
n271616	AK051883	-2.93934	2247	chr8	-	Gm3985	predicted gene 3985	100042715	LincRNA
n275122	AK048370	-2.94893	3610	chrX	+	Tmem47	transmembrane protein 47	192216	LincRNA
n272110	AK051505	-2.97329	2152	chr10	-	9230102K24Rik	RIKEN cDNA 9230102K24 gene	109335	LincRNA
n268259	AK053492	-2.99206	4382	chr16	-	Lipi	lipase, member I	320355	LincRNA
n290260	AK134161	-2.99824	4329	chr5	+	Rhoh	ras homolog gene family, member H	74734	LincRNA
n270756	AK142354	-2.99824	4365	chr12	+	Nkx2-1	NK2 homeobox 1	21869	LincRNA
n263997	AK158687	-3.01334	1229	chr5	-	Dhx15	DEAH (Asp-Glu-Ala-His) box polypeptide 15	13204	LincRNA
n416433	NR_040552	-3.01735	4188	chr3	+	5730508B09Rik	RIKEN cDNA 5730508B09 gene	70617	LincRNA
n288780	AK032715	-3.01972	2266	chr12	+	Foxg1	forkhead box G1	15228	LincRNA
n283163	AK138264	-3.02276	356	chr3	+	Mir137	microRNA 137	387155	LincRNA
n283334	AK038398	-3.02681	3516	chr8	-	Nrg1	neuregulin 1	211323	LincRNA
n269868	AK085843	-3.02681	3164	chrX	-	Tmem29	transmembrane protein 29	382245	LincRNA
n282248	AK039753	-3.02681	4266	chr2	+	Sema6d	sema domain, transmembrane domain (TM), and cytoplasmic domain, (semaphorin) 6D	214968	LincRNA
n283034	AK138309	-3.03245	3925	chr8	-	Dlc1	deleted in liver cancer 1	50768	LincRNA
n275315	AK048185	-3.0362	2448	chr3	-	Trim2	tripartite motif-containing 2	80890	LincRNA
n275354	AK048117	-3.03664	3421	chr10	-	Nav3	neuron navigator 3	260315	LincRNA
n278520	AK149302	-3.04368	3740	chr2	-	Strbp	spermatid perinuclear RNA binding protein	20744	LincRNA
n283479	AK138082	-3.04626	2813	chr10	-	Traf3ip2	TRAF3 interacting protein 2	103213	LincRNA
n269338	AK086379	-3.05482	26	chr15	+	Cdh18	cadherin 18	320865	LincRNA
n264717	AK090283	-3.06245	1391	chr5	-	Gpr125	G protein-coupled receptor 125	70693	LincRNA
n277010	AK140303	-3.06588	2162	chr10	+	Mgat4c	mannosyl (alpha-1,3-)-glycoprotein beta-1,4-N-acetylglucosaminyltransferase, isozyme C (putative)	67569	LincRNA
n285127	AK035943	-3.0671	3229	chr3	-	Ank2	ankyrin 2, brain	109676	LincRNA
n277763	AK045381	-3.06987	2654	chr6	+	Lrrtm4	leucine rich repeat transmembrane neuronal 4	243499	LincRNA
n278927	AK043815	-3.0732	3669	chr1	-	Dpp10	dipeptidylpeptidase 10	269109	LincRNA
n277059	AK046404	-3.0732	316	chr16	+	Unknown	Unknown	Unknown	LincRNA
n278763	AK044061	-3.07685	1028	chr8	-	Gm3985	predicted gene 3985	100042715	LincRNA
n282445	AK039551	-3.07685	2130	chr10	+	Pcdh15	protocadherin 15	11994	LincRNA
n283000	AK138321	-3.0823	2303	chr11	-	Sgcd	sarcoglycan, delta (dystrophin-associated glycoprotein)	24052	LincRNA
n273589	AK049627	-3.08857	4424	chr14	-	Slitrk1	SLIT and NTRK-like family, member 1	76965	LincRNA
n275302	AK048197	-3.09135	20	chr1	+	Phf3	PHD finger protein 3	213109	LincRNA
n278203	AK139772	-3.09135	1740	chr16	-	Impg2	interphotoreceptor matrix proteoglycan 2	224224	LincRNA
n268337	AK053400	-3.09329	2299	chr16	-	Robo2	roundabout homolog 2 (Drosophila)	268902	LincRNA
n273926	AK082712	-3.10332	4296	chr7	-	Tjp1	tight junction protein 1	21872	LincRNA
n278746	AK044091	-3.11384	3731	chr5	-	Gpr125	G protein-coupled receptor 125	70693	LincRNA
n288079	AK149080	-3.11794	2454	chr5	-	Kcnip4	Kv channel interacting protein 4	80334	LincRNA
n275334	AK048156	-3.12697	693	chr2	+	Lrrc4c	leucine rich repeat containing 4C	241568	LincRNA
n264900	AK149631	-3.12697	4708	chr1	-	Fam5c	family with sequence similarity 5, member C	215378	LincRNA
n285074	AK036031	-3.13087	1449	chr16	-	Lipi	lipase, member I	320355	LincRNA
n269454	AK142800	-3.14579	3392	chr8	-	Gm3985	predicted gene 3985	100042715	LincRNA
n275471	AK140801	-3.16174	2027	chr18	+	Kcnn2	potassium intermediate/small conductance calcium-activated channel, subfamily N, member 2	140492	LincRNA
n264814	AK090141	-3.16174	4372	chr5	+	Cep135	centrosomal protein 135	381644	LincRNA
n265764	AK089889	-3.16174	1344	chr9	-	4930433N12Rik	RIKEN cDNA 4930433N12 gene	114673	LincRNA
n284307	AK037331	-3.16174	3596	chr6	-	Foxp1	forkhead box P1	108655	LincRNA
n275509	AK047919	-3.16174	3501	chr7	-	Snrpn	SNRPN upstream reading frame	84704	LincRNA
n275935	AK047683	-3.16174	1569	chr16	+	Lsamp	limbic system-associated membrane protein	268890	LincRNA
n274291	AK082426	-3.18727	1754	chr17	+	Dlgap1	discs, large (Drosophila) homolog-associated protein 1	224997	LincRNA
n275796	AK140733	-3.18837	2929	chr16	+	Igsf11	immunoglobulin superfamily, member 11	207683	LincRNA
n275112	AK048377	-3.19088	2486	chr16	-	Lipi	lipase, member I	320355	LincRNA
n269339	AK086377	-3.19568	43	chrX	+	Dmd	dystrophin, muscular dystrophy	13405	LincRNA
n270572	AK085158	-3.19568	2454	chr17	+	BC018101	zinc finger protein 960	449000	LincRNA
n293515	AK132572	-3.19714	3300	chr8	+	Neto2	neuropilin (NRP) and tolloid (TLL)-like 2	74513	LincRNA
n275115	AK048376	-3.20238	3464	chr16	-	Lipi	lipase, member I	320355	LincRNA
n285897	AK137113	-3.20238	2702	chr15	+	Gm5803	predicted gene 5803	545091	LincRNA
n285877	AK137118	-3.20405	3090	chrX	+	Apoo	apolipoprotein O, pseudogene	621156	LincRNA
n265717	AK156805	-3.20524	2228	chr9	-	4930433N12Rik	RIKEN cDNA 4930433N12 gene	114673	LincRNA
n271635	AK051869	-3.2142	2845	chr4	+	Pde4b	phosphodiesterase 4B, cAMP specific	18578	LincRNA
n281846	AK040151	-3.21945	3361	chr10	-	Samd5	sterile alpha motif domain containing 5	320825	LincRNA
n282735	AK138435	-3.2238	3558	chr5	-	Dhx15	DEAH (Asp-Glu-Ala-His) box polypeptide 15	13204	LincRNA
n283087	AK138288	-3.23596	1308	chr5	-	Kcnip4	Kv channel interacting protein 4	80334	LincRNA
n290922	AK019920	-3.24191	1509	chr17	+	T	brachyury	20997	LincRNA
n279611	AK080482	-3.25054	2022	chr2	-	Zfp804a	zinc finger protein 804A	241514	LincRNA
n269977	AK052837	-3.26127	2245	chr1	+	Esrrg	estrogen-related receptor gamma	26381	LincRNA
n288981	AK032503	-3.27638	3093	chr16	+	Lsamp	limbic system-associated membrane protein	268890	LincRNA
n285213	AK035808	-3.28512	1887	chrX	-	Fgf13	fibroblast growth factor 13	14168	LincRNA
n268311	AK053439	-3.28849	2772	chr2	+	Xirp2	xin actin-binding repeat containing 2	241431	LincRNA
n291703	AK029848	-3.29298	2976	chr13	+	Msx2	homeobox, msh-like 2	17702	LincRNA
n273254	AK141600	-3.31215	2927	chr15	+	Acot10	acyl-CoA thioesterase 10	64833	LincRNA
n266119	AK156245	-3.31785	4130	chr13	-	Chrm3	cholinergic receptor, muscarinic 3, cardiac	12671	LincRNA
n288533	AK032991	-3.32401	1201	chr2	+	Acvr1	activin A receptor, type 1	11477	LincRNA
n276536	AK081009	-3.33166	3291	chr8	+	Kcnk1	potassium channel, subfamily K, member 1	16525	LincRNA
n267700	AK087689	-3.3342	3041	chr3	-	Larp7	La ribonucleoprotein domain family, member 7	28036	LincRNA
n265872	AK089840	-3.34352	2544	chr5	-	Kcnip4	Kv channel interacting protein 4	80334	LincRNA
n274767	AK081909	-3.34975	1284	chr16	+	Robo1	roundabout homolog 1 (Drosophila)	19876	LincRNA
n279004	AK139352	-3.35077	4337	chr7	+	Dlg2	membrane protein, palmitoylated 2 (MAGUK p55 subfamily member 2)	50997	LincRNA
n278947	AK043794	-3.35142	2898	chr16	-	Robo2	roundabout homolog 2 (Drosophila)	268902	LincRNA
n266851	AK154549	-3.35438	927	chr9	-	4930433N12Rik	RIKEN cDNA 4930433N12 gene	114673	LincRNA
n285490	AK137227	-3.39727	2129	chr15	+	Sema5a	sema domain, seven thrombospondin repeats (type 1 and type 1-like), transmembrane domain (TM) and short cytoplasmic domain, (semaphorin) 5A	20356	LincRNA
n284319	AK037318	-3.39877	3388	chr6	-	Foxp1	forkhead box P1	108655	LincRNA
n284395	AK037210	-3.39877	1994	chr1	+	Mir181a-1	microRNA 181a-1	735252	LincRNA
n288860	AK135136	-3.40018	2000	chr4	+	C430048L16Rik	RNA binding motif protein 12 B2	77604	LincRNA
n266116	AK089740	-3.42477	1265	chr9	-	4930433N12Rik	RIKEN cDNA 4930433N12 gene	114673	LincRNA
n272307	AK051229	-3.42477	42	chr1	+	Mir181a-1	microRNA 181a-1	735252	LincRNA
n270648	AK085096	-3.44184	2958	chr15	+	Sema5a	sema domain, seven thrombospondin repeats (type 1 and type 1-like), transmembrane domain (TM) and short cytoplasmic domain, (semaphorin) 5A	20356	LincRNA
n269240	AK086486	-3.4613	3122	chr7	-	A330076H08Rik	RIKEN cDNA A330076H08 gene	320026	LincRNA
n269837	AK085875	-3.4629	1733	chr17	-	Tmem178	transmembrane protein 178	68027	LincRNA
n268707	AK142976	-3.48366	4631	chr16	+	BC002163	NADH dehydrogenase Fe-S protein 5 pseudogene	170658	LincRNA
n268400	AK053302	-3.49188	1998	chr16	+	Lsamp	limbic system-associated membrane protein	268890	LincRNA
n277892	AK157804	-3.49734	4229	chr10	-	Samd5	sterile alpha motif domain containing 5	320825	LincRNA
n268148	AK053631	-3.49877	2699	chr16	+	Robo1	roundabout homolog 1 (Drosophila)	19876	LincRNA
n266406	AK089559	-3.50638	1170	chr9	-	4930433N12Rik	RIKEN cDNA 4930433N12 gene	114673	LincRNA
n279096	AK043572	-3.51192	1332	chr5	-	Kcnip4	Kv channel interacting protein 4	80334	LincRNA
n274063	AK048869	-3.52431	1763	chr2	+	Sema6d	sema domain, transmembrane domain (TM), and cytoplasmic domain, (semaphorin) 6D	214968	LincRNA
n284577	AK036887	-3.52431	3421	chr2	+	Usp6nl	USP6 N-terminal like	98910	LincRNA
n282281	AK079645	-3.52431	2160	chr6	-	Kcna1	potassium voltage-gated channel, shaker-related subfamily, member 1	16485	LincRNA
n288297	AK148641	-3.52431	1877	chr16	+	Zbtb20	zinc finger and BTB domain containing 20	56490	LincRNA
n423286	NULL	-3.52431	475	chr14	+	Olfr1507	olfactory receptor 1507	57269	LincRNA
n269804	AK085914	-3.52431	3671	chr3	-	Ank2	ankyrin 2, brain	109676	LincRNA
n269635	AK086090	-3.52431	850	chr4	+	Dab1	disabled 1	13131	LincRNA
n271617	AK051881	-3.52431	2101	chr12	-	Hdac9	histone deacetylase 9	79221	LincRNA
n287473	AK033305	-3.5376	1866	chr5	+	Speer4a	spermatogenesis associated glutamate (E)-rich protein 4a	75657	LincRNA
n280355	AK153703	-3.5442	3554	chr10	+	Pcdh15	protocadherin 15	11994	LincRNA
n266934	AK144052	-3.55601	2640	chr12	-	Prps1l1	phosphoribosyl pyrophosphate synthetase 1-like 1	75456	LincRNA
n268142	AK053639	-3.56383	2493	chr16	-	Robo2	roundabout homolog 2 (Drosophila)	268902	LincRNA
n288200	AK148828	-3.57104	1960	chr5	-	Kcnip4	Kv channel interacting protein 4	80334	LincRNA
n269045	AK053081	-3.57677	4509	chr8	-	Maf	avian musculoaponeurotic fibrosarcoma (v-maf) AS42 oncogene homolog	17132	LincRNA
n276663	AK140490	-3.57677	1665	chr6	+	Lrrtm4	leucine rich repeat transmembrane neuronal 4	243499	LincRNA
n274502	AK048718	-3.5832	3846	chr17	+	Dlgap1	discs, large (Drosophila) homolog-associated protein 1	224997	LincRNA
n276375	AK140610	-3.59142	66	chr16	+	Lsamp	limbic system-associated membrane protein	268890	LincRNA
n273931	AK049026	-3.59142	3677	chr16	-	Lipi	lipase, member I	320355	LincRNA
n276211	AK081056	-3.60231	3649	chr15	+	Ift27	intraflagellar transport 27	67042	LincRNA
n289368	AK134729	-3.60231	2239	chr6	-	Cntn3	contactin 3	18488	LincRNA
n278646	AK149261	-3.61072	1654	chr5	-	Kcnip4	Kv channel interacting protein 4	80334	LincRNA
n271447	AK142091	-3.61262	2939	chr5	-	Kcnip4	Kv channel interacting protein 4	80334	LincRNA
n279846	AK042693	-3.6274	1882	chr13	+	Mir9-2	microRNA 9-2	723967	LincRNA
n288268	AK148698	-3.6274	1333	chr2	+	Xirp2	xin actin-binding repeat containing 2	241431	LincRNA
n288486	AK135400	-3.6274	1265	chr6	-	Foxp1	forkhead box P1	108655	LincRNA
n276989	AK140313	-3.67631	4953	chr15	-	Mir30b	microRNA 30b	387226	LincRNA
n285020	AK036115	-3.67631	2384	chr1	+	Bend6	BEN domain containing 6	320705	LincRNA
n277813	AK140002	-3.67631	3338	chr2	+	Lrrc4c	leucine rich repeat containing 4C	241568	LincRNA
n269226	AK086499	-3.67631	3175	chr3	+	Pkn2	protein kinase N2	109333	LincRNA
n286491	AK136896	-3.70802	2328	chr13	-	Inhba	inhibin beta-A	16323	LincRNA
n265948	AK156472	-3.71193	3351	chr2	-	Spopl	speckle-type POZ protein-like	76857	LincRNA
n282886	AK038976	-3.71193	2767	chr2	+	Lrrc4c	leucine rich repeat containing 4C	241568	LincRNA
n265557	AK172311	-3.71193	1174	chr9	-	4930433N12Rik	RIKEN cDNA 4930433N12 gene	114673	LincRNA
n288149	AK148935	-3.71895	1047	chr10	-	Nav3	neuron navigator 3	260315	LincRNA
n278208	AK139766	-3.72361	2894	chr6	+	AA545190	EST AA545190	57866	LincRNA
n282759	AK039163	-3.73076	2609	chr8	-	Nrg1	neuregulin 1	211323	LincRNA
n275388	AK048076	-3.7467	2569	chr18	+	Svil	supervillin	225115	LincRNA
n283867	AK037782	-3.7467	1553	chr1	+	Mir181a-1	microRNA 181a-1	735252	LincRNA
n265950	AK156474	-3.7467	3337	chr9	-	Htr1b	5-hydroxytryptamine (serotonin) receptor 1B	15551	LincRNA
n265562	AK157074	-3.7467	2404	chr4	+	Epha7	Eph receptor A7	13841	LincRNA
n269249	AK086476	-3.7467	1050	chr8	-	Odz3	odd Oz/ten-m homolog 3 (Drosophila)	23965	LincRNA
n270673	AK052477	-3.76942	3912	chr8	-	Dusp26	dual specificity phosphatase 26 (putative)	66959	LincRNA
n276478	AK140582	-3.81381	2708	chr17	+	Tiam2	T cell lymphoma invasion and metastasis 2	24001	LincRNA
n282945	AK038903	-3.81381	1842	chr13	+	Elmo1	engulfment and cell motility 1	140580	LincRNA
n269135	AK164876	-3.81381	2412	chr17	+	4930432O21Rik	zinc finger prtoein 943	74670	LincRNA
n273453	AK049734	-3.81381	2830	chr9	+	Mir100	microRNA 100	723892	LincRNA
n277095	AK046348	-3.82569	2835	chr14	-	Slitrk1	SLIT and NTRK-like family, member 1	76965	LincRNA
n288203	AK148823	-3.83243	2829	chr5	+	D930016D06Rik	RIKEN cDNA D930016D06 gene	100662	LincRNA
n274857	AK081807	-3.83981	1788	chr8	-	Gm3985	predicted gene 3985	100042715	LincRNA
n289826	AK031549	-3.87794	3217	chr15	+	Cdh9	cadherin 9	12565	LincRNA
n292092	AK076917	-3.87794	1866	chr2	+	Etl4	enhancer trap locus 4	208618	LincRNA
n277167	AK046241	-3.87794	1662	chr14	+	Mir124a-1	microRNA 124a-1	387233	LincRNA
n279209	AK139287	-3.89043	2650	chr7	-	A330076H08Rik	RIKEN cDNA A330076H08 gene	320026	LincRNA
n265760	AK156742	-3.8987	1109	chr17	-	3110082D06Rik	RIKEN cDNA 3110082D06 gene	627626	LincRNA
n284360	AK162730	-3.90897	2547	chr2	-	Strbp	spermatid perinuclear RNA binding protein	20744	LincRNA
n282906	AK038949	-3.91238	3614	chr4	-	Ptprd	protein tyrosine phosphatase, receptor type, D	19266	LincRNA
n276635	AK047032	-3.93934	2872	chr16	+	BC002163	NADH dehydrogenase Fe-S protein 5 pseudogene	170658	LincRNA
n275996	AK140706	-3.93934	3209	chr3	-	Pkn2	protein kinase N2	109333	LincRNA
n279780	AK042780	-3.93934	1494	chr2	+	Lrrc4c	leucine rich repeat containing 4C	241568	LincRNA
n277375	AK045912	-3.93934	1413	chr3	-	Nlgn1	neuroligin 1	192167	LincRNA
n279068	AK043614	-3.95924	1730	chr2	+	Lrrc4c	leucine rich repeat containing 4C	241568	LincRNA
n271437	AK084368	-3.96319	1264	chr16	+	Robo1	roundabout homolog 1 (Drosophila)	19876	LincRNA
n418022	NULL	-3.96319	730	chr14	+	4930555G01Rik	RIKEN cDNA 4930555G01 gene	108978	LincRNA
n279868	AK042668	-3.96909	1786	chr14	-	Klf12	Kruppel-like factor 12	16597	LincRNA
n285146	AK035913	-3.98665	1889	chr2	+	Lrrc4c	leucine rich repeat containing 4C	241568	LincRNA
n282580	AK138488	-3.99824	3077	chr9	-	Rbms3	RNA binding motif, single stranded interacting protein	207181	LincRNA
n264350	AK145494	-3.99824	3775	chr5	-	Gm10416	zinc finger protein pseudogene	667213	LincRNA
n274228	AK082506	-4.02681	2373	chr2	+	Lrrc4c	leucine rich repeat containing 4C	241568	LincRNA
n288031	AK149196	-4.02681	1984	chr2	+	B3galt1	UDP-Gal:betaGlcNAc beta 1,3-galactosyltransferase, polypeptide 1	26877	LincRNA
n263874	AK159073	-4.05482	3129	chr11	-	Bcl11a	B cell CLL/lymphoma 11A (zinc finger protein)	14025	LincRNA
n285970	AK034994	-4.05482	1388	chr12	-	Rnf144a	ring finger protein 144A	108089	LincRNA
n286376	AK034432	-4.05482	2260	chr13	-	Inhba	inhibin beta-A	16323	LincRNA
n271633	AK142045	-4.05482	1608	chr4	-	F730047E07Rik	MMS22-like, DNA repair protein	212377	LincRNA
n289119	AK134940	-4.09585	1132	chr14	-	Slitrk1	SLIT and NTRK-like family, member 1	76965	LincRNA
n283390	AK038328	-4.10927	1096	chr6	-	Foxp1	forkhead box P1	108655	LincRNA
n264663	AK144426	-4.16174	2780	chr5	-	Zfp644	zinc finger protein 644	52397	LincRNA
n277510	AK045709	-4.16174	2436	chr10	+	Mgat4c	mannosyl (alpha-1,3-)-glycoprotein beta-1,4-N-acetylglucosaminyltransferase, isozyme C (putative)	67569	LincRNA
n286507	AK034244	-4.18727	2880	chr8	-	Odz3	odd Oz/ten-m homolog 3 (Drosophila)	23965	LincRNA
n289761	AK031653	-4.18727	3654	chr8	-	Snx25	sorting nexin 25	102141	LincRNA
n277757	AK045389	-4.20238	2856	chrX	+	Pak3	p21 protein (Cdc42/Rac)-activated kinase 3	18481	LincRNA
n274333	AK082383	-4.21236	807	chr15	+	Fam19a5	family with sequence similarity 19, member A5	106014	LincRNA
n279547	AK043076	-4.39877	1790	chr12	+	Nrxn3	neurexin III	18191	LincRNA
n269725	AK052917	-4.39877	1397	chrX	-	Fgf13	fibroblast growth factor 13	14168	LincRNA
n294227	AK014059	-4.44184	735	chr7	-	Snrpn	SNRPN upstream reading frame	84704	LincRNA
n277811	AK140005	-4.44184	631	chr5	-	Kcnip4	Kv channel interacting protein 4	80334	LincRNA
n294149	AK014197	-4.44184	1240	chr16	+	Robo1	roundabout homolog 1 (Drosophila)	19876	LincRNA
n287696	AK136281	-4.52431	4296	chr6	-	Kcna1	potassium voltage-gated channel, shaker-related subfamily, member 1	16485	LincRNA
n274197	AK048779	-4.52431	3816	chr8	-	Odz3	odd Oz/ten-m homolog 3 (Drosophila)	23965	LincRNA
n276570	AK081008	-4.54201	3512	chrX	-	Smarca1	SWI/SNF related, matrix associated, actin dependent regulator of chromatin, subfamily a, member 1	93761	LincRNA
n266409	AK155941	-4.56383	4544	chr1	+	Fam5c	family with sequence similarity 5, member C	215378	LincRNA
n283209	AK138210	-4.60231	1347	chr8	+	Inpp4b	inositol polyphosphate-4-phosphatase, type II	234515	LincRNA
n279090	AK043579	-4.60231	1191	chr15	+	Ptger4	prostaglandin E receptor 4 (subtype EP4)	19219	LincRNA
n278907	AK043833	-4.60231	1323	chr6	-	Cntn3	contactin 3	18488	LincRNA
n275894	AK021085	-4.60231	828	chr5	-	Kcnip4	Kv channel interacting protein 4	80334	LincRNA
n283969	AK037685	-4.71193	2574	chr13	-	Prl5a1	prolactin family 5, subfamily a, member 1	28078	LincRNA
n266178	AK089719	-4.85688	1028	chr9	-	4930433N12Rik	RIKEN cDNA 4930433N12 gene	114673	LincRNA
n280342	AK042037	-4.87794	1920	chr6	-	Foxp1	forkhead box P1	108655	LincRNA
n276267	AK047457	-4.90897	1779	chr16	+	Lsamp	limbic system-associated membrane protein	268890	LincRNA
n291550	AK133323	-5.44184	2691	chr4	+	Palm2	paralemmin 2	242481	LincRNA
n279342	AK043281	-5.48366	2868	chr5	+	Fry	furry homolog (Drosophila)	320365	LincRNA
n275981	AK047644	-9.06727	3546	chr14	-	Slitrk5	SLIT and NTRK-like family, member 5	75409	LincRNA
n267129	AK143445	-9.08755	3996	chr2	-	Thbs1	thrombospondin 1	21825	LincRNA
n268374	AK053339	-9.13388	3386	chrX	+	Tsr2	TSR2, 20S rRNA accumulation, homolog (S. cerevisiae)	69499	LincRNA
n266855	AK089217	-9.2766	2848	chr17	+	Mrpl14	mitochondrial ribosomal protein L14	68463	LincRNA
n266654	AK155533	-9.27749	3722	chr13	+	BC052688	cDNA sequence BC052688	432812	LincRNA
n272978	AK083334	-9.55573	2347	chr13	+	Tubb2a	tubulin, beta 2A class IIA	22151	LincRNA
n275054	AK081649	-9.57738	3557	chr4	-	Matn1	matrilin 1, cartilage matrix protein	17180	LincRNA
n275019	AK048465	-9.63123	3084	chr6	-	Sox5	SRY-box containing gene 5	20678	LincRNA
n273882	AK049094	-9.6445	17	chr5	+	9230114K14Rik	RIKEN cDNA 9230114K14 gene	414108	LincRNA
n264813	AK090140	-9.69502	2131	chr10	-	Samd5	sterile alpha motif domain containing 5	320825	LincRNA
n275530	AK047900	-9.70823	2274	chr4	-	Elavl2	ELAV (embryonic lethal, abnormal vision, Drosophila)-like 2 (Hu antigen B)	15569	LincRNA
n272068	AK051563	-9.72997	2880	chr17	+	Riok2	RIO kinase 2 (yeast)	67045	LincRNA
n270975	AK084677	-9.85714	2344	chr10	-	Sash1	SAM and SH3 domain containing 1	70097	LincRNA
n273431	AK049790	-9.86207	2336	chr4	-	Ggh	gamma-glutamyl hydrolase	14590	LincRNA
n286692	AK033926	-9.86906	2470	chr1	+	Khdrbs2	KH domain containing, RNA binding, signal transduction associated 2	170771	LincRNA
n268338	AK053401	-9.88259	2303	chr7	-	Zfp536	zinc finger protein 536	243937	LincRNA
n277717	AK140067	-10.3167	1598	chr2	-	Nebl	nebulette	74103	LincRNA
n268916	AK086858	-10.3467	2713	chr10	-	Sash1	SAM and SH3 domain containing 1	70097	LincRNA
n279724	AK042839	-10.3703	2053	chr2	-	Zfp770	zinc finger protein 770	228491	LincRNA
n288166	AK148909	-10.4372	17	chr16	+	Lsamp	limbic system-associated membrane protein	268890	LincRNA
n277893	AK045243	-10.5371	2469	chr12	-	Numb	numb gene homolog (Drosophila)	18222	LincRNA
n278275	AK139630	-10.5874	1148	chr15	-	Sqle	squalene epoxidase	20775	LincRNA
n276195	AK047492	-10.5989	1577	chr8	-	Nrg1	neuregulin 1	211323	LincRNA
n295958	AK131851	-10.6675	1086	chr11	-	Gpr75	G protein-coupled receptor 75	237716	LincRNA
n291644	AK133190	-10.7755	3178	chr16	-	Tiam1	T cell lymphoma invasion and metastasis 1	21844	LincRNA
n271627	AK084244	-10.8046	2127	chr3	+	Slitrk3	SLIT and NTRK-like family, member 3	386750	LincRNA
n287646	AK078734	-10.8434	1553	chr15	-	Bai1	brain-specific angiogenesis inhibitor 1	107831	LincRNA
n283271	AK038486	-10.9051	992	chrX	+	Nudt10	nudix (nucleoside diphosphate linked moiety X)-type motif 10	102954	LincRNA
n277583	AK045617	-11.0716	1452	chr15	-	Basp1	brain abundant, membrane attached signal protein 1	70350	LincRNA
n290275	AK018017	-11.3561	1244	chr8	+	Inpp4b	inositol polyphosphate-4-phosphatase, type II	234515	LincRNA
n413561	NULL	-11.5855	619	chr4	+	Pdp1	pyruvate dehyrogenase phosphatase catalytic subunit 1	381511	LincRNA
n274220	AK082522	-11.5857	1282	chr7	+	Zkscan2	zinc finger with KRAB and SCAN domains 2	210162	LincRNA
n296809	AK006176	-11.7036	774	chr14	-	Olfm4	olfactomedin 4	380924	LincRNA
n275918	AK021071	-12.6287	472	chr6	+	Lrrtm4	leucine rich repeat transmembrane neuronal 4	243499	LincRNA
