# Supplementary material for: Methamphetamine induces alterations in the long non-coding RNAs expression profile in the nucleus accumbens of the mouse
Source: BMC Neurosci. 2015 Mar 25;16:18. doi: 10.1186/s12868-015-0157-3 (PMC4399149; doi:10.1186/s12868-015-0157-3)
Supplement: Additional file 6: — Full list of the bidirectional lncRNAs that were significantly regulated by METH. [file 12868_2015_157_MOESM6_ESM.xls]

## Sheet: Addtional file 6
Additional file 6. Full list of the bidirectional lncRNAs that were significantly regulated by METH. Associated genes were shown.
Noncode ID	Genebank accession	Fold change (METH vs saline)	lncRNA length	Chromosome	Chromosome strand	Assoicated gene	Gene description	Gene ID	lncRNA type
n279113	AK080587	4.23058	1809	chr3	-	Olfr54	olfactory receptor 54	18354	Bidirectional
n295249	AK010878	1.44471	660	chr12	-	Unknow	N/A	LOC100233175	Bidirectional
n277087	AK046356	-1.35438	2398	chr7	+	Tmem126b	transmembrane protein 126B	68472	Bidirectional
n294046	AK014401	-1.39252	2460	chr3	-	1500004A13Rik	RIKEN cDNA 1500004A13 gene	319830	Bidirectional
n271143	AK142198	-1.42915	3074	chrX	-	Mtcp1	mature T cell proliferation 1	17763	Bidirectional
n286558	AK162407	-1.45392	5254	chr19	+	Arl3	ADP-ribosylation factor-like 3	56350	Bidirectional
n274206	AK082542	-1.48214	118	chr5	+	Tapt1	transmembrane anterior posterior transformation 1	231225	Bidirectional
n267911	AK054032	-1.50638	2367	chr7	-	Spred3	sprouty-related, EVH1 domain containing 3	101809	Bidirectional
n275980	AK047646	-1.52803	4163	chr6	-	Rassf8	Ras association (RalGDS/AF-6) domain family (N-terminal) member 8	71323	Bidirectional
n281500	AK040530	-1.53495	2174	chr16	-	Cryzl1	crystallin, zeta (quinone reductase)-like 1	66609	Bidirectional
n283243	AK038522	-1.54506	2352	chr7	-	Ube3a	ubiquitin protein ligase E3A	22215	Bidirectional
n285243	AK035770	-1.66925	3028	chr19	-	Usmg5	upregulated during skeletal muscle growth 5	66477	Bidirectional
n293786	AK161112	-1.67041	4718	chr1	-	Rb1cc1	RB1-inducible coiled-coil 1	12421	Bidirectional
n268239	AK053523	-1.69967	4806	chr7	-	Peg3	angiogenic factor with G patch and FHA domains 1	66549	Bidirectional
n271666	AK051847	-1.70488	2698	chrX	+	Hccs	holocytochrome c synthetase	15159	Bidirectional
n293936	AK132422	-1.71193	2442	chr4	-	Mycbp	c-myc binding protein	56309	Bidirectional
n267281	AK088542	-1.72967	4173	chr9	+	C230081A13Rik	RIKEN cDNA C230081A13 gene	244895	Bidirectional
n276701	AK046950	-1.73904	2177	chr13	-	Serpinb6a	serine (or cysteine) peptidase inhibitor, clade B, member 6a	20719	Bidirectional
n275180	AK048316	-1.75127	3633	chr3	-	3110057O12Rik	RIKEN cDNA 3110057O12 gene	269423	Bidirectional
n271368	AK084404	-1.79495	2740	chr14	-	Zmiz1	zinc finger, MIZ-type containing 1	328365	Bidirectional
n274407	AK141071	-1.83981	3569	chr4	+	AI314180	expressed sequence AI314180	230249	Bidirectional
n275405	AK048043	-1.84742	3991	chr17	-	6330416L07Rik	zinc finger protein 944	319615	Bidirectional
n277821	AK139986	-1.87794	1760	chr4	+	Itgb3bp	integrin beta 3 binding protein (beta3-endonexin)	67733	Bidirectional
n279838	AK042701	-1.87794	2598	chr2	+	Gm14288	predicted gene 14288	13999	Bidirectional
n280366	AK042008	-1.89043	58	chr1	+	Orc2l	origin recognition complex, subunit 2	18393	Bidirectional
n281126	AK040963	-1.89043	4098	chr4	+	Pdp1	pyruvate dehyrogenase phosphatase catalytic subunit 1	381511	Bidirectional
n287183	AK033568	-1.89204	3872	chr16	-	Fam162a	family with sequence similarity 162, member A	70186	Bidirectional
n266733	AK170917	-1.8928	3424	chr12	-	Setd3	SET domain containing 3	52690	Bidirectional
n287454	AK033336	-1.8987	4017	chr15	+	St3gal1	ST3 beta-galactoside alpha-2,3-sialyltransferase 1	20442	Bidirectional
n279901	AK042630	-1.90187	2644	chr8	+	Cdh8	cadherin 8	12564	Bidirectional
n278307	AK139522	-1.91238	2494	chr10	+	Myct1	myc target 1	68632	Bidirectional
n412928	NULL	-1.93934	1032	chr3	-	3110057O12Rik	RIKEN cDNA 3110057O12 gene	269423	Bidirectional
n280733	AK153592	-1.9638	4651	chr15	+	Nipbl	Nipped-B homolog (Drosophila)	71175	Bidirectional
n273606	AK164080	-1.99649	2917	chr10	-	4932415G12Rik	RIKEN cDNA 4932415G12 gene	67723	Bidirectional
n265903	AK172012	-2.03245	2856	chr4	+	Fkbp15	FK506 binding protein 15	338355	Bidirectional
n274498	AK082181	-2.07685	2099	chr1	-	Pdcl3	phosducin-like 3	68833	Bidirectional
n280538	AK041734	-2.08556	3328	chr18	+	Sft2d3	SFT2 domain containing 3	67158	Bidirectional
n412529	NULL	-2.19765	3112	chr3	-	Negr1	neuronal growth regulator 1	320840	Bidirectional
n273750	AK049411	-2.20238	1963	chr4	+	Pdp1	pyruvate dehyrogenase phosphatase catalytic subunit 1	381511	Bidirectional
n280190	AK169522	-2.21236	2534	chr5	+	Eif2b1	eukaryotic translation initiation factor 2B, subunit 1 (alpha)	209354	Bidirectional
n280730	AK041434	-2.22036	4406	chr1	+	Ino80d	INO80 complex subunit D	227195	Bidirectional
n286091	AK034823	-2.26127	30	chr11	-	Gnb2l1	guanine nucleotide binding protein (G protein), beta polypeptide 2 like 1	14694	Bidirectional
n264626	AK144517	-2.26865	2343	chr1	+	Enah	enabled homolog (Drosophila)	13800	Bidirectional
n277158	AK140232	-2.42967	2361	chr11	-	Mgat4b	mannoside acetylglucosaminyltransferase 4, isoenzyme B	103534	Bidirectional
n265118	AK158189	-2.42967	1524	chr3	-	Pet112l	PET112-like (yeast)	229487	Bidirectional
n276720	AK046926	-2.44954	2682	chr17	+	Qk	quaking	19317	Bidirectional
n269460	AK142796	-2.45199	3349	chr2	+	Acvr1	activin A receptor, type 1	11477	Bidirectional
n266985	AK143879	-2.50966	3261	chr4	+	BC049635	cDNA sequence BC049635	277773	Bidirectional
n273422	AK049799	-2.56588	1756	chr10	-	Rev3l	REV3-like, catalytic subunit of DNA polymerase zeta RAD54 like (S. cerevisiae)	19714	Bidirectional
n269791	AK085921	-2.60231	2980	chr18	+	Cdh2	cadherin 2	12558	Bidirectional
n263867	AK147454	-2.67631	5544	chr7	-	Gemin7	gem (nuclear organelle) associated protein 7	69731	Bidirectional
n281103	AK040981	-2.70802	2561	chr1	-	Dedd	death effector domain-containing	21945	Bidirectional
n272159	AK051426	-2.71695	2524	chr2	-	Dido1	death inducer-obliterator 1	23856	Bidirectional
n344342	NULL	-2.76942	1268	chr11	+	Actg1	actin, gamma, cytoplasmic 1	11465	Bidirectional
n264869	AK149827	-2.81381	3451	chr1	+	Ephx1	epoxide hydrolase 1, microsomal	13849	Bidirectional
n266309	AK156044	-2.81381	3018	chr14	+	Lrch1	leucine-rich repeats and calponin homology (CH) domain containing 1	380916	Bidirectional
n281318	AK040748	-2.83551	3580	chr10	-	Pln	phospholamban	18821	Bidirectional
n285645	AK079202	-2.85688	2201	chr10	+	Reep3	receptor accessory protein 3	28193	Bidirectional
n268057	AK087502	-2.88688	2675	chr10	-	Rev3l	REV3-like, catalytic subunit of DNA polymerase zeta RAD54 like (S. cerevisiae)	19714	Bidirectional
n289005	AK032476	-2.8987	2484	chr6	+	Dgki	diacylglycerol kinase, iota	320127	Bidirectional
n277273	AK140199	-3.05482	3209	chr10	+	Grik2	glutamate receptor, ionotropic, kainate 2 (beta 2)	14806	Bidirectional
n287283	AK136431	-3.16174	42	chr6	-	Spsb2	splA/ryanodine receptor domain and SOCS box containing 2	14794	Bidirectional
n272699	AK141716	-3.16174	2978	chr7	-	Fbxl19	F-box and leucine-rich repeat protein 19	233902	Bidirectional
n264348	AK166736	-3.93934	3400	chr4	+	Gm1027	HEAT repeat containing 8	381538	Bidirectional
n293991	AK132396	-3.98665	3202	chr1	-	Dedd	death effector domain-containing	21945	Bidirectional
n276705	AK140473	-4.52431	2167	chr4	-	Bai2	brain-specific angiogenesis inhibitor 2	230775	Bidirectional
n268906	AK086869	-4.67631	1674	chr13	+	Nr2f1	nuclear receptor subfamily 2, group F, member 1	13865	Bidirectional
n277517	AK045698	-4.99824	474	chrX	-	Zfp182	zinc finger protein 182	319535	Bidirectional
n284045	AK037619	-9.89108	4579	chr2	-	Cst7	cystatin F (leukocystatin)	13011	Bidirectional
n281345	AK040706	-9.97355	1892	chr4	+	Slc35d1	solute carrier family 35 (UDP-glucuronic acid/UDP-N-acetylgalactosamine dual transporter), member D1	242585	Bidirectional
n265077	AK158345	-10.0843	2378	chr5	-	Klhl7	kelch-like 7 (Drosophila)	52323	Bidirectional
n282782	AK039127	-10.6324	1284	chr6	+	Gadd45a	growth arrest and DNA-damage-inducible 45 alpha	13197	Bidirectional
n272849	AK050760	-10.9711	1083	chr15	+	Lima1	LIM domain and actin binding 1	65970	Bidirectional
n293724	AK028862	-11.0066	3104	chr12	+	Sp4	trans-acting transcription factor 4	20688	Bidirectional
