# Supplementary material for: Methamphetamine induces alterations in the long non-coding RNAs expression profile in the nucleus accumbens of the mouse
Source: BMC Neurosci. 2015 Mar 25;16:18. doi: 10.1186/s12868-015-0157-3 (PMC4399149; doi:10.1186/s12868-015-0157-3)
Supplement: Additional file 7: — Full list of the one-to-one trans -acting lncRNAs that were significantly regulated by METH. [file 12868_2015_157_MOESM7_ESM.xls]

## Sheet: Additional file 7
Additional file 7. Full list of the one-to-one trans-acting lncRNAs that were significantly regualted by METH. Associated genes were shown.
Noncode ID	Genebank accession	Fold change (METH vs saline)	lncRNA length	Chromosome	Chromosome strand	Associated genes	Gene discription	Gene ID	lncRNA type
n281710	AK040295	-1.29355	1111	chr1	-	Pde6d	phosphodiesterase 6D, cGMP-specific, rod, delta	18582	trans
n269303	AK164858	-1.32791	2556	chr2	+	Chd6	chromodomain helicase DNA binding protein 6	71389	trans
n281230	AK040861	-1.40825	1884	chr10	-	Mgat4c	mannosyl (alpha-1,3-)-glycoprotein beta-1,4-N-acetylglucosaminyltransferase, isozyme C (putative)	67569	trans
n272052	AK051588	-1.41997	1527	chr3	+	3110057O12Rik	RIKEN cDNA 3110057O12 gene	269423	trans
n288033	AK149193	-1.44789	2732	chr14	-	Trim52	tripartite motif-containing 52	212085	trans
n289456	AK031915	-1.46986	2055	chr7	-	Tmem135	transmembrane protein 135	72759	trans
n270428	AK085259	-1.52841	3129	chr8	+	Galntl6	UDP-N-acetyl-alpha-D-galactosamine:polypeptide N-acetylgalactosaminyltransferase-like 6	270049	trans
n271725	AK084172	-1.59539	1577	chr14	-	Tm9sf2	transmembrane 9 superfamily member 2	68059	trans
n294992	AK012053	-1.63292	909	chr8	-	Inpp4b	inositol polyphosphate-4-phosphatase, type II	234515	trans
n279528	AK043100	-1.63449	2133	chr5	+	Ythdc1	YTH domain containing 1	231386	trans
n277700	AK045466	-1.64984	2081	chr12	+	Rbm25	RNA binding motif protein 25	67039	trans
n274531	AK082144	-1.65272	2655	chr10	-	Ccdc109a	coiled-coil domain containing 109A	215999	trans
n286762	AK136818	-1.65694	2569	chr2	+	Ano3	anoctamin 3	228432	trans
n272544	AK141773	-1.68998	1634	chr12	+	Ppp1r13b	protein phosphatase 1, regulatory (inhibitor) subunit 13B	21981	trans
n268911	AK086862	-1.7023	2035	chr16	+	Mrps6	mitochondrial ribosomal protein S6	121022	trans
n291024	AK030418	-1.71052	3376	chr17	-	Fert2	fer (fms/fps related) protein kinase, testis specific 2	14158	trans
n278928	AK043813	-1.73289	2765	chr16	-	Morc3	microrchidia 3	338467	trans
n290746	AK017401	-1.78064	1646	chr14	+	D14Abb1e	DNA segment, Chr 14, Abbott 1 expressed	218850	trans
n289977	AK031329	-1.82569	2334	chr2	-	Ctdspl2	CTD (carboxy-terminal domain, RNA polymerase II, polypeptide A) small phosphatase like 2	329506	trans
n269592	AK086133	-1.82831	75	chr14	-	Exosc9	exosome component 9	50911	trans
n269483	AK086236	-1.83981	2727	chr6	+	Hibadh	3-hydroxyisobutyrate dehydrogenase	58875	trans
n275256	AK048245	-1.83981	2289	chr6	+	Mios	missing oocyte, meiosis regulator, homolog (Drosophila)	252875	trans
n294769	AK012929	-1.85688	1102	chr13	+	Prr7	proline rich 7 (synaptic)	432763	trans
n274270	AK141101	-1.87375	2146	chr2	+	2015-03-07	membrane-associated ring finger (C3HC4) 7	57438	trans
n285351	AK035648	-1.89043	2105	chr11	-	Atp6v0a1	ATPase, H+ transporting, lysosomal V0 subunit A1	11975	trans
n286114	AK034786	-1.91381	1520	chr18	-	Ppp2r2b	protein phosphatase 2 (formerly 2A), regulatory subunit B (PR 52), beta isoform	72930	trans
n288091	AK149052	-1.91381	2115	chr3	+	Pkia	protein kinase inhibitor, alpha	18767	trans
n277270	AK046090	-1.93934	2855	chr16	-	Yeats2	YEATS domain containing 2	208146	trans
n287466	AK136339	-1.93934	2530	chr17	-	Lnpep	leucyl/cystinyl aminopeptidase	240028	trans
n276566	AK047106	-1.93934	2180	chr5	+	Ythdc1	YTH domain containing 1	231386	trans
n285257	AK137300	-1.95924	2361	chr7	+	Mef2a	myocyte enhancer factor 2A	17258	trans
n269109	AK086620	-1.97329	3224	chr6	+	2410003K15Rik	RIKEN cDNA 2410003K15 gene	75593	trans
n275805	AK047773	-1.97731	2107	chr14	-	N6amt2	N-6 adenine-specific DNA methyltransferase 2 (putative)	68043	trans
n270282	AK085413	-1.98021	2016	chr10	-	Epm2a	epilepsy, progressive myoclonic epilepsy, type 2 gene alpha	13853	trans
n271816	AK084075	-1.98241	2300	chr9	-	Morf4l1	mortality factor 4 like 1	21761	trans
n281045	AK041021	-1.99181	2572	chr1	+	Ubxn4	UBX domain protein 4	67812	trans
n281597	AK040434	-2.00463	3197	chr7	+	Pik3c2a	phosphatidylinositol 3-kinase, C2 domain containing, alpha polypeptide	18704	trans
n278840	AK043930	-2.00646	2650	chr19	+	Smarca2	SWI/SNF related, matrix associated, actin dependent regulator of chromatin, subfamily a, member 2	67155	trans
n269189	AK142875	-2.03245	2779	chrX	-	Pola1	polymerase (DNA directed), alpha 1	18968	trans
n286722	AK033887	-2.0382	3433	chr2	+	Stk39	serine/threonine kinase 39	53416	trans
n284782	AK036508	-2.04953	2475	chr6	+	Braf	Braf transforming gene, related sequence 1	110709	trans
n277177	AK046233	-2.05482	3085	chr17	-	Smchd1	SMC hinge domain containing 1	74355	trans
n270661	AK052484	-2.05993	3827	chr9	+	Phip	pleckstrin homology domain interacting protein	83946	trans
n280005	AK042511	-2.06487	1765	chr19	-	Gnaq	guanine nucleotide binding protein, alpha q polypeptide	14682	trans
n283794	AK037865	-2.07685	3099	chr17	+	Fbxo11	F-box protein 11	225055	trans
n280325	AK042058	-2.09135	2192	chrX	-	Cdr1	cerebellar degeneration related antigen 1	631990	trans
n286070	AK034849	-2.09135	2860	chr8	-	2700029M09Rik	RIKEN cDNA 2700029M09 gene	72612	trans
n290618	AK030733	-2.09688	3032	chr19	-	Fbxw4	F-box and WD-40 domain protein 4	30838	trans
n275411	AK140813	-2.10927	3653	chr15	+	Angpt1	angiopoietin 1	11600	trans
n276150	AK081087	-2.10927	1842	chr6	-	Cnot4	CCR4-NOT transcription complex, subunit 4	53621	trans
n274121	AK082632	-2.1249	1184	chr1	+	Atp6v1h	ATPase, H+ transporting, lysosomal V1 subunit H	108664	trans
n280968	AK080194	-2.12697	3211	chr10	-	Nedd1	neural precursor cell expressed, developmentally down-regulated gene 1	17997	trans
n275998	AK047621	-2.12779	3647	chr1	-	Rgs18	regulator of G-protein signaling 18	64214	trans
n270626	AK164617	-2.13865	1612	chr2	+	Immp1l	IMP1 inner mitochondrial membrane peptidase-like (S. cerevisiae)	66541	trans
n289134	AK134924	-2.16174	1923	chr8	+	Polb	polymerase (DNA directed), beta	18970	trans
n271561	AK051914	-2.16174	2498	chr5	+	Rheb	Ras homolog enriched in brain	19744	trans
n275785	AK081269	-2.17067	2587	chr6	-	Fam3c	family with sequence similarity 3, member C	27999	trans
n268367	AK053355	-2.18446	2216	chr3	-	Dnajb4	DnaJ (Hsp40) homolog, subfamily B, member 4	67035	trans
n274390	AK082309	-2.18446	3471	chr5	+	Ythdc1	YTH domain containing 1	231386	trans
n279673	AK042906	-2.20238	469	chr3	+	Dnajb4	DnaJ (Hsp40) homolog, subfamily B, member 4	67035	trans
n272457	AK051110	-2.20238	2047	chr1	-	Fam36a	family with sequence similarity 36, member A	66359	trans
n267116	AK143448	-2.20754	3553	chr3	-	Tdrkh	tudor and KH domain containing protein	72634	trans
n268868	AK142936	-2.21236	2045	chrX	-	Syn1	synapsin I	20964	trans
n281406	AK138914	-2.21236	3207	chr3	+	Cept1	choline/ethanolaminephosphotransferase 1	99712	trans
n269557	AK142781	-2.21236	3418	chr15	-	Yaf2	YY1 associated factor 2	67057	trans
n272282	AK141853	-2.2142	4859	chr16	-	Dnm1l	dynamin 1-like	74006	trans
n289921	AK134336	-2.21688	4763	chr19	-	Smarca2	SWI/SNF related, matrix associated, actin dependent regulator of chromatin, subfamily a, member 2	67155	trans
n269407	AK086315	-2.22885	1244	chr19	-	Macrod1	MACRO domain containing 1	107227	trans
n269482	AK086239	-2.22885	2917	chr4	-	Fam110b	family with sequence similarity 110, member B	242297	trans
n283539	AK038157	-2.22885	2434	chr4	-	Rngtt	RNA guanylyltransferase and 5'-phosphatase	24018	trans
n291512	AK030110	-2.2348	3445	chr5	+	Cib4	calcium and integrin binding family member 4	73259	trans
n271931	AK083964	-2.23574	4446	chr11	+	Clint1	clathrin interactor 1	216705	trans
n277235	AK046147	-2.2389	3323	chr4	-	Zfp292	zinc finger protein 292	30046	trans
n275548	AK081474	-2.24191	2980	chr2	-	Abi1	abl-interactor 1	11308	trans
n278749	AK044083	-2.2442	3079	chrX	-	Dach2	dachshund 2 (Drosophila)	93837	trans
n290686	AK017501	-2.24746	1556	chr12	+	Med6	mediator of RNA polymerase II transcription, subunit 6 homolog (yeast)	69792	trans
n266997	AK143854	-2.2525	2901	chrX	+	Lrch2	leucine-rich repeats and calponin homology (CH) domain containing 2	210297	trans
n290100	AK134256	-2.26584	2085	chr9	+	Cul5	cullin 5	75717	trans
n277971	AK045091	-2.26584	1962	chr5	-	Ythdc1	YTH domain containing 1	231386	trans
n276218	AK047485	-2.28038	3678	chrX	-	Glra2	glycine receptor, alpha 2 subunit	237213	trans
n275773	AK047792	-2.28038	2062	chr12	+	Rbm25	RNA binding motif protein 25	67039	trans
n280591	AK041650	-2.28727	1211	chr2	-	Ubr1	ubiquitin protein ligase E3 component n-recognin 1	22222	trans
n280943	AK041087	-2.28929	2648	chr6	-	Kbtbd12	kelch repeat and BTB (POZ) domain containing 12	74589	trans
n269372	AK086345	-2.28999	2899	chr16	+	Fgf12	fibroblast growth factor 12	14167	trans
n293245	AK076574	-2.29025	4711	chr6	+	Hibadh	3-hydroxyisobutyrate dehydrogenase	58875	trans
n290915	AK030555	-2.29298	2484	chr1	+	Rgs20	regulator of G-protein signaling 20	58175	trans
n270566	AK085161	-2.30612	1129	chr3	+	Ralyl	RALY RNA binding protein-like	76897	trans
n268606	AK087207	-2.30858	1535	chr11	+	Ugp2	UDP-glucose pyrophosphorylase 2	216558	trans
n276558	AK047109	-2.30971	3616	chr3	-	Igsf10	immunoglobulin superfamily, member 10	242050	trans
n283359	AK138120	-2.33166	1291	chr11	-	Commd1	COMM domain containing 1	17846	trans
n282936	AK038914	-2.3412	2911	chr7	+	Zg16	zymogen granule protein 16	69036	trans
n271343	AK142115	-2.34846	4983	chr5	+	Gabra2	gamma-aminobutyric acid (GABA) A receptor, subunit alpha 2	14395	trans
n269181	AK086552	-2.35438	2084	chr1	-	Cpa6	carboxypeptidase A6	329093	trans
n277912	AK045198	-2.36744	2283	chr18	+	Ptpn2	protein tyrosine phosphatase, non-receptor type 2	19255	trans
n283017	AK038806	-2.37823	2158	chr12	+	Btbd7	BTB (POZ) domain containing 7	238386	trans
n281877	AK079786	-2.37992	2058	chr1	-	Kcnt2	potassium channel, subfamily T, member 2	240776	trans
n286094	AK034813	-2.38186	2400	chr4	-	Mycbp	c-myc binding protein	56309	trans
n289130	AK134930	-2.38413	2046	chr8	-	Wrn	Werner syndrome homolog (human)	22427	trans
n284914	AK137420	-2.38413	3666	chr6	+	Dlx6	distal-less homeobox 6	13396	trans
n286584	AK034120	-2.3868	1647	chr8	-	Sc4mol	sterol-C4-methyl oxidase-like	66234	trans
n286926	AK033759	-2.3868	1516	chr1	+	Raph1	Ras association (RalGDS/AF-6) and pleckstrin homology domains 1	77300	trans
n275555	AK140791	-2.38793	5182	chr17	-	Ptprm	protein tyrosine phosphatase, receptor type, M	19274	trans
n275881	AK047721	-2.39877	1570	chr12	+	Stxbp6	syntaxin binding protein 6 (amisyn)	217517	trans
n265167	AK157893	-2.39877	3720	chr9	-	Rbms3	RNA binding motif, single stranded interacting protein	207181	trans
n281854	AK040141	-2.40501	2426	chr9	-	Topbp1	topoisomerase (DNA) II binding protein 1	235559	trans
n269400	AK086321	-2.40966	2213	chr5	+	Ube2k	ubiquitin-conjugating enzyme E2K	53323	trans
n288513	AK018358	-2.42893	2121	chr14	-	Hnrnpc	heterogeneous nuclear ribonucleoprotein C	15381	trans
n271243	AK084446	-2.43238	1248	chr16	+	Zfp148	zinc finger protein 148	22661	trans
n269131	AK053067	-2.44184	3768	chrX	-	Rap2c	RAP2C, member of RAS oncogene family	72065	trans
n281527	AK040493	-2.44184	1383	chr6	+	Cnot4	CCR4-NOT transcription complex, subunit 4	53621	trans
n273168	AK050142	-2.44836	2121	chr16	+	Mrps6	mitochondrial ribosomal protein S6	121022	trans
n285019	AK036118	-2.45256	2604	chr7	+	Olfr290	olfactory receptor 290	258411	trans
n274980	AK140909	-2.45287	3158	chr7	-	Fchsd2	FCH and double SH3 domains 2	207278	trans
n270429	AK142505	-2.4613	3167	chr7	-	Luzp2	leucine zipper protein 2	233271	trans
n294409	AK013751	-2.4629	1547	chr5	-	Evi5	ecotropic viral integration site 5	14020	trans
n274152	AK082609	-2.46986	2341	chr2	-	Gatm	glycine amidinotransferase (L-arginine:glycine amidinotransferase)	67092	trans
n267366	AK088178	-2.46986	1370	chr6	+	Setd5	SET domain containing 5	72895	trans
n283510	AK038188	-2.47991	2582	chr4	-	Ubxn2b	UBX domain protein 2B	68053	trans
n289242	AK032165	-2.48366	1424	chr7	+	Tmem135	transmembrane protein 135	72759	trans
n269569	AK086153	-2.49188	2787	chr3	-	Stxbp3a	NSFL1 (p97) cofactor (p47)	386649	trans
n288106	AK149029	-2.49188	1369	chr15	+	Rims2	regulating synaptic membrane exocytosis 2	116838	trans
n283877	AK037767	-2.49734	1947	chr11	-	Pafah1b1	platelet-activating factor acetylhydrolase, isoform 1b, subunit 1	18472	trans
n290869	AK030614	-2.49964	2364	chr7	-	Fbl	fibrillarin	14113	trans
n277711	AK045452	-2.49981	1916	chr8	-	Cdh11	cadherin 11	12552	trans
n269319	AK086400	-2.50122	864	chr9	+	Hmgn3	high mobility group nucleosomal binding domain 3	94353	trans
n268266	AK053485	-2.50413	2936	chr11	+	Smurf2	SMAD specific E3 ubiquitin protein ligase 2	66313	trans
n286643	AK034008	-2.50436	4737	chr14	-	Tdrd3	tudor domain containing 3	219249	trans
n266197	AK089703	-2.50966	1175	chr11	+	Ssh2	slingshot homolog 2 (Drosophila)	237860	trans
n283215	AK038541	-2.51358	2736	chr14	+	Fhit	fragile histidine triad gene	14198	trans
n275326	AK048170	-2.52431	3222	chr14	+	Htr2a	5-hydroxytryptamine (serotonin) receptor 2A	15558	trans
n282831	AK138396	-2.52431	2288	chr8	-	Wwox	WW domain-containing oxidoreductase	80707	trans
n273569	AK082946	-2.52431	3102	chr1	+	Clk1	CDC-like kinase 1	12747	trans
n267154	AK169845	-2.52431	3712	chr5	-	Ythdc1	YTH domain containing 1	231386	trans
n281448	AK079898	-2.52431	1926	chr4	-	Mier1	mesoderm induction early response 1 homolog (Xenopus laevis	71148	trans
n291055	AK133563	-2.53461	6573	chr16	+	Zfp148	zinc finger protein 148	22661	trans
n273137	AK149513	-2.5351	4244	chr16	-	Yeats2	YEATS domain containing 2	208146	trans
n269133	AK086596	-2.54079	1943	chr9	-	Elavl3	ELAV (embryonic lethal, abnormal vision, Drosophila)-like 3 (Hu antigen C)	15571	trans
n279583	AK043022	-2.54372	3477	chr3	-	Eif4e	eukaryotic translation initiation factor 4E	13684	trans
n279409	AK139217	-2.54703	2390	chr5	-	Bod1l	biorientation of chromosomes in cell division 1-like	665775	trans
n286577	AK034137	-2.55078	2022	chr14	-	Fndc3a	fibronectin type III domain containing 3A	319448	trans
n269880	AK142704	-2.55369	2369	chr1	-	Kcnt2	potassium channel, subfamily T, member 2	240776	trans
n272027	AK051621	-2.55369	2617	chr2	+	Gabpb1	GA repeat binding protein, beta 1	14391	trans
n276378	AK047329	-2.55949	1311	chr17	-	Stk38	serine/threonine kinase 38	106504	trans
n297277	AK027981	-2.56006	917	chr3	+	Lelp1	late cornified envelope-like proline-rich 1	69332	trans
n271553	AK084299	-2.56383	1855	chr9	-	Phip	pleckstrin homology domain interacting protein	83946	trans
n283672	AK038018	-2.56737	1933	chr1	-	Cpa6	carboxypeptidase A6	329093	trans
n271726	AK051817	-2.56737	2921	chrX	-	Pcdh11x	protocadherin 11 X-linked	245578	trans
n273994	AK048945	-2.57465	4324	chr17	-	Luc7l	Luc7 homolog (S. cerevisiae)-like	66978	trans
n289489	AK031874	-2.57677	977	chr19	-	Uhrf2	ubiquitin-like, containing PHD and RING finger domains 2	109113	trans
n277499	AK045730	-2.59773	3760	chr6	+	Krcc1	lysine-rich coiled-coil 1	57896	trans
n267863	AK054109	-2.60231	1976	chr8	-	Inpp4b	inositol polyphosphate-4-phosphatase, type II	234515	trans
n273252	AK021275	-2.60964	1102	chr3	+	Prss48	protease, serine, 48	368202	trans
n281794	AK040201	-2.6274	1222	chr13	+	Erbb2ip	Erbb2 interacting protein	59079	trans
n275929	AK047690	-2.63978	1695	chr1	+	Srp9	signal recognition particle 9	27058	trans
n272390	AK083781	-2.64921	3951	chr4	+	Elavl2	ELAV (embryonic lethal, abnormal vision, Drosophila)-like 2 (Hu antigen B)	15569	trans
n283640	AK038055	-2.651	2732	chrX	+	Diap2	diaphanous homolog 2 (Drosophila)	54004	trans
n290418	AK030826	-2.65555	2628	chr8	+	Wwox	WW domain-containing oxidoreductase	80707	trans
n267025	AK143748	-2.67631	5728	chr15	-	Samd12	sterile alpha motif domain containing 12	320679	trans
n291947	AK161419	-2.67631	1957	chr15	+	Cdh10	cadherin 10	320873	trans
n288973	AK135081	-2.67631	2478	chr16	-	St6gal1	beta galactoside alpha 2,6 sialyltransferase 1	20440	trans
n279510	AK043118	-2.67631	1629	chr10	-	Bclaf1	BCL2-associated transcription factor 1	72567	trans
n289202	AK032222	-2.68559	2533	chr16	-	Yeats2	YEATS domain containing 2	208146	trans
n283191	AK138225	-2.70488	2278	chr12	+	Zbtb25	zinc finger and BTB domain containing 25	109929	trans
n265486	AK157195	-2.71695	4273	chr2	+	Elp4	elongation protein 4 homolog (S. cerevisiae)	77766	trans
n280508	AK041773	-2.71917	3025	chr16	-	Fyttd1	forty-two-three domain containing 1	69823	trans
n274437	AK141062	-2.72003	2522	chr6	+	Cntn4	contactin 4	269784	trans
n281539	AK079887	-2.72003	1494	chr18	+	Paip2	polyadenylate-binding protein-interacting protein 2	67869	trans
n289099	AK134959	-2.72116	1407	chr8	-	Nr3c2	nuclear receptor subfamily 3, group C, member 2	110784	trans
n267447	AK143430	-2.72201	3320	chr8	-	Wrn	Werner syndrome homolog (human)	22427	trans
n274568	AK141032	-2.72361	6062	chr7	-	Tnfrsf23	tumor necrosis factor receptor superfamily, member 23	79201	trans
n267801	AK143273	-2.72361	2344	chr14	-	Tm9sf2	transmembrane 9 superfamily member 2	68059	trans
n266904	AK154258	-2.7311	2676	chr2	-	Casc4	cancer susceptibility candidate 4	319996	trans
n267730	AK143306	-2.73289	1397	chr15	-	Nipbl	Nipped-B homolog (Drosophila)	71175	trans
n277427	AK045841	-2.73738	2489	chr14	-	Top2b	topoisomerase (DNA) II beta	21974	trans
n285180	AK035857	-2.7467	2317	chr16	+	Pkp2	plakophilin 2	67451	trans
n285231	AK079309	-2.7467	3833	chr8	-	Pcm1	pericentriolar material 1	18536	trans
n290864	AK030623	-2.7467	1801	chr5	+	Sbno1	sno, strawberry notch homolog 1 (Drosophila)	243272	trans
n282863	AK138380	-2.76037	1342	chr4	+	Cyp2j6	cytochrome P450, family 2, subfamily j, polypeptide 6	13110	trans
n273896	AK049079	-2.76707	4186	chr14	-	Fhit	fragile histidine triad gene	14198	trans
n283216	AK138199	-2.77095	5092	chr14	-	Fhit	fragile histidine triad gene	14198	trans
n272447	AK051118	-2.77584	2849	chr1	+	Kcnt2	potassium channel, subfamily T, member 2	240776	trans
n283819	AK137978	-2.7938	5164	chr19	-	Btaf1	BTAF1 RNA polymerase II, B-TFIID transcription factor-associated, (Mot1 homolog, S. cerevisiae)	107182	trans
n277679	AK045490	-2.79495	2810	chr5	+	Ube2k	ubiquitin-conjugating enzyme E2K	53323	trans
n280574	AK041681	-2.80369	3374	chr3	+	Ptbp2	polypyrimidine tract binding protein 2	56195	trans
n280713	AK041450	-2.81381	1652	chr17	+	Mllt4	myeloid/lymphoid or mixed-lineage leukemia (trithorax homolog, Drosophila); translocated to, 4	17356	trans
n269604	AK142771	-2.81381	4060	chr10	-	Ascc3	activating signal cointegrator 1 complex subunit 3	77987	trans
n281822	AK079807	-2.81381	1343	chr10	-	Rap1b	RAS related protein 1b	215449	trans
n272990	AK153818	-2.81381	2439	chrX	-	Ptchd1	patched domain containing 1	211612	trans
n279572	AK043048	-2.81381	1275	chr18	-	Csnk1g3	casein kinase 1, gamma 3	70425	trans
n275001	AK048481	-2.82199	4328	chr14	-	Tm9sf2	transmembrane 9 superfamily member 2	68059	trans
n267149	AK169848	-2.82569	3087	chr9	+	Rbms3	RNA binding motif, single stranded interacting protein	207181	trans
n280150	AK042310	-2.83981	1834	chr1	-	Dner	delta/notch-like EGF-related receptor	227325	trans
n289058	AK032414	-2.84267	3577	chr8	-	Ccl25	chemokine (C-C motif) ligand 25	20300	trans
n270908	AK084762	-2.85188	3418	chr5	-	Kcnip4	Kv channel interacting protein 4	80334	trans
n289265	AK134843	-2.85688	1387	chr19	-	Btaf1	BTAF1 RNA polymerase II, B-TFIID transcription factor-associated, (Mot1 homolog, S. cerevisiae)	107182	trans
n266503	AK155653	-2.85688	2483	chrX	-	Acsl4	acyl-CoA synthetase long-chain family member 4	50790	trans
n265355	AK157437	-2.85688	877	chr4	+	BC049635	cDNA sequence BC049635	277773	trans
n288907	AK135115	-2.87464	1368	chr16	+	D16Ertd472e	DNA segment, Chr 16, ERATO Doi 472, expressed	67102	trans
n278015	AK045001	-2.87794	2181	chr19	+	Smarca2	SWI/SNF related, matrix associated, actin dependent regulator of chromatin, subfamily a, member 2	67155	trans
n286148	AK136997	-2.88688	2252	chr2	+	Arhgap21	Rho GTPase activating protein 21	71435	trans
n283431	AK138097	-2.89728	2904	chr1	-	Cep350	centrosomal protein 350	74081	trans
n270302	AK052675	-2.8987	2354	chr18	+	Zeb1	zinc finger E-box binding homeobox 1	21417	trans
n288347	AK148553	-2.90035	3163	chr4	-	Shb	src homology 2 domain-containing transforming protein B	230126	trans
n267107	AK143456	-2.90458	3063	chr13	+	Ap3b1	adaptor-related protein complex 3, beta 1 subunit	11774	trans
n285100	AK035988	-2.90783	3041	chr5	-	Gabrb1	gamma-aminobutyric acid (GABA) A receptor, subunit beta 1	14400	trans
n294357	AK013822	-2.9102	1254	chr17	-	Stk38	serine/threonine kinase 38	106504	trans
n283503	AK038193	-2.91381	2690	chr6	+	Ergic2	ERGIC and golgi 2	67456	trans
n282876	AK138375	-2.93934	1875	chr3	+	Col11a1	collagen, type XI, alpha 1	12814	trans
n267678	AK143343	-2.93934	2781	chr13	-	Arid4b	AT rich interactive domain 4B (RBP1-like)	94246	trans
n275897	AK047710	-2.96104	1752	chr14	-	Pcdh9	protocadherin 9	211712	trans
n276216	AK047486	-2.96553	3719	chr12	-	Btbd7	BTB (POZ) domain containing 7	238386	trans
n275949	AK081216	-2.96736	1381	chr10	+	Lin7a	lin-7 homolog A (C. elegans)	108030	trans
n284339	AK037298	-2.96909	4051	chr2	-	Gpr155	G protein-coupled receptor 155	68526	trans
n269878	AK085833	-2.96909	1927	chr17	-	Rab12	RAB12, member RAS oncogene family	19328	trans
n276134	AK081098	-2.97887	2204	chr10	+	Kitl	kit ligand	17311	trans
n278087	AK044852	-2.97887	3950	chr9	-	Topbp1	topoisomerase (DNA) II binding protein 1	235559	trans
n290934	AK019917	-2.98116	1577	chr10	-	Ccdc109a	coiled-coil domain containing 109A	215999	trans
n286377	AK034429	-2.98443	4378	chr16	-	Ppp1r2	protein phosphatase 1, regulatory (inhibitor) subunit 2	66849	trans
n271016	AK084633	-2.98665	1233	chr13	+	Arid4b	AT rich interactive domain 4B (RBP1-like)	94246	trans
n273655	AK141349	-2.99824	2189	chr9	+	Gucy1a2	guanylate cyclase 1, soluble, alpha 2	234889	trans
n288017	AK149230	-3.01149	1204	chr12	+	Nampt	nicotinamide phosphoribosyltransferase	59027	trans
n286389	AK136924	-3.02681	4059	chr6	+	Braf	Braf transforming gene, related sequence 1	110709	trans
n273490	AK141488	-3.02847	1523	chr2	+	Mtx2	metaxin 2	53375	trans
n279509	AK163162	-3.0362	2994	chr18	-	Atp9b	ATPase, class II, type 9B	50771	trans
n267488	AK087854	-3.04404	1398	chr5	+	Cib4	calcium and integrin binding family member 4	73259	trans
n273269	AK049962	-3.05482	1421	chr6	+	Ccdc132	coiled-coil domain containing 132	73288	trans
n277273	AK140199	-3.05482	3209	chr10	+	D630037F22Rik	RIKEN cDNA D630037F22 gene	544696	trans
n280751	AK153586	-3.06333	3861	chrY	-	Uty	ubiquitously transcribed tetratricopeptide repeat gene, Y chromosome	22290	trans
n283649	AK138028	-3.0823	2940	chr12	+	Fut8	fucosyltransferase 8	53618	trans
n276791	AK046824	-3.08618	2449	chr8	-	Pcm1	pericentriolar material 1	18536	trans
n282577	AK079591	-3.08857	2264	chr12	+	Ppp2r5e	protein phosphatase 2, regulatory subunit B (B56), epsilon isoform	26932	trans
n268735	AK087059	-3.09135	2264	chr4	-	1110037F02Rik	RIKEN cDNA 1110037F02 gene	66185	trans
n276291	AK140627	-3.09135	2280	chr1	+	Atp6v1h	ATPase, H+ transporting, lysosomal V1 subunit H	108664	trans
n268337	AK053400	-3.09329	2299	chr16	-	Senp7	SUMO1/sentrin specific peptidase 7	66315	trans
n283155	AK038599	-3.09558	2884	chr12	+	Btbd7	BTB (POZ) domain containing 7	238386	trans
n291009	AK030441	-3.10161	2681	chr1	+	Nme7	NME/NM23 family member 7	171567	trans
n271071	AK084580	-3.12095	2377	chr6	-	Vmn2r26	vomeronasal 2, receptor 26	56552	trans
n277576	AK045628	-3.12305	2418	chr14	-	Pxk	PX domain containing serine/threonine kinase	218699	trans
n285074	AK036031	-3.13087	1449	chr16	-	Dlg1	discs, large homolog 1 (Drosophila)	13383	trans
n282313	AK039693	-3.16174	2292	chr17	-	Rab12	RAB12, member RAS oncogene family	19328	trans
n265648	AK156913	-3.16174	1620	chr5	+	Steap1	six transmembrane epithelial antigen of the prostate 1	70358	trans
n289719	AK020086	-3.16174	963	chr6	-	2810474O19Rik	RIKEN cDNA 2810474O19 gene	67246	trans
n264283	AK145786	-3.16174	3171	chr12	+	Ppp2r5c	protein phosphatase 2, regulatory subunit B (B56), gamma isoform	26931	trans
n289128	AK032329	-3.17381	2599	chr12	+	Ppp2r5c	protein phosphatase 2, regulatory subunit B (B56), gamma isoform	26931	trans
n274240	AK082490	-3.17692	1315	chr10	-	Tbpl1	TATA box binding protein-like 1	237336	trans
n274362	AK082343	-3.18376	3455	chr14	-	Top2b	topoisomerase (DNA) II beta	21974	trans
n275112	AK048377	-3.19088	2486	chr16	-	Dnm1l	dynamin 1-like	74006	trans
n272075	AK051553	-3.19568	2097	chr13	+	Vps41	vacuolar protein sorting 41 (yeast)	218035	trans
n271314	AK052082	-3.2048	4082	chr3	-	Atp1a1	ATPase, Na+/K+ transporting, alpha 1 polypeptide	11928	trans
n287310	AK136408	-3.20682	2354	chr8	-	2700029M09Rik	RIKEN cDNA 2700029M09 gene	72612	trans
n288429	AK135512	-3.20853	1553	chr5	+	Rheb	Ras homolog enriched in brain	19744	trans
n274233	AK141116	-3.20853	2920	chr14	-	Gucy1b2	guanylate cyclase 1, soluble, beta 2	239134	trans
n283100	AK038707	-3.21064	3905	chr16	-	Yeats2	YEATS domain containing 2	208146	trans
n267106	AK143459	-3.21236	1383	chr1	-	Mff	mitochondrial fission factor	75734	trans
n272417	AK083764	-3.21788	2909	chr8	+	Otud4	OTU domain containing 4	73945	trans
n288370	AK078588	-3.22474	2243	chr16	+	Bbx	bobby sox homolog (Drosophila)	70508	trans
n288048	AK149155	-3.22474	3249	chr14	-	Fhit	fragile histidine triad gene	14198	trans
n285372	AK035621	-3.23353	2526	chr13	+	Hist1h4b	histone cluster 1, H4b	326620	trans
n288586	AK032926	-3.2442	2063	chr16	-	Ropn1	ropporin, rhophilin associated protein 1	76378	trans
n273292	AK083246	-3.24492	3286	chr12	+	1110018G07Rik	RIKEN cDNA 1110018G07 gene	68497	trans
n282915	AK138355	-3.25438	4014	chrX	+	Cypt1	cysteine-rich perinuclear theca 1	66742	trans
n272368	AK141818	-3.25742	3529	chr16	+	Fyttd1	forty-two-three domain containing 1	69823	trans
n270310	AK085386	-3.26127	721	chr1	+	Rfwd2	ring finger and WD repeat domain 2	26374	trans
n275430	AK048014	-3.26127	2075	chr4	-	Rab2a	RAB2A, member RAS oncogene family	59021	trans
n290214	AK018053	-3.26127	1356	chr1	-	Creb1	cAMP responsive element binding protein 1	12912	trans
n287109	AK033645	-3.26127	1908	chr1	+	Stau2	staufen (RNA binding protein) homolog 2 (Drosophila)	29819	trans
n285244	AK079307	-3.28038	3743	chr13	+	Tmem161b	transmembrane protein 161B	72745	trans
n279060	AK043623	-3.29298	2554	chr15	+	Dab2	disabled 2, mitogen-responsive phosphoprotein	13132	trans
n288266	AK148702	-3.31374	4011	chr9	-	Atp1b3	ATPase, Na+/K+ transporting, beta 3 polypeptide	11933	trans
n283723	AK037956	-3.32401	1745	chr1	-	Atp6v1h	ATPase, H+ transporting, lysosomal V1 subunit H	108664	trans
n265872	AK089840	-3.34352	2544	chr5	-	Ppp1cb	protein phosphatase 1, catalytic subunit, beta isoform	19046	trans
n283648	AK038047	-3.35438	1383	chr7	-	Tmem91	transmembrane protein 91	320208	trans
n282559	AK138494	-3.35438	2258	chr1	-	Il1r1	interleukin 1 receptor, type I	16177	trans
n276183	AK140666	-3.35438	3765	chr14	-	Slitrk6	SLIT and NTRK-like family, member 6	239250	trans
n290677	AK017519	-3.37428	1823	chr1	-	Uxs1	UDP-glucuronate decarboxylase 1	67883	trans
n267024	AK143751	-3.37992	1808	chr3	+	Exosc9	exosome component 9	50911	trans
n272697	AK083523	-3.38413	3428	chr16	+	Dnm1l	dynamin 1-like	74006	trans
n268388	AK053316	-3.38413	1821	chr2	+	Pde1a	phosphodiesterase 1A, calmodulin-dependent	18573	trans
n288058	AK149128	-3.39185	1068	chr5	-	Fam69a	family with sequence similarity 69, member A	67266	trans
n282845	AK039039	-3.40749	3401	chrX	-	Slitrk4	SLIT and NTRK-like family, member 4	245446	trans
n270116	AK085615	-3.41327	2297	chr17	-	Rab12	RAB12, member RAS oncogene family	19328	trans
n280753	AK041385	-3.42354	1878	chr1	-	Psmd1	proteasome (prosome, macropain) 26S subunit, non-ATPase, 1	70247	trans
n274183	AK141131	-3.43238	3098	chr14	-	Fhit	fragile histidine triad gene	14198	trans
n283898	AK037744	-3.46986	1559	chr4	+	Ccl21a	chemokine (C-C motif) ligand 21A (serine)	18829	trans
n285701	AK035308	-3.47991	2879	chr3	+	Fnbp1l	formin binding protein 1-like	214459	trans
n284247	AK037395	-3.48366	2009	chr12	-	Btbd7	BTB (POZ) domain containing 7	238386	trans
n268646	AK053195	-3.49188	2540	chrX	+	Acsl4	acyl-CoA synthetase long-chain family member 4	50790	trans
n290150	AK134240	-3.49574	3173	chr13	+	Slc38a9	solute carrier family 38, member 9	268706	trans
n279096	AK043572	-3.51192	1332	chr5	-	Ldb2	LIM domain binding 2	16826	trans
n423286	NULL	-3.52431	475	chr14	+	Rb1	retinoblastoma 1	19645	trans
n289812	AK134389	-3.52431	2248	chr1	+	Creb1	cAMP responsive element binding protein 1	12912	trans
n271617	AK051881	-3.52431	2101	chr12	-	Rbm25	RNA binding motif protein 25	67039	trans
n287409	AK033365	-3.54201	2116	chr5	+	Ythdc1	YTH domain containing 1	231386	trans
n269629	AK086095	-3.54304	2316	chr10	+	Grik2	glutamate receptor, ionotropic, kainate 2 (beta 2)	14806	trans
n271353	AK142112	-3.56383	2038	chr6	+	Kcmf1	potassium channel modulatory factor 1	74287	trans
n268142	AK053639	-3.56383	2493	chr16	-	Fgf12	fibroblast growth factor 12	14167	trans
n288375	AK078585	-3.58704	2797	chr3	-	Dnajb4	DnaJ (Hsp40) homolog, subfamily B, member 4	67035	trans
n276908	AK046654	-3.59385	2627	chr15	-	Rnf19a	ring finger protein 19A	30945	trans
n272681	AK083536	-3.60231	1015	chr6	-	Sgce	sarcoglycan, epsilon	20392	trans
n279688	AK042887	-3.60231	954	chr9	+	Cmc1	COX assembly mitochondrial protein homolog (S. cerevisiae)	67899	trans
n265096	AK158281	-3.60231	868	chr1	-	Kifap3	kinesin-associated protein 3	16579	trans
n290795	AK030672	-3.60231	1257	chr9	-	Nktr	natural killer tumor recognition sequence	18087	trans
n286410	AK034389	-3.60231	3634	chrX	-	Slitrk4	SLIT and NTRK-like family, member 4	245446	trans
n295172	AK011331	-3.60231	1966	chrX	+	Aff2	AF4/FMR2 family, member 2	14266	trans
n266838	AK089240	-3.60231	2391	chr9	-	Etfa	electron transferring flavoprotein, alpha polypeptide	110842	trans
n278646	AK149261	-3.61072	1654	chr5	-	Ythdc1	YTH domain containing 1	231386	trans
n268315	AK053436	-3.66181	2942	chr6	+	Kras	v-Ki-ras2 Kirsten rat sarcoma viral oncogene homolog	16653	trans
n278783	AK044032	-3.67631	1663	chr4	+	Tmem55a	transmembrane protein 55A	72519	trans
n271753	AK142012	-3.67631	2247	chr4	-	Elavl2	ELAV (embryonic lethal, abnormal vision, Drosophila)-like 2 (Hu antigen B)	15569	trans
n282167	AK079692	-3.67631	2741	chr15	+	2010109I03Rik	RIKEN cDNA 2010109I03 gene	67038	trans
n273260	AK049981	-3.67631	3520	chr9	-	AK129341	cDNA sequence AK129341	234915	trans
n268809	AK086966	-3.67631	2188	chr2	-	Casc4	cancer susceptibility candidate 4	319996	trans
n286870	AK033802	-3.67631	1612	chr5	+	Ube2k	ubiquitin-conjugating enzyme E2K	53323	trans
n282886	AK038976	-3.71193	2767	chr2	+	Fam107b	family with sequence similarity 107, member B	66540	trans
n268363	AK053360	-3.71193	3228	chr13	-	Slc38a9	solute carrier family 38, member 9	268706	trans
n277640	AK140092	-3.71695	2480	chrX	+	Zcchc16	zinc finger, CCHC domain containing 16	619287	trans
n288818	AK135160	-3.72942	2274	chr18	-	Wac	WW domain containing adaptor with coiled-coil	225131	trans
n273197	AK050070	-3.7467	969	chrX	-	Col4a6	collagen, type IV, alpha 6	94216	trans
n272872	AK083437	-3.7467	1858	chr2	-	Gtdc1	glycosyltransferase-like domain containing 1	227835	trans
n280414	AK080304	-3.76377	2146	chr8	+	Pcm1	pericentriolar material 1	18536	trans
n271433	AK142093	-3.78322	3997	chr9	-	Rbm6	RNA binding motif protein 6	19654	trans
n282589	AK039383	-3.79179	1924	chr15	-	Slc1a3	solute carrier family 1 (glial high affinity glutamate transporter), member 3	20512	trans
n269489	AK086228	-3.79917	2436	chr8	+	Sgcz	sarcoglycan zeta	244431	trans
n272292	AK083849	-3.81381	2915	chr19	-	Slc29a2	solute carrier family 29 (nucleoside transporters), member 2	13340	trans
n271643	AK142044	-3.81381	2894	chr19	-	Gnaq	guanine nucleotide binding protein, alpha q polypeptide	14682	trans
n273905	AK049066	-3.81381	2119	chr19	+	Smarca2	SWI/SNF related, matrix associated, actin dependent regulator of chromatin, subfamily a, member 2	67155	trans
n283122	AK038661	-3.82199	3987	chr14	-	Kpna3	karyopherin (importin) alpha 3	16648	trans
n267419	AK087917	-3.82687	2634	chr8	-	Gtf2e2	general transcription factor II E, polypeptide 2 (beta subunit)	68153	trans
n293593	AK029179	-3.84623	4239	chr3	-	Snx27	sorting nexin family member 27	76742	trans
n276283	AK047442	-3.84623	1804	chr9	-	AK129341	cDNA sequence AK129341	234915	trans
n282022	AK039986	-3.85688	1056	chr9	-	Snap91	synaptosomal-associated protein 91	20616	trans
n289774	AK031640	-3.87794	1653	chr14	-	Gtf2f2	general transcription factor IIF, polypeptide 2	68705	trans
n267256	AK088646	-3.87794	3331	chr16	+	Gm608	predicted gene 608	207806	trans
n283261	AK038503	-3.87794	2731	chr11	-	Rhot1	ras homolog gene family, member T1	59040	trans
n286651	AK033994	-3.93157	3989	chr8	-	2700029M09Rik	RIKEN cDNA 2700029M09 gene	72612	trans
n288457	AK135464	-3.93934	1507	chr8	-	2700029M09Rik	RIKEN cDNA 2700029M09 gene	72612	trans
n284250	AK137807	-3.93934	1826	chr5	-	Cib4	calcium and integrin binding family member 4	73259	trans
n280334	AK042046	-3.93934	3467	chr12	-	Rbm25	RNA binding motif protein 25	67039	trans
n276332	AK047389	-3.93934	2314	chr1	-	Fam36a	family with sequence similarity 36, member A	66359	trans
n275996	AK140706	-3.93934	3209	chr3	-	Ddah1	dimethylarginine dimethylaminohydrolase 1	69219	trans
n272529	AK083670	-3.98665	4399	chr3	-	Pde7a	phosphodiesterase 7A	18583	trans
n285146	AK035913	-3.98665	1889	chr2	+	Fam171b	family with sequence similarity 171, member B	241520	trans
n275117	AK048375	-3.99824	2692	chr1	+	Lpgat1	lysophosphatidylglycerol acyltransferase 1	226856	trans
n275111	AK140874	-3.99824	2072	chr9	+	Ccdc15	coiled-coil domain containing 15	245902	trans
n283500	AK038199	-4.01735	3802	chr2	+	Lrrc4c	leucine rich repeat containing 4C	241568	trans
n272916	AK083417	-4.05482	1739	chr17	-	Stk38	serine/threonine kinase 38	106504	trans
n286524	AK034219	-4.05482	2063	chr17	-	Rab12	RAB12, member RAS oncogene family	19328	trans
n271633	AK142045	-4.05482	1608	chr4	-	Zmym4	zinc finger, MYM-type 4	67785	trans
n280775	AK041346	-4.05482	2395	chr19	-	Btaf1	BTAF1 RNA polymerase II, B-TFIID transcription factor-associated, (Mot1 homolog, S. cerevisiae)	107182	trans
n281246	AK138959	-4.10927	1893	chr17	+	Atl2	atlastin GTPase 2	56298	trans
n283182	AK138240	-4.12697	3293	chr4	+	Mycbp	c-myc binding protein	56309	trans
n289200	AK134884	-4.16174	1742	chr8	-	Anapc10	anaphase promoting complex subunit 10	68999	trans
n283135	AK079544	-4.21236	3334	chr2	-	Plcb4	phospholipase C, beta 4	18798	trans
n283795	AK037864	-4.26127	1280	chrX	-	Gm6592	predicted gene 6592	625480	trans
n293998	AK132378	-4.26127	2979	chr6	-	Dlx6	distal-less homeobox 6	13396	trans
n284204	AK037445	-4.26127	3776	chrX	-	Pola1	polymerase (DNA directed), alpha 1	18968	trans
n271584	AK084279	-4.30858	1156	chr5	-	Ythdc1	YTH domain containing 1	231386	trans
n285139	AK137350	-4.30858	2583	chr3	+	Pde7a	phosphodiesterase 7A	18583	trans
n271780	AK051799	-4.36337	1487	chr3	-	Dnajb4	DnaJ (Hsp40) homolog, subfamily B, member 4	67035	trans
n277895	AK045233	-4.39877	1671	chr4	+	Mmp16	matrix metallopeptidase 16	17389	trans
n276298	AK047428	-4.42047	2016	chr13	+	Vcan	versican	13003	trans
n267870	AK054099	-4.44184	2161	chr13	+	Kif2a	kinesin family member 2A	16563	trans
n293767	AK028732	-4.44184	2777	chr3	-	Spata5	spermatogenesis associated 5	57815	trans
n275874	AK021090	-4.4629	783	chr10	-	Srgap1	SLIT-ROBO Rho GTPase activating protein 1	117600	trans
n271885	AK084002	-4.52431	2587	chr6	+	2810474O19Rik	RIKEN cDNA 2810474O19 gene	67246	trans
n275218	AK048285	-4.52431	2854	chr16	-	Abi3bp	ABI gene family, member 3 (NESH) binding protein	320712	trans
n274998	AK081671	-4.52431	1858	chr1	-	Atp1b1	ATPase, Na+/K+ transporting, beta 1 polypeptide	11931	trans
n277393	AK045879	-4.5442	1543	chr8	-	Dnaja2	DnaJ (Hsp40) homolog, subfamily A, member 2	56445	trans
n277178	AK046227	-4.71193	1809	chr1	+	Hdac4	histone deacetylase 4	208727	trans
n275032	AK048451	-4.7467	1843	chr18	-	Mbd2	methyl-CpG binding domain protein 2	17191	trans
n281577	AK079874	-4.7467	2145	chr4	-	Rragc	Ras-related GTP binding C	54170	trans
n275093	AK048397	-4.81381	2230	chr12	-	Zfp386	zinc finger protein 386 (Kruppel-like)	56220	trans
n280171	AK042278	-4.81381	2322	chr4	-	Dennd4c	DENN/MADD domain containing 4C	329877	trans
n279668	AK042911	-4.81381	1006	chr8	-	Ccl25	chemokine (C-C motif) ligand 25	20300	trans
n276651	AK047016	-4.87794	1743	chr18	+	Ppp2r2b	protein phosphatase 2 (formerly 2A), regulatory subunit B (PR 52), beta isoform	72930	trans
n276267	AK047457	-4.90897	1779	chr16	+	Pcp4	Purkinje cell protein 4	18546	trans
n283037	AK038787	-4.99824	2387	chr16	+	Itsn1	intersectin 1 (SH3 domain protein 1A)	16443	trans
n267598	AK087786	-4.99824	2045	chr9	-	2015-09-07	septin 7	235072	trans
n263577	AK043411	-4.99824	1242	chr11	-	Suz12	suppressor of zeste 12 homolog (Drosophila)	52615	trans
n285875	AK020511	-5.35438	1153	chr1	-	Mrps9	mitochondrial ribosomal protein S9	69527	trans
n290494	AK133974	-9.36971	2670	chr1	+	Cep350	centrosomal protein 350	74081	trans
n271934	AK083961	-9.56571	3048	chr9	-	Zfp280d	zinc finger protein 280D	235469	trans
n266940	AK144039	-9.6204	2762	chr13	+	Lyrm4	LYR motif containing 4	380840	trans
n280618	AK153622	-9.62731	5154	chr12	+	Rtn1	reticulon 1	104001	trans
n264813	AK090140	-9.69502	2131	chr10	-	Kera	keratocan	16545	trans
n266776	AK154999	-9.72884	2562	chr4	+	Nfyc	nuclear transcription factor-Y gamma	18046	trans
n283273	AK038482	-9.92382	2378	chr12	+	Ppp2r5c	protein phosphatase 2, regulatory subunit B (B56), gamma isoform	26931	trans
n280926	AK041114	-9.95342	3289	chr3	-	Ankrd50	ankyrin repeat domain 50	99696	trans
n281455	AK138899	-10.0295	1690	chr18	+	Dmxl1	Dmx-like 1	240283	trans
n293463	AK014685	-10.2333	1806	chr6	-	Braf	Braf transforming gene, related sequence 1	110709	trans
n281447	AK040593	-10.247	2907	chr14	+	1700112E06Rik	RIKEN cDNA 1700112E06 gene	76633	trans
n283501	AK038195	-10.3616	2272	chr7	-	Fbl	fibrillarin	14113	trans
n265257	AK157585	-10.4485	1653	chr4	+	Gm12942	predicted gene 12942	100039968	trans
n269890	AK085814	-10.8188	1354	chr13	-	Hist1h4b	histone cluster 1, H4b	326620	trans
n271689	AK084195	-10.86	2047	chr9	-	Morf4l1	mortality factor 4 like 1	21761	trans
n288682	AK032792	-10.8805	1946	chr14	-	Rb1	retinoblastoma 1	19645	trans
n273574	AK141434	-10.919	1614	chr11	-	Tom1l1	target of myb1-like 1 (chicken)	71943	trans
n288211	AK148811	-10.9545	1164	chr9	-	Snap91	synaptosomal-associated protein 91	20616	trans
n273965	AK048976	-10.9812	941	chr2	+	Fam171b	family with sequence similarity 171, member B	241520	trans
n271875	AK084015	-11.2459	1063	chr12	+	Immp2l	IMP2 inner mitochondrial membrane peptidase-like (S. cerevisiae)	93757	trans
n269663	AK086066	-11.2494	2065	chr16	+	Zfp148	zinc finger protein 148	22661	trans
n275553	AK047882	-11.3205	1647	chr14	+	N6amt2	N-6 adenine-specific DNA methyltransferase 2 (putative)	68043	trans
n286607	AK020373	-11.4973	1081	chr4	-	Psip1	PC4 and SFRS1 interacting protein 1	101739	trans
