# Supplementary material for: Methamphetamine induces alterations in the long non-coding RNAs expression profile in the nucleus accumbens of the mouse
Source: BMC Neurosci. 2015 Mar 25;16:18. doi: 10.1186/s12868-015-0157-3 (PMC4399149; doi:10.1186/s12868-015-0157-3)
Supplement: Additional file 8: — Full list of the GO and pathways of the cis- acting lncRNAs and their associated genes. [file 12868_2015_157_MOESM8_ESM.xls]

## Sheet: Neuronal development
Additional file 8 Full list of the Go and pathways of the cis-acting lncRNAs and their associated genes. The METH-regulated lncRNAs and the associated genes were shown.		Neuron development (7.25e-05)						Nervous system development (2.51e-06)						Macromolecule modification (4.42e-05)						Cell morphogenesis involved in neuron differentiation (7.27e-05)						Adherens junction (6.839132e-08)						Tight junction (1.491042e-06)						Gap junction (1.348978e-06)						Focal adhesion (1.535781e-05)
		LncRNAs	Genebank Accession	Related genes ID	Gene symbol	cis-type		LncRNAs	Genebank Accession	Related genes ID	Gene symbol	cis-type		LncRNAs	Genebank Accession	Related genes ID	Gene symbol	cis-type		LncRNAs	Genebank Accession	Related genes ID	Gene symbol	cis-type		LncRNAs	Genebank Accession	Related genes ID	Gene symbol	cis-type		LncRNAs	Genebank Accession	Related genes ID	Gene symbol	cis-type		LncRNAs	Genebank Accession	Related genes ID	Gene symbol	cis-type		LncRNAs	Genebank Accession	Related genes ID	Gene symbol	cis-type
		n269423	AK086300	13508	Dscam	Sense intronic		n288756	AK032738	99633	Lphn2	Sense intronic		n271574	AK142062	19271	Ptprj	Sense intronic		n282882	AK038982	20616	Snap91	Sense intronic		n280205	AK042233	19271	Ptprj	Sense intronic		n272564	AK051030	52440	Tax1bp1	Sense intronic		n277481	AK045757	19108	Prkx	Sense intronic		n289817	AK031565	226255	Atrnl1	Sense intronic
		n288704	AK135252	68975	Med27	Sense intronic		n270037	AK052804	241226	Itga8	Sense intronic		n280205	AK042233	19271	Ptprj	Sense intronic		n276085	AK081130	237847	Rtn4rl1	Sense intronic		n271574	AK142062	19271	Ptprj	Sense intronic		n284876	AK036333	18754	Prkce	Sense intronic		n267887	AK143249	52635	Esyt2	Sense intronic		n272183	AK141872	226255	Atrnl1	Sense intronic
		n282882	AK038982	20616	Snap91	Sense intronic		n267561	AK054419	11972	Atp6v0d1	Sense intronic		n265588	AK157022	19271	Ptprj	Sense intronic		n274014	AK141169	67299	Dock7	Sense intronic		n265588	AK157022	19271	Ptprj	Sense intronic		n272004	AK141916	18754	Prkce	Sense intronic		n269817	AK052885	11515	Adcy9	Sense intronic		n273972	AK048968	226255	Atrnl1	Sense intronic
		n276085	AK081130	237847	Rtn4rl1	Sense intronic		n278812	AK043978	14799	Gria1	Sense intronic		n284579	AK137671	17169	Mark3	Sense intronic		n275297	AK048203	13176	Dcc	Sense intronic		n270106	AK085628	227937	Pkp4	Sense intronic		n268588	AK087230	18754	Prkce	Sense intronic		n289930	AK031408	54525	Syt7	Sense intronic		n297280	AK027979	226255	Atrnl1	Sense intronic
		n276269	AK140639	236266	Alms1	Sense intronic		n265234	AK172671	14805	Grik1	Sense intronic		n273315	AK083194	70415	2610018G03Rik	Sense intronic		n279261	AK043362	13176	Dcc	Sense intronic		n276263	AK140642	211401	Mtss1	Sense intronic		n285098	AK035992	18754	Prkce	Sense intronic		n283853	AK137970	18751	Prkcb	Sense intronic		n293553	AK132552	319922	Vwc2	Sense intronic
		n272758	AK050874	236266	Alms1	Sense intronic		n275550	AK081470	14805	Grik1	Sense intronic		n285710	AK079185	237459	Cdk17	Sense intronic		n277137	AK046293	13176	Dcc	Sense intronic		n280023	AK153796	21812	Tgfbr1	Sense intronic		n275701	AK081314	18754	Prkce	Sense intronic		n274295	AK141094	18751	Prkcb	Sense intronic		n270037	AK052804	241226	Itga8	Sense intronic
		n274014	AK141169	67299	Dock7	Sense intronic		n272282	AK141853	14805	Grik1	Sense intronic		n265707	AK172177	237459	Cdk17	Sense intronic		n271578	AK051906	13176	Dcc	Sense intronic		n270979	AK084674	13000	Csnk2a2	Sense intronic		n285957	AK035010	18754	Prkce	Sense intronic		n290231	AK134188	18751	Prkcb	Sense intronic		n293844	AK161087	18708	Pik3r1	Sense intronic
		n275297	AK048203	13176	Dcc	Sense intronic		n288960	AK032526	14805	Grik1	Sense intronic		n270398	AK085290	18481	Pak3	Sense intronic		n275251	AK048252	13176	Dcc	Sense intronic		n285017	AK036121	20411	Sorbs1	Sense intronic		n285526	AK137218	18754	Prkce	Sense intronic		n265995	AK156411	18751	Prkcb	Sense intronic		n270398	AK085290	18481	Pak3	Sense intronic
		n279261	AK043362	13176	Dcc	Sense intronic		n273897	AK049077	14805	Grik1	Sense intronic		n269095	AK053073	67455	Klhl13	Sense intronic		n269385	AK086333	13176	Dcc	Sense intronic		n287169	AK018604	20411	Sorbs1	Sense intronic		n274697	AK081987	18754	Prkce	Sense intronic		n284760	AK079408	16706	Ksr1	Sense intronic		n285558	AK079225	75415	Arhgap12	Sense intronic
		n277137	AK046293	13176	Dcc	Sense intronic		n270540	AK052553	245446	Slitrk4	Sense intronic		n275068	AK048424	94253	Hecw1	Sense intronic		n274340	AK082373	13176	Dcc	Sense intronic		n290659	AK017539	20411	Sorbs1	Sense intronic		n281707	AK040298	269593	Luzp1	Sense intronic		n268046	AK053777	20663	Sos2	Sense intronic		n288703	AK135253	23966	Odz4	Sense intronic
		n271578	AK051906	13176	Dcc	Sense intronic		n288145	AK148940	21417	Zeb1	Sense intronic		n268113	AK053669	94253	Hecw1	Sense intronic		n264788	AK090180	13176	Dcc	Sense intronic		n275373	AK048094	66691	Gapvd1	Sense intronic		n283853	AK137970	18751	Prkcb	Sense intronic		n293939	AK132421	20663	Sos2	Sense intronic		n277025	AK163579	23966	Odz4	Sense intronic
		n275251	AK048252	13176	Dcc	Sense intronic		n277796	AK045349	21417	Zeb1	Sense intronic		n272294	AK083847	94253	Hecw1	Sense intronic		n279500	AK139171	13176	Dcc	Sense intronic		n283359	AK138120	18099	Nlk	Sense intronic		n274295	AK141094	18751	Prkcb	Sense intronic		n283718	AK037960	18750	Prkca	Sense intronic		n267516	AK054459	23966	Odz4	Sense intronic
		n269385	AK086333	13176	Dcc	Sense intronic		n284137	AK037523	21417	Zeb1	Sense intronic		n274423	AK082269	18213	Ntrk3	Sense intronic		n290566	AK017704	13176	Dcc	Sense intronic		n290312	AK017990	18099	Nlk	Sense intronic		n290231	AK134188	18751	Prkcb	Sense intronic		n276739	AK046901	18750	Prkca	Sense intronic		n267727	AK143312	23966	Odz4	Sense intronic
		n274340	AK082373	13176	Dcc	Sense intronic		n274205	AK141127	21417	Zeb1	Sense intronic		n289044	AK032433	18213	Ntrk3	Sense intronic		n276502	AK047171	13176	Dcc	Sense intronic		n289891	AK031461	18099	Nlk	Sense intronic		n265995	AK156411	18751	Prkcb	Sense intronic		n274200	AK082550	18750	Prkca	Sense intronic		n265446	AK157280	23966	Odz4	Sense intronic
		n264788	AK090180	13176	Dcc	Sense intronic		n268111	AK053671	21417	Zeb1	Sense intronic		n275239	AK048266	26398	Map2k4	Sense intronic		n275032	AK048451	13176	Dcc	Sense intronic		n280005	AK042511	54130	Actr1a	Sense intronic		n284053	AK137862	320191	Hook3	Sense intronic		n276590	AK047080	18750	Prkca	Sense intronic		n267989	AK053915	23966	Odz4	Sense intronic
		n279500	AK139171	13176	Dcc	Sense intronic		n274423	AK082269	18213	Ntrk3	Sense intronic		n273939	AK049016	26398	Map2k4	Sense intronic		n271982	AK051680	13176	Dcc	Sense intronic		n285284	AK035729	14158	Fert2	Sense intronic		n277851	AK045322	99470	Magi3	Sense intronic		n281244	AK040845	18750	Prkca	Sense intronic		n286114	AK034786	19877	Rock1	Sense intronic
		n290566	AK017704	13176	Dcc	Sense intronic		n289044	AK032433	18213	Ntrk3	Sense intronic		n274706	AK140983	26398	Map2k4	Sense intronic		n271440	AK051994	13176	Dcc	Sense intronic		n281019	AK041043	269275	Acvr1c	Sense intronic		n269733	AK142739	99470	Magi3	Sense intronic		n284346	AK037291	16653	Kras	Sense intronic		n283853	AK137970	18751	Prkcb	Sense intronic
		n276502	AK047171	13176	Dcc	Sense intronic		n275327	AK048171	319387	Lphn3	Sense intronic		n264974	AK148397	22193	Ube2e3	Sense intronic		n288818	AK135160	13176	Dcc	Sense intronic		n275512	AK047917	223254	Farp1	Sense intronic		n280320	AK042078	99470	Magi3	Sense intronic		n277461	AK045792	14683	Gnas	Sense intronic		n274295	AK141094	18751	Prkcb	Sense intronic
		n275032	AK048451	13176	Dcc	Sense intronic		n286785	AK136774	319387	Lphn3	Sense intronic		n278696	AK044177	22193	Ube2e3	Sense intronic		n272434	AK051124	13176	Dcc	Sense intronic		n287638	AK033082	223254	Farp1	Sense intronic		n276511	AK047159	99470	Magi3	Sense intronic		n281580	AK138867	14677	Gnai1	Sense intronic		n290231	AK134188	18751	Prkcb	Sense intronic
		n271982	AK051680	13176	Dcc	Sense intronic		n271343	AK142115	319387	Lphn3	Sense intronic		n273644	AK141364	22193	Ube2e3	Sense intronic		n274087	AK048847	13176	Dcc	Sense intronic		n268286	AK053468	16001	Igf1r	Sense intronic		n269646	AK086082	56524	Mpp6	Sense intronic		n281401	AK040642	14677	Gnai1	Sense intronic		n265995	AK156411	18751	Prkcb	Sense intronic
		n271440	AK051994	13176	Dcc	Sense intronic		n275706	AK140751	319387	Lphn3	Sense intronic		n283061	AK038757	70892	Ttll7	Sense intronic		n288216	AK148802	13176	Dcc	Sense intronic		n291058	AK133560	16001	Igf1r	Sense intronic		n275292	AK048206	20740	Spna2	Sense intronic		n278304	AK139516	234889	Gucy1a2	Sense intronic		n263911	AK158981	23964	Odz2	Sense intronic
		n288818	AK135160	13176	Dcc	Sense intronic		n267488	AK087854	319387	Lphn3	Sense intronic		n285190	AK035845	19280	Ptprs	Sense intronic		n279572	AK043048	13176	Dcc	Sense intronic		n263577	AK043411	216565	Ehbp1	Sense intronic		n270979	AK084674	13000	Csnk2a2	Sense intronic		n271807	AK141996	234889	Gucy1a2	Sense intronic		n277007	AK140304	23964	Odz2	Sense intronic
		n272434	AK051124	13176	Dcc	Sense intronic		n282518	AK039475	319387	Lphn3	Sense intronic		n285806	AK035178	328329	Mast4	Sense intronic		n271865	AK141972	13176	Dcc	Sense intronic		n273572	AK049651	216565	Ehbp1	Sense intronic		n281787	AK040209	239510	Phf20l1	Sense intronic		n272292	AK083849	19091	Prkg1	Sense intronic		n271773	AK051802	23964	Odz2	Sense intronic
		n274087	AK048847	13176	Dcc	Sense intronic		n288295	AK148646	319387	Lphn3	Sense intronic		n274304	AK082418	328329	Mast4	Sense intronic		n279544	AK043078	13176	Dcc	Sense intronic		n270869	AK052379	216565	Ehbp1	Sense intronic		n280005	AK042511	54130	Actr1a	Sense intronic		n277511	AK140120	19091	Prkg1	Sense intronic		n273361	AK049941	23964	Odz2	Sense intronic
		n288216	AK148802	13176	Dcc	Sense intronic		n289136	AK134923	319387	Lphn3	Sense intronic		n269860	AK085851	328329	Mast4	Sense intronic		n279768	AK042794	13176	Dcc	Sense intronic		n270689	AK142383	216565	Ehbp1	Sense intronic		n283718	AK037960	18750	Prkca	Sense intronic		n277426	AK045843	19091	Prkg1	Sense intronic		n284952	AK036216	23964	Odz2	Sense intronic
		n279572	AK043048	13176	Dcc	Sense intronic		n268990	AK086770	319387	Lphn3	Sense intronic		n271230	AK142144	328329	Mast4	Sense intronic		n274812	AK081852	13176	Dcc	Sense intronic		n282429	AK138561	216565	Ehbp1	Sense intronic		n276739	AK046901	18750	Prkca	Sense intronic		n268248	AK053512	19091	Prkg1	Sense intronic		n275461	AK047975	23964	Odz2	Sense intronic
		n271865	AK141972	13176	Dcc	Sense intronic		n288661	AK135292	319387	Lphn3	Sense intronic		n288749	AK032741	328329	Mast4	Sense intronic		n268172	AK143136	13176	Dcc	Sense intronic		n283033	AK038790	216565	Ehbp1	Sense intronic		n274200	AK082550	18750	Prkca	Sense intronic		n288755	AK032739	19091	Prkg1	Sense intronic		n284980	AK036178	23964	Odz2	Sense intronic
		n279544	AK043078	13176	Dcc	Sense intronic		n272410	AK141809	319387	Lphn3	Sense intronic		n269063	AK086682	328329	Mast4	Sense intronic		n275518	AK047911	13176	Dcc	Sense intronic		n284188	AK137822	73178	Wasl	Sense intronic		n276590	AK047080	18750	Prkca	Sense intronic		n286413	AK034385	19091	Prkg1	Sense intronic		n274624	AK141009	23964	Odz2	Sense intronic
		n279768	AK042794	13176	Dcc	Sense intronic		n269400	AK086321	319387	Lphn3	Sense intronic		n268403	AK143069	208727	Hdac4	Sense intronic		n272697	AK083523	19876	Robo1	Sense intronic		n279206	AK043425	18163	Ctnnd2	Sense intronic		n281244	AK040845	18750	Prkca	Sense intronic		n280775	AK041346	19091	Prkg1	Sense intronic		n295069	AK011729	23964	Odz2	Sense intronic
		n274812	AK081852	13176	Dcc	Sense intronic		n276002	AK047616	319387	Lphn3	Sense intronic		n270140	AK085593	213452	Dstyk	Sense intronic		n283037	AK038787	19876	Robo1	Sense intronic		n275411	AK140813	18163	Ctnnd2	Sense intronic		n284346	AK037291	16653	Kras	Sense intronic		n294489	AK013635	19091	Prkg1	Sense intronic		n269501	AK086214	23964	Odz2	Sense intronic
		n268172	AK143136	13176	Dcc	Sense intronic		n264031	AK158583	319387	Lphn3	Sense intronic		n273414	AK049818	93687	Csnk1a1	Sense intronic		n271415	AK084380	19876	Robo1	Sense intronic		n288340	AK148568	18163	Ctnnd2	Sense intronic		n293774	AK076340	74053	Grip1	Sense intronic		n269986	AK052829	19091	Prkg1	Sense intronic		n284955	AK036213	23964	Odz2	Sense intronic
		n275518	AK047911	13176	Dcc	Sense intronic		n273923	AK082714	319387	Lphn3	Sense intronic		n281535	AK040485	93687	Csnk1a1	Sense intronic		n272090	AK141890	19876	Robo1	Sense intronic		n271772	AK142010	18163	Ctnnd2	Sense intronic		n276709	AK046942	74053	Grip1	Sense intronic		n271457	AK051982	19091	Prkg1	Sense intronic		n286397	AK020393	23964	Odz2	Sense intronic
		n281588	AK040439	50790	Acsl4	Sense intronic		n287409	AK033365	319387	Lphn3	Sense intronic		n271553	AK084299	93836	Rnf111	Sense intronic		n283646	AK038049	19876	Robo1	Sense intronic		n277254	AK140202	18163	Ctnnd2	Sense intronic		n274977	AK048505	74053	Grip1	Sense intronic		n271541	AK051926	19091	Prkg1	Sense intronic		n275062	AK140887	23964	Odz2	Sense intronic
		n276713	AK046939	331461	Il1rapl1	Sense intronic		n271722	AK051819	319387	Lphn3	Sense intronic		n280488	AK041807	320472	Ppm1e	Sense intronic		n273509	AK141478	19876	Robo1	Sense intronic		n288106	AK149029	18163	Ctnnd2	Sense intronic		n279416	AK043211	74053	Grip1	Sense intronic		n280352	AK042027	18749	Prkacb	Sense intronic		n264043	AK158556	23964	Odz2	Sense intronic
		n271501	AK051954	331461	Il1rapl1	Sense intronic		n291512	AK030110	319387	Lphn3	Sense intronic		n267068	AK143620	320472	Ppm1e	Sense intronic		n277958	AK045114	19876	Robo1	Sense intronic		n277520	AK045692	380928	Lmo7	Sense intronic		n284639	AK036779	74053	Grip1	Sense intronic		n285339	AK035666	18798	Plcb4	Sense intronic		n271837	AK051787	23964	Odz2	Sense intronic
		n283075	AK138292	331461	Il1rapl1	Sense intronic		n283901	AK137951	319387	Lphn3	Sense intronic		n277319	AK140188	320472	Ppm1e	Sense intronic		n274290	AK082429	14432	Gap43	Sense intronic		n279523	AK043107	74103	Nebl	Sense intronic		n277994	AK045035	74053	Grip1	Sense intronic		n276777	AK046851	108071	Grm5	Sense intronic		n286162	AK034719	23964	Odz2	Sense intronic
		n276737	AK046902	331461	Il1rapl1	Sense intronic		n276566	AK047106	319387	Lphn3	Sense intronic		n275479	AK047959	320472	Ppm1e	Sense intronic		n269864	AK085848	20869	Stk11	Sense intronic		n271068	AK084582	74103	Nebl	Sense intronic		n284162	AK037498	20336	Exoc4	Sense intronic		n276569	AK140525	108071	Grm5	Sense intronic		n285070	AK036036	23964	Odz2	Sense intronic
		n276554	AK047111	331461	Il1rapl1	Sense intronic		n285590	AK137187	319387	Lphn3	Sense intronic		n279432	AK139206	26414	Mapk10	Sense intronic		n273378	AK049914	11815	Apod	Sense intronic		n267305	AK088446	74103	Nebl	Sense intronic		n282183	AK138689	20336	Exoc4	Sense intronic		n286728	AK033883	108071	Grm5	Sense intronic		n274530	AK082143	232906	Grlf1	Sense intronic
		n286410	AK034389	331461	Il1rapl1	Sense intronic		n271479	AK084343	319387	Lphn3	Sense intronic		n288261	AK148707	26414	Mapk10	Sense intronic		n281638	AK040393	233489	Picalm	Sense intronic		n277318	AK046011	74103	Nebl	Sense intronic		n281580	AK138867	14677	Gnai1	Sense intronic		n275439	AK048001	108071	Grm5	Sense intronic		n280545	AK041719	18607	Pdpk1	Sense intronic
		n294587	AK013482	331461	Il1rapl1	Sense intronic		n274480	AK082208	225523	Cep120	Sense intronic		n276552	AK047117	26414	Mapk10	Sense intronic		n280961	AK080204	233489	Picalm	Sense intronic		n272369	AK083797	19268	Ptprf	Sense intronic		n281401	AK040642	14677	Gnai1	Sense intronic		n269543	AK086172	104318	Csnk1d	Sense intronic		n285276	AK137289	18607	Pdpk1	Sense intronic
		n282845	AK039039	331461	Il1rapl1	Sense intronic		n283965	AK037688	54725	Cadm1	Sense intronic		n269448	AK086272	217031	Tada2a	Sense intronic		n270408	AK142513	233489	Picalm	Sense intronic		n266557	AK089441	227377	Farp2	Sense intronic		n277061	AK080852	243725	Ppp1r9a	Sense intronic		n283950	AK037702	71785	Pdgfd	Sense intronic		n280005	AK042511	54130	Actr1a	Sense intronic
		n272344	AK051194	331461	Il1rapl1	Sense intronic		n265254	AK157591	54725	Cadm1	Sense intronic		n289794	AK031607	74493	Tnks2	Sense intronic		n271576	AK142061	108100	Baiap2	Sense intronic		n277370	AK045919	234214	Sorbs2	Sense intronic		n274379	AK082316	243725	Ppp1r9a	Sense intronic		n276118	AK081102	26405	Map3k2	Sense intronic		n279432	AK139206	26414	Mapk10	Sense intronic
		n276690	AK140476	331461	Il1rapl1	Sense intronic		n273452	AK049733	54725	Cadm1	Sense intronic		n273776	AK082846	109113	Uhrf2	Sense intronic		n273035	AK148472	13518	Dst	Sense intronic		n269117	AK086613	234214	Sorbs2	Sense intronic		n288748	AK032744	243725	Ppp1r9a	Sense intronic		n273357	AK141533	18747	Prkaca	Sense intronic		n276552	AK047117	26414	Mapk10	Sense intronic
		n279339	AK043282	331461	Il1rapl1	Sense intronic		n268344	AK053393	54725	Cadm1	Sense intronic		n273247	AK141608	68497	1110018G07Rik	Sense intronic		n282558	AK039426	13518	Dst	Sense intronic		n263694	AK011482	234214	Sorbs2	Sense intronic		n285530	AK079244	353170	4932441K18Rik	Sense intronic		n289658	AK031758	26875	Pclo	Sense intronic		n288261	AK148707	26414	Mapk10	Sense intronic
		n272697	AK083523	19876	Robo1	Sense intronic		n271312	AK084426	225998	Rorb	Sense intronic		n281263	AK138950	68497	1110018G07Rik	Sense intronic		n276186	AK047505	13518	Dst	Sense intronic		n270895	AK084776	234214	Sorbs2	Sense intronic		n265081	AK158332	240427	Setbp1	Sense intronic		n282272	AK138665	26875	Pclo	Sense intronic		n268286	AK053468	16001	Igf1r	Sense intronic
		n283037	AK038787	19876	Robo1	Sense intronic		n268413	AK053291	225998	Rorb	Sense intronic		n266561	AK155614	107895	Mgat5	Sense intronic		n270540	AK052553	245446	Slitrk4	Sense intronic		n281555	AK040465	260315	Nav3	Sense intronic		n287209	AK033536	240427	Setbp1	Sense intronic		n274415	AK082281	26875	Pclo	Sense intronic		n291058	AK133560	16001	Igf1r	Sense intronic
		n271415	AK084380	19876	Robo1	Sense intronic		n268424	AK143065	225998	Rorb	Sense intronic		n199789	NULL	330177	Taok3	Sense intronic		n283395	AK138107	21974	Top2b	Sense intronic		n269853	AK164806	260315	Nav3	Sense intronic		n277901	AK045222	240427	Setbp1	Sense intronic		n290938	AK133648	26875	Pclo	Sense intronic		n268046	AK053777	20663	Sos2	Sense intronic
		n272090	AK141890	19876	Robo1	Sense intronic		n271341	AK052058	225998	Rorb	Sense intronic		n271771	AK084125	68082	Dusp19	Sense intronic		n284235	AK037410	21974	Top2b	Sense intronic		n268483	AK143041	77569	Limch1	Sense intronic		n268640	AK087172	240427	Setbp1	Sense intronic		n278064	AK044893	26875	Pclo	Sense intronic		n293939	AK132421	20663	Sos2	Sense intronic
		n283646	AK038049	19876	Robo1	Sense intronic		n271407	AK052011	225998	Rorb	Sense intronic		n265257	AK157585	24018	Rngtt	Sense intronic		n283879	AK037764	11789	Apc	Sense intronic		n288032	AK149195	77569	Limch1	Sense intronic		n285878	AK035090	240427	Setbp1	Sense intronic		n274742	AK140976	26875	Pclo	Sense intronic		n283718	AK037960	18750	Prkca	Sense intronic
		n273509	AK141478	19876	Robo1	Sense intronic		n277007	AK140304	23964	Odz2	Sense intronic		n283856	AK037799	66313	Smurf2	Sense intronic		n270879	AK084792	13841	Epha7	Sense intronic		n282326	AK079630	66713	Actr2	Sense intronic		n281555	AK040465	260315	Nav3	Sense intronic		n264694	AK090310	26875	Pclo	Sense intronic		n276739	AK046901	18750	Prkca	Sense intronic
		n277958	AK045114	19876	Robo1	Sense intronic		n274624	AK141009	23964	Odz2	Sense intronic		n263545	AK170916	20817	Srpk2	Sense intronic		n295627	AK009054	13841	Epha7	Sense intronic		n269390	AK086331	66713	Actr2	Sense intronic		n269853	AK164806	260315	Nav3	Sense intronic		n286627	AK034035	26875	Pclo	Sense intronic		n274200	AK082550	18750	Prkca	Sense intronic
		n278028	AK044966	23797	Akt3	Sense intronic		n295069	AK011729	23964	Odz2	Sense intronic		n265039	AK147755	74176	Tgm5	Sense intronic		n284313	AK037324	12912	Creb1	Sense intronic		n269440	AK086280	12385	Ctnna1	Sense intronic		n280253	AK042168	29809	Rabgap1l	Sense intronic		n290831	AK030652	22249	Unc13b	Sense intronic		n276590	AK047080	18750	Prkca	Sense intronic
		n288112	AK149006	23797	Akt3	Sense intronic		n275062	AK140887	23964	Odz2	Sense intronic		n276777	AK046851	108071	Grm5	Sense intronic		n281045	AK041021	12912	Creb1	Sense intronic		n268440	AK053269	72823	Pard3b	Sense intronic		n273925	AK082713	29809	Rabgap1l	Sense intronic		n272023	AK051632	21872	Tjp1	Sense intronic		n281244	AK040845	18750	Prkca	Sense intronic
		n279748	AK042812	23797	Akt3	Sense intronic		n286162	AK034719	23964	Odz2	Sense intronic		n276569	AK140525	108071	Grm5	Sense intronic		n271702	AK084188	12912	Creb1	Sense intronic		n294285	AK132082	72823	Pard3b	Sense intronic		n282151	AK079698	29809	Rabgap1l	Sense intronic		n267585	AK054380	21872	Tjp1	Sense intronic		n285711	AK137150	13367	Diap1	Sense intronic
		n274290	AK082429	14432	Gap43	Sense intronic		n263911	AK158981	23964	Odz2	Sense intronic		n275439	AK048001	108071	Grm5	Sense intronic		n270459	AK052577	93691	Klf7	Sense intronic		n277377	AK045902	78286	Nav2	Sense intronic		n275998	AK047621	29809	Rabgap1l	Sense intronic		n280553	AK041709	74741	5730419I09Rik	Sense intronic		n271993	AK051671	330222	Sdk1	Sense intronic
		n266557	AK089441	227377	Farp2	Sense intronic		n271773	AK051802	23964	Odz2	Sense intronic		n286728	AK033883	108071	Grm5	Sense intronic		n269581	AK142773	93691	Klf7	Sense intronic		n276551	AK047114	78286	Nav2	Sense intronic		n285875	AK020511	29809	Rabgap1l	Sense intronic		n275538	AK047890	14682	Gnaq	Sense intronic		n269244	AK086478	73230	Bmper	Sense intronic
		n269864	AK085848	20869	Stk11	Sense intronic		n273361	AK049941	23964	Odz2	Sense intronic		n271381	AK052026	12361	Cask	Sense intronic		n288042	AK149164	80883	Ntng1	Sense intronic		n271408	AK142100	12386	Ctnna2	Sense intronic		n274852	AK081812	29809	Rabgap1l	Sense intronic		n273971	AK048969	14682	Gnaq	Sense intronic		n285829	AK035139	26556	Homer1	Sense intronic
		n273378	AK049914	11815	Apod	Sense intronic		n284952	AK036216	23964	Odz2	Sense intronic		n287069	AK033698	83814	Nedd4l	Sense intronic		n279642	AK139134	80883	Ntng1	Sense intronic		n276354	AK047361	12386	Ctnna2	Sense intronic		n265306	AK157512	29809	Rabgap1l	Sense intronic		n286320	AK034520	14682	Gnaq	Sense intronic		n276298	AK047428	26556	Homer1	Sense intronic
		n281638	AK040393	233489	Picalm	Sense intronic		n275461	AK047975	23964	Odz2	Sense intronic		n288209	AK148813	214897	Csnk1g1	Sense intronic		n276352	AK047362	114873	Dscaml1	Sense intronic		n275498	AK047933	12386	Ctnna2	Sense intronic		n275113	AK048378	29809	Rabgap1l	Sense intronic		n271973	AK051690	14682	Gnaq	Sense intronic		n277436	AK045831	19046	Ppp1cb	Sense intronic
		n280961	AK080204	233489	Picalm	Sense intronic		n284980	AK036178	23964	Odz2	Sense intronic		n274976	AK140912	214897	Csnk1g1	Sense intronic		n287506	AK033269	545156	Kalrn	Sense intronic		n275785	AK081269	12386	Ctnna2	Sense intronic		n274676	AK048652	239618	Pdzrn4	Sense intronic		n281527	AK040493	16438	Itpr1	Sense intronic		n275652	AK081364	19046	Ppp1cb	Sense intronic
		n270408	AK142513	233489	Picalm	Sense intronic		n269501	AK086214	23964	Odz2	Sense intronic		n287340	AK018459	107568	Wwp1	Sense intronic		n272538	AK051053	545156	Kalrn	Sense intronic		n270810	AK084884	12386	Ctnna2	Sense intronic		n275317	AK048184	239618	Pdzrn4	Sense intronic		n274926	AK081732	16438	Itpr1	Sense intronic		n265375	AK172565	19046	Ppp1cb	Sense intronic
		n271576	AK142061	108100	Baiap2	Sense intronic		n284955	AK036213	23964	Odz2	Sense intronic		n286900	AK033785	271981	Tbck	Sense intronic		n285919	AK137107	545156	Kalrn	Sense intronic		n271071	AK084580	12386	Ctnna2	Sense intronic		n284079	AK137852	239618	Pdzrn4	Sense intronic		n279274	AK043343	16438	Itpr1	Sense intronic		n264038	AK158563	19699	Reln	Sense intronic
		n273035	AK148472	13518	Dst	Sense intronic		n286397	AK020393	23964	Odz2	Sense intronic		n287621	AK033102	271981	Tbck	Sense intronic		n271308	AK052083	545156	Kalrn	Sense intronic		n271283	AK142128	12386	Ctnna2	Sense intronic		n271381	AK052026	12361	Cask	Sense intronic		n274050	AK048885	20979	Syt1	Sense intronic		n281555	AK040465	260315	Nav3	Sense intronic
		n282558	AK039426	13518	Dst	Sense intronic		n264043	AK158556	23964	Odz2	Sense intronic		n285082	AK137361	237860	Ssh2	Sense intronic		n289349	AK134752	545156	Kalrn	Sense intronic		n289533	AK018175	12386	Ctnna2	Sense intronic		n290831	AK030652	22249	Unc13b	Sense intronic		n275820	AK047769	20979	Syt1	Sense intronic		n269853	AK164806	260315	Nav3	Sense intronic
		n276186	AK047505	13518	Dst	Sense intronic		n271837	AK051787	23964	Odz2	Sense intronic		n290274	AK134152	237860	Ssh2	Sense intronic		n276032	AK047596	545156	Kalrn	Sense intronic		n286497	AK034262	12386	Ctnna2	Sense intronic		n285689	AK035327	93742	Pard3	Sense intronic		n275874	AK021090	20979	Syt1	Sense intronic		n280670	AK153605	109905	Rap1a	Sense intronic
		n270540	AK052553	245446	Slitrk4	Sense intronic		n285070	AK036036	23964	Odz2	Sense intronic		n277289	AK046061	237860	Ssh2	Sense intronic		n279163	AK043468	17755	Mtap1b	Sense intronic		n275014	AK140898	12386	Ctnna2	Sense intronic		n273764	AK141258	93742	Pard3	Sense intronic		n288891	AK018300	20979	Syt1	Sense intronic		n293593	AK029179	56376	Pdlim5	Sense intronic
		n283395	AK138107	21974	Top2b	Sense intronic		n284053	AK137862	320191	Hook3	Sense intronic		n284065	AK037595	237860	Ssh2	Sense intronic		n271271	AK052112	19274	Ptprm	Sense intronic		n271828	AK141984	12386	Ctnna2	Sense intronic		n288610	AK032899	102866	Pls3	Sense intronic		n294384	AK013781	20979	Syt1	Sense intronic		n271999	AK051662	56376	Pdlim5	Sense intronic
		n284235	AK037410	21974	Top2b	Sense intronic		n276627	AK140500	329650	Med12l	Sense intronic		n268391	AK053313	237860	Ssh2	Sense intronic		n275527	AK047905	19274	Ptprm	Sense intronic		n276631	AK047037	12386	Ctnna2	Sense intronic		n288023	AK149220	102866	Pls3	Sense intronic		n283496	AK038204	20979	Syt1	Sense intronic		n265856	AK089851	94216	Col4a6	Sense intronic
		n283879	AK037764	11789	Apc	Sense intronic		n282848	AK138390	329650	Med12l	Sense intronic		n288680	AK135278	56294	Ptpn9	Sense intronic		n279434	AK139205	19274	Ptprm	Sense intronic		n275217	AK048289	12386	Ctnna2	Sense intronic		n274050	AK048885	20979	Syt1	Sense intronic		n269639	AK086086	20979	Syt1	Sense intronic		n275842	AK047754	21960	Tnr	Sense intronic
		n270879	AK084792	13841	Epha7	Sense intronic		n266736	AK155223	329650	Med12l	Sense intronic		n286315	AK034530	102182	Prmt10	Sense intronic		n291024	AK030418	13640	Efna5	Sense intronic		n272023	AK051632	21872	Tjp1	Sense intronic		n275820	AK047769	20979	Syt1	Sense intronic		n269099	AK086631	20979	Syt1	Sense intronic		n271256	AK052124	215449	Rap1b	Sense intronic
		n295627	AK009054	13841	Epha7	Sense intronic		n288223	AK148785	320772	Mdga2	Sense intronic		n289204	AK032217	14348	Fut9	Sense intronic		n264800	AK090158	13640	Efna5	Sense intronic		n267585	AK054380	21872	Tjp1	Sense intronic		n275874	AK021090	20979	Syt1	Sense intronic		n288254	AK148720	20979	Syt1	Sense intronic		n293928	AK028499	11990	Atrn	Sense intronic
		n284313	AK037324	12912	Creb1	Sense intronic		n271711	AK051827	320772	Mdga2	Sense intronic		n273383	AK049904	14348	Fut9	Sense intronic		n273573	AK049648	13640	Efna5	Sense intronic		n271271	AK052112	19274	Ptprm	Sense intronic		n288891	AK018300	20979	Syt1	Sense intronic		n290934	AK019917	20979	Syt1	Sense intronic		n290322	AK017986	11990	Atrn	Sense intronic
		n281045	AK041021	12912	Creb1	Sense intronic		n289240	AK078184	320772	Mdga2	Sense intronic		n279185	AK043450	14348	Fut9	Sense intronic		n270663	AK052483	13640	Efna5	Sense intronic		n279434	AK139205	19274	Ptprm	Sense intronic		n294384	AK013781	20979	Syt1	Sense intronic		n274065	AK048866	20979	Syt1	Sense intronic		n275195	AK081590	70497	Arhgap17	Sense intronic
		n271702	AK084188	12912	Creb1	Sense intronic		n279830	AK042710	320772	Mdga2	Sense intronic		n275604	AK140775	15258	Hipk2	Sense intronic		n289251	AK032146	13640	Efna5	Sense intronic		n275527	AK047905	19274	Ptprm	Sense intronic		n283496	AK038204	20979	Syt1	Sense intronic		n274240	AK082490	20979	Syt1	Sense intronic		n290831	AK030652	22249	Unc13b	Sense intronic
		n270459	AK052577	93691	Klf7	Sense intronic		n279623	AK042974	320772	Mdga2	Sense intronic		n290089	AK031155	15258	Hipk2	Sense intronic		n272887	AK050719	13640	Efna5	Sense intronic		n285689	AK035327	93742	Pard3	Sense intronic		n269639	AK086086	20979	Syt1	Sense intronic		n283645	AK138029	241308	Ralgps1	Sense intronic		n275755	AK081283	216831	AU040829	Sense intronic
		n269581	AK142773	93691	Klf7	Sense intronic		n278340	AK044779	320772	Mdga2	Sense intronic		n267443	AK087898	66105	Ube2d3	Sense intronic		n289074	AK032398	13640	Efna5	Sense intronic		n273764	AK141258	93742	Pard3	Sense intronic		n269099	AK086631	20979	Syt1	Sense intronic		n277519	AK045691	18795	Plcb1	Sense intronic		n285236	AK137308	216831	AU040829	Sense intronic
		n288042	AK149164	80883	Ntng1	Sense intronic		n276216	AK047486	320772	Mdga2	Sense intronic		n266106	AK171839	66105	Ube2d3	Sense intronic		n294233	AK014000	13640	Efna5	Sense intronic		n271576	AK142061	108100	Baiap2	Sense intronic		n288254	AK148720	20979	Syt1	Sense intronic		n263956	AK158825	18795	Plcb1	Sense intronic		n274050	AK048885	20979	Syt1	Sense intronic
		n279642	AK139134	80883	Ntng1	Sense intronic		n276785	AK046838	320772	Mdga2	Sense intronic		n290156	AK134238	69635	Dapk1	Sense intronic		n289963	AK077887	13640	Efna5	Sense intronic		n267582	AK054385	60595	Actn4	Sense intronic		n290934	AK019917	20979	Syt1	Sense intronic		n269664	AK086068	18795	Plcb1	Sense intronic		n275820	AK047769	20979	Syt1	Sense intronic
		n284813	AK036460	268980	Strn	Sense intronic		n277798	AK140026	320772	Mdga2	Sense intronic		n271681	AK084204	69635	Dapk1	Sense intronic		n285675	AK137162	13640	Efna5	Sense intronic		n271747	AK084148	16337	Insr	Sense intronic		n274065	AK048866	20979	Syt1	Sense intronic		n290981	AK030484	18795	Plcb1	Sense intronic		n275874	AK021090	20979	Syt1	Sense intronic
		n278015	AK045001	19211	Pten	Sense intronic		n289209	AK032213	320772	Mdga2	Sense intronic		n286366	AK034449	69635	Dapk1	Sense intronic		n294088	AK014321	13640	Efna5	Sense intronic		n283590	AK038102	12388	Ctnnd1	Sense intronic		n274240	AK082490	20979	Syt1	Sense intronic		n281813	AK040182	18795	Plcb1	Sense intronic		n288891	AK018300	20979	Syt1	Sense intronic
		n276352	AK047362	114873	Dscaml1	Sense intronic		n279492	AK080497	320772	Mdga2	Sense intronic		n197704	NULL	67534	Ttll4	Sense intronic		n273532	AK082979	12167	Bmpr1b	Sense intronic		n277365	AK045926	12388	Ctnnd1	Sense intronic		n276850	AK046744	238988	Erc2	Sense intronic		n288738	AK032753	18795	Plcb1	Sense intronic		n294384	AK013781	20979	Syt1	Sense intronic
		n287506	AK033269	545156	Kalrn	Sense intronic		n283395	AK138107	21974	Top2b	Sense intronic		n271316	AK142121	65113	Ndfip1	Sense intronic		n291864	AK133106	29873	Cspg5	NAT		n284842	AK036392	17127	Smad3	Sense intronic		n263969	AK158788	238988	Erc2	Sense intronic		n276050	AK140698	18795	Plcb1	Sense intronic		n283496	AK038204	20979	Syt1	Sense intronic
		n272538	AK051053	545156	Kalrn	Sense intronic		n284235	AK037410	21974	Top2b	Sense intronic		n274995	AK048487	19346	Rab6	Sense intronic		n411773	NULL	13003	Vcan	NAT		n281627	AK138855	17127	Smad3	Sense intronic		n287784	AK136070	238988	Erc2	Sense intronic		n268233	AK143113	208898	Unc13c	Sense intronic		n269639	AK086086	20979	Syt1	Sense intronic
		n285919	AK137107	545156	Kalrn	Sense intronic		n271815	AK084076	67269	Agtpbp1	Sense intronic		n272529	AK083670	109333	Pkn2	Sense intronic		n270541	AK142426	11461	Actb	NAT		n281396	AK079917	12914	Crebbp	Sense intronic		n290893	AK030585	238988	Erc2	Sense intronic		n274272	AK082449	208898	Unc13c	Sense intronic		n269099	AK086631	20979	Syt1	Sense intronic
		n271308	AK052083	545156	Kalrn	Sense intronic		n276123	AK047549	23792	Adam23	Sense intronic		n284769	AK137533	110948	Hlcs	Sense intronic		n289119	AK134940	76965	Slitrk1	LincRNA		n272350	AK083813	12914	Crebbp	Sense intronic		n278828	AK043950	238988	Erc2	Sense intronic		n264792	AK090171	15558	Htr2a	Sense intronic		n288254	AK148720	20979	Syt1	Sense intronic
		n289349	AK134752	545156	Kalrn	Sense intronic		n269423	AK086300	13508	Dscam	Sense intronic		n271200	AK084472	244895	C230081A13Rik	Sense intronic		n269089	AK086650	76965	Slitrk1	LincRNA		n277929	AK157787	12914	Crebbp	Sense intronic		n267582	AK054385	60595	Actn4	Sense intronic		n267694	AK143329	210044	Adcy2	Sense intronic		n290934	AK019917	20979	Syt1	Sense intronic
		n276032	AK047596	545156	Kalrn	Sense intronic		n288963	AK135084	56508	Rapgef4	Sense intronic		n267598	AK087786	244895	C230081A13Rik	Sense intronic		n277095	AK046348	76965	Slitrk1	LincRNA		n273663	AK049551	17356	Mllt4	Sense intronic		n277679	AK045490	50791	Magi2	Sense intronic		n282736	AK039190	210044	Adcy2	Sense intronic		n274065	AK048866	20979	Syt1	Sense intronic
		n279163	AK043468	17755	Mtap1b	Sense intronic		n289282	AK032089	56508	Rapgef4	Sense intronic		n281750	AK040244	21814	Tgfbr3	Sense intronic		n269547	AK086169	76965	Slitrk1	LincRNA		n277538	AK045666	216033	Ctnna3	NAT		n288429	AK135512	50791	Magi2	Sense intronic		n268768	AK087026	210044	Adcy2	Sense intronic		n274240	AK082490	20979	Syt1	Sense intronic
		n271271	AK052112	19274	Ptprm	Sense intronic		n276738	AK046900	56508	Rapgef4	Sense intronic		n282989	AK038848	19276	Ptprn2	Sense intronic		n273589	AK049627	76965	Slitrk1	LincRNA		n274238	AK082493	216033	Ctnna3	NAT		n277269	AK046098	50791	Magi2	Sense intronic		n287851	AK135893	16439	Itpr2	NAT		n267582	AK054385	60595	Actn4	Sense intronic
		n275527	AK047905	19274	Ptprm	Sense intronic		n283879	AK037764	11789	Apc	Sense intronic		n290686	AK017501	19276	Ptprn2	Sense intronic		n274767	AK081909	19876	Robo1	LincRNA		n290176	AK018065	216033	Ctnna3	NAT		n286782	AK136776	50791	Magi2	Sense intronic		n268184	AK143130	239134	Gucy1b2	NAT		n268233	AK143113	208898	Unc13c	Sense intronic
		n279434	AK139205	19274	Ptprm	Sense intronic		n289792	AK134395	20392	Sgce	Sense intronic		n285487	AK035489	19262	Ptpra	Sense intronic		n268148	AK053631	19876	Robo1	LincRNA		n276198	AK047490	216033	Ctnna3	NAT		n290864	AK030623	50791	Magi2	Sense intronic		n272978	AK083334	22151	Tubb2a	LincRNA		n274272	AK082449	208898	Unc13c	Sense intronic
		n275538	AK047890	14682	Gnaq	Sense intronic		n282379	AK039616	20320	Nptn	Sense intronic		n283143	AK038621	19262	Ptpra	Sense intronic		n277412	AK045858	19876	Robo1	LincRNA		n277444	AK045819	216033	Ctnna3	NAT		n288878	AK078336	50791	Magi2	Sense intronic		n273926	AK082712	21872	Tjp1	LincRNA		n275548	AK081474	241656	Pak7	Sense intronic
		n273971	AK048969	14682	Gnaq	Sense intronic		n283979	AK037677	20320	Nptn	Sense intronic		n286292	AK136953	19262	Ptpra	Sense intronic		n286784	AK136771	19876	Robo1	LincRNA		n276429	AK047266	216033	Ctnna3	NAT		n279528	AK043100	50791	Magi2	Sense intronic		n344042	NULL	11514	Adcy8	LincRNA		n284488	AK037045	14200	Fhl2	Sense intronic
		n286320	AK034520	14682	Gnaq	Sense intronic		n282732	AK039199	20320	Nptn	Sense intronic		n268012	AK053855	19262	Ptpra	Sense intronic		n282607	AK138478	19876	Robo1	LincRNA		n270541	AK142426	11461	Actb	NAT		n263890	AK159037	50791	Magi2	Sense intronic								n270796	AK084900	19047	Ppp1cc	Sense intronic
		n271973	AK051690	14682	Gnaq	Sense intronic		n284162	AK037498	20336	Exoc4	Sense intronic		n281019	AK041043	269275	Acvr1c	Sense intronic		n271437	AK084368	19876	Robo1	LincRNA		n295889	AK160170	15170	Ptpn6	NAT		n265800	AK156679	50791	Magi2	Sense intronic								n271876	AK141967	19878	Rock2	Sense intronic
		n291024	AK030418	13640	Efna5	Sense intronic		n282183	AK138689	20336	Exoc4	Sense intronic		n280373	AK041997	242418	Dcaf10	Sense intronic		n294149	AK014197	19876	Robo1	LincRNA		n263896	AK159019	74117	Actr3	LincRNA		n288285	AK148671	50791	Magi2	Sense intronic								n267555	AK054424	19878	Rock2	Sense intronic
		n264800	AK090158	13640	Efna5	Sense intronic		n288704	AK135252	68975	Med27	Sense intronic		n275739	AK081289	271786	Galnt13	Sense intronic		n278995	AK080613	19876	Robo1	LincRNA		n277717	AK140067	74103	Nebl	LincRNA		n286870	AK033802	50791	Magi2	Sense intronic								n267887	AK143249	52635	Esyt2	Sense intronic
		n273573	AK049648	13640	Efna5	Sense intronic		n289805	AK077944	14266	Aff2	Sense intronic		n268625	AK087192	17125	Smad1	Sense intronic		n277652	AK045525	19876	Robo1	LincRNA		n274769	AK081905	260315	Nav3	LincRNA		n270222	AK142557	50791	Magi2	Sense intronic								n268541	AK087293	56637	Gsk3b	Sense intronic
		n270663	AK052483	13640	Efna5	Sense intronic		n295172	AK011331	14266	Aff2	Sense intronic		n288513	AK018358	218793	Ube2e2	Sense intronic		n275768	AK081277	19876	Robo1	LincRNA		n278820	AK043972	260315	Nav3	LincRNA		n272148	AK051452	50791	Magi2	Sense intronic								n267256	AK088646	56637	Gsk3b	Sense intronic
		n289251	AK032146	13640	Efna5	Sense intronic		n270879	AK084792	13841	Epha7	Sense intronic		n263534	AK172433	218793	Ube2e2	Sense intronic		n271243	AK084446	19876	Robo1	LincRNA		n271983	AK051681	260315	Nav3	LincRNA		n284956	AK036212	50791	Magi2	Sense intronic								n272423	AK141802	56637	Gsk3b	Sense intronic
		n272887	AK050719	13640	Efna5	Sense intronic		n295627	AK009054	13841	Epha7	Sense intronic		n278114	AK044813	218793	Ube2e2	Sense intronic		n277190	AK046212	19876	Robo1	LincRNA		n288149	AK148935	260315	Nav3	LincRNA		n273902	AK082722	50791	Magi2	Sense intronic								n289930	AK031408	54525	Syt7	Sense intronic
		n289074	AK032398	13640	Efna5	Sense intronic		n284313	AK037324	12912	Creb1	Sense intronic		n276209	AK140661	218793	Ube2e2	Sense intronic		n274446	AK082247	19876	Robo1	LincRNA		n275610	AK047865	260315	Nav3	LincRNA		n278478	AK044572	50791	Magi2	Sense intronic								n284760	AK079408	16706	Ksr1	Sense intronic
		n294233	AK014000	13640	Efna5	Sense intronic		n281045	AK041021	12912	Creb1	Sense intronic		n278028	AK044966	23797	Akt3	Sense intronic		n344042	NULL	11514	Adcy8	LincRNA		n274531	AK082144	260315	Nav3	LincRNA		n276128	AK047544	50791	Magi2	Sense intronic								n278015	AK045001	19211	Pten	Sense intronic
		n289963	AK077887	13640	Efna5	Sense intronic		n271702	AK084188	12912	Creb1	Sense intronic		n288112	AK149006	23797	Akt3	Sense intronic		n291688	AK029879	12767	Cxcr4	LincRNA		n275354	AK048117	260315	Nav3	LincRNA		n267554	AK143390	50791	Magi2	Sense intronic								n263577	AK043411	216565	Ehbp1	Sense intronic
		n285675	AK137162	13640	Efna5	Sense intronic		n282116	AK162985	72129	Pex13	Sense intronic		n279748	AK042812	23797	Akt3	Sense intronic		n275981	AK047644	75409	Slitrk5	LincRNA		n272341	AK083817	260315	Nav3	LincRNA		n266421	AK155915	50791	Magi2	Sense intronic								n273572	AK049651	216565	Ehbp1	Sense intronic
		n294088	AK014321	13640	Efna5	Sense intronic		n270459	AK052577	93691	Klf7	Sense intronic		n268175	AK053599	66799	Ube2w	Sense intronic		n265562	AK157074	13841	Epha7	LincRNA		n273926	AK082712	21872	Tjp1	LincRNA		n268233	AK143113	208898	Unc13c	Sense intronic								n270869	AK052379	216565	Ehbp1	Sense intronic
		n273532	AK082979	12167	Bmpr1b	Sense intronic		n269581	AK142773	93691	Klf7	Sense intronic		n274972	AK048508	106042	Prickle1	Sense intronic		n270568	AK085160	545156	Kalrn	LincRNA		n272554	AK083647	56406	Ncoa6	LincRNA		n274272	AK082449	208898	Unc13c	Sense intronic								n270689	AK142383	216565	Ehbp1	Sense intronic
		n291864	AK133106	29873	Cspg5	NAT		n282882	AK038982	20616	Snap91	Sense intronic		n289807	AK031582	106042	Prickle1	Sense intronic		n289957	AK077892	545156	Kalrn	LincRNA		n344342	NULL	11465	Actg1	Bidirectional		n283745	AK137999	111173	Erc1	Sense intronic								n282429	AK138561	216565	Ehbp1	Sense intronic
		n411773	NULL	13003	Vcan	NAT		n282049	AK138733	99982	Kdm1a	Sense intronic		n271326	AK052072	74302	Mtmr3	Sense intronic		n271627	AK084244	386750	Slitrk3	LincRNA								n273565	AK049665	111173	Erc1	Sense intronic								n283033	AK038790	216565	Ehbp1	Sense intronic
		n270541	AK142426	11461	Actb	NAT		n290066	AK031182	20679	Sox6	Sense intronic		n283677	AK038012	74302	Mtmr3	Sense intronic		n344342	NULL	11465	Actg1	Bidirectional								n271336	AK052063	111173	Erc1	Sense intronic								n285201	AK035834	68617	1110012J17Rik	Sense intronic
		n289119	AK134940	76965	Slitrk1	LincRNA		n276085	AK081130	237847	Rtn4rl1	Sense intronic		n269880	AK142704	13869	Erbb4	Sense intronic														n267785	AK165064	111173	Erc1	Sense intronic								n274707	AK048632	68617	1110012J17Rik	Sense intronic
		n269089	AK086650	76965	Slitrk1	LincRNA		n269502	AK086215	229759	Olfm3	Sense intronic		n277868	AK045293	13869	Erbb4	Sense intronic														n291609	AK133214	111173	Erc1	Sense intronic								n272315	AK141846	11798	Xiap	Sense intronic
		n277095	AK046348	76965	Slitrk1	LincRNA		n287340	AK018459	107568	Wwp1	Sense intronic		n277399	AK045872	13869	Erbb4	Sense intronic														n273663	AK049551	17356	Mllt4	Sense intronic								n283191	AK138225	11855	Arhgap5	Sense intronic
		n269547	AK086169	76965	Slitrk1	LincRNA		n276269	AK140639	236266	Alms1	Sense intronic		n274318	AK048756	13869	Erbb4	Sense intronic														n273570	AK049654	12121	Bicd1	Sense intronic								n288112	AK149006	23797	Akt3	Sense intronic
		n273589	AK049627	76965	Slitrk1	LincRNA		n272758	AK050874	236266	Alms1	Sense intronic		n270233	AK085475	13869	Erbb4	Sense intronic														n267810	AK054176	12121	Bicd1	Sense intronic								n278028	AK044966	23797	Akt3	Sense intronic
		n274767	AK081909	19876	Robo1	LincRNA		n288610	AK032899	102866	Pls3	Sense intronic		n264678	AK144406	13869	Erbb4	Sense intronic														n288660	AK078423	13716	Ell	Sense intronic								n279748	AK042812	23797	Akt3	Sense intronic
		n268148	AK053631	19876	Robo1	LincRNA		n288023	AK149220	102866	Pls3	Sense intronic		n269070	AK086673	13869	Erbb4	Sense intronic														n268806	AK142953	77048	Ccdc41	Sense intronic								n273754	AK049402	17931	Ppp1r12a	Sense intronic
		n277412	AK045858	19876	Robo1	LincRNA		n274014	AK141169	67299	Dock7	Sense intronic		n286088	AK034829	13869	Erbb4	Sense intronic														n286018	AK034926	71710	Lrrcc1	Sense intronic								n273708	AK049485	17931	Ppp1r12a	Sense intronic
		n286784	AK136771	19876	Robo1	LincRNA		n276850	AK046744	238988	Erc2	Sense intronic		n275789	AK081268	13869	Erbb4	Sense intronic														n285371	AK137261	30960	Vapa	Sense intronic								n274263	AK141104	110829	Lims1	Sense intronic
		n282607	AK138478	19876	Robo1	LincRNA		n287784	AK136070	238988	Erc2	Sense intronic		n279441	AK043189	13869	Erbb4	Sense intronic														n267887	AK143249	52635	Esyt2	Sense intronic								n283351	AK038379	110829	Lims1	Sense intronic
		n271437	AK084368	19876	Robo1	LincRNA		n290893	AK030585	238988	Erc2	Sense intronic		n275039	AK140892	13869	Erbb4	Sense intronic														n289930	AK031408	54525	Syt7	Sense intronic								n270765	AK084940	110829	Lims1	Sense intronic
		n294149	AK014197	19876	Robo1	LincRNA		n278828	AK043950	238988	Erc2	Sense intronic		n269181	AK086552	13869	Erbb4	Sense intronic														n273405	AK049851	72930	Ppp2r2b	Sense intronic								n275641	AK081376	23965	Odz3	Sense intronic
		n278995	AK080613	19876	Robo1	LincRNA		n263969	AK158788	238988	Erc2	Sense intronic		n273201	AK149437	13869	Erbb4	Sense intronic														n277147	AK046275	72930	Ppp2r2b	Sense intronic								n271249	AK052132	23965	Odz3	Sense intronic
		n277652	AK045525	19876	Robo1	LincRNA		n275297	AK048203	13176	Dcc	Sense intronic		n276332	AK047389	13869	Erbb4	Sense intronic														n283144	AK038611	72930	Ppp2r2b	Sense intronic								n271740	AK084154	23965	Odz3	Sense intronic
		n275768	AK081277	19876	Robo1	LincRNA		n279261	AK043362	13176	Dcc	Sense intronic		n270942	AK052349	13869	Erbb4	Sense intronic														n276707	AK046943	72930	Ppp2r2b	Sense intronic								n271374	AK052029	23965	Odz3	Sense intronic
		n271243	AK084446	19876	Robo1	LincRNA		n277137	AK046293	13176	Dcc	Sense intronic		n273473	AK049699	13869	Erbb4	Sense intronic														n275097	AK140882	72930	Ppp2r2b	Sense intronic								n269073	AK086664	23965	Odz3	Sense intronic
		n277190	AK046212	19876	Robo1	LincRNA		n271578	AK051906	13176	Dcc	Sense intronic		n288090	AK149056	14479	Usp15	Sense intronic														n291022	AK030422	72930	Ppp2r2b	Sense intronic								n275690	AK081326	23965	Odz3	Sense intronic
		n274446	AK082247	19876	Robo1	LincRNA		n275251	AK048252	13176	Dcc	Sense intronic		n278122	AK080770	14479	Usp15	Sense intronic														n283396	AK038323	192657	Ell2	Sense intronic								n274647	AK048663	23965	Odz3	Sense intronic
		n344042	NULL	11514	Adcy8	LincRNA		n269385	AK086333	13176	Dcc	Sense intronic		n272256	AK051293	14479	Usp15	Sense intronic														n278015	AK045001	19211	Pten	Sense intronic								n269390	AK086331	66713	Actr2	Sense intronic
		n291688	AK029879	12767	Cxcr4	LincRNA		n274340	AK082373	13176	Dcc	Sense intronic		n272012	AK051647	14025	Bcl11a	Sense intronic														n263577	AK043411	216565	Ehbp1	Sense intronic								n282326	AK079630	66713	Actr2	Sense intronic
		n275981	AK047644	75409	Slitrk5	LincRNA		n264788	AK090180	13176	Dcc	Sense intronic		n264034	AK158581	14025	Bcl11a	Sense intronic														n273572	AK049651	216565	Ehbp1	Sense intronic								n293767	AK028732	68810	Nexn	Sense intronic
		n265562	AK157074	13841	Epha7	LincRNA		n279500	AK139171	13176	Dcc	Sense intronic		n275284	AK048216	14025	Bcl11a	Sense intronic														n270869	AK052379	216565	Ehbp1	Sense intronic								n283950	AK037702	71785	Pdgfd	Sense intronic
		n270568	AK085160	545156	Kalrn	LincRNA		n290566	AK017704	13176	Dcc	Sense intronic		n265940	AK156490	14025	Bcl11a	Sense intronic														n270689	AK142383	216565	Ehbp1	Sense intronic								n277377	AK045902	78286	Nav2	Sense intronic
		n289957	AK077892	545156	Kalrn	LincRNA		n276502	AK047171	13176	Dcc	Sense intronic		n294777	AK012913	14025	Bcl11a	Sense intronic														n282429	AK138561	216565	Ehbp1	Sense intronic								n276551	AK047114	78286	Nav2	Sense intronic
		n271627	AK084244	386750	Slitrk3	LincRNA		n275032	AK048451	13176	Dcc	Sense intronic		n269026	AK053086	242083	Ppm1l	Sense intronic														n283033	AK038790	216565	Ehbp1	Sense intronic								n294992	AK012053	102334	Ankrd10	Sense intronic
		n344342	NULL	11465	Actg1	Bidirectional		n271982	AK051680	13176	Dcc	Sense intronic		n290015	AK134296	242083	Ppm1l	Sense intronic														n272136	AK083892	55983	Pdzrn3	Sense intronic								n287450	AK033340	78514	Arhgap10	Sense intronic
								n271440	AK051994	13176	Dcc	Sense intronic		n282350	AK039653	242083	Ppm1l	Sense intronic														n272625	AK083588	55983	Pdzrn3	Sense intronic								n267726	AK087671	78514	Arhgap10	Sense intronic
								n288818	AK135160	13176	Dcc	Sense intronic		n272113	AK051501	70088	Meaf6	Sense intronic														n285201	AK035834	68617	1110012J17Rik	Sense intronic								n278843	AK043926	78514	Arhgap10	Sense intronic
								n272434	AK051124	13176	Dcc	Sense intronic		n287591	AK033144	50754	Fbxw7	Sense intronic														n274707	AK048632	68617	1110012J17Rik	Sense intronic								n278007	AK157756	78514	Arhgap10	Sense intronic
								n274087	AK048847	13176	Dcc	Sense intronic		n280748	AK041401	50754	Fbxw7	Sense intronic														n288112	AK149006	23797	Akt3	Sense intronic								n272836	AK050775	78514	Arhgap10	Sense intronic
								n288216	AK148802	13176	Dcc	Sense intronic		n267371	AK153921	22129	Ttc3	Sense intronic														n278028	AK044966	23797	Akt3	Sense intronic								n264805	AK090149	23965	Odz1	Sense intronic
								n279572	AK043048	13176	Dcc	Sense intronic		n268620	AK143009	22129	Ttc3	Sense intronic														n279748	AK042812	23797	Akt3	Sense intronic								n275493	AK047937	23965	Odz1	Sense intronic
								n271865	AK141972	13176	Dcc	Sense intronic		n290424	AK030821	18755	Prkch	Sense intronic														n279523	AK043107	74103	Nebl	Sense intronic								n286371	AK034438	23965	Odz1	Sense intronic
								n279544	AK043078	13176	Dcc	Sense intronic		n274672	AK163862	67128	Ube2g1	Sense intronic														n267305	AK088446	74103	Nebl	Sense intronic								n275593	AK081429	23965	Odz1	Sense intronic
								n279768	AK042794	13176	Dcc	Sense intronic		n273014	AK148525	67128	Ube2g1	Sense intronic														n271068	AK084582	74103	Nebl	Sense intronic								n287501	AK033274	15234	Hgf	Sense intronic
								n274812	AK081852	13176	Dcc	Sense intronic		n284465	AK037078	27369	Dguok	Sense intronic														n277318	AK046011	74103	Nebl	Sense intronic								n275025	AK140895	333605	Frmpd4	Sense intronic
								n268172	AK143136	13176	Dcc	Sense intronic		n269359	AK142825	19266	Ptprd	Sense intronic														n273945	AK082703	57752	Tacc2	Sense intronic								n286684	AK136841	333605	Frmpd4	Sense intronic
								n275518	AK047911	13176	Dcc	Sense intronic		n271888	AK141955	19266	Ptprd	Sense intronic														n282815	AK138401	228564	Frmd5	Sense intronic								n264029	AK158587	333605	Frmpd4	Sense intronic
								n270613	AK052513	14634	Gli3	Sense intronic		n274867	AK048570	19266	Ptprd	Sense intronic														n276697	AK046956	228564	Frmd5	Sense intronic								n272287	AK051252	110709	Braf	Sense intronic
								n288477	AK135415	14634	Gli3	Sense intronic		n282705	AK039225	19266	Ptprd	Sense intronic														n267551	AK087813	228564	Frmd5	Sense intronic								n285000	AK036143	110709	Braf	Sense intronic
								n288488	AK135398	14634	Gli3	Sense intronic		n268994	AK086763	19266	Ptprd	Sense intronic														n290424	AK030821	18755	Prkch	Sense intronic								n288485	AK135401	110709	Braf	Sense intronic
								n269064	AK086680	242274	Lrrc7	Sense intronic		n263604	AK038233	19266	Ptprd	Sense intronic														n269390	AK086331	66713	Actr2	Sense intronic								n289658	AK031758	26875	Pclo	Sense intronic
								n274201	AK082545	242274	Lrrc7	Sense intronic		n263964	AK158800	19266	Ptprd	Sense intronic														n282326	AK079630	66713	Actr2	Sense intronic								n282272	AK138665	26875	Pclo	Sense intronic
								n276238	AK081034	242274	Lrrc7	Sense intronic		n267845	AK143257	19266	Ptprd	Sense intronic														n269440	AK086280	12385	Ctnna1	Sense intronic								n274415	AK082281	26875	Pclo	Sense intronic
								n274224	AK082511	242274	Lrrc7	Sense intronic		n269526	AK053007	19266	Ptprd	Sense intronic														n277377	AK045902	78286	Nav2	Sense intronic								n290938	AK133648	26875	Pclo	Sense intronic
								n274187	AK082568	210274	Shank2	Sense intronic		n268197	AK053570	19266	Ptprd	Sense intronic														n276551	AK047114	78286	Nav2	Sense intronic								n278064	AK044893	26875	Pclo	Sense intronic
								n284755	AK137544	22589	Atrx	Sense intronic		n274950	AK081708	19266	Ptprd	Sense intronic														n268440	AK053269	72823	Pard3b	Sense intronic								n274742	AK140976	26875	Pclo	Sense intronic
								n280227	AK042199	22589	Atrx	Sense intronic		n279386	AK080528	19266	Ptprd	Sense intronic														n294285	AK132082	72823	Pard3b	Sense intronic								n264694	AK090310	26875	Pclo	Sense intronic
								n265977	AK156434	20713	Serpini1	Sense intronic		n271797	AK084094	20437	Siah1a	Sense intronic														n271408	AK142100	12386	Ctnna2	Sense intronic								n286627	AK034035	26875	Pclo	Sense intronic
								n288042	AK149164	80883	Ntng1	Sense intronic		n283361	AK038362	11352	Abl2	Sense intronic														n276354	AK047361	12386	Ctnna2	Sense intronic								n268169	AK143137	226519	Lamc1	Sense intronic
								n279642	AK139134	80883	Ntng1	Sense intronic		n272508	AK051080	11352	Abl2	Sense intronic														n275498	AK047933	12386	Ctnna2	Sense intronic								n280553	AK041709	74741	5730419I09Rik	Sense intronic
								n275803	AK047774	18546	Pcp4	Sense intronic		n288633	AK162006	11352	Abl2	Sense intronic														n275785	AK081269	12386	Ctnna2	Sense intronic								n274847	AK048576	14083	Ptk2	Sense intronic
								n283640	AK038055	110651	Rps6ka3	Sense intronic		n269864	AK085848	20869	Stk11	Sense intronic														n271283	AK142128	12386	Ctnna2	Sense intronic								n272328	AK141840	14083	Ptk2	Sense intronic
								n276006	AK047615	110651	Rps6ka3	Sense intronic		n282194	AK079676	11538	Adnp	Sense intronic														n271828	AK141984	12386	Ctnna2	Sense intronic								n271869	AK141968	14083	Ptk2	Sense intronic
								n271481	AK051970	110651	Rps6ka3	Sense intronic		n287365	AK136385	11538	Adnp	Sense intronic														n276631	AK047037	12386	Ctnna2	Sense intronic								n287630	AK078747	14083	Ptk2	Sense intronic
								n277640	AK140092	110651	Rps6ka3	Sense intronic		n276118	AK081102	26405	Map3k2	Sense intronic														n275217	AK048289	12386	Ctnna2	Sense intronic								n276958	AK080880	94190	Ophn1	Sense intronic
								n282915	AK138355	110651	Rps6ka3	Sense intronic		n272643	AK050967	11477	Acvr1	Sense intronic														n270810	AK084884	12386	Ctnna2	Sense intronic								n283645	AK138029	241308	Ralgps1	Sense intronic
								n280691	AK041476	110651	Rps6ka3	Sense intronic		n279359	AK043269	11477	Acvr1	Sense intronic														n271071	AK084580	12386	Ctnna2	Sense intronic								n289750	AK077963	18720	Pip5k1b	Sense intronic
								n285487	AK035489	19262	Ptpra	Sense intronic		n268191	AK021381	72149	Strada	Sense intronic														n289533	AK018175	12386	Ctnna2	Sense intronic								n293710	AK028908	21981	Ppp1r13b	Sense intronic
								n283143	AK038621	19262	Ptpra	Sense intronic		n285517	AK035456	72149	Strada	Sense intronic														n286497	AK034262	12386	Ctnna2	Sense intronic								n281466	AK138893	12929	Crkl	Sense intronic
								n286292	AK136953	19262	Ptpra	Sense intronic		n266405	AK155947	21848	Trim24	Sense intronic														n275014	AK140898	12386	Ctnna2	Sense intronic								n283726	AK138007	380713	Scarf1	NAT
								n268012	AK053855	19262	Ptpra	Sense intronic		n288778	AK135192	116940	Tgs1	Sense intronic														n274880	AK081780	227800	Rabgap1	Sense intronic								n278784	AK044029	214685	Chadl	NAT
								n287007	AK136621	18536	Pcm1	Sense intronic		n288485	AK135401	110709	Braf	Sense intronic														n290452	AK134014	227800	Rabgap1	Sense intronic								n270541	AK142426	11461	Actb	NAT
								n268209	AK143122	18536	Pcm1	Sense intronic		n272287	AK051252	110709	Braf	Sense intronic														n271485	AK084337	227800	Rabgap1	Sense intronic								n283864	AK037785	18708	Pik3r1	LincRNA
								n280414	AK080304	18536	Pcm1	Sense intronic		n285000	AK036143	110709	Braf	Sense intronic														n280168	AK080369	227800	Rabgap1	Sense intronic								n268348	AK143083	18481	Pak3	LincRNA
								n272202	AK051364	18536	Pcm1	Sense intronic		n279905	AK139064	69131	Cdk12	Sense intronic														n279413	AK080520	227800	Rabgap1	Sense intronic								n277757	AK045389	18481	Pak3	LincRNA
								n273558	AK141445	18536	Pcm1	Sense intronic		n272337	AK083820	20742	Spnb2	Sense intronic														n268724	AK087081	227800	Rabgap1	Sense intronic								n263896	AK159019	74117	Actr3	LincRNA
								n270521	AK085203	211323	Nrg1	Sense intronic		n297258	AK075675	20742	Spnb2	Sense intronic														n269303	AK164858	227800	Rabgap1	Sense intronic								n279742	AK042821	23964	Odz2	LincRNA
								n271960	AK083943	211323	Nrg1	Sense intronic		n272242	AK083869	20742	Spnb2	Sense intronic														n283263	AK038501	67015	Ccdc91	Sense intronic								n275981	AK047644	75409	Slitrk5	LincRNA
								n281588	AK040439	50790	Acsl4	Sense intronic		n273531	AK141465	244349	Myst3	Sense intronic														n269101	AK142901	338467	Morc3	Sense intronic								n274769	AK081905	260315	Nav3	LincRNA
								n288349	AK078609	217692	Sipa1l1	Sense intronic		n276055	AK081157	244349	Myst3	Sense intronic														n272023	AK051632	21872	Tjp1	Sense intronic								n278820	AK043972	260315	Nav3	LincRNA
								n281419	AK040623	217692	Sipa1l1	Sense intronic		n274935	AK140921	11600	Angpt1	Sense intronic														n267585	AK054380	21872	Tjp1	Sense intronic								n275610	AK047865	260315	Nav3	LincRNA
								n283656	AK138022	217692	Sipa1l1	Sense intronic		n264646	AK144465	214162	Mll1	Sense intronic														n289658	AK031758	26875	Pclo	Sense intronic								n274531	AK082144	260315	Nav3	LincRNA
								n289916	AK031427	109934	Abr	Sense intronic		n274207	AK048776	214162	Mll1	Sense intronic														n282272	AK138665	26875	Pclo	Sense intronic								n272341	AK083817	260315	Nav3	LincRNA
								n275454	AK047987	109934	Abr	Sense intronic		n290165	AK031019	22214	Ube2h	Sense intronic														n274415	AK082281	26875	Pclo	Sense intronic								n271983	AK051681	260315	Nav3	LincRNA
								n276074	AK140692	109934	Abr	Sense intronic		n277481	AK045757	19108	Prkx	Sense intronic														n290938	AK133648	26875	Pclo	Sense intronic								n288149	AK148935	260315	Nav3	LincRNA
								n276283	AK047442	235106	Ntm	Sense intronic		n274064	AK141159	13837	Epha3	Sense intronic														n278064	AK044893	26875	Pclo	Sense intronic								n275354	AK048117	260315	Nav3	LincRNA
								n279672	AK139122	235106	Ntm	Sense intronic		n269605	AK142770	13837	Epha3	Sense intronic														n274742	AK140976	26875	Pclo	Sense intronic								n287519	AK033252	77578	Bcl9	LincRNA
								n284874	AK036337	235106	Ntm	Sense intronic		n290751	AK017390	30945	Rnf19a	Sense intronic														n264694	AK090310	26875	Pclo	Sense intronic								n267129	AK143445	21825	Thbs1	LincRNA
								n266243	AK089669	235106	Ntm	Sense intronic		n286354	AK034463	12876	Cpe	Sense intronic														n286627	AK034035	26875	Pclo	Sense intronic								n274197	AK048779	23965	Odz3	LincRNA
								n282804	AK138407	235106	Ntm	Sense intronic		n270442	AK085248	53618	Fut8	Sense intronic														n289753	AK031664	68070	Pdzd2	Sense intronic								n269249	AK086476	23965	Odz3	LincRNA
								n279979	AK042541	235106	Ntm	Sense intronic		n273252	AK021275	665113	Tnik	Sense intronic														n280553	AK041709	74741	5730419I09Rik	Sense intronic								n286507	AK034244	23965	Odz3	LincRNA
								n288835	AK032679	235106	Ntm	Sense intronic		n279458	AK043172	665113	Tnik	Sense intronic														n274828	AK081832	245469	Pdzd4	Sense intronic								n282831	AK138396	23965	Odz3	LincRNA
								n276179	AK081070	235106	Ntm	Sense intronic		n276484	AK140579	329152	Hecw2	Sense intronic														n272242	AK083869	20742	Spnb2	Sense intronic								n275054	AK081649	17180	Matn1	LincRNA
								n263602	AK038600	235106	Ntm	Sense intronic		n269351	AK086369	329152	Hecw2	Sense intronic														n272337	AK083820	20742	Spnb2	Sense intronic								n283344	AK138127	23965	Odz1	LincRNA
								n276194	AK047493	235106	Ntm	Sense intronic		n289986	AK134309	17776	Mast2	Sense intronic														n297258	AK075675	20742	Spnb2	Sense intronic								n344342	NULL	11465	Actg1	Bidirectional
								n282070	AK039923	17993	Ndufs4	Sense intronic		n269682	AK052940	17776	Mast2	Sense intronic														n277549	AK045657	71096	Sntg1	Sense intronic
								n273513	AK083007	17993	Ndufs4	Sense intronic		n280171	AK042278	17776	Mast2	Sense intronic														n286672	AK033949	14020	Evi5	Sense intronic
								n276995	AK046536	17993	Ndufs4	Sense intronic		n281577	AK079874	17776	Mast2	Sense intronic														n287005	AK136623	211652	Wwc1	Sense intronic
								n278015	AK045001	19211	Pten	Sense intronic		n268112	AK053670	14584	Gfpt2	Sense intronic														n289525	AK031838	215748	Magi1	Sense intronic
								n284813	AK036460	268980	Strn	Sense intronic		n267900	AK054049	227541	Camk1d	Sense intronic														n269254	AK086467	223642	Zc3h3	Sense intronic
								n281019	AK041043	269275	Acvr1c	Sense intronic		n274708	AK048633	227541	Camk1d	Sense intronic														n277363	AK045928	18762	Prkcz	NAT
								n276713	AK046939	331461	Il1rapl1	Sense intronic		n266992	AK143857	171212	Galnt10	Sense intronic														n274238	AK082493	216033	Ctnna3	NAT
								n271501	AK051954	331461	Il1rapl1	Sense intronic		n293900	AK019501	20623	Snrk	Sense intronic														n290176	AK018065	216033	Ctnna3	NAT
								n283075	AK138292	331461	Il1rapl1	Sense intronic		n274252	AK082473	320808	Dcaf5	Sense intronic														n277444	AK045819	216033	Ctnna3	NAT
								n276737	AK046902	331461	Il1rapl1	Sense intronic		n284130	AK137837	320808	Dcaf5	Sense intronic														n277538	AK045666	216033	Ctnna3	NAT
								n276554	AK047111	331461	Il1rapl1	Sense intronic		n275559	AK140787	320808	Dcaf5	Sense intronic														n276198	AK047490	216033	Ctnna3	NAT
								n286410	AK034389	331461	Il1rapl1	Sense intronic		n265146	AK158029	94229	Slc4a10	Sense intronic														n276429	AK047266	216033	Ctnna3	NAT
								n294587	AK013482	331461	Il1rapl1	Sense intronic		n276312	AK047406	94229	Slc4a10	Sense intronic														n270541	AK142426	11461	Actb	NAT
								n282845	AK039039	331461	Il1rapl1	Sense intronic		n283359	AK138120	18099	Nlk	Sense intronic														n293052	AK076663	140781	Myh7	NAT
								n272344	AK051194	331461	Il1rapl1	Sense intronic		n289891	AK031461	18099	Nlk	Sense intronic														n270101	AK085635	68121	Cep70	NAT
								n276690	AK140476	331461	Il1rapl1	Sense intronic		n290312	AK017990	18099	Nlk	Sense intronic														n274505	AK082176	211936	Ccdc73	NAT
								n279339	AK043282	331461	Il1rapl1	Sense intronic		n288963	AK135084	56508	Rapgef4	Sense intronic														n263896	AK159019	74117	Actr3	LincRNA
								n281063	AK041007	386649	Stxbp3a	Sense intronic		n289282	AK032089	56508	Rapgef4	Sense intronic														n267102	AK143464	18761	Prkcq	LincRNA
								n272697	AK083523	19876	Robo1	Sense intronic		n276738	AK046900	56508	Rapgef4	Sense intronic														n274491	AK082193	75782	Lca5	LincRNA
								n283037	AK038787	19876	Robo1	Sense intronic		n283650	AK038046	12326	Camk4	Sense intronic														n274769	AK081905	260315	Nav3	LincRNA
								n271415	AK084380	19876	Robo1	Sense intronic		n283918	AK037722	12326	Camk4	Sense intronic														n278820	AK043972	260315	Nav3	LincRNA
								n272090	AK141890	19876	Robo1	Sense intronic		n284062	AK137859	12326	Camk4	Sense intronic														n275610	AK047865	260315	Nav3	LincRNA
								n283646	AK038049	19876	Robo1	Sense intronic		n284996	AK036150	12326	Camk4	Sense intronic														n274531	AK082144	260315	Nav3	LincRNA
								n273509	AK141478	19876	Robo1	Sense intronic		n278885	AK043866	12326	Camk4	Sense intronic														n272341	AK083817	260315	Nav3	LincRNA
								n277958	AK045114	19876	Robo1	Sense intronic		n285133	AK035933	12326	Camk4	Sense intronic														n271983	AK051681	260315	Nav3	LincRNA
								n274723	AK081956	53897	Gal3st1	Sense intronic		n282406	AK039593	12326	Camk4	Sense intronic														n288149	AK148935	260315	Nav3	LincRNA
								n268625	AK087192	17125	Smad1	Sense intronic		n274377	AK082320	270192	Rab6b	Sense intronic														n275354	AK048117	260315	Nav3	LincRNA
								n275033	AK048452	224624	Rab40c	Sense intronic		n282996	AK038839	270192	Rab6b	Sense intronic														n288268	AK148698	241431	Xirp2	LincRNA
								n288648	AK032841	18516	Pbx3	Sense intronic		n284080	AK137851	72587	Pan3	Sense intronic														n277584	AK045619	241431	Xirp2	LincRNA
								n276253	AK081020	18516	Pbx3	Sense intronic		n285658	AK035359	72587	Pan3	Sense intronic														n268311	AK053439	241431	Xirp2	LincRNA
								n288698	AK135260	18516	Pbx3	Sense intronic		n265648	AK156913	72587	Pan3	Sense intronic														n283130	AK038647	241431	Xirp2	LincRNA
								n278028	AK044966	23797	Akt3	Sense intronic		n280694	AK041471	72587	Pan3	Sense intronic														n289764	AK031651	241431	Xirp2	LincRNA
								n288112	AK149006	23797	Akt3	Sense intronic		n277024	AK046480	12671	Chrm3	Sense intronic														n279498	AK139172	56492	Cldn18	LincRNA
								n279748	AK042812	23797	Akt3	Sense intronic		n276219	AK047477	30940	Usp25	Sense intronic														n277717	AK140067	74103	Nebl	LincRNA
								n269880	AK142704	13869	Erbb4	Sense intronic		n272318	AK083835	30940	Usp25	Sense intronic														n273926	AK082712	21872	Tjp1	LincRNA
								n277868	AK045293	13869	Erbb4	Sense intronic		n270879	AK084792	13841	Epha7	Sense intronic														n269307	AK142840	68070	Pdzd2	LincRNA
								n277399	AK045872	13869	Erbb4	Sense intronic		n295627	AK009054	13841	Epha7	Sense intronic														n270228	AK085481	20742	Spnb2	LincRNA
								n274318	AK048756	13869	Erbb4	Sense intronic		n288645	AK078432	68292	Stt3b	Sense intronic														n269176	AK142876	75275	Tmco5b	LincRNA
								n270233	AK085475	13869	Erbb4	Sense intronic		n264493	AK144949	12325	Camk2g	Sense intronic														n274822	AK081843	71529	9030409G11Rik	LincRNA
								n264678	AK144406	13869	Erbb4	Sense intronic		n272369	AK083797	19268	Ptprf	Sense intronic														n275825	AK140731	71529	9030409G11Rik	LincRNA
								n269070	AK086673	13869	Erbb4	Sense intronic		n284313	AK037324	12912	Creb1	Sense intronic														n269654	AK052952	71529	9030409G11Rik	LincRNA
								n286088	AK034829	13869	Erbb4	Sense intronic		n281045	AK041021	12912	Creb1	Sense intronic														n344342	NULL	11465	Actg1	Bidirectional
								n275789	AK081268	13869	Erbb4	Sense intronic		n271702	AK084188	12912	Creb1	Sense intronic														n265903	AK172012	338355	Fkbp15	Bidirectional
								n279441	AK043189	13869	Erbb4	Sense intronic		n276279	AK047443	140810	Ttbk2	Sense intronic
								n275039	AK140892	13869	Erbb4	Sense intronic		n276608	AK047061	20112	Rps6ka2	Sense intronic
								n269181	AK086552	13869	Erbb4	Sense intronic		n286331	AK136940	67615	Ube2r2	Sense intronic
								n273201	AK149437	13869	Erbb4	Sense intronic		n264736	AK144344	110265	Msra	Sense intronic
								n276332	AK047389	13869	Erbb4	Sense intronic		n266473	AK155723	110265	Msra	Sense intronic
								n270942	AK052349	13869	Erbb4	Sense intronic		n276061	AK081150	20454	St3gal5	Sense intronic
								n273473	AK049699	13869	Erbb4	Sense intronic		n282049	AK138733	99982	Kdm1a	Sense intronic
								n274290	AK082429	14432	Gap43	Sense intronic		n272916	AK083417	225055	Fbxo11	Sense intronic
								n266557	AK089441	227377	Farp2	Sense intronic		n281630	AK040400	225055	Fbxo11	Sense intronic
								n276352	AK047362	114873	Dscaml1	Sense intronic		n280479	AK041816	225055	Fbxo11	Sense intronic
								n277020	AK046488	53901	Rcan2	Sense intronic		n281697	AK138820	69726	Smyd3	Sense intronic
								n273945	AK082703	57752	Tacc2	Sense intronic		n269834	AK085883	69726	Smyd3	Sense intronic
								n287506	AK033269	545156	Kalrn	Sense intronic		n284338	AK079471	69726	Smyd3	Sense intronic
								n272538	AK051053	545156	Kalrn	Sense intronic		n293691	AK028947	70661	Sik3	Sense intronic
								n285919	AK137107	545156	Kalrn	Sense intronic		n287173	AK136501	70661	Sik3	Sense intronic
								n271308	AK052083	545156	Kalrn	Sense intronic		n264264	AK159934	70661	Sik3	Sense intronic
								n289349	AK134752	545156	Kalrn	Sense intronic		n281784	AK079827	70661	Sik3	Sense intronic
								n276032	AK047596	545156	Kalrn	Sense intronic		n270781	AK084915	70661	Sik3	Sense intronic
								n265466	AK157241	108138	Xrcc4	Sense intronic		n273590	AK049625	18004	Nek1	Sense intronic
								n283615	AK038080	108138	Xrcc4	Sense intronic		n275050	AK081650	26554	Cul3	Sense intronic
								n289955	AK031372	108138	Xrcc4	Sense intronic		n272558	AK051038	26554	Cul3	Sense intronic
								n283326	AK038405	239857	Cadm2	Sense intronic		n270820	AK084872	19055	Ppp3ca	Sense intronic
								n269337	AK086380	239857	Cadm2	Sense intronic		n284516	AK036998	19055	Ppp3ca	Sense intronic
								n275822	AK047767	239857	Cadm2	Sense intronic		n286792	AK136758	19055	Ppp3ca	Sense intronic
								n274086	AK048848	239857	Cadm2	Sense intronic		n288651	AK078430	19055	Ppp3ca	Sense intronic
								n273354	AK083113	239857	Cadm2	Sense intronic		n272900	AK141653	19055	Ppp3ca	Sense intronic
								n264015	AK158640	239857	Cadm2	Sense intronic		n267024	AK143751	19055	Ppp3ca	Sense intronic
								n275218	AK048285	239857	Cadm2	Sense intronic		n280131	AK042338	70762	Dclk2	Sense intronic
								n285961	AK035007	239857	Cadm2	Sense intronic		n294351	AK013824	26938	St6galnac5	Sense intronic
								n277300	AK046041	239857	Cadm2	Sense intronic		n281757	AK040237	20442	St3gal1	Sense intronic
								n265517	AK157148	239857	Cadm2	Sense intronic		n274569	AK141031	381979	Brsk1	Sense intronic
								n286377	AK034429	239857	Cadm2	Sense intronic		n265230	AK157621	30963	Ptpla	Sense intronic
								n283100	AK038707	239857	Cadm2	Sense intronic		n278092	AK044847	19272	Ptprk	Sense intronic
								n279664	AK139124	239857	Cadm2	Sense intronic		n285950	AK035017	19272	Ptprk	Sense intronic
								n276487	AK047189	239857	Cadm2	Sense intronic		n278598	AK044338	19272	Ptprk	Sense intronic
								n284583	AK036875	239857	Cadm2	Sense intronic		n277778	AK140040	20617	Snca	Sense intronic
								n288092	AK149051	239857	Cadm2	Sense intronic		n274347	AK082366	20617	Snca	Sense intronic
								n274958	AK140915	239857	Cadm2	Sense intronic		n272708	AK083509	22284	Usp9x	Sense intronic
								n276392	AK047311	239857	Cadm2	Sense intronic		n290052	AK134280	231876	Lmtk2	Sense intronic
								n268464	AK087370	239857	Cadm2	Sense intronic		n283745	AK137999	111173	Erc1	Sense intronic
								n264067	AK158487	239857	Cadm2	Sense intronic		n273565	AK049665	111173	Erc1	Sense intronic
								n271928	AK051739	239857	Cadm2	Sense intronic		n271336	AK052063	111173	Erc1	Sense intronic
								n284465	AK037078	27369	Dguok	Sense intronic		n267785	AK165064	111173	Erc1	Sense intronic
								n269864	AK085848	20869	Stk11	Sense intronic		n291609	AK133214	111173	Erc1	Sense intronic
								n282194	AK079676	11538	Adnp	Sense intronic		n275548	AK081474	241656	Pak7	Sense intronic
								n287365	AK136385	11538	Adnp	Sense intronic		n281792	AK040204	70315	Hdac8	Sense intronic
								n279163	AK043468	17755	Mtap1b	Sense intronic		n268955	AK086814	70315	Hdac8	Sense intronic
								n273378	AK049914	11815	Apod	Sense intronic		n274508	AK082174	70315	Hdac8	Sense intronic
								n272473	AK083720	50884	Nckap1	Sense intronic		n293712	AK076368	70315	Hdac8	Sense intronic
								n267062	AK165265	50884	Nckap1	Sense intronic		n269131	AK053067	70315	Hdac8	Sense intronic
								n272796	AK083469	50884	Nckap1	Sense intronic		n283494	AK038205	70315	Hdac8	Sense intronic
								n274071	AK048863	211712	Pcdh9	Sense intronic		n272163	AK051420	70315	Hdac8	Sense intronic
								n269378	AK053028	211712	Pcdh9	Sense intronic		n287251	AK136445	93765	Ube2n	Sense intronic
								n273896	AK049079	211712	Pcdh9	Sense intronic		n270796	AK084900	19047	Ppp1cc	Sense intronic
								n279208	AK043423	211712	Pcdh9	Sense intronic		n271257	AK142133	73086	Rps6ka5	Sense intronic
								n273424	AK049797	211712	Pcdh9	Sense intronic		n284247	AK037395	73086	Rps6ka5	Sense intronic
								n289178	AK134898	211712	Pcdh9	Sense intronic		n284107	AK037557	320024	Nceh1	Sense intronic
								n274362	AK082343	211712	Pcdh9	Sense intronic		n280950	AK041080	226751	Cdc42bpa	Sense intronic
								n274059	AK082653	211712	Pcdh9	Sense intronic		n286593	AK034105	226751	Cdc42bpa	Sense intronic
								n288548	AK032964	211712	Pcdh9	Sense intronic		n286417	AK034379	226751	Cdc42bpa	Sense intronic
								n268228	AK053534	211712	Pcdh9	Sense intronic		n273105	AK050330	226751	Cdc42bpa	Sense intronic
								n283045	AK138304	211712	Pcdh9	Sense intronic		n266326	AK089612	80750	N4bp1	Sense intronic
								n279660	AK042923	211712	Pcdh9	Sense intronic		n283640	AK038055	110651	Rps6ka3	Sense intronic
								n286571	AK079079	211712	Pcdh9	Sense intronic		n276006	AK047615	110651	Rps6ka3	Sense intronic
								n270022	AK164777	211712	Pcdh9	Sense intronic		n271481	AK051970	110651	Rps6ka3	Sense intronic
								n273975	AK048966	211712	Pcdh9	Sense intronic		n277640	AK140092	110651	Rps6ka3	Sense intronic
								n288258	AK148714	211712	Pcdh9	Sense intronic		n282915	AK138355	110651	Rps6ka3	Sense intronic
								n271298	AK052091	211712	Pcdh9	Sense intronic		n280691	AK041476	110651	Rps6ka3	Sense intronic
								n277427	AK045841	211712	Pcdh9	Sense intronic		n278870	AK139399	241062	Pgap1	Sense intronic
								n276811	AK046789	211712	Pcdh9	Sense intronic		n271690	AK084196	70425	Csnk1g3	Sense intronic
								n274814	AK163849	211712	Pcdh9	Sense intronic		n271539	AK051927	67345	Herc4	Sense intronic
								n277423	AK140146	211712	Pcdh9	Sense intronic		n282070	AK039923	17993	Ndufs4	Sense intronic
								n279483	AK043146	211712	Pcdh9	Sense intronic		n273513	AK083007	17993	Ndufs4	Sense intronic
								n279411	AK139215	211712	Pcdh9	Sense intronic		n276995	AK046536	17993	Ndufs4	Sense intronic
								n274233	AK141116	211712	Pcdh9	Sense intronic		n270094	AK085642	20447	St6galnac3	Sense intronic
								n286643	AK034008	211712	Pcdh9	Sense intronic		n280926	AK041114	20447	St6galnac3	Sense intronic
								n276817	AK046776	211712	Pcdh9	Sense intronic		n283427	AK138098	19258	Ptpn4	Sense intronic
								n279405	AK043222	211712	Pcdh9	Sense intronic		n270654	AK142392	19258	Ptpn4	Sense intronic
								n283169	AK138256	211712	Pcdh9	Sense intronic		n270563	AK085167	19258	Ptpn4	Sense intronic
								n273323	AK083180	211712	Pcdh9	Sense intronic		n273631	AK049577	19258	Ptpn4	Sense intronic
								n283305	AK038440	211712	Pcdh9	Sense intronic		n285284	AK035729	14158	Fert2	Sense intronic
								n284941	AK137405	211712	Pcdh9	Sense intronic		n296298	AK131762	26383	Fto	Sense intronic
								n271271	AK052112	19274	Ptprm	Sense intronic		n282071	AK079721	26383	Fto	Sense intronic
								n275527	AK047905	19274	Ptprm	Sense intronic		n267589	AK054375	26383	Fto	Sense intronic
								n279434	AK139205	19274	Ptprm	Sense intronic		n274518	AK082164	26383	Fto	Sense intronic
								n275538	AK047890	14682	Gnaq	Sense intronic		n263917	AK158961	26383	Fto	Sense intronic
								n273971	AK048969	14682	Gnaq	Sense intronic		n271158	AK052213	26383	Fto	Sense intronic
								n286320	AK034520	14682	Gnaq	Sense intronic		n289134	AK134924	72902	Spock3	Sense intronic
								n271973	AK051690	14682	Gnaq	Sense intronic		n282250	AK039750	72902	Spock3	Sense intronic
								n284487	AK037047	50873	Park2	Sense intronic		n283296	AK138148	72902	Spock3	Sense intronic
								n269874	AK085837	50873	Park2	Sense intronic		n273932	AK049025	72902	Spock3	Sense intronic
								n269597	AK086126	50873	Park2	Sense intronic		n272136	AK083892	55983	Pdzrn3	Sense intronic
								n279778	AK042781	22253	Unc5c	Sense intronic		n272625	AK083588	55983	Pdzrn3	Sense intronic
								n275156	AK048339	22253	Unc5c	Sense intronic		n288158	AK148920	17156	Man1a2	Sense intronic
								n274325	AK082396	22253	Unc5c	Sense intronic		n270836	AK142328	17156	Man1a2	Sense intronic
								n279295	AK163199	22253	Unc5c	Sense intronic		n274898	AK140933	17156	Man1a2	Sense intronic
								n271852	AK141977	22253	Unc5c	Sense intronic		n269367	AK086354	17156	Man1a2	Sense intronic
								n280837	AK041239	22253	Unc5c	Sense intronic		n269521	AK086193	17156	Man1a2	Sense intronic
								n285139	AK137350	22253	Unc5c	Sense intronic		n274723	AK081956	53897	Gal3st1	Sense intronic
								n279903	AK042628	22253	Unc5c	Sense intronic		n274421	AK082273	14050	Eya3	Sense intronic
								n273303	AK141561	22253	Unc5c	Sense intronic		n276467	AK047210	338362	Ust	Sense intronic
								n281406	AK138914	22253	Unc5c	Sense intronic		n267611	AK143372	338362	Ust	Sense intronic
								n285195	AK035842	22253	Unc5c	Sense intronic		n267265	AK088609	338362	Ust	Sense intronic
								n279673	AK042906	22253	Unc5c	Sense intronic		n281034	AK080120	338362	Ust	Sense intronic
								n275338	AK048145	22253	Unc5c	Sense intronic		n268991	AK053099	59029	Psmd14	Sense intronic
								n281638	AK040393	233489	Picalm	Sense intronic		n268350	AK053387	59029	Psmd14	Sense intronic
								n280961	AK080204	233489	Picalm	Sense intronic		n290980	AK077322	269774	Aak1	Sense intronic
								n270408	AK142513	233489	Picalm	Sense intronic		n272111	AK051504	13840	Epha6	Sense intronic
								n271576	AK142061	108100	Baiap2	Sense intronic		n294213	AK132104	13840	Epha6	Sense intronic
								n293717	AK161137	15078	H3f3a	Sense intronic		n288973	AK135081	13840	Epha6	Sense intronic
								n277564	AK045641	14812	Grin2b	Sense intronic		n284680	AK036714	214498	Cdc73	Sense intronic
								n269761	AK142734	19883	Rora	Sense intronic		n271491	AK084332	56417	Adar	Sense intronic
								n274943	AK081712	19883	Rora	Sense intronic		n285779	AK137132	24086	Tlk2	Sense intronic
								n286021	AK034923	19883	Rora	Sense intronic		n280352	AK042027	18749	Prkacb	Sense intronic
								n276747	AK046894	19883	Rora	Sense intronic		n289621	AK134497	381813	Prmt8	Sense intronic
								n277620	AK045567	19883	Rora	Sense intronic		n287506	AK033269	545156	Kalrn	Sense intronic
								n274408	AK082288	19883	Rora	Sense intronic		n272538	AK051053	545156	Kalrn	Sense intronic
								n286434	AK034354	19883	Rora	Sense intronic		n285919	AK137107	545156	Kalrn	Sense intronic
								n284981	AK036175	19883	Rora	Sense intronic		n271308	AK052083	545156	Kalrn	Sense intronic
								n271151	AK084509	19883	Rora	Sense intronic		n289349	AK134752	545156	Kalrn	Sense intronic
								n277942	AK045147	19883	Rora	Sense intronic		n276032	AK047596	545156	Kalrn	Sense intronic
								n415245	NR_033299	19883	Rora	Sense intronic		n283786	AK037873	140629	Ubox5	Sense intronic
								n285179	AK035856	19883	Rora	Sense intronic		n272516	AK051072	94093	Trim33	Sense intronic
								n288774	AK032719	19883	Rora	Sense intronic		n270331	AK085363	170930	Sumo2	Sense intronic
								n276575	AK047099	19883	Rora	Sense intronic		n293730	AK028853	98685	1190005F20Rik	Sense intronic
								n269672	AK052948	19883	Rora	Sense intronic		n287523	AK033243	23807	Arih2	Sense intronic
								n283619	AK138041	22627	Ywhae	Sense intronic		n280033	AK042478	218699	Pxk	Sense intronic
								n283582	AK038109	228361	Ambra1	Sense intronic		n271795	AK084099	218699	Pxk	Sense intronic
								n272764	AK083483	228361	Ambra1	Sense intronic		n271271	AK052112	19274	Ptprm	Sense intronic
								n280237	AK042185	228361	Ambra1	Sense intronic		n275527	AK047905	19274	Ptprm	Sense intronic
								n269126	AK086608	228361	Ambra1	Sense intronic		n279434	AK139205	19274	Ptprm	Sense intronic
								n273035	AK148472	13518	Dst	Sense intronic		n275538	AK047890	14682	Gnaq	Sense intronic
								n282558	AK039426	13518	Dst	Sense intronic		n273971	AK048969	14682	Gnaq	Sense intronic
								n276186	AK047505	13518	Dst	Sense intronic		n286320	AK034520	14682	Gnaq	Sense intronic
								n291024	AK030418	13640	Efna5	Sense intronic		n271973	AK051690	14682	Gnaq	Sense intronic
								n264800	AK090158	13640	Efna5	Sense intronic		n284487	AK037047	50873	Park2	Sense intronic
								n273573	AK049648	13640	Efna5	Sense intronic		n269874	AK085837	50873	Park2	Sense intronic
								n270663	AK052483	13640	Efna5	Sense intronic		n269597	AK086126	50873	Park2	Sense intronic
								n289251	AK032146	13640	Efna5	Sense intronic		n270954	AK084699	108086	Rnf216	Sense intronic
								n272887	AK050719	13640	Efna5	Sense intronic		n276583	AK140518	108086	Rnf216	Sense intronic
								n289074	AK032398	13640	Efna5	Sense intronic		n270554	AK085177	108086	Rnf216	Sense intronic
								n294233	AK014000	13640	Efna5	Sense intronic		n274038	AK048896	231600	Chfr	Sense intronic
								n289963	AK077887	13640	Efna5	Sense intronic		n267825	AK087609	19248	Ptpn12	Sense intronic
								n285675	AK137162	13640	Efna5	Sense intronic		n283619	AK138041	22627	Ywhae	Sense intronic
								n294088	AK014321	13640	Efna5	Sense intronic		n290245	AK018036	22196	Ube2i	Sense intronic
								n273532	AK082979	12167	Bmpr1b	Sense intronic		n267710	AK087679	231580	Gak	Sense intronic
								n279848	AK042687	15904	Id4	Overlapping		n273532	AK082979	12167	Bmpr1b	Sense intronic
								n291864	AK133106	29873	Cspg5	NAT		n270626	AK164617	30050	Fbxw2	NAT
								n411773	NULL	13003	Vcan	NAT		n276615	AK047052	242050	Igsf10	NAT
								n270541	AK142426	11461	Actb	NAT		n278735	AK139461	66559	Metapl1	NAT
								n273851	AK049150	12450	Ccng1	NAT		n266776	AK154999	320438	Alg6	NAT
								n286055	AK137052	99633	Lphn2	LincRNA		n268348	AK143083	18481	Pak3	LincRNA
								n291688	AK029879	12767	Cxcr4	LincRNA		n277757	AK045389	18481	Pak3	LincRNA
								n276570	AK081008	93761	Smarca1	LincRNA		n267278	AK088565	69188	Mll5	LincRNA
								n279742	AK042821	23964	Odz2	LincRNA		n272068	AK051563	67045	Riok2	LincRNA
								n275981	AK047644	75409	Slitrk5	LincRNA		n413561	NULL	381511	Pdp1	LincRNA
								n289119	AK134940	76965	Slitrk1	LincRNA		n275996	AK140706	109333	Pkn2	LincRNA
								n269089	AK086650	76965	Slitrk1	LincRNA		n269226	AK086499	109333	Pkn2	LincRNA
								n277095	AK046348	76965	Slitrk1	LincRNA		n263874	AK159073	14025	Bcl11a	LincRNA
								n269547	AK086169	76965	Slitrk1	LincRNA		n282906	AK038949	19266	Ptprd	LincRNA
								n273589	AK049627	76965	Slitrk1	LincRNA		n294006	AK132347	19266	Ptprd	LincRNA
								n265562	AK157074	13841	Epha7	LincRNA		n265733	AK156775	19266	Ptprd	LincRNA
								n265501	AK157174	60367	Il1rapl2	LincRNA		n277235	AK046147	19266	Ptprd	LincRNA
								n290922	AK019920	20997	T	LincRNA		n419608	NULL	14773	Grk5	LincRNA
								n283334	AK038398	211323	Nrg1	LincRNA		n277787	AK045354	11477	Acvr1	LincRNA
								n276195	AK047492	211323	Nrg1	LincRNA		n288533	AK032991	11477	Acvr1	LincRNA
								n279412	AK043217	211323	Nrg1	LincRNA		n271598	AK142053	67841	Atg3	LincRNA
								n279951	AK042579	211323	Nrg1	LincRNA		n270228	AK085481	20742	Spnb2	LincRNA
								n279001	AK139353	211323	Nrg1	LincRNA		n265860	AK089848	94229	Slc4a10	LincRNA
								n282759	AK039163	211323	Nrg1	LincRNA		n270673	AK052477	66959	Dusp26	LincRNA
								n274767	AK081909	19876	Robo1	LincRNA		n266119	AK156245	12671	Chrm3	LincRNA
								n268148	AK053631	19876	Robo1	LincRNA		n265562	AK157074	13841	Epha7	LincRNA
								n277412	AK045858	19876	Robo1	LincRNA		n267129	AK143445	21825	Thbs1	LincRNA
								n286784	AK136771	19876	Robo1	LincRNA		n270568	AK085160	545156	Kalrn	LincRNA
								n282607	AK138478	19876	Robo1	LincRNA		n289957	AK077892	545156	Kalrn	LincRNA
								n271437	AK084368	19876	Robo1	LincRNA		n273750	AK049411	381511	Pdp1	Bidirectional
								n294149	AK014197	19876	Robo1	LincRNA		n281126	AK040963	381511	Pdp1	Bidirectional
								n278995	AK080613	19876	Robo1	LincRNA		n267281	AK088542	244895	C230081A13Rik	Bidirectional
								n277652	AK045525	19876	Robo1	LincRNA		n280733	AK153592	71175	Nipbl	Bidirectional
								n275768	AK081277	19876	Robo1	LincRNA		n269460	AK142796	11477	Acvr1	Bidirectional
								n271243	AK084446	19876	Robo1	LincRNA		n287454	AK033336	20442	St3gal1	Bidirectional
								n277190	AK046212	19876	Robo1	LincRNA
								n274446	AK082247	19876	Robo1	LincRNA
								n291765	AK133136	11516	Adcyap1	LincRNA
								n265910	AK156535	11516	Adcyap1	LincRNA
								n270568	AK085160	545156	Kalrn	LincRNA
								n289957	AK077892	545156	Kalrn	LincRNA
								n344042	NULL	11514	Adcy8	LincRNA
								n271627	AK084244	386750	Slitrk3	LincRNA
								n272554	AK083647	56406	Ncoa6	LincRNA
								n280733	AK153592	71175	Nipbl	Bidirectional
								n344342	NULL	11465	Actg1	Bidirectional
								n280190	AK169522	209354	Eif2b1	Bidirectional
[truncated: 10 more columns]

## Sheet: Neuronal plasticity
Neuron part (5.98e-06)						Neuron projection (3.71e-06)						Synapse (0.00081)						Cytoskeleton (0.00143)						Purine nucleotide binding (2.05e-05)						Adenyl nucleotide binding (0.00077)						Protein domain specific binding (3.76e-06)						Cation binding (0.00131)						Phosphotransferase activity, alcohol group as acceptor (5.65e-05)
LncRNAs	Genebank Accession	Related genes ID	Gene symbol	cis-type		LncRNAs	Genebank Accession	Related genes ID	Gene symbol	cis-type		LncRNAs	Genebank Accession	Related genes ID	Gene symbol	cis-type		LncRNAs	Genebank Accession	Related genes ID	Gene symbol	cis-type		LncRNAs	Genebank Accession	Related genes ID	Gene symbol	cis-type		LncRNAs	Genebank Accession	Related genes ID	Gene symbol	cis-type		LncRNAs	Genebank Accession	Related genes ID	Gene symbol	cis-type		LncRNAs	Genebank Accession	Related genes ID	Gene symbol	cis-type		LncRNAs	Genebank Accession
n279497	AK043131	15893	Ica1	Sense intronic		n270037	AK052804	241226	Itga8	Sense intronic		n279497	AK043131	15893	Ica1	Sense intronic		n282923	AK038928	170791	Rbm39	Sense intronic		n274697	AK081987	18754	Prkce	Sense intronic		n274697	AK081987	18754	Prkce	Sense intronic		n274697	AK081987	18754	Prkce	Sense intronic		n274697	AK081987	18754	Prkce	Sense intronic		n274697	AK081987
n290662	AK017536	15893	Ica1	Sense intronic		n267561	AK054419	11972	Atp6v0d1	Sense intronic		n290662	AK017536	15893	Ica1	Sense intronic		n268126	AK143161	17761	Mtap7	Sense intronic		n272004	AK141916	18754	Prkce	Sense intronic		n272004	AK141916	18754	Prkce	Sense intronic		n272004	AK141916	18754	Prkce	Sense intronic		n272004	AK141916	18754	Prkce	Sense intronic		n272004	AK141916
n275239	AK048266	26398	Map2k4	Sense intronic		n278812	AK043978	14799	Gria1	Sense intronic		n284879	AK036325	27204	Syn3	Sense intronic		n282805	AK039098	17761	Mtap7	Sense intronic		n275701	AK081314	18754	Prkce	Sense intronic		n275701	AK081314	18754	Prkce	Sense intronic		n275701	AK081314	18754	Prkce	Sense intronic		n275701	AK081314	18754	Prkce	Sense intronic		n275701	AK081314
n274706	AK140983	26398	Map2k4	Sense intronic		n265234	AK172671	14805	Grik1	Sense intronic		n276041	AK047590	27204	Syn3	Sense intronic		n283308	AK038435	14804	Grid2	Sense intronic		n284876	AK036333	18754	Prkce	Sense intronic		n284876	AK036333	18754	Prkce	Sense intronic		n284876	AK036333	18754	Prkce	Sense intronic		n284876	AK036333	18754	Prkce	Sense intronic		n284876	AK036333
n273939	AK049016	26398	Map2k4	Sense intronic		n275550	AK081470	14805	Grik1	Sense intronic		n270879	AK084792	13841	Epha7	Sense intronic		n279696	AK163142	14804	Grid2	Sense intronic		n285526	AK137218	18754	Prkce	Sense intronic		n285526	AK137218	18754	Prkce	Sense intronic		n285526	AK137218	18754	Prkce	Sense intronic		n285526	AK137218	18754	Prkce	Sense intronic		n285526	AK137218
n270685	AK085054	94186	Strn3	Sense intronic		n273897	AK049077	14805	Grik1	Sense intronic		n295627	AK009054	13841	Epha7	Sense intronic		n274275	AK141098	14804	Grid2	Sense intronic		n268588	AK087230	18754	Prkce	Sense intronic		n268588	AK087230	18754	Prkce	Sense intronic		n268588	AK087230	18754	Prkce	Sense intronic		n268588	AK087230	18754	Prkce	Sense intronic		n268588	AK087230
n268698	AK087105	94186	Strn3	Sense intronic		n272282	AK141853	14805	Grik1	Sense intronic		n292803	AK076766	12217	Bsn	Sense intronic		n282909	AK038947	14804	Grid2	Sense intronic		n285098	AK035992	18754	Prkce	Sense intronic		n285098	AK035992	18754	Prkce	Sense intronic		n285098	AK035992	18754	Prkce	Sense intronic		n285098	AK035992	18754	Prkce	Sense intronic		n285098	AK035992
n280334	AK042046	94186	Strn3	Sense intronic		n288960	AK032526	14805	Grik1	Sense intronic		n267218	AK154039	170737	Znrf1	Sense intronic		n284914	AK137420	14804	Grid2	Sense intronic		n285957	AK035010	18754	Prkce	Sense intronic		n285957	AK035010	18754	Prkce	Sense intronic		n285957	AK035010	18754	Prkce	Sense intronic		n285957	AK035010	18754	Prkce	Sense intronic		n285957	AK035010
n267306	AK088445	94186	Strn3	Sense intronic		n290662	AK017536	15893	Ica1	Sense intronic		n278987	AK043740	246317	Neto1	Sense intronic		n273958	AK048985	14804	Grid2	Sense intronic		n285710	AK079185	237459	Cdk17	Sense intronic		n285710	AK079185	237459	Cdk17	Sense intronic		n276110	AK047560	116837	Rims1	Sense intronic		n265714	AK156811	20191	Ryr2	Sense intronic		n285710	AK079185
n284187	AK037470	94186	Strn3	Sense intronic		n279497	AK043131	15893	Ica1	Sense intronic		n266991	AK165383	53611	Vti1a	Sense intronic		n273980	AK082687	14804	Grid2	Sense intronic		n265707	AK172177	237459	Cdk17	Sense intronic		n265707	AK172177	237459	Cdk17	Sense intronic		n276698	AK046954	116837	Rims1	Sense intronic		n269890	AK085814	20191	Ryr2	Sense intronic		n265707	AK172177
n268167	AK053609	94186	Strn3	Sense intronic		n275239	AK048266	26398	Map2k4	Sense intronic		n288624	AK032874	53611	Vti1a	Sense intronic		n270809	AK084882	14804	Grid2	Sense intronic		n275239	AK048266	26398	Map2k4	Sense intronic		n275239	AK048266	26398	Map2k4	Sense intronic		n263932	AK158919	116837	Rims1	Sense intronic		n280241	AK042182	192196	Luc7l2	Sense intronic		n275239	AK048266
n290528	AK017791	94186	Strn3	Sense intronic		n273939	AK049016	26398	Map2k4	Sense intronic		n267990	AK053919	53611	Vti1a	Sense intronic		n284930	AK036246	14804	Grid2	Sense intronic		n274706	AK140983	26398	Map2k4	Sense intronic		n274706	AK140983	26398	Map2k4	Sense intronic		n270685	AK085054	94186	Strn3	Sense intronic		n281237	AK040852	192196	Luc7l2	Sense intronic		n274706	AK140983
n263546	AK052026	12361	Cask	Sense intronic		n274706	AK140983	26398	Map2k4	Sense intronic		n284212	AK162747	53611	Vti1a	Sense intronic		n276178	AK081071	14804	Grid2	Sense intronic		n273939	AK049016	26398	Map2k4	Sense intronic		n273939	AK049016	26398	Map2k4	Sense intronic		n268698	AK087105	94186	Strn3	Sense intronic		n281507	AK040518	192196	Luc7l2	Sense intronic		n273939	AK049016
n271381	AK135160	13176	Dcc	Sense intronic		n283061	AK038757	70892	Ttll7	Sense intronic		n290032	AK031238	53611	Vti1a	Sense intronic		n279503	AK043124	14804	Grid2	Sense intronic		n290689	AK017499	72046	Urgcp	Sense intronic		n266813	AK154769	268566	Gphn	Sense intronic		n280334	AK042046	94186	Strn3	Sense intronic		n271130	AK084533	192196	Luc7l2	Sense intronic		n263545	AK170916
n288818	AK043362	13176	Dcc	Sense intronic		n270988	AK142273	52696	Zwint	Sense intronic		n295378	AK010066	53611	Vti1a	Sense intronic		n289794	AK031607	74493	Tnks2	Sense intronic		n270430	AK085255	72046	Urgcp	Sense intronic		n286596	AK034098	268566	Gphn	Sense intronic		n267306	AK088445	94186	Strn3	Sense intronic		n272698	AK083521	192196	Luc7l2	Sense intronic		n271381	AK052026
n279261	AK082373	13176	Dcc	Sense intronic		n273452	AK049733	54725	Cadm1	Sense intronic		n278812	AK043978	14799	Gria1	Sense intronic		n282882	AK038982	20616	Snap91	Sense intronic		n288711	AK135239	72046	Urgcp	Sense intronic		n263600	AK039075	268566	Gphn	Sense intronic		n284187	AK037470	94186	Strn3	Sense intronic		n276110	AK047560	116837	Rims1	Sense intronic		n281750	AK040244
n274340	AK048203	13176	Dcc	Sense intronic		n283965	AK037688	54725	Cadm1	Sense intronic		n269639	AK086086	20979	Syt1	Sense intronic		n271381	AK052026	12361	Cask	Sense intronic		n268418	AK053288	72046	Urgcp	Sense intronic		n280618	AK153622	268566	Gphn	Sense intronic		n268167	AK053609	94186	Strn3	Sense intronic		n276698	AK046954	116837	Rims1	Sense intronic		n290424	AK030821
n275297	AK017704	13176	Dcc	Sense intronic		n265254	AK157591	54725	Cadm1	Sense intronic		n274065	AK048866	20979	Syt1	Sense intronic		n272260	AK051282	217232	Cdc27	Sense intronic		n266813	AK154769	268566	Gphn	Sense intronic		n271785	AK084110	268566	Gphn	Sense intronic		n290528	AK017791	94186	Strn3	Sense intronic		n263932	AK158919	116837	Rims1	Sense intronic		n268001	AK053887
n290566	AK048451	13176	Dcc	Sense intronic		n268344	AK053393	54725	Cadm1	Sense intronic		n274240	AK082490	20979	Syt1	Sense intronic		n265352	AK157439	217232	Cdc27	Sense intronic		n286596	AK034098	268566	Gphn	Sense intronic		n288017	AK149230	268566	Gphn	Sense intronic		n271381	AK052026	12361	Cask	Sense intronic		n266813	AK154769	268566	Gphn	Sense intronic		n272169	AK141877
n275032	AK051994	13176	Dcc	Sense intronic		n283780	AK137990	18195	Nsf	Sense intronic		n283496	AK038204	20979	Syt1	Sense intronic		n267582	AK054385	60595	Actn4	Sense intronic		n263600	AK039075	268566	Gphn	Sense intronic		n281555	AK040465	260315	Nav3	Sense intronic		n267078	AK143563	58194	Sh3kbp1	Sense intronic		n286596	AK034098	268566	Gphn	Sense intronic		n276118	AK081102
n271440	AK141972	13176	Dcc	Sense intronic		n269423	AK086300	13508	Dscam	Sense intronic		n288254	AK148720	20979	Syt1	Sense intronic		n277936	AK045157	11856	Arhgap6	Sense intronic		n280618	AK153622	268566	Gphn	Sense intronic		n269853	AK164806	260315	Nav3	Sense intronic		n280469	AK041828	58194	Sh3kbp1	Sense intronic		n263600	AK039075	268566	Gphn	Sense intronic		n284407	AK037187
n271865	AK046293	13176	Dcc	Sense intronic		n284187	AK037470	94186	Strn3	Sense intronic		n288891	AK018300	20979	Syt1	Sense intronic		n277758	AK045387	11856	Arhgap6	Sense intronic		n271785	AK084110	268566	Gphn	Sense intronic		n263545	AK170916	20817	Srpk2	Sense intronic		n277936	AK045157	11856	Arhgap6	Sense intronic		n280618	AK153622	268566	Gphn	Sense intronic		n277411	AK045857
n277137	AK086333	13176	Dcc	Sense intronic		n290528	AK017791	94186	Strn3	Sense intronic		n294384	AK013781	20979	Syt1	Sense intronic		n283907	AK037734	16573	Kif5b	Sense intronic		n288017	AK149230	268566	Gphn	Sense intronic		n271381	AK052026	12361	Cask	Sense intronic		n277758	AK045387	11856	Arhgap6	Sense intronic		n271785	AK084110	268566	Gphn	Sense intronic		n271747	AK084148
n269385	AK047171	13176	Dcc	Sense intronic		n268167	AK053609	94186	Strn3	Sense intronic		n274050	AK048885	20979	Syt1	Sense intronic		n280693	AK080271	16573	Kif5b	Sense intronic		n270391	AK052624	100972	Rab28	Sense intronic		n284879	AK036325	27204	Syn3	Sense intronic		n281750	AK040244	21814	Tgfbr3	Sense intronic		n288017	AK149230	268566	Gphn	Sense intronic		n272667	AK083553
n276502	AK048847	13176	Dcc	Sense intronic		n268698	AK087105	94186	Strn3	Sense intronic		n275820	AK047769	20979	Syt1	Sense intronic		n267192	AK088924	16565	Kif21b	Sense intronic		n281555	AK040465	260315	Nav3	Sense intronic		n276041	AK047590	27204	Syn3	Sense intronic		n276958	AK080880	94190	Ophn1	Sense intronic		n283861	AK037790	108655	Foxp1	Sense intronic		n277481	AK045757
n274087	AK143136	13176	Dcc	Sense intronic		n267306	AK088445	94186	Strn3	Sense intronic		n269099	AK086631	20979	Syt1	Sense intronic		n276958	AK080880	94190	Ophn1	Sense intronic		n269853	AK164806	260315	Nav3	Sense intronic		n287445	AK033344	19330	Rab18	Sense intronic		n271576	AK142061	108100	Baiap2	Sense intronic		n285719	AK035284	108655	Foxp1	Sense intronic		n267900	AK054049
n268172	AK043048	13176	Dcc	Sense intronic		n270685	AK085054	94186	Strn3	Sense intronic		n275874	AK021090	20979	Syt1	Sense intronic		n414363	NR_027886	18970	Polb	Sense intronic		n265257	AK157585	24018	Rngtt	Sense intronic		n289643	AK134478	13209	Ddx6	Sense intronic		n271747	AK084148	16337	Insr	Sense intronic		n289719	AK020086	108655	Foxp1	Sense intronic		n274708	AK048633
n279572	AK081852	13176	Dcc	Sense intronic		n280334	AK042046	94186	Strn3	Sense intronic		n290934	AK019917	20979	Syt1	Sense intronic		n275624	AK081395	29819	Stau2	Sense intronic		n263545	AK170916	20817	Srpk2	Sense intronic		n269039	AK053082	27404	Abca8b	Sense intronic		n290312	AK017990	18099	Nlk	Sense intronic		n284184	AK037473	108655	Foxp1	Sense intronic		n293900	AK019501
n274812	AK051680	13176	Dcc	Sense intronic		n276738	AK046900	56508	Rapgef4	Sense intronic		n280352	AK042027	18749	Prkacb	Sense intronic		n264279	AK145799	29819	Stau2	Sense intronic		n271381	AK052026	12361	Cask	Sense intronic		n281588	AK040439	50790	Acsl4	Sense intronic		n283359	AK138120	18099	Nlk	Sense intronic		n286822	AK079039	108655	Foxp1	Sense intronic		n290312	AK017990
n271982	AK047911	13176	Dcc	Sense intronic		n288963	AK135084	56508	Rapgef4	Sense intronic		n268403	AK143069	208727	Hdac4	Sense intronic		n286603	AK034080	81004	Tbl1xr1	Sense intronic		n284879	AK036325	27204	Syn3	Sense intronic		n297109	AK131633	68142	Ino80	Sense intronic		n289891	AK031461	18099	Nlk	Sense intronic		n283624	AK038073	108655	Foxp1	Sense intronic		n283359	AK138120
n275518	AK051906	13176	Dcc	Sense intronic		n289282	AK032089	56508	Rapgef4	Sense intronic		n278705	AK044159	56216	Stx1b	Sense intronic		n280187	AK042258	81004	Tbl1xr1	Sense intronic		n276041	AK047590	27204	Syn3	Sense intronic		n268958	AK142926	110842	Etfa	Sense intronic		n281756	AK040238	16826	Ldb2	Sense intronic		n280488	AK041807	320472	Ppm1e	Sense intronic		n289891	AK031461
n271578	AK051124	13176	Dcc	Sense intronic		n283879	AK037764	11789	Apc	Sense intronic		n277024	AK046480	12671	Chrm3	Sense intronic		n267244	AK088695	81004	Tbl1xr1	Sense intronic		n279282	AK139266	19762	Rit2	Sense intronic		n283907	AK037734	16573	Kif5b	Sense intronic		n273318	AK141556	16826	Ldb2	Sense intronic		n277319	AK140188	320472	Ppm1e	Sense intronic		n283650	AK038046
n272434	AK148802	13176	Dcc	Sense intronic		n277024	AK046480	12671	Chrm3	Sense intronic		n272369	AK083797	19268	Ptprf	Sense intronic		n272270	AK083864	77113	Klhl2	Sense intronic		n287445	AK033344	19330	Rab18	Sense intronic		n280693	AK080271	16573	Kif5b	Sense intronic		n278910	AK043829	16826	Ldb2	Sense intronic		n275479	AK047959	320472	Ppm1e	Sense intronic		n284062	AK137859
n288216	AK043078	13176	Dcc	Sense intronic		n284162	AK037498	20336	Exoc4	Sense intronic		n289930	AK031408	54525	Syt7	Sense intronic		n282175	AK138695	22427	Wrn	Sense intronic		n286496	AK034264	67295	Rab3c	Sense intronic		n290424	AK030821	18755	Prkch	Sense intronic		n269160	AK142883	16826	Ldb2	Sense intronic		n267068	AK143620	320472	Ppm1e	Sense intronic		n282406	AK039593
n279544	AK042794	13176	Dcc	Sense intronic		n282183	AK138689	20336	Exoc4	Sense intronic		n272625	AK083588	55983	Pdzrn3	Sense intronic		n274480	AK082208	225523	Cep120	Sense intronic		n289643	AK134478	13209	Ddx6	Sense intronic		n284465	AK037078	27369	Dguok	Sense intronic		n271125	AK142209	101476	Plekha1	Sense intronic		n289792	AK134395	20392	Sgce	Sense intronic		n278885	AK043866
n279768	AK048252	13176	Dcc	Sense intronic		n285829	AK035139	26556	Homer1	Sense intronic		n272136	AK083892	55983	Pdzrn3	Sense intronic		n283879	AK037764	11789	Apc	Sense intronic		n269039	AK053082	27404	Abca8b	Sense intronic		n267192	AK088924	16565	Kif21b	Sense intronic		n266832	AK089241	13196	Asap1	Sense intronic		n263545	AK170916	20817	Srpk2	Sense intronic		n284996	AK036150
n275251	AK090180	13176	Dcc	Sense intronic		n276298	AK047428	26556	Homer1	Sense intronic		n288176	AK148875	20965	Syn2	Sense intronic		n268776	AK087010	18130	Ints6	Sense intronic		n281588	AK040439	50790	Acsl4	Sense intronic		n268001	AK053887	69976	Galk2	Sense intronic		n285997	AK034965	13196	Asap1	Sense intronic		n265039	AK147755	74176	Tgm5	Sense intronic		n283918	AK037722
n264788	AK139171	13176	Dcc	Sense intronic		n270879	AK084792	13841	Epha7	Sense intronic		n288171	AK148895	20965	Syn2	Sense intronic		n280065	AK042440	269713	Clip1	Sense intronic		n271807	AK141996	234889	Gucy1a2	Sense intronic		n272169	AK141877	69976	Galk2	Sense intronic		n287178	AK018589	13196	Asap1	Sense intronic		n273637	AK141372	208982	Hmgcll1	Sense intronic		n285133	AK035933
n279500	AK080880	94190	Ophn1	Sense intronic		n295627	AK009054	13841	Epha7	Sense intronic		n289282	AK032089	56508	Rapgef4	Sense intronic		n272125	AK051489	218035	Vps41	Sense intronic		n278304	AK139516	234889	Gucy1a2	Sense intronic		n276118	AK081102	26405	Map3k2	Sense intronic		n272534	AK141775	13196	Asap1	Sense intronic		n284559	AK036925	99712	Cept1	Sense intronic		n270879	AK084792
n276958	AK037764	11789	Apc	Sense intronic		n277061	AK080852	243725	Ppp1r9a	Sense intronic		n288963	AK135084	56508	Rapgef4	Sense intronic		n284296	AK037343	235072	2015-09-07	Sense intronic		n297109	AK131633	68142	Ino80	Sense intronic		n288465	AK135439	227674	Ddx31	Sense intronic		n277981	AK045058	71943	Tom1l1	Sense intronic		n275678	AK081338	99712	Cept1	Sense intronic		n295627	AK009054
n283879	AK084792	13841	Epha7	Sense intronic		n274379	AK082316	243725	Ppp1r9a	Sense intronic		n276738	AK046900	56508	Rapgef4	Sense intronic		n284798	AK036484	67166	Arl8b	Sense intronic		n268958	AK142926	110842	Etfa	Sense intronic		n273126	AK050249	328099	Gm5081	Sense intronic		n276141	AK081094	330319	Wipf3	Sense intronic		n267582	AK054385	60595	Actn4	Sense intronic		n281784	AK079827
n265562	AK009054	13841	Epha7	Sense intronic		n288748	AK032744	243725	Ppp1r9a	Sense intronic		n276298	AK047428	26556	Homer1	Sense intronic		n287268	AK078857	16564	Kif21a	Sense intronic		n283907	AK037734	16573	Kif5b	Sense intronic		n272765	AK050867	100715	Papd4	Sense intronic		n274005	AK082680	67087	Ctnnbip1	Sense intronic		n271674	AK084209	243931	Tshz3	Sense intronic		n270781	AK084915
n270879	AK044847	19272	Ptprk	Sense intronic		n270075	AK085658	94185	Tnfrsf21	Sense intronic		n285829	AK035139	26556	Homer1	Sense intronic		n272105	AK083896	16564	Kif21a	Sense intronic		n280693	AK080271	16573	Kif5b	Sense intronic		n271880	AK051768	100715	Papd4	Sense intronic		n290635	AK077484	208869	Dock3	Sense intronic		n268233	AK143113	208898	Unc13c	Sense intronic		n293691	AK028947
n295627	AK035017	19272	Ptprk	Sense intronic		n276777	AK046851	108071	Grm5	Sense intronic		n281489	AK040542	108069	Grm3	Sense intronic		n277378	AK045906	545389	Cep170	Sense intronic		n290424	AK030821	18755	Prkch	Sense intronic		n284407	AK037187	333789	N4bp2	Sense intronic		n269874	AK085837	50873	Park2	Sense intronic		n274272	AK082449	208898	Unc13c	Sense intronic		n287173	AK136501
n278092	AK044338	19272	Ptprk	Sense intronic		n276569	AK140525	108071	Grm5	Sense intronic		n286618	AK034051	108069	Grm3	Sense intronic		n281419	AK040623	217692	Sipa1l1	Sense intronic		n287168	AK018603	101592	Eftud1	Sense intronic		n277411	AK045857	333789	N4bp2	Sense intronic		n269597	AK086126	50873	Park2	Sense intronic		n284317	AK037319	101513	2700078K21Rik	Sense intronic		n264264	AK159934
n285950	AK040623	217692	Sipa1l1	Sense intronic		n286728	AK033883	108071	Grm5	Sense intronic		n279672	AK139122	235106	Ntm	Sense intronic		n288349	AK078609	217692	Sipa1l1	Sense intronic		n284465	AK037078	27369	Dguok	Sense intronic		n271411	AK052009	20480	Clpb	Sense intronic		n284487	AK037047	50873	Park2	Sense intronic		n276280	AK047444	21769	Zfand3	Sense intronic		n280131	AK042338
n278598	AK078609	217692	Sipa1l1	Sense intronic		n275439	AK048001	108071	Grm5	Sense intronic		n282804	AK138407	235106	Ntm	Sense intronic		n283656	AK138022	217692	Sipa1l1	Sense intronic		n267192	AK088924	16565	Kif21b	Sense intronic		n271747	AK084148	16337	Insr	Sense intronic		n282377	AK039619	170771	Khdrbs2	Sense intronic		n274971	AK081691	21769	Zfand3	Sense intronic		n279663	AK042921
n281419	AK138022	217692	Sipa1l1	Sense intronic		n271381	AK052026	12361	Cask	Sense intronic		n279979	AK042541	235106	Ntm	Sense intronic		n270742	AK084970	381110	Fam82a1	Sense intronic		n268001	AK053887	69976	Galk2	Sense intronic		n272667	AK083553	12168	Bmpr2	Sense intronic		n272054	AK141902	170771	Khdrbs2	Sense intronic		n284468	AK037071	21769	Zfand3	Sense intronic		n275548	AK081474
n288349	AK085837	50873	Park2	Sense intronic		n275058	AK048436	58869	Pex5l	Sense intronic		n276283	AK047442	235106	Ntm	Sense intronic		n269874	AK085837	50873	Park2	Sense intronic		n272169	AK141877	69976	Galk2	Sense intronic		n277481	AK045757	19108	Prkx	Sense intronic		n273296	AK083228	170771	Khdrbs2	Sense intronic		n271459	AK084357	21769	Zfand3	Sense intronic		n266092	AK156286
n283656	AK086126	50873	Park2	Sense intronic		n282566	AK039415	58869	Pex5l	Sense intronic		n276179	AK081070	235106	Ntm	Sense intronic		n269597	AK086126	50873	Park2	Sense intronic		n276118	AK081102	26405	Map3k2	Sense intronic		n274144	AK048792	27225	Ddx24	Sense intronic		n271242	AK052137	170771	Khdrbs2	Sense intronic		n290223	AK134197	13859	Eps15l1	Sense intronic		n267806	AK054184
n269874	AK037047	50873	Park2	Sense intronic		n289186	AK134894	58869	Pex5l	Sense intronic		n263602	AK038600	235106	Ntm	Sense intronic		n284487	AK037047	50873	Park2	Sense intronic		n288465	AK135439	227674	Ddx31	Sense intronic		n282175	AK138695	22427	Wrn	Sense intronic		n277178	AK046227	170771	Khdrbs2	Sense intronic		n265719	AK156801	56075	Pdss1	Sense intronic		n272111	AK051504
n269597	AK138041	22627	Ywhae	Sense intronic		n278408	AK044676	320840	Negr1	Sense intronic		n284874	AK036337	235106	Ntm	Sense intronic		n283619	AK138041	22627	Ywhae	Sense intronic		n273126	AK050249	328099	Gm5081	Sense intronic		n267900	AK054049	227541	Camk1d	Sense intronic		n271891	AK141952	319478	Cxxc4	Sense intronic		n286933	AK078992	23806	Arih1	Sense intronic		n294213	AK132104
n284487	AK080852	243725	Ppp1r9a	Sense intronic		n271644	AK084234	320840	Negr1	Sense intronic		n288835	AK032679	235106	Ntm	Sense intronic		n269482	AK086239	11426	Macf1	Sense intronic		n272765	AK050867	100715	Papd4	Sense intronic		n274708	AK048633	227541	Camk1d	Sense intronic		n280520	AK041756	12048	Bcl2l1	Sense intronic		n280208	AK042230	23806	Arih1	Sense intronic		n288973	AK135081
n283619	AK032744	243725	Ppp1r9a	Sense intronic		n263894	AK159030	320840	Negr1	Sense intronic		n266243	AK089669	235106	Ntm	Sense intronic		n270479	AK085229	11426	Macf1	Sense intronic		n271880	AK051768	100715	Papd4	Sense intronic		n293900	AK019501	20623	Snrk	Sense intronic		n293585	AK029192	12048	Bcl2l1	Sense intronic		n272800	AK083466	23806	Arih1	Sense intronic		n287227	AK033523
n277061	AK082316	243725	Ppp1r9a	Sense intronic		n284889	AK137426	320840	Negr1	Sense intronic		n276194	AK047493	235106	Ntm	Sense intronic		n278101	AK044832	76707	Clasp1	Sense intronic		n284407	AK037187	333789	N4bp2	Sense intronic		n283395	AK138107	21974	Top2b	Sense intronic		n286728	AK033883	108071	Grm5	Sense intronic		n265167	AK157893	23806	Arih1	Sense intronic		n281466	AK138893
n288748	AK033883	108071	Grm5	Sense intronic		n297277	AK027981	320840	Negr1	Sense intronic		n265562	AK157074	13841	Epha7	LincRNA		n277061	AK080852	243725	Ppp1r9a	Sense intronic		n277411	AK045857	333789	N4bp2	Sense intronic		n284235	AK037410	21974	Top2b	Sense intronic		n276777	AK046851	108071	Grm5	Sense intronic		n272788	AK050838	23806	Arih1	Sense intronic		n284579	AK137671
n274379	AK046851	108071	Grm5	Sense intronic		n285221	AK035799	320840	Negr1	Sense intronic		n266119	AK156245	12671	Chrm3	LincRNA		n288748	AK032744	243725	Ppp1r9a	Sense intronic		n271411	AK052009	20480	Clpb	Sense intronic		n290312	AK017990	18099	Nlk	Sense intronic		n276569	AK140525	108071	Grm5	Sense intronic		n422527	NULL	23806	Arih1	Sense intronic		n270140	AK085593
n286728	AK140525	108071	Grm5	Sense intronic		n275760	AK081281	320840	Negr1	Sense intronic		n263896	AK159019	74117	Actr3	LincRNA		n274379	AK082316	243725	Ppp1r9a	Sense intronic		n271747	AK084148	16337	Insr	Sense intronic		n283359	AK138120	18099	Nlk	Sense intronic		n275439	AK048001	108071	Grm5	Sense intronic		n275160	AK048335	407823	Baz2b	Sense intronic		n290089	AK031155
n276777	AK048001	108071	Grm5	Sense intronic		n282876	AK138375	320840	Negr1	Sense intronic								n286728	AK033883	108071	Grm5	Sense intronic		n272667	AK083553	12168	Bmpr2	Sense intronic		n289891	AK031461	18099	Nlk	Sense intronic		n283646	AK038049	19876	Robo1	Sense intronic		n293968	AK132411	407823	Baz2b	Sense intronic		n275604	AK140775
n276569	AK157462	170571	Cntnap4	Sense intronic		n275161	AK140858	320840	Negr1	Sense intronic								n276777	AK046851	108071	Grm5	Sense intronic		n277481	AK045757	19108	Prkx	Sense intronic		n283650	AK038046	12326	Camk4	Sense intronic		n272090	AK141890	19876	Robo1	Sense intronic		n277133	AK046306	209387	Trim79	Sense intronic		n272529	AK083670
n275439	AK172454	53872	Caprin1	Sense intronic		n278742	AK044101	227801	Dennd1a	Sense intronic								n276569	AK140525	108071	Grm5	Sense intronic		n274144	AK048792	27225	Ddx24	Sense intronic		n284062	AK137859	12326	Camk4	Sense intronic		n277958	AK045114	19876	Robo1	Sense intronic		n271807	AK141996	234889	Gucy1a2	Sense intronic		n271200	AK084472
n265333	AK081216	77531	Anks1b	Sense intronic		n287463	AK033323	227801	Dennd1a	Sense intronic								n275439	AK048001	108071	Grm5	Sense intronic		n282175	AK138695	22427	Wrn	Sense intronic		n282406	AK039593	12326	Camk4	Sense intronic		n283037	AK038787	19876	Robo1	Sense intronic		n278304	AK139516	234889	Gucy1a2	Sense intronic		n267598	AK087786
n265459	AK043405	77531	Anks1b	Sense intronic		n271744	AK084153	227801	Dennd1a	Sense intronic								n272758	AK050874	236266	Alms1	Sense intronic		n267900	AK054049	227541	Camk1d	Sense intronic		n278885	AK043866	12326	Camk4	Sense intronic		n271415	AK084380	19876	Robo1	Sense intronic		n290015	AK134296	242083	Ppm1l	Sense intronic		n278028	AK044966
n275949	AK082355	77531	Anks1b	Sense intronic		n293837	AK132451	227801	Dennd1a	Sense intronic								n276269	AK140639	236266	Alms1	Sense intronic		n274708	AK048633	227541	Camk1d	Sense intronic		n284996	AK036150	12326	Camk4	Sense intronic		n273509	AK141478	19876	Robo1	Sense intronic		n269026	AK053086	242083	Ppm1l	Sense intronic		n279748	AK042812
n279225	AK138336	77531	Anks1b	Sense intronic		n270385	AK052627	227801	Dennd1a	Sense intronic								n278987	AK043740	246317	Neto1	Sense intronic		n293900	AK019501	20623	Snrk	Sense intronic		n283918	AK037722	12326	Camk4	Sense intronic		n272697	AK083523	19876	Robo1	Sense intronic		n282350	AK039653	242083	Ppm1l	Sense intronic		n288112	AK149006
n274354	AK082405	77531	Anks1b	Sense intronic		n277962	AK045107	227801	Dennd1a	Sense intronic								n275015	AK048469	78177	Ninl	Sense intronic		n283395	AK138107	21974	Top2b	Sense intronic		n285133	AK035933	12326	Camk4	Sense intronic		n272836	AK050775	78514	Arhgap10	Sense intronic		n290424	AK030821	18755	Prkch	Sense intronic		n269949	AK052849
n282968	AK013549	77531	Anks1b	Sense intronic		n275491	AK047943	227801	Dennd1a	Sense intronic								n197704	NULL	67534	Ttll4	Sense intronic		n284235	AK037410	21974	Top2b	Sense intronic		n270879	AK084792	13841	Epha7	Sense intronic		n278843	AK043926	78514	Arhgap10	Sense intronic		n279316	AK043306	140546	Eri3	Sense intronic		n288485	AK135401
n274316	AK141577	77531	Anks1b	Sense intronic		n278598	AK044338	19272	Ptprk	Sense intronic								n281415	AK040628	59069	Tpm3	Sense intronic		n271873	AK084017	20394	Scg5	Sense intronic		n295627	AK009054	13841	Epha7	Sense intronic		n287450	AK033340	78514	Arhgap10	Sense intronic		n276118	AK081102	26405	Map3k2	Sense intronic		n285000	AK036143
n294543	AK034986	77531	Anks1b	Sense intronic		n278092	AK044847	19272	Ptprk	Sense intronic								n275949	AK081216	77531	Anks1b	Sense intronic		n290312	AK017990	18099	Nlk	Sense intronic		n281784	AK079827	70661	Sik3	Sense intronic		n267726	AK087671	78514	Arhgap10	Sense intronic		n288465	AK135439	227674	Ddx31	Sense intronic		n272287	AK051252
n273275	AK047539	16508	Kcnd2	Sense intronic		n285950	AK035017	19272	Ptprk	Sense intronic								n279225	AK043405	77531	Anks1b	Sense intronic		n283359	AK138120	18099	Nlk	Sense intronic		n270781	AK084915	70661	Sik3	Sense intronic		n278007	AK157756	78514	Arhgap10	Sense intronic		n276235	AK140657	22222	Ubr1	Sense intronic		n276608	AK047061
n285976	AK140700	16508	Kcnd2	Sense intronic		n274347	AK082366	20617	Snca	Sense intronic								n274354	AK082355	77531	Anks1b	Sense intronic		n289891	AK031461	18099	Nlk	Sense intronic		n293691	AK028947	70661	Sik3	Sense intronic		n284595	AK036855	71302	Arhgap26	Sense intronic		n289658	AK031758	26875	Pclo	Sense intronic		n273590	AK049625
n276133	AK140504	16508	Kcnd2	Sense intronic		n277778	AK140040	20617	Snca	Sense intronic								n282968	AK138336	77531	Anks1b	Sense intronic		n283650	AK038046	12326	Camk4	Sense intronic		n287173	AK136501	70661	Sik3	Sense intronic		n288756	AK032738	99633	Lphn2	Sense intronic		n286627	AK034035	26875	Pclo	Sense intronic		n280352	AK042027
n276036	AK032319	16508	Kcnd2	Sense intronic		n274014	AK141169	67299	Dock7	Sense intronic								n274316	AK082405	77531	Anks1b	Sense intronic		n284062	AK137859	12326	Camk4	Sense intronic		n264264	AK159934	70661	Sik3	Sense intronic		n278812	AK043978	14799	Gria1	Sense intronic		n264694	AK090310	26875	Pclo	Sense intronic		n289750	AK077963
n276607	AK038833	16508	Kcnd2	Sense intronic		n276850	AK046744	238988	Erc2	Sense intronic								n294543	AK013549	77531	Anks1b	Sense intronic		n282406	AK039593	12326	Camk4	Sense intronic		n280131	AK042338	70762	Dclk2	Sense intronic		n283965	AK037688	54725	Cadm1	Sense intronic		n282272	AK138665	26875	Pclo	Sense intronic		n267710	AK087679
n289132	AK135459	16508	Kcnd2	Sense intronic		n263969	AK158788	238988	Erc2	Sense intronic								n273275	AK141577	77531	Anks1b	Sense intronic		n278885	AK043866	12326	Camk4	Sense intronic		n279663	AK042921	217837	Itpk1	Sense intronic		n273452	AK049733	54725	Cadm1	Sense intronic		n274415	AK082281	26875	Pclo	Sense intronic		n273532	AK082979
n283002	AK049962	16508	Kcnd2	Sense intronic		n287784	AK136070	238988	Erc2	Sense intronic								n285976	AK034986	77531	Anks1b	Sense intronic		n284996	AK036150	12326	Camk4	Sense intronic		n275548	AK081474	241656	Pak7	Sense intronic		n268344	AK053393	54725	Cadm1	Sense intronic		n278064	AK044893	26875	Pclo	Sense intronic		n289044	AK032433
n288458	AK032575	16508	Kcnd2	Sense intronic		n290893	AK030585	238988	Erc2	Sense intronic								n276133	AK047539	16508	Kcnd2	Sense intronic		n283918	AK037722	12326	Camk4	Sense intronic		n287268	AK078857	16564	Kif21a	Sense intronic		n265254	AK157591	54725	Cadm1	Sense intronic		n274742	AK140976	26875	Pclo	Sense intronic		n274423	AK082269
n273269	AK030605	16508	Kcnd2	Sense intronic		n278828	AK043950	238988	Erc2	Sense intronic								n276036	AK140700	16508	Kcnd2	Sense intronic		n285133	AK035933	12326	Camk4	Sense intronic		n272105	AK083896	16564	Kif21a	Sense intronic		n269892	AK085813	56726	Sh3bgrl	Sense intronic		n290938	AK133648	26875	Pclo	Sense intronic		n286366	AK034449
n288912	AK086084	16508	Kcnd2	Sense intronic		n265333	AK157462	170571	Cntnap4	Sense intronic								n276607	AK140504	16508	Kcnd2	Sense intronic		n274377	AK082320	270192	Rab6b	Sense intronic		n286475	AK136903	72039	Mccc1	Sense intronic		n278015	AK045001	19211	Pten	Sense intronic		n271025	AK142253	66052	Sdhc	Sense intronic		n290156	AK134238
n290872	AK048823	16508	Kcnd2	Sense intronic		n264788	AK090180	13176	Dcc	Sense intronic								n289132	AK032319	16508	Kcnd2	Sense intronic		n282996	AK038839	270192	Rab6b	Sense intronic		n272111	AK051504	13840	Epha6	Sense intronic		n282531	AK039456	12549	Arhgap31	Sense intronic		n272685	AK083531	328365	Zmiz1	Sense intronic		n271681	AK084204
n269640	AK018211	16508	Kcnd2	Sense intronic		n275297	AK048203	13176	Dcc	Sense intronic								n283002	AK038833	16508	Kcnd2	Sense intronic		n270879	AK084792	13841	Epha7	Sense intronic		n294213	AK132104	13840	Epha6	Sense intronic		n267825	AK087609	19248	Ptpn12	Sense intronic		n273126	AK050249	328099	Gm5081	Sense intronic		n277868	AK045293
n274113	AK018204	16508	Kcnd2	Sense intronic		n279500	AK139171	13176	Dcc	Sense intronic								n288458	AK135459	16508	Kcnd2	Sense intronic		n295627	AK009054	13841	Epha7	Sense intronic		n288973	AK135081	13840	Epha6	Sense intronic		n267514	AK143403	20239	Atxn2	Sense intronic		n271747	AK084148	16337	Insr	Sense intronic		n286088	AK034829
n289421	AK144305	16508	Kcnd2	Sense intronic		n290566	AK017704	13176	Dcc	Sense intronic								n273269	AK049962	16508	Kcnd2	Sense intronic		n285261	AK035751	75974	Dock11	Sense intronic		n280875	AK041183	110821	Pcca	Sense intronic		n278742	AK044101	227801	Dennd1a	Sense intronic		n289200	AK134884	12564	Cdh8	Sense intronic		n275789	AK081268
n289492	AK032888	16508	Kcnd2	Sense intronic		n279261	AK043362	13176	Dcc	Sense intronic								n288912	AK032575	16508	Kcnd2	Sense intronic		n265222	AK157636	18573	Pde1a	Sense intronic		n280381	AK041980	211347	Pank3	Sense intronic		n293837	AK132451	227801	Dennd1a	Sense intronic		n288186	AK148860	12564	Cdh8	Sense intronic		n273201	AK149437
n264784	AK082100	16508	Kcnd2	Sense intronic		n277137	AK046293	13176	Dcc	Sense intronic								n290872	AK030605	16508	Kcnd2	Sense intronic		n286384	AK136925	18573	Pde1a	Sense intronic		n287227	AK033523	320404	Itpkb	Sense intronic		n277962	AK045107	227801	Dennd1a	Sense intronic		n274496	AK082184	12564	Cdh8	Sense intronic		n269880	AK142704
n288618	AK043453	16508	Kcnd2	Sense intronic		n276502	AK047171	13176	Dcc	Sense intronic								n269640	AK086084	16508	Kcnd2	Sense intronic		n281784	AK079827	70661	Sik3	Sense intronic		n284579	AK137671	17169	Mark3	Sense intronic		n271744	AK084153	227801	Dennd1a	Sense intronic		n269417	AK086305	12564	Cdh8	Sense intronic		n274318	AK048756
n274579	AK035959	16508	Kcnd2	Sense intronic		n275032	AK048451	13176	Dcc	Sense intronic								n274113	AK048823	16508	Kcnd2	Sense intronic		n270781	AK084915	70661	Sik3	Sense intronic		n276511	AK047159	99470	Magi3	Sense intronic		n275491	AK047943	227801	Dennd1a	Sense intronic		n272667	AK083553	12168	Bmpr2	Sense intronic		n269070	AK086673
n279181	AK148938	16508	Kcnd2	Sense intronic		n271982	AK051680	13176	Dcc	Sense intronic								n289421	AK018211	16508	Kcnd2	Sense intronic		n293691	AK028947	70661	Sik3	Sense intronic		n277851	AK045322	99470	Magi3	Sense intronic		n287463	AK033323	227801	Dennd1a	Sense intronic		n272181	AK051388	80892	Zfhx4	Sense intronic		n279441	AK043189
n285118	AK034048	16508	Kcnd2	Sense intronic		n271440	AK051994	13176	Dcc	Sense intronic								n289492	AK018204	16508	Kcnd2	Sense intronic		n287173	AK136501	70661	Sik3	Sense intronic		n280320	AK042078	99470	Magi3	Sense intronic		n270385	AK052627	227801	Dennd1a	Sense intronic		n294209	AK014075	57438	2015-03-07	Sense intronic		n264678	AK144406
n288146	AK142123	16508	Kcnd2	Sense intronic		n288818	AK135160	13176	Dcc	Sense intronic								n264784	AK144305	16508	Kcnd2	Sense intronic		n264264	AK159934	70661	Sik3	Sense intronic		n269733	AK142739	99470	Magi3	Sense intronic		n271316	AK142121	65113	Ndfip1	Sense intronic		n414363	NR_027886	18970	Polb	Sense intronic		n275039	AK140892
n286619	AK038049	19876	Robo1	Sense intronic		n271578	AK051906	13176	Dcc	Sense intronic								n288618	AK032888	16508	Kcnd2	Sense intronic		n280131	AK042338	70762	Dclk2	Sense intronic		n270140	AK085593	213452	Dstyk	Sense intronic		n282111	AK039876	140580	Elmo1	Sense intronic		n282175	AK138695	22427	Wrn	Sense intronic		n276332	AK047389
n271301	AK141890	19876	Robo1	Sense intronic		n272434	AK051124	13176	Dcc	Sense intronic								n274579	AK082100	16508	Kcnd2	Sense intronic		n284296	AK037343	235072	2015-09-07	Sense intronic		n290089	AK031155	15258	Hipk2	Sense intronic		n287512	AK033260	140580	Elmo1	Sense intronic		n283279	AK038474	78933	Agbl4	Sense intronic		n270233	AK085475
n282607	AK045114	19876	Robo1	Sense intronic		n274087	AK048847	13176	Dcc	Sense intronic								n279181	AK043453	16508	Kcnd2	Sense intronic		n279663	AK042921	217837	Itpk1	Sense intronic		n275604	AK140775	15258	Hipk2	Sense intronic		n283957	AK137910	140580	Elmo1	Sense intronic		n293900	AK019501	20623	Snrk	Sense intronic		n277399	AK045872
n283646	AK038787	19876	Robo1	Sense intronic		n275251	AK048252	13176	Dcc	Sense intronic								n285118	AK035959	16508	Kcnd2	Sense intronic		n284798	AK036484	67166	Arl8b	Sense intronic		n197704	NULL	67534	Ttll4	Sense intronic		n279981	AK042537	140580	Elmo1	Sense intronic		n287622	AK033103	381305	Rc3h1	Sense intronic		n269181	AK086552
n274767	AK084380	19876	Robo1	Sense intronic		n269385	AK086333	13176	Dcc	Sense intronic								n288146	AK148938	16508	Kcnd2	Sense intronic		n275548	AK081474	241656	Pak7	Sense intronic		n272529	AK083670	109333	Pkn2	Sense intronic		n270008	AK085732	140580	Elmo1	Sense intronic		n276123	AK047549	23792	Adam23	Sense intronic		n270942	AK052349
n294149	AK141478	19876	Robo1	Sense intronic		n288216	AK148802	13176	Dcc	Sense intronic								n286619	AK034048	16508	Kcnd2	Sense intronic		n287268	AK078857	16564	Kif21a	Sense intronic		n284769	AK137533	110948	Hlcs	Sense intronic		n280961	AK080204	233489	Picalm	Sense intronic		n290312	AK017990	18099	Nlk	Sense intronic		n273473	AK049699
n272090	AK083523	19876	Robo1	Sense intronic		n279572	AK043048	13176	Dcc	Sense intronic								n271301	AK142123	16508	Kcnd2	Sense intronic		n272105	AK083896	16564	Kif21a	Sense intronic		n271200	AK084472	244895	C230081A13Rik	Sense intronic		n270408	AK142513	233489	Picalm	Sense intronic		n283359	AK138120	18099	Nlk	Sense intronic		n272643	AK050967
n277958	AK043978	14799	Gria1	Sense intronic		n271865	AK141972	13176	Dcc	Sense intronic								n278028	AK044966	23797	Akt3	Sense intronic		n267546	AK054427	19328	Rab12	Sense intronic		n267598	AK087786	244895	C230081A13Rik	Sense intronic		n281638	AK040393	233489	Picalm	Sense intronic		n289891	AK031461	18099	Nlk	Sense intronic		n279359	AK043269
n277412	AK172671	14805	Grik1	Sense intronic		n279544	AK043078	13176	Dcc	Sense intronic								n279748	AK042812	23797	Akt3	Sense intronic		n286475	AK136903	72039	Mccc1	Sense intronic		n278028	AK044966	23797	Akt3	Sense intronic		n277522	AK045690	170826	Ppargc1b	Sense intronic		n284281	AK037359	80985	Trim44	Sense intronic		n268191	AK021381
n283037	AK081470	14805	Grik1	Sense intronic		n279768	AK042794	13176	Dcc	Sense intronic								n288112	AK149006	23797	Akt3	Sense intronic		n272111	AK051504	13840	Epha6	Sense intronic		n279748	AK042812	23797	Akt3	Sense intronic		n275195	AK081590	70497	Arhgap17	Sense intronic		n282007	AK138746	80985	Trim44	Sense intronic		n285517	AK035456
n271415	AK141853	14805	Grik1	Sense intronic		n274812	AK081852	13176	Dcc	Sense intronic								n269088	AK086649	16563	Kif2a	Sense intronic		n294213	AK132104	13840	Epha6	Sense intronic		n288112	AK149006	23797	Akt3	Sense intronic		n265800	AK156679	50791	Magi2	Sense intronic		n280065	AK042440	269713	Clip1	Sense intronic		n269605	AK142770
n286784	AK032526	14805	Grik1	Sense intronic		n268172	AK143136	13176	Dcc	Sense intronic								n269255	AK086465	16563	Kif2a	Sense intronic		n288973	AK135081	13840	Epha6	Sense intronic		n268175	AK053599	66799	Ube2w	Sense intronic		n272148	AK051452	50791	Magi2	Sense intronic		n272125	AK051489	218035	Vps41	Sense intronic		n274064	AK141159
n278995	AK049077	14805	Grik1	Sense intronic		n274340	AK082373	13176	Dcc	Sense intronic								n283527	AK038170	76499	Clasp2	Sense intronic		n275538	AK047890	14682	Gnaq	Sense intronic		n269949	AK052849	27399	Ip6k1	Sense intronic		n273902	AK082722	50791	Magi2	Sense intronic		n265222	AK157636	18573	Pde1a	Sense intronic		n269682	AK052940
n275768	AK037688	54725	Cadm1	Sense intronic		n275518	AK047911	13176	Dcc	Sense intronic								n277557	AK045647	76499	Clasp2	Sense intronic		n271973	AK051690	14682	Gnaq	Sense intronic		n287398	AK018395	94213	Ddx50	Sense intronic		n263890	AK159037	50791	Magi2	Sense intronic		n286384	AK136925	18573	Pde1a	Sense intronic		n280171	AK042278
n273509	AK049733	54725	Cadm1	Sense intronic		n267694	AK143329	210044	Adcy2	Sense intronic								n286790	AK136759	224938	Pja2	Sense intronic		n273971	AK048969	14682	Gnaq	Sense intronic		n269088	AK086649	16563	Kif2a	Sense intronic		n284956	AK036212	50791	Magi2	Sense intronic		n281784	AK079827	70661	Sik3	Sense intronic		n281577	AK079874
n272697	AK053393	54725	Cadm1	Sense intronic		n282736	AK039190	210044	Adcy2	Sense intronic								n270116	AK085615	224938	Pja2	Sense intronic		n286320	AK034520	14682	Gnaq	Sense intronic		n269255	AK086465	16563	Kif2a	Sense intronic		n266421	AK155915	50791	Magi2	Sense intronic		n270781	AK084915	70661	Sik3	Sense intronic		n289986	AK134309
n268148	AK157591	54725	Cadm1	Sense intronic		n268768	AK087026	210044	Adcy2	Sense intronic								n282558	AK039426	13518	Dst	Sense intronic		n290635	AK077484	208869	Dock3	Sense intronic		n288485	AK135401	110709	Braf	Sense intronic		n277269	AK046098	50791	Magi2	Sense intronic		n293691	AK028947	70661	Sik3	Sense intronic		n264493	AK144949
n274446	AK137990	18195	Nsf	Sense intronic		n270796	AK084900	19047	Ppp1cc	Sense intronic								n276186	AK047505	13518	Dst	Sense intronic		n280875	AK041183	110821	Pcca	Sense intronic		n285000	AK036143	110709	Braf	Sense intronic		n278478	AK044572	50791	Magi2	Sense intronic		n287173	AK136501	70661	Sik3	Sense intronic		n276279	AK047443
n271243	AK140040	20617	Snca	Sense intronic		n286618	AK034051	108069	Grm3	Sense intronic								n273035	AK148472	13518	Dst	Sense intronic		n280381	AK041980	211347	Pank3	Sense intronic		n272287	AK051252	110709	Braf	Sense intronic		n288429	AK135512	50791	Magi2	Sense intronic		n264264	AK159934	70661	Sik3	Sense intronic		n280023	AK153796
n277190	AK082366	20617	Snca	Sense intronic		n281489	AK040542	108069	Grm3	Sense intronic								n276626	AK047039	16570	Kif3c	Sense intronic		n287227	AK033523	320404	Itpkb	Sense intronic		n276626	AK047039	16570	Kif3c	Sense intronic		n290864	AK030623	50791	Magi2	Sense intronic		n266832	AK089241	13196	Asap1	Sense intronic		n277640	AK140092
n271437	AK084900	19047	Ppp1cc	Sense intronic		n282989	AK038848	19276	Ptprn2	Sense intronic								n278812	AK043978	14799	Gria1	Sense intronic		n284579	AK137671	17169	Mark3	Sense intronic		n283780	AK137990	18195	Nsf	Sense intronic		n286870	AK033802	50791	Magi2	Sense intronic		n285997	AK034965	13196	Asap1	Sense intronic		n282915	AK138355
n277652	AK045001	19211	Pten	Sense intronic		n290686	AK017501	19276	Ptprn2	Sense intronic								n283780	AK137990	18195	Nsf	Sense intronic		n276511	AK047159	99470	Magi3	Sense intronic		n280005	AK042511	54130	Actr1a	Sense intronic		n270222	AK142557	50791	Magi2	Sense intronic		n287178	AK018589	13196	Asap1	Sense intronic		n283640	AK038055
n278812	AK090219	12287	Cacna1b	Sense intronic		n265459	AK172454	53872	Caprin1	Sense intronic								n276412	AK047290	77521	Mtus2	Sense intronic		n277851	AK045322	99470	Magi3	Sense intronic		n291011	AK133598	219189	1300010F03Rik	Sense intronic		n276128	AK047544	50791	Magi2	Sense intronic		n272534	AK141775	13196	Asap1	Sense intronic		n276006	AK047615
n265234	AK043468	17755	Mtap1b	Sense intronic		n283656	AK138022	217692	Sipa1l1	Sense intronic								n280005	AK042511	54130	Actr1a	Sense intronic		n280320	AK042078	99470	Magi3	Sense intronic		n273071	AK050421	219189	1300010F03Rik	Sense intronic		n277679	AK045490	50791	Magi2	Sense intronic		n281768	AK040225	17155	Man1a	Sense intronic		n271481	AK051970
n275550	AK045641	14812	Grin2b	Sense intronic		n288349	AK078609	217692	Sipa1l1	Sense intronic								n269340	AK053030	208076	Pknox2	Sense intronic		n269733	AK142739	99470	Magi3	Sense intronic		n269503	AK086212	71567	Mcm9	Sense intronic		n288878	AK078336	50791	Magi2	Sense intronic		n280968	AK080194	17155	Man1a	Sense intronic		n280691	AK041476
n272282	AK038757	70892	Ttll7	Sense intronic		n281419	AK040623	217692	Sipa1l1	Sense intronic								n276608	AK047061	20112	Rps6ka2	Sense intronic		n270140	AK085593	213452	Dstyk	Sense intronic		n280736	AK041420	66887	Lonp2	Sense intronic		n279528	AK043100	50791	Magi2	Sense intronic		n283776	AK037886	17155	Man1a	Sense intronic		n271690	AK084196
n288960	AK086300	13508	Dscam	Sense intronic		n288835	AK032679	235106	Ntm	Sense intronic								n277778	AK140040	20617	Snca	Sense intronic		n290089	AK031155	15258	Hipk2	Sense intronic		n273214	AK149417	66887	Lonp2	Sense intronic		n267554	AK143390	50791	Magi2	Sense intronic		n269348	AK142830	211961	Asxl3	Sense intronic		n290980	AK077322
n273897	AK044101	227801	Dennd1a	Sense intronic		n276283	AK047442	235106	Ntm	Sense intronic								n274347	AK082366	20617	Snca	Sense intronic		n275604	AK140775	15258	Hipk2	Sense intronic		n276608	AK047061	20112	Rps6ka2	Sense intronic		n286782	AK136776	50791	Magi2	Sense intronic		n269241	AK086485	211961	Asxl3	Sense intronic		n285779	AK137132
n283965	AK132451	227801	Dennd1a	Sense intronic		n279672	AK139122	235106	Ntm	Sense intronic								n285345	AK137263	20843	Stag2	Sense intronic		n280594	AK041644	19345	Rab5c	Sense intronic		n273590	AK049625	18004	Nek1	Sense intronic		n288285	AK148671	50791	Magi2	Sense intronic		n274710	AK081974	67763	Prpsap1	Sense intronic		n273315	AK083194
n273452	AK045107	227801	Dennd1a	Sense intronic		n284874	AK036337	235106	Ntm	Sense intronic								n283797	AK037862	20843	Stag2	Sense intronic		n197704	NULL	67534	Ttll4	Sense intronic		n281050	AK080108	102436	Lars2	Sense intronic		n280227	AK042199	22589	Atrx	Sense intronic		n270478	AK142478	68729	Trim37	Sense intronic		n270398	AK085290
n268344	AK084153	227801	Dennd1a	Sense intronic		n266243	AK089669	235106	Ntm	Sense intronic								n269064	AK086680	242274	Lrrc7	Sense intronic		n272529	AK083670	109333	Pkn2	Sense intronic		n270248	AK085453	11980	Atp8a1	Sense intronic		n284755	AK137544	22589	Atrx	Sense intronic		n279663	AK042921	217837	Itpk1	Sense intronic		n288749	AK032741
n265254	AK047943	227801	Dennd1a	Sense intronic		n276179	AK081070	235106	Ntm	Sense intronic								n274201	AK082545	242274	Lrrc7	Sense intronic		n284769	AK137533	110948	Hlcs	Sense intronic		n283687	AK038003	11980	Atp8a1	Sense intronic		n274334	AK082384	238871	Pde4d	Sense intronic		n268912	AK086864	16601	Klf9	Sense intronic		n285806	AK035178
n283780	AK033323	227801	Dennd1a	Sense intronic		n263602	AK038600	235106	Ntm	Sense intronic								n276238	AK081034	242274	Lrrc7	Sense intronic		n271200	AK084472	244895	C230081A13Rik	Sense intronic		n276142	AK047532	11980	Atp8a1	Sense intronic		n267038	AK143709	238871	Pde4d	Sense intronic		n274508	AK082174	70315	Hdac8	Sense intronic		n274304	AK082418
n277778	AK052627	227801	Dennd1a	Sense intronic		n282804	AK138407	235106	Ntm	Sense intronic								n274224	AK082511	242274	Lrrc7	Sense intronic		n267598	AK087786	244895	C230081A13Rik	Sense intronic		n267258	AK088641	27416	Abcc5	Sense intronic		n267107	AK143456	238871	Pde4d	Sense intronic		n293712	AK076368	70315	Hdac8	Sense intronic		n271230	AK142144
n274347	AK141169	67299	Dock7	Sense intronic		n276194	AK047493	235106	Ntm	Sense intronic								n287007	AK136621	18536	Pcm1	Sense intronic		n278028	AK044966	23797	Akt3	Sense intronic		n272133	AK051479	27416	Abcc5	Sense intronic		n285335	AK079287	238871	Pde4d	Sense intronic		n272163	AK051420	70315	Hdac8	Sense intronic		n269860	AK085851
n270796	AK017501	19276	Ptprn2	Sense intronic		n279979	AK042541	235106	Ntm	Sense intronic								n268209	AK143122	18536	Pcm1	Sense intronic		n279748	AK042812	23797	Akt3	Sense intronic		n264764	AK090219	12287	Cacna1b	Sense intronic		n272817	AK141679	238871	Pde4d	Sense intronic		n281792	AK040204	70315	Hdac8	Sense intronic		n269063	AK086682
n278015	AK038848	19276	Ptprn2	Sense intronic		n278015	AK045001	19211	Pten	Sense intronic								n280414	AK080304	18536	Pcm1	Sense intronic		n288112	AK149006	23797	Akt3	Sense intronic		n280352	AK042027	18749	Prkacb	Sense intronic		n274037	AK082661	238871	Pde4d	Sense intronic		n269131	AK053067	70315	Hdac8	Sense intronic		n273414	AK049818
n283577	AK138292	331461	Il1rapl1	Sense intronic		n284813	AK036460	268980	Strn	Sense intronic								n272202	AK051364	18536	Pcm1	Sense intronic		n268175	AK053599	66799	Ube2w	Sense intronic		n282326	AK079630	66713	Actr2	Sense intronic		n285244	AK079307	238871	Pde4d	Sense intronic		n268955	AK086814	70315	Hdac8	Sense intronic		n281535	AK040485
n264764	AK047111	331461	Il1rapl1	Sense intronic		n286410	AK034389	331461	Il1rapl1	Sense intronic								n273558	AK141445	18536	Pcm1	Sense intronic		n269949	AK052849	27399	Ip6k1	Sense intronic		n269390	AK086331	66713	Actr2	Sense intronic		n266940	AK144039	238871	Pde4d	Sense intronic		n283494	AK038205	70315	Hdac8	Sense intronic		n279432	AK139206
n270541	AK013482	331461	Il1rapl1	Sense intronic		n294587	AK013482	331461	Il1rapl1	Sense intronic								n293506	AK029332	72400	2610028A01Rik	Sense intronic		n287398	AK018395	94213	Ddx50	Sense intronic		n289750	AK077963	18720	Pip5k1b	Sense intronic		n271597	AK051893	238871	Pde4d	Sense intronic		n279646	AK042936	103537	Mbtd1	Sense intronic		n288261	AK148707
n279163	AK051194	331461	Il1rapl1	Sense intronic		n276713	AK046939	331461	Il1rapl1	Sense intronic								n282326	AK079630	66713	Actr2	Sense intronic		n269088	AK086649	16563	Kif2a	Sense intronic		n267710	AK087679	231580	Gak	Sense intronic		n291056	AK133561	238871	Pde4d	Sense intronic		n290444	AK161716	103537	Mbtd1	Sense intronic		n276552	AK047117
n273851	AK046902	331461	Il1rapl1	Sense intronic		n271501	AK051954	331461	Il1rapl1	Sense intronic								n269390	AK086331	66713	Actr2	Sense intronic		n269255	AK086465	16563	Kif2a	Sense intronic		n273532	AK082979	12167	Bmpr1b	Sense intronic		n276263	AK140642	211401	Mtss1	Sense intronic		n273738	AK049435	103537	Mbtd1	Sense intronic		n199789	NULL
n265903	AK034389	331461	Il1rapl1	Sense intronic		n283075	AK138292	331461	Il1rapl1	Sense intronic								n279163	AK043468	17755	Mtap1b	Sense intronic		n288485	AK135401	110709	Braf	Sense intronic		n289044	AK032433	18213	Ntrk3	Sense intronic		n270398	AK085290	18481	Pak3	Sense intronic		n278010	AK157755	103537	Mbtd1	Sense intronic		n274976	AK140912
n277564	AK039039	331461	Il1rapl1	Sense intronic		n282845	AK039039	331461	Il1rapl1	Sense intronic								n277564	AK045641	14812	Grin2b	Sense intronic		n285000	AK036143	110709	Braf	Sense intronic		n274423	AK082269	18213	Ntrk3	Sense intronic		n284162	AK037498	20336	Exoc4	Sense intronic		n284714	AK079412	103537	Mbtd1	Sense intronic		n288209	AK148813
n283061	AK140476	331461	Il1rapl1	Sense intronic		n276737	AK046902	331461	Il1rapl1	Sense intronic								n271508	AK051950	21372	Tbl1x	Sense intronic		n272287	AK051252	110709	Braf	Sense intronic		n275616	AK081401	244141	Nars2	Sense intronic		n282183	AK138689	20336	Exoc4	Sense intronic		n278690	AK080688	103537	Mbtd1	Sense intronic		n281019	AK041043
n269423	AK046939	331461	Il1rapl1	Sense intronic		n272344	AK051194	331461	Il1rapl1	Sense intronic								n286705	AK033910	21372	Tbl1x	Sense intronic		n276626	AK047039	16570	Kif3c	Sense intronic		n268127	AK053658	24061	Smc1a	Sense intronic		n276850	AK046744	238988	Erc2	Sense intronic		n266092	AK156286	12283	Cab39	Sense intronic		n288633	AK162006
n278742	AK051954	331461	Il1rapl1	Sense intronic		n276690	AK140476	331461	Il1rapl1	Sense intronic								n290425	AK030818	21372	Tbl1x	Sense intronic		n287510	AK033262	218639	Arl15	Sense intronic		n286900	AK033785	271981	Tbck	Sense intronic		n290893	AK030585	238988	Erc2	Sense intronic		n267806	AK054184	12283	Cab39	Sense intronic		n283361	AK038362
n293837	AK043282	331461	Il1rapl1	Sense intronic		n276554	AK047111	331461	Il1rapl1	Sense intronic								n290056	AK031194	78798	Eml4	Sense intronic		n288053	AK149149	218639	Arl15	Sense intronic		n287621	AK033102	271981	Tbck	Sense intronic		n263969	AK158788	238988	Erc2	Sense intronic		n284412	AK137742	75805	Nln	Sense intronic		n272508	AK051080
n277962	AK011482	234214	Sorbs2	Sense intronic		n279339	AK043282	331461	Il1rapl1	Sense intronic								n283061	AK038757	70892	Ttll7	Sense intronic		n276948	AK080903	218639	Arl15	Sense intronic		n265361	AK157429	50769	Atp8a2	Sense intronic		n287784	AK136070	238988	Erc2	Sense intronic		n286762	AK136818	68795	Ubr3	Sense intronic		n269864	AK085848
n271744	AK084776	234214	Sorbs2	Sense intronic		n283002	AK038833	16508	Kcnd2	Sense intronic								n268403	AK143069	208727	Hdac4	Sense intronic		n288746	AK020116	218639	Arl15	Sense intronic		n286366	AK034449	69635	Dapk1	Sense intronic		n278828	AK043950	238988	Erc2	Sense intronic		n268875	AK086901	68795	Ubr3	Sense intronic		n279905	AK139064
n275491	AK045919	234214	Sorbs2	Sense intronic		n269640	AK086084	16508	Kcnd2	Sense intronic								n275292	AK048206	20740	Spna2	Sense intronic		n268856	AK086918	218639	Arl15	Sense intronic		n290156	AK134238	69635	Dapk1	Sense intronic		n274187	AK082568	210274	Shank2	Sense intronic		n288420	AK135546	242291	Impad1	Sense intronic		n273252	AK021275
n287463	AK086613	234214	Sorbs2	Sense intronic		n290872	AK030605	16508	Kcnd2	Sense intronic								n286012	AK020473	83679	Pde4dip	Sense intronic		n284759	AK036558	218639	Arl15	Sense intronic		n271681	AK084204	69635	Dapk1	Sense intronic		n283191	AK138225	11855	Arhgap5	Sense intronic		n289191	AK032240	26431	Git2	Sense intronic		n279458	AK043172
n270385	AK158640	239857	Cadm2	Sense intronic		n271301	AK142123	16508	Kcnd2	Sense intronic								n271901	AK083992	83679	Pde4dip	Sense intronic		n275290	AK048212	218639	Arl15	Sense intronic		n268551	AK087281	67487	Dhx40	Sense intronic		n274997	AK048483	67703	Kirrel3	Sense intronic		n293108	AK015069	29863	Pde7b	Sense intronic		n279025	AK043676
n274014	AK158487	239857	Cadm2	Sense intronic		n288458	AK135459	16508	Kcnd2	Sense intronic								n263582	AK042281	83679	Pde4dip	Sense intronic		n271738	AK142015	218639	Arl15	Sense intronic		n263534	AK172433	218793	Ube2e2	Sense intronic		n269036	AK142914	67703	Kirrel3	Sense intronic		n285812	AK035170	29863	Pde7b	Sense intronic		n289072	AK032401
n290686	AK038707	239857	Cadm2	Sense intronic		n285118	AK035959	16508	Kcnd2	Sense intronic								n286553	AK034166	20262	Stmn3	Sense intronic		n283618	AK038076	218639	Arl15	Sense intronic		n278114	AK044813	218793	Ube2e2	Sense intronic		n275329	AK048163	67703	Kirrel3	Sense intronic		n289728	AK077974	29863	Pde7b	Sense intronic		n286095	AK034812
n282989	AK034429	239857	Cadm2	Sense intronic		n289492	AK018204	16508	Kcnd2	Sense intronic								n293418	AK029384	110086	Tpm1	Sense intronic		n283570	AK038128	218639	Arl15	Sense intronic		n276209	AK140661	218793	Ube2e2	Sense intronic		n282329	AK079629	67703	Kirrel3	Sense intronic		n268210	AK053561	29863	Pde7b	Sense intronic		n274569	AK141031
n283075	AK087370	239857	Cadm2	Sense intronic		n276607	AK140504	16508	Kcnd2	Sense intronic								n286366	AK034449	69635	Dapk1	Sense intronic		n281151	AK040941	218639	Arl15	Sense intronic		n288513	AK018358	218793	Ube2e2	Sense intronic		n276199	AK081064	67703	Kirrel3	Sense intronic		n267677	AK087715	29863	Pde7b	Sense intronic		n290052	AK134280
n276554	AK047767	239857	Cadm2	Sense intronic		n288146	AK148938	16508	Kcnd2	Sense intronic								n290156	AK134238	69635	Dapk1	Sense intronic		n283467	AK038238	218639	Arl15	Sense intronic		n277868	AK045293	13869	Erbb4	Sense intronic		n274447	AK141058	67703	Kirrel3	Sense intronic		n287424	AK033355	29863	Pde7b	Sense intronic		n271257	AK142133
n294587	AK083113	239857	Cadm2	Sense intronic		n264784	AK144305	16508	Kcnd2	Sense intronic								n271681	AK084204	69635	Dapk1	Sense intronic		n278023	AK044975	218639	Arl15	Sense intronic		n286088	AK034829	13869	Erbb4	Sense intronic		n279688	AK042887	67703	Kirrel3	Sense intronic		n289065	AK134999	237553	Trhde	Sense intronic		n284247	AK037395
n272344	AK048848	239857	Cadm2	Sense intronic		n274113	AK048823	16508	Kcnd2	Sense intronic								n277868	AK045293	13869	Erbb4	Sense intronic		n269655	AK142763	218639	Arl15	Sense intronic		n275789	AK081268	13869	Erbb4	Sense intronic		n284894	AK036305	67703	Kirrel3	Sense intronic		n271429	AK051999	237553	Trhde	Sense intronic		n280950	AK041080
n276737	AK035007	239857	Cadm2	Sense intronic		n288618	AK032888	16508	Kcnd2	Sense intronic								n286088	AK034829	13869	Erbb4	Sense intronic		n285478	AK035506	347722	Agap1	Sense intronic		n273201	AK149437	13869	Erbb4	Sense intronic		n275006	AK048478	67703	Kirrel3	Sense intronic		n269378	AK053028	211712	Pcdh9	Sense intronic		n273105	AK050330
n286410	AK157148	239857	Cadm2	Sense intronic		n288912	AK032575	16508	Kcnd2	Sense intronic								n275789	AK081268	13869	Erbb4	Sense intronic		n283780	AK137990	18195	Nsf	Sense intronic		n269880	AK142704	13869	Erbb4	Sense intronic		n290956	AK019905	67703	Kirrel3	Sense intronic		n289178	AK134898	211712	Pcdh9	Sense intronic		n286593	AK034105
n282845	AK047189	239857	Cadm2	Sense intronic		n286619	AK034048	16508	Kcnd2	Sense intronic								n273201	AK149437	13869	Erbb4	Sense intronic		n280005	AK042511	54130	Actr1a	Sense intronic		n274318	AK048756	13869	Erbb4	Sense intronic		n285801	AK137130	67703	Kirrel3	Sense intronic		n274233	AK141116	211712	Pcdh9	Sense intronic		n286417	AK034379
n276690	AK047311	239857	Cadm2	Sense intronic		n289421	AK018211	16508	Kcnd2	Sense intronic								n269880	AK142704	13869	Erbb4	Sense intronic		n291011	AK133598	219189	1300010F03Rik	Sense intronic		n269070	AK086673	13869	Erbb4	Sense intronic		n285162	AK035886	67703	Kirrel3	Sense intronic		n273323	AK083180	211712	Pcdh9	Sense intronic		n285284	AK035729
n276713	AK038405	239857	Cadm2	Sense intronic		n273269	AK049962	16508	Kcnd2	Sense intronic								n274318	AK048756	13869	Erbb4	Sense intronic		n273071	AK050421	219189	1300010F03Rik	Sense intronic		n279441	AK043189	13869	Erbb4	Sense intronic		n269864	AK085848	20869	Stk11	Sense intronic		n279208	AK043423	211712	Pcdh9	Sense intronic		n285919	AK137107
n271501	AK036875	239857	Cadm2	Sense intronic		n274579	AK082100	16508	Kcnd2	Sense intronic								n269070	AK086673	13869	Erbb4	Sense intronic		n269503	AK086212	71567	Mcm9	Sense intronic		n264678	AK144406	13869	Erbb4	Sense intronic		n270442	AK085248	53618	Fut8	Sense intronic		n270022	AK164777	211712	Pcdh9	Sense intronic		n289349	AK134752
n279339	AK149051	239857	Cadm2	Sense intronic		n276036	AK140700	16508	Kcnd2	Sense intronic								n279441	AK043189	13869	Erbb4	Sense intronic		n280736	AK041420	66887	Lonp2	Sense intronic		n275039	AK140892	13869	Erbb4	Sense intronic		n269646	AK086082	56524	Mpp6	Sense intronic		n288258	AK148714	211712	Pcdh9	Sense intronic		n271308	AK052083
n263694	AK086380	239857	Cadm2	Sense intronic		n279181	AK043453	16508	Kcnd2	Sense intronic								n264678	AK144406	13869	Erbb4	Sense intronic		n273214	AK149417	66887	Lonp2	Sense intronic		n276332	AK047389	13869	Erbb4	Sense intronic		n290372	AK030853	65112	Pmepa1	Sense intronic		n277423	AK140146	211712	Pcdh9	Sense intronic		n287506	AK033269
n270895	AK048285	239857	Cadm2	Sense intronic		n276133	AK047539	16508	Kcnd2	Sense intronic								n275039	AK140892	13869	Erbb4	Sense intronic		n274018	AK048923	53869	Rab11a	Sense intronic		n270233	AK085475	13869	Erbb4	Sense intronic		n291609	AK133214	111173	Erc1	Sense intronic		n274071	AK048863	211712	Pcdh9	Sense intronic		n272538	AK051053
n277370	AK046041	239857	Cadm2	Sense intronic		n289132	AK032319	16508	Kcnd2	Sense intronic								n276332	AK047389	13869	Erbb4	Sense intronic		n265698	AK172185	19325	Rab10	Sense intronic		n277399	AK045872	13869	Erbb4	Sense intronic		n271336	AK052063	111173	Erc1	Sense intronic		n268228	AK053534	211712	Pcdh9	Sense intronic		n276032	AK047596
n269117	AK139124	239857	Cadm2	Sense intronic		n274354	AK082355	77531	Anks1b	Sense intronic								n270233	AK085475	13869	Erbb4	Sense intronic		n276608	AK047061	20112	Rps6ka2	Sense intronic		n269181	AK086552	13869	Erbb4	Sense intronic		n273565	AK049665	111173	Erc1	Sense intronic		n271298	AK052091	211712	Pcdh9	Sense intronic		n276147	AK081090
n344342	AK140915	239857	Cadm2	Sense intronic		n294543	AK013549	77531	Anks1b	Sense intronic								n277399	AK045872	13869	Erbb4	Sense intronic		n275688	AK081327	72065	Rap2c	Sense intronic		n270942	AK052349	13869	Erbb4	Sense intronic		n283745	AK137999	111173	Erc1	Sense intronic		n277427	AK045841	211712	Pcdh9	Sense intronic		n290212	AK030980
n264015	AK051739	239857	Cadm2	Sense intronic		n273275	AK141577	77531	Anks1b	Sense intronic								n269181	AK086552	13869	Erbb4	Sense intronic		n273590	AK049625	18004	Nek1	Sense intronic		n273473	AK049699	13869	Erbb4	Sense intronic		n267785	AK165064	111173	Erc1	Sense intronic		n274814	AK163849	211712	Pcdh9	Sense intronic		n266565	AK155613
n264067	AK140281	12889	Cplx1	Sense intronic		n282968	AK138336	77531	Anks1b	Sense intronic								n270942	AK052349	13869	Erbb4	Sense intronic		n271256	AK052124	215449	Rap1b	Sense intronic		n270143	AK085590	77590	Chst15	Sense intronic		n284813	AK036460	268980	Strn	Sense intronic		n284941	AK137405	211712	Pcdh9	Sense intronic		n268860	AK142939
n283100	AK142273	52696	Zwint	Sense intronic		n285976	AK034986	77531	Anks1b	Sense intronic								n273473	AK049699	13869	Erbb4	Sense intronic		n281050	AK080108	102436	Lars2	Sense intronic		n273014	AK148525	67128	Ube2g1	Sense intronic		n290245	AK018036	22196	Ube2i	Sense intronic		n273896	AK049079	211712	Pcdh9	Sense intronic		n267678	AK143343
n286377	AK046480	12671	Chrm3	Sense intronic		n275949	AK081216	77531	Anks1b	Sense intronic								n280820	AK041268	19645	Rb1	Sense intronic		n270248	AK085453	11980	Atp8a1	Sense intronic		n274672	AK163862	67128	Ube2g1	Sense intronic		n415922	NR_037906	66978	Luc7l	Overlapping		n279411	AK139215	211712	Pcdh9	Sense intronic		n276615	AK047052
n268464	AK085658	94185	Tnfrsf21	Sense intronic		n274316	AK082405	77531	Anks1b	Sense intronic								n283811	AK037848	19645	Rb1	Sense intronic		n283687	AK038003	11980	Atp8a1	Sense intronic		n272643	AK050967	11477	Acvr1	Sense intronic		n286692	AK033926	170771	Khdrbs2	LincRNA		n279405	AK043222	211712	Pcdh9	Sense intronic		n281233	AK040856
n275822	AK048436	58869	Pex5l	Sense intronic		n279225	AK043405	77531	Anks1b	Sense intronic								n274734	AK048621	19645	Rb1	Sense intronic		n276142	AK047532	11980	Atp8a1	Sense intronic		n279359	AK043269	11477	Acvr1	Sense intronic		n282607	AK138478	19876	Robo1	LincRNA		n274059	AK082653	211712	Pcdh9	Sense intronic		n272068	AK051563
n273354	AK039415	58869	Pex5l	Sense intronic		n264764	AK090219	12287	Cacna1b	Sense intronic								n263694	AK011482	234214	Sorbs2	Sense intronic		n267258	AK088641	27416	Abcc5	Sense intronic		n268191	AK021381	72149	Strada	Sense intronic		n274767	AK081909	19876	Robo1	LincRNA		n283045	AK138304	211712	Pcdh9	Sense intronic		n419608	NULL
n274086	AK134894	58869	Pex5l	Sense intronic		n272090	AK141890	19876	Robo1	Sense intronic								n270895	AK084776	234214	Sorbs2	Sense intronic		n272133	AK051479	27416	Abcc5	Sense intronic		n285517	AK035456	72149	Strada	Sense intronic		n294149	AK014197	19876	Robo1	LincRNA		n273975	AK048966	211712	Pcdh9	Sense intronic		n265562	AK157074
n285961	AK027981	320840	Negr1	Sense intronic		n283646	AK038049	19876	Robo1	Sense intronic								n277370	AK045919	234214	Sorbs2	Sense intronic		n264764	AK090219	12287	Cacna1b	Sense intronic		n279327	AK080543	11938	Atp2a2	Sense intronic		n277412	AK045858	19876	Robo1	LincRNA		n286643	AK034008	211712	Pcdh9	Sense intronic		n269226	AK086499
n265517	AK035799	320840	Negr1	Sense intronic		n272697	AK083523	19876	Robo1	Sense intronic								n269117	AK086613	234214	Sorbs2	Sense intronic		n275033	AK048452	224624	Rab40c	Sense intronic		n269605	AK142770	13837	Epha3	Sense intronic		n286784	AK136771	19876	Robo1	LincRNA		n276817	AK046776	211712	Pcdh9	Sense intronic		n275996	AK140706
n276487	AK138375	320840	Negr1	Sense intronic		n283037	AK038787	19876	Robo1	Sense intronic								n286941	AK033748	73658	Spin1	Sense intronic		n280352	AK042027	18749	Prkacb	Sense intronic		n274064	AK141159	13837	Epha3	Sense intronic		n278995	AK080613	19876	Robo1	LincRNA		n283169	AK138256	211712	Pcdh9	Sense intronic		n283946	AK137918
n276392	AK140858	320840	Negr1	Sense intronic		n273509	AK141478	19876	Robo1	Sense intronic								n280961	AK080204	233489	Picalm	Sense intronic		n282326	AK079630	66713	Actr2	Sense intronic		n279247	AK139278	230753	Thrap3	Sense intronic		n275768	AK081277	19876	Robo1	LincRNA		n273424	AK049797	211712	Pcdh9	Sense intronic		n288533	AK032991
n283326	AK081281	320840	Negr1	Sense intronic		n277958	AK045114	19876	Robo1	Sense intronic								n270408	AK142513	233489	Picalm	Sense intronic		n269390	AK086331	66713	Actr2	Sense intronic		n269682	AK052940	17776	Mast2	Sense intronic		n268148	AK053631	19876	Robo1	LincRNA		n279660	AK042923	211712	Pcdh9	Sense intronic		n277787	AK045354
n284583	AK084234	320840	Negr1	Sense intronic		n271415	AK084380	19876	Robo1	Sense intronic								n281638	AK040393	233489	Picalm	Sense intronic		n289750	AK077963	18720	Pip5k1b	Sense intronic		n280171	AK042278	17776	Mast2	Sense intronic		n274446	AK082247	19876	Robo1	LincRNA		n276811	AK046789	211712	Pcdh9	Sense intronic		n268348	AK143083
n288092	AK159030	320840	Negr1	Sense intronic		n274290	AK082429	14432	Gap43	Sense intronic								n278705	AK044159	56216	Stx1b	Sense intronic		n267710	AK087679	231580	Gak	Sense intronic		n281577	AK079874	17776	Mast2	Sense intronic		n271243	AK084446	19876	Robo1	LincRNA		n279483	AK043146	211712	Pcdh9	Sense intronic		n277757	AK045389
n269337	AK044676	320840	Negr1	Sense intronic		n263694	AK011482	234214	Sorbs2	Sense intronic								n269682	AK052940	17776	Mast2	Sense intronic		n273532	AK082979	12167	Bmpr1b	Sense intronic		n289986	AK134309	17776	Mast2	Sense intronic		n277190	AK046212	19876	Robo1	LincRNA		n274362	AK082343	211712	Pcdh9	Sense intronic		n289957	AK077892
n275218	AK137426	320840	Negr1	Sense intronic		n270895	AK084776	234214	Sorbs2	Sense intronic								n280171	AK042278	17776	Mast2	Sense intronic		n289044	AK032433	18213	Ntrk3	Sense intronic		n284434	AK037130	226409	Zranb3	Sense intronic		n271437	AK084368	19876	Robo1	LincRNA		n288548	AK032964	211712	Pcdh9	Sense intronic		n270568	AK085160
n277300	AK143329	210044	Adcy2	Sense intronic		n277370	AK045919	234214	Sorbs2	Sense intronic								n281577	AK079874	17776	Mast2	Sense intronic		n274423	AK082269	18213	Ntrk3	Sense intronic		n265642	AK156928	226409	Zranb3	Sense intronic		n277652	AK045525	19876	Robo1	LincRNA		n286571	AK079079	211712	Pcdh9	Sense intronic		n267281	AK088542
n279664	AK039190	210044	Adcy2	Sense intronic		n269117	AK086613	234214	Sorbs2	Sense intronic								n289986	AK134309	17776	Mast2	Sense intronic		n275616	AK081401	244141	Nars2	Sense intronic		n264493	AK144949	12325	Camk2g	Sense intronic		n286055	AK137052	99633	Lphn2	LincRNA		n283305	AK038440	211712	Pcdh9	Sense intronic		n269460	AK142796
n274958	AK087026	210044	Adcy2	Sense intronic		n283326	AK038405	239857	Cadm2	Sense intronic								n264332	AK145572	17758	Mtap4	Sense intronic		n268127	AK053658	24061	Smc1a	Sense intronic		n276279	AK047443	140810	Ttbk2	Sense intronic		n286753	AK136822	140580	Elmo1	LincRNA		n269609	AK052975	12561	Cdh4	Sense intronic
n271928	AK048929	14402	Gabrb3	Sense intronic		n283100	AK038707	239857	Cadm2	Sense intronic								n272558	AK051038	26554	Cul3	Sense intronic		n286900	AK033785	271981	Tbck	Sense intronic		n282049	AK138733	99982	Kdm1a	Sense intronic		n282945	AK038903	140580	Elmo1	LincRNA		n269874	AK085837	50873	Park2	Sense intronic
n277062	AK051340	14402	Gabrb3	Sense intronic		n269337	AK086380	239857	Cadm2	Sense intronic								n275050	AK081650	26554	Cul3	Sense intronic		n287621	AK033102	271981	Tbck	Sense intronic		n272979	AK153825	104721	Ddx1	Sense intronic		n268348	AK143083	18481	Pak3	LincRNA		n269597	AK086126	50873	Park2	Sense intronic
n270988	AK052804	241226	Itga8	Sense intronic		n275822	AK047767	239857	Cadm2	Sense intronic								n286018	AK034926	71710	Lrrcc1	Sense intronic		n274014	AK141169	67299	Dock7	Sense intronic		n277449	AK045816	66966	Trit1	Sense intronic		n277757	AK045389	18481	Pak3	LincRNA		n284487	AK037047	50873	Park2	Sense intronic
n266119	AK054419	11972	Atp6v0d1	Sense intronic		n279664	AK139124	239857	Cadm2	Sense intronic								n275875	AK047729	17997	Nedd1	Sense intronic		n265361	AK157429	50769	Atp8a2	Sense intronic		n283266	AK038496	217265	Abca5	Sense intronic		n293198	AK132693	20419	Shcbp1	LincRNA		n269482	AK086239	11426	Macf1	Sense intronic
n277024	AK037498	20336	Exoc4	Sense intronic		n276487	AK047189	239857	Cadm2	Sense intronic								n274351	AK082363	16561	Kif1b	Sense intronic		n286366	AK034449	69635	Dapk1	Sense intronic		n267694	AK143329	210044	Adcy2	Sense intronic		n278325	AK139574	212531	Sh3bgrl2	LincRNA		n270479	AK085229	11426	Macf1	Sense intronic
n270075	AK138689	20336	Exoc4	Sense intronic		n284583	AK036875	239857	Cadm2	Sense intronic								n288639	AK032850	16561	Kif1b	Sense intronic		n290156	AK134238	69635	Dapk1	Sense intronic		n282736	AK039190	210044	Adcy2	Sense intronic		n280733	AK153592	71175	Nipbl	Bidirectional		n276636	AK047031	320027	Fstl4	Sense intronic
n275058	AK046744	238988	Erc2	Sense intronic		n288092	AK149051	239857	Cadm2	Sense intronic								n274334	AK082384	238871	Pde4d	Sense intronic		n271681	AK084204	69635	Dapk1	Sense intronic		n268768	AK087026	210044	Adcy2	Sense intronic								n271891	AK141952	319478	Cxxc4	Sense intronic
n282566	AK030585	238988	Erc2	Sense intronic		n274086	AK048848	239857	Cadm2	Sense intronic								n267038	AK143709	238871	Pde4d	Sense intronic		n268264	AK053488	11566	Adss	Sense intronic		n283097	AK038710	320661	D5Ertd579e	Sense intronic								n285351	AK035648	12874	Cpd	Sense intronic
n289186	AK158788	238988	Erc2	Sense intronic		n273354	AK083113	239857	Cadm2	Sense intronic								n267107	AK143456	238871	Pde4d	Sense intronic		n268551	AK087281	67487	Dhx40	Sense intronic		n275697	AK047842	268281	Shprh	Sense intronic								n279993	AK139041	114713	Rasa2	Sense intronic
n412529	AK136070	238988	Erc2	Sense intronic		n264015	AK158640	239857	Cadm2	Sense intronic								n285335	AK079287	238871	Pde4d	Sense intronic		n263534	AK172433	218793	Ube2e2	Sense intronic		n281501	AK040527	19364	Rad51l3	Sense intronic								n292803	AK076766	12217	Bsn	Sense intronic
n297277	AK043950	238988	Erc2	Sense intronic		n275218	AK048285	239857	Cadm2	Sense intronic								n272817	AK141679	238871	Pde4d	Sense intronic		n278114	AK044813	218793	Ube2e2	Sense intronic		n280023	AK153796	21812	Tgfbr1	Sense intronic								n267218	AK154039	170737	Znrf1	Sense intronic
n285221	AK082429	14432	Gap43	Sense intronic		n274958	AK140915	239857	Cadm2	Sense intronic								n274037	AK082661	238871	Pde4d	Sense intronic		n276209	AK140661	218793	Ube2e2	Sense intronic		n280227	AK042199	22589	Atrx	Sense intronic								n288910	AK032577	94217	Lrp1b	Sense intronic
n282876	AK079676	11538	Adnp	Sense intronic		n285961	AK035007	239857	Cadm2	Sense intronic								n285244	AK079307	238871	Pde4d	Sense intronic		n288513	AK018358	218793	Ube2e2	Sense intronic		n284755	AK137544	22589	Atrx	Sense intronic								n279715	AK042852	94217	Lrp1b	Sense intronic
n275161	AK136385	11538	Adnp	Sense intronic		n277300	AK046041	239857	Cadm2	Sense intronic								n266940	AK144039	238871	Pde4d	Sense intronic		n277868	AK045293	13869	Erbb4	Sense intronic		n275881	AK047721	217480	Dgkb	Sense intronic								n288104	AK149030	94217	Lrp1b	Sense intronic
n275760	AK049914	11815	Apod	Sense intronic		n276392	AK047311	239857	Cadm2	Sense intronic								n271597	AK051893	238871	Pde4d	Sense intronic		n286088	AK034829	13869	Erbb4	Sense intronic		n275750	AK021151	217480	Dgkb	Sense intronic								n287233	AK018517	94217	Lrp1b	Sense intronic
n271644	AK136841	333605	Frmpd4	Sense intronic		n268464	AK087370	239857	Cadm2	Sense intronic								n291056	AK133561	238871	Pde4d	Sense intronic		n275789	AK081268	13869	Erbb4	Sense intronic		n275773	AK047792	217480	Dgkb	Sense intronic								n288905	AK018289	94217	Lrp1b	Sense intronic
n263894	AK158587	333605	Frmpd4	Sense intronic		n264067	AK158487	239857	Cadm2	Sense intronic								n267759	AK087648	103268	2410017P07Rik	Sense intronic		n273201	AK149437	13869	Erbb4	Sense intronic		n288251	AK148726	217480	Dgkb	Sense intronic								n274432	AK082259	94217	Lrp1b	Sense intronic
n278408	AK140895	333605	Frmpd4	Sense intronic		n271928	AK051739	239857	Cadm2	Sense intronic								n279413	AK080520	227800	Rabgap1	Sense intronic		n269880	AK142704	13869	Erbb4	Sense intronic		n263898	AK159016	217480	Dgkb	Sense intronic								n275102	AK140879	94217	Lrp1b	Sense intronic
n284889	AK036076	14816	Grm1	Sense intronic		n265517	AK157148	239857	Cadm2	Sense intronic								n290452	AK134014	227800	Rabgap1	Sense intronic		n274318	AK048756	13869	Erbb4	Sense intronic		n286693	AK033925	217480	Dgkb	Sense intronic								n282499	AK039499	94217	Lrp1b	Sense intronic
n275215	AK042633	14816	Grm1	Sense intronic		n286377	AK034429	239857	Cadm2	Sense intronic								n269303	AK164858	227800	Rabgap1	Sense intronic		n269070	AK086673	13869	Erbb4	Sense intronic		n276203	AK140662	217480	Dgkb	Sense intronic								n282769	AK039145	94217	Lrp1b	Sense intronic
n267694	AK045376	14816	Grm1	Sense intronic		n278021	AK157748	19744	Rheb	Sense intronic								n271485	AK084337	227800	Rabgap1	Sense intronic		n279441	AK043189	13869	Erbb4	Sense intronic		n282577	AK079591	217480	Dgkb	Sense intronic								n283229	AK138188	94217	Lrp1b	Sense intronic
n282736	AK034397	18585	Pde9a	Sense intronic		n282194	AK079676	11538	Adnp	Sense intronic								n280168	AK080369	227800	Rabgap1	Sense intronic		n264678	AK144406	13869	Erbb4	Sense intronic		n280004	AK042512	217480	Dgkb	Sense intronic								n279232	AK043394	94217	Lrp1b	Sense intronic
n268768	AK032089	56508	Rapgef4	Sense intronic		n287365	AK136385	11538	Adnp	Sense intronic								n268724	AK087081	227800	Rabgap1	Sense intronic		n275039	AK140892	13869	Erbb4	Sense intronic		n287578	AK033162	217480	Dgkb	Sense intronic								n276772	AK046855	94217	Lrp1b	Sense intronic
n287851	AK135084	56508	Rapgef4	Sense intronic		n279163	AK043468	17755	Mtap1b	Sense intronic								n274880	AK081780	227800	Rabgap1	Sense intronic		n276332	AK047389	13869	Erbb4	Sense intronic		n277640	AK140092	110651	Rps6ka3	Sense intronic								n288738	AK032753	18795	Plcb1	Sense intronic
n274011	AK046900	56508	Rapgef4	Sense intronic		n273378	AK049914	11815	Apod	Sense intronic								n270037	AK052804	241226	Itga8	Sense intronic		n270233	AK085475	13869	Erbb4	Sense intronic		n282915	AK138355	110651	Rps6ka3	Sense intronic								n281813	AK040182	18795	Plcb1	Sense intronic
n272222	AK047428	26556	Homer1	Sense intronic		n275025	AK140895	333605	Frmpd4	Sense intronic								n276263	AK140642	211401	Mtss1	Sense intronic		n277399	AK045872	13869	Erbb4	Sense intronic		n283640	AK038055	110651	Rps6ka3	Sense intronic								n263956	AK158825	18795	Plcb1	Sense intronic
n270037	AK035139	26556	Homer1	Sense intronic		n286684	AK136841	333605	Frmpd4	Sense intronic								n290659	AK017539	20411	Sorbs1	Sense intronic		n269181	AK086552	13869	Erbb4	Sense intronic		n276006	AK047615	110651	Rps6ka3	Sense intronic								n290981	AK030484	18795	Plcb1	Sense intronic
n267561	AK040542	108069	Grm3	Sense intronic		n264029	AK158587	333605	Frmpd4	Sense intronic								n285017	AK036121	20411	Sorbs1	Sense intronic		n270942	AK052349	13869	Erbb4	Sense intronic		n271481	AK051970	110651	Rps6ka3	Sense intronic								n277519	AK045691	18795	Plcb1	Sense intronic
n284162	AK034051	108069	Grm3	Sense intronic		n269874	AK085837	50873	Park2	Sense intronic								n287169	AK018604	20411	Sorbs1	Sense intronic		n273473	AK049699	13869	Erbb4	Sense intronic		n280691	AK041476	110651	Rps6ka3	Sense intronic								n276050	AK140698	18795	Plcb1	Sense intronic
n282183	AK139122	235106	Ntm	Sense intronic		n269597	AK086126	50873	Park2	Sense intronic								n273414	AK049818	93687	Csnk1a1	Sense intronic		n270143	AK085590	77590	Chst15	Sense intronic		n274351	AK082363	16561	Kif1b	Sense intronic								n269664	AK086068	18795	Plcb1	Sense intronic
n276850	AK138407	235106	Ntm	Sense intronic		n284487	AK037047	50873	Park2	Sense intronic								n281535	AK040485	93687	Csnk1a1	Sense intronic		n273014	AK148525	67128	Ube2g1	Sense intronic		n288639	AK032850	16561	Kif1b	Sense intronic								n275015	AK048469	78177	Ninl	Sense intronic
n290893	AK042541	235106	Ntm	Sense intronic		n276958	AK080880	94190	Ophn1	Sense intronic								n274977	AK048505	74053	Grip1	Sense intronic		n274672	AK163862	67128	Ube2g1	Sense intronic		n271690	AK084196	70425	Csnk1g3	Sense intronic								n269164	AK053060	54003	Nell2	Sense intronic
n263969	AK047442	235106	Ntm	Sense intronic		n277062	AK140281	12889	Cplx1	Sense intronic								n276709	AK046942	74053	Grip1	Sense intronic		n272643	AK050967	11477	Acvr1	Sense intronic		n291635	AK029965	57815	Spata5	Sense intronic								n265229	AK157624	54003	Nell2	Sense intronic
n287784	AK081070	235106	Ntm	Sense intronic		n274011	AK048929	14402	Gabrb3	Sense intronic								n284639	AK036779	74053	Grip1	Sense intronic		n279359	AK043269	11477	Acvr1	Sense intronic		n274334	AK082384	238871	Pde4d	Sense intronic								n285059	AK036057	54003	Nell2	Sense intronic
n278828	AK038600	235106	Ntm	Sense intronic		n272222	AK051340	14402	Gabrb3	Sense intronic								n293774	AK076340	74053	Grip1	Sense intronic		n268191	AK021381	72149	Strada	Sense intronic		n267038	AK143709	238871	Pde4d	Sense intronic								n289227	AK032190	13527	Dtna	Sense intronic
n287696	AK036337	235106	Ntm	Sense intronic		n277564	AK045641	14812	Grin2b	Sense intronic								n279416	AK043211	74053	Grip1	Sense intronic		n285517	AK035456	72149	Strada	Sense intronic		n267107	AK143456	238871	Pde4d	Sense intronic								n274047	AK048890	13527	Dtna	Sense intronic
n282281	AK032679	235106	Ntm	Sense intronic		n283619	AK138041	22627	Ywhae	Sense intronic								n277994	AK045035	74053	Grip1	Sense intronic		n279327	AK080543	11938	Atp2a2	Sense intronic		n285335	AK079287	238871	Pde4d	Sense intronic								n278821	AK043973	319535	Zfp182	Sense intronic
n291765	AK089669	235106	Ntm	Sense intronic		n290245	AK018036	22196	Ube2i	Sense intronic								n271842	AK084057	68705	Gtf2f2	Sense intronic		n269605	AK142770	13837	Epha3	Sense intronic		n272817	AK141679	238871	Pde4d	Sense intronic								n279264	AK080559	68501	Nsmce2	Sense intronic
n265910	AK047493	235106	Ntm	Sense intronic		n277774	AK045376	14816	Grm1	Sense intronic								n272928	AK083404	68705	Gtf2f2	Sense intronic		n274064	AK141159	13837	Epha3	Sense intronic		n274037	AK082661	238871	Pde4d	Sense intronic								n283699	AK037985	68501	Nsmce2	Sense intronic
n274290	AK036460	268980	Strn	Sense intronic		n279899	AK042633	14816	Grm1	Sense intronic								n289774	AK031640	68705	Gtf2f2	Sense intronic		n279247	AK139278	230753	Thrap3	Sense intronic		n285244	AK079307	238871	Pde4d	Sense intronic								n264911	AK090121	21411	Tcf20	Sense intronic
n282194	AK157748	19744	Rheb	Sense intronic		n285045	AK036076	14816	Grm1	Sense intronic								n284162	AK037498	20336	Exoc4	Sense intronic		n269682	AK052940	17776	Mast2	Sense intronic		n266940	AK144039	238871	Pde4d	Sense intronic								n267730	AK143306	21411	Tcf20	Sense intronic
n287365	AK018036	22196	Ube2i	Sense intronic		n275215	AK140852	101706	Numa1	NAT								n282183	AK138689	20336	Exoc4	Sense intronic		n280171	AK042278	17776	Mast2	Sense intronic		n271597	AK051893	238871	Pde4d	Sense intronic								n280605	AK153628	21411	Tcf20	Sense intronic
n273378	AK171171	84004	Mcam	NAT		n287851	AK135893	16439	Itpr2	NAT								n265181	AK172719	26914	H2afy	Sense intronic		n281577	AK079874	17776	Mast2	Sense intronic		n291056	AK133561	238871	Pde4d	Sense intronic								n269237	AK086488	78830	Slc25a12	Sense intronic
n286684	AK142426	11461	Actb	NAT		n270541	AK142426	11461	Actb	NAT								n276850	AK046744	238988	Erc2	Sense intronic		n289986	AK134309	17776	Mast2	Sense intronic		n290980	AK077322	269774	Aak1	Sense intronic								n270750	AK084958	78830	Slc25a12	Sense intronic
n264029	AK049150	12450	Ccng1	NAT		n273851	AK049150	12450	Ccng1	NAT								n290893	AK030585	238988	Erc2	Sense intronic		n284434	AK037130	226409	Zranb3	Sense intronic		n285779	AK137132	24086	Tlk2	Sense intronic								n290148	AK031037	17184	Matr3	Sense intronic
n275025	AK140852	101706	Numa1	NAT		n266119	AK156245	12671	Chrm3	LincRNA								n263969	AK158788	238988	Erc2	Sense intronic		n265642	AK156928	226409	Zranb3	Sense intronic		n271009	AK084643	77987	Ascc3	Sense intronic								n280678	AK041493	17184	Matr3	Sense intronic
n285045	AK135893	16439	Itpr2	NAT		n265562	AK157074	13841	Epha7	LincRNA								n287784	AK136070	238988	Erc2	Sense intronic		n264493	AK144949	12325	Camk2g	Sense intronic		n270803	AK084894	109093	Rars2	Sense intronic								n277912	AK045198	17184	Matr3	Sense intronic
n279899	AK157074	13841	Epha7	LincRNA		n282281	AK079645	16485	Kcna1	LincRNA								n278828	AK043950	238988	Erc2	Sense intronic		n276279	AK047443	140810	Ttbk2	Sense intronic		n272573	AK083626	70560	Wars2	Sense intronic								n286339	AK136938	68916	Cdkal1	Sense intronic
n277774	AK138478	19876	Robo1	LincRNA		n287696	AK136281	16485	Kcna1	LincRNA								n284488	AK037045	14200	Fhl2	Sense intronic		n282049	AK138733	99982	Kdm1a	Sense intronic		n284175	AK037488	78455	Helz	Sense intronic								n288206	AK148817	16597	Klf12	Sense intronic
n286405	AK081909	19876	Robo1	LincRNA		n283577	AK038114	12287	Cacna1b	LincRNA								n274187	AK082568	210274	Shank2	Sense intronic		n272979	AK153825	104721	Ddx1	Sense intronic		n273315	AK083194	70415	2610018G03Rik	Sense intronic								n277947	AK045139	16597	Klf12	Sense intronic
n289282	AK014197	19876	Robo1	LincRNA		n271437	AK084368	19876	Robo1	LincRNA								n288633	AK162006	11352	Abl2	Sense intronic		n277449	AK045816	66966	Trit1	Sense intronic		n270398	AK085290	18481	Pak3	Sense intronic								n293651	AK029050	240442	Adnp2	Sense intronic
n288963	AK045858	19876	Robo1	LincRNA		n294149	AK014197	19876	Robo1	LincRNA								n283361	AK038362	11352	Abl2	Sense intronic		n283266	AK038496	217265	Abca5	Sense intronic		n288749	AK032741	328329	Mast4	Sense intronic								n276133	AK047539	16508	Kcnd2	Sense intronic
n276738	AK136771	19876	Robo1	LincRNA		n274767	AK081909	19876	Robo1	LincRNA								n272508	AK051080	11352	Abl2	Sense intronic		n267694	AK143329	210044	Adcy2	Sense intronic		n285806	AK035178	328329	Mast4	Sense intronic								n276036	AK140700	16508	Kcnd2	Sense intronic
n276298	AK080613	19876	Robo1	LincRNA		n278995	AK080613	19876	Robo1	LincRNA								n272337	AK083820	20742	Spnb2	Sense intronic		n282736	AK039190	210044	Adcy2	Sense intronic		n274304	AK082418	328329	Mast4	Sense intronic								n276607	AK140504	16508	Kcnd2	Sense intronic
n285829	AK081277	19876	Robo1	LincRNA		n277652	AK045525	19876	Robo1	LincRNA								n297258	AK075675	20742	Spnb2	Sense intronic		n268768	AK087026	210044	Adcy2	Sense intronic		n271230	AK142144	328329	Mast4	Sense intronic								n289132	AK032319	16508	Kcnd2	Sense intronic
n281489	AK053631	19876	Robo1	LincRNA		n275768	AK081277	19876	Robo1	LincRNA								n272242	AK083869	20742	Spnb2	Sense intronic		n283097	AK038710	320661	D5Ertd579e	Sense intronic		n269860	AK085851	328329	Mast4	Sense intronic								n283002	AK038833	16508	Kcnd2	Sense intronic
n286618	AK082247	19876	Robo1	LincRNA		n268148	AK053631	19876	Robo1	LincRNA								n285045	AK036076	14816	Grm1	Sense intronic		n275697	AK047842	268281	Shprh	Sense intronic		n269063	AK086682	328329	Mast4	Sense intronic								n288458	AK135459	16508	Kcnd2	Sense intronic
n279672	AK084446	19876	Robo1	LincRNA		n271243	AK084446	19876	Robo1	LincRNA								n279899	AK042633	14816	Grm1	Sense intronic		n281501	AK040527	19364	Rad51l3	Sense intronic		n273414	AK049818	93687	Csnk1a1	Sense intronic								n273269	AK049962	16508	Kcnd2	Sense intronic
n282804	AK046212	19876	Robo1	LincRNA		n277412	AK045858	19876	Robo1	LincRNA								n277774	AK045376	14816	Grm1	Sense intronic		n280023	AK153796	21812	Tgfbr1	Sense intronic		n281535	AK040485	93687	Csnk1a1	Sense intronic								n288912	AK032575	16508	Kcnd2	Sense intronic
n279979	AK084368	19876	Robo1	LincRNA		n277190	AK046212	19876	Robo1	LincRNA								n290751	AK017390	30945	Rnf19a	Sense intronic		n280227	AK042199	22589	Atrx	Sense intronic		n279432	AK139206	26414	Mapk10	Sense intronic								n290872	AK030605	16508	Kcnd2	Sense intronic
n276283	AK045525	19876	Robo1	LincRNA		n274446	AK082247	19876	Robo1	LincRNA								n284053	AK137862	320191	Hook3	Sense intronic		n284755	AK137544	22589	Atrx	Sense intronic		n288261	AK148707	26414	Mapk10	Sense intronic								n269640	AK086084	16508	Kcnd2	Sense intronic
n276179	AK038114	12287	Cacna1b	LincRNA		n286784	AK136771	19876	Robo1	LincRNA								n283877	AK037767	237711	Eml6	Sense intronic		n275881	AK047721	217480	Dgkb	Sense intronic		n276552	AK047117	26414	Mapk10	Sense intronic								n274113	AK048823	16508	Kcnd2	Sense intronic
n263602	AK156245	12671	Chrm3	LincRNA		n282607	AK138478	19876	Robo1	LincRNA								n269403	AK053026	237711	Eml6	Sense intronic		n275750	AK021151	217480	Dgkb	Sense intronic		n267958	AK053959	212880	Ddx46	Sense intronic								n289421	AK018211	16508	Kcnd2	Sense intronic
n284874	AK136281	16485	Kcna1	LincRNA		n291765	AK133136	11516	Adcyap1	LincRNA								n269589	AK052982	237711	Eml6	Sense intronic		n275773	AK047792	217480	Dgkb	Sense intronic		n271842	AK084057	68705	Gtf2f2	Sense intronic								n289492	AK018204	16508	Kcnd2	Sense intronic
n288835	AK079645	16485	Kcna1	LincRNA		n265910	AK156535	11516	Adcyap1	LincRNA								n276298	AK047428	26556	Homer1	Sense intronic		n288251	AK148726	217480	Dgkb	Sense intronic		n272928	AK083404	68705	Gtf2f2	Sense intronic								n264784	AK144305	16508	Kcnd2	Sense intronic
n266243	AK133136	11516	Adcyap1	LincRNA		n412529	NULL	320840	Negr1	Bidirectional								n285829	AK035139	26556	Homer1	Sense intronic		n263898	AK159016	217480	Dgkb	Sense intronic		n289774	AK031640	68705	Gtf2f2	Sense intronic								n288618	AK032888	16508	Kcnd2	Sense intronic
n276194	AK156535	11516	Adcyap1	LincRNA		n344342	NULL	11465	Actg1	Bidirectional								n281489	AK040542	108069	Grm3	Sense intronic		n286693	AK033925	217480	Dgkb	Sense intronic		n199789	NULL	330177	Taok3	Sense intronic								n274579	AK082100	16508	Kcnd2	Sense intronic
n284813	AK172012	338355	Fkbp15	Bidirectional		n265903	AK172012	338355	Fkbp15	Bidirectional								n286618	AK034051	108069	Grm3	Sense intronic		n276203	AK140662	217480	Dgkb	Sense intronic		n273742	AK049426	67040	Ddx17	Sense intronic								n279181	AK043453	16508	Kcnd2	Sense intronic
n278021	NULL	11465	Actg1	Bidirectional														n284813	AK036460	268980	Strn	Sense intronic		n282577	AK079591	217480	Dgkb	Sense intronic		n274976	AK140912	214897	Csnk1g1	Sense intronic								n285118	AK035959	16508	Kcnd2	Sense intronic
n290245	NULL	320840	Negr1	Bidirectional														n277312	AK046018	215690	Nav1	Sense intronic		n280004	AK042512	217480	Dgkb	Sense intronic		n288209	AK148813	214897	Csnk1g1	Sense intronic								n288146	AK148938	16508	Kcnd2	Sense intronic
																		n275069	AK048422	74081	Cep350	Sense intronic		n287578	AK033162	217480	Dgkb	Sense intronic		n293462	AK014687	23874	Farsb	Sense intronic								n286619	AK034048	16508	Kcnd2	Sense intronic
																		n265458	AK172457	21372	Tbl1x	Overlapping		n277640	AK140092	110651	Rps6ka3	Sense intronic		n268266	AK053485	107476	Acaca	Sense intronic								n271301	AK142123	16508	Kcnd2	Sense intronic
																		n264330	AK145574	14804	Grid2	NAT		n282915	AK138355	110651	Rps6ka3	Sense intronic		n285965	AK035003	60344	Fign	Sense intronic								n278753	AK044076	223726	Mpped1	Sense intronic
																		n293052	AK076663	140781	Myh7	NAT		n283640	AK038055	110651	Rps6ka3	Sense intronic		n271424	AK052002	60344	Fign	Sense intronic								n273941	AK049014	227120	Plcl1	Sense intronic
																		n270101	AK085635	68121	Cep70	NAT		n276006	AK047615	110651	Rps6ka3	Sense intronic		n266106	AK171839	66105	Ube2d3	Sense intronic								n280675	AK080274	227120	Plcl1	Sense intronic
																		n276429	AK047266	216033	Ctnna3	NAT		n271481	AK051970	110651	Rps6ka3	Sense intronic		n267443	AK087898	66105	Ube2d3	Sense intronic								n263487	AK158733	227120	Plcl1	Sense intronic
																		n274238	AK082493	216033	Ctnna3	NAT		n280691	AK041476	110651	Rps6ka3	Sense intronic		n272089	AK051531	69923	Agk	Sense intronic								n267820	AK054167	227120	Plcl1	Sense intronic
																		n277538	AK045666	216033	Ctnna3	NAT		n274351	AK082363	16561	Kif1b	Sense intronic		n268279	AK143095	69923	Agk	Sense intronic								n279667	AK042914	227120	Plcl1	Sense intronic
																		n290176	AK018065	216033	Ctnna3	NAT		n288639	AK032850	16561	Kif1b	Sense intronic		n290795	AK030672	66948	Acad8	Sense intronic								n289812	AK134389	227120	Plcl1	Sense intronic
																		n276198	AK047490	216033	Ctnna3	NAT		n266333	AK156017	59021	Rab2a	Sense intronic		n281019	AK041043	269275	Acvr1c	Sense intronic								n275284	AK048216	14025	Bcl11a	Sense intronic
																		n277444	AK045819	216033	Ctnna3	NAT		n272161	AK051423	59021	Rab2a	Sense intronic		n288176	AK148875	20965	Syn2	Sense intronic								n265940	AK156490	14025	Bcl11a	Sense intronic
																		n270541	AK142426	11461	Actb	NAT		n273493	AK083039	59021	Rab2a	Sense intronic		n288171	AK148895	20965	Syn2	Sense intronic								n264034	AK158581	14025	Bcl11a	Sense intronic
																		n288173	AK148890	109242	Kif24	NAT		n271690	AK084196	70425	Csnk1g3	Sense intronic		n288633	AK162006	11352	Abl2	Sense intronic								n294777	AK012913	14025	Bcl11a	Sense intronic
																		n275215	AK140852	101706	Numa1	NAT		n291635	AK029965	57815	Spata5	Sense intronic		n283361	AK038362	11352	Abl2	Sense intronic								n272012	AK051647	14025	Bcl11a	Sense intronic
																		n276504	AK140569	21749	Terf1	NAT		n274334	AK082384	238871	Pde4d	Sense intronic		n272508	AK051080	11352	Abl2	Sense intronic								n270912	AK084757	108946	Zzz3	Sense intronic
																		n344042	NULL	11514	Adcy8	LincRNA		n267038	AK143709	238871	Pde4d	Sense intronic		n269864	AK085848	20869	Stk11	Sense intronic								n285954	AK137096	237943	Gpatch8	Sense intronic
																		n275825	AK140731	71529	9030409G11Rik	LincRNA		n267107	AK143456	238871	Pde4d	Sense intronic		n279905	AK139064	69131	Cdk12	Sense intronic								n280813	AK041276	237943	Gpatch8	Sense intronic
																		n274822	AK081843	71529	9030409G11Rik	LincRNA		n285335	AK079287	238871	Pde4d	Sense intronic		n273252	AK021275	665113	Tnik	Sense intronic								n286002	AK034950	237943	Gpatch8	Sense intronic
																		n269654	AK052952	71529	9030409G11Rik	LincRNA		n272817	AK141679	238871	Pde4d	Sense intronic		n279458	AK043172	665113	Tnik	Sense intronic								n276699	AK046952	170711	Otud7a	Sense intronic
																		n289001	AK135057	18645	Pfn2	LincRNA		n274037	AK082661	238871	Pde4d	Sense intronic		n279025	AK043676	56421	Pfkp	Sense intronic								n288032	AK149195	77569	Limch1	Sense intronic
																		n265304	AK157514	24064	Spry2	LincRNA		n285244	AK079307	238871	Pde4d	Sense intronic		n289072	AK032401	56421	Pfkp	Sense intronic								n268483	AK143041	77569	Limch1	Sense intronic
																		n274491	AK082193	75782	Lca5	LincRNA		n266940	AK144039	238871	Pde4d	Sense intronic		n284000	AK037660	224088	Atp13a3	Sense intronic								n271797	AK084094	20437	Siah1a	Sense intronic
																		n270228	AK085481	20742	Spnb2	LincRNA		n271597	AK051893	238871	Pde4d	Sense intronic		n289282	AK032089	56508	Rapgef4	Sense intronic								n268207	AK087432	22634	Plagl1	Sense intronic
																		n264814	AK090141	381644	Cep135	LincRNA		n291056	AK133561	238871	Pde4d	Sense intronic		n288963	AK135084	56508	Rapgef4	Sense intronic								n266405	AK155947	21848	Trim24	Sense intronic
																		n263896	AK159019	74117	Actr3	LincRNA		n290980	AK077322	269774	Aak1	Sense intronic		n276738	AK046900	56508	Rapgef4	Sense intronic								n288485	AK135401	110709	Braf	Sense intronic
																		n275388	AK048076	225115	Svil	LincRNA		n285779	AK137132	24086	Tlk2	Sense intronic		n285658	AK035359	72587	Pan3	Sense intronic								n285000	AK036143	110709	Braf	Sense intronic
																		n272978	AK083334	22151	Tubb2a	LincRNA		n271009	AK084643	77987	Ascc3	Sense intronic		n265648	AK156913	72587	Pan3	Sense intronic								n272287	AK051252	110709	Braf	Sense intronic
																		n274407	AK141071	230249	AI314180	Bidirectional		n270803	AK084894	109093	Rars2	Sense intronic		n284080	AK137851	72587	Pan3	Sense intronic								n267639	AK087745	18968	Pola1	Sense intronic
																		n265903	AK172012	338355	Fkbp15	Bidirectional		n272573	AK083626	70560	Wars2	Sense intronic		n280694	AK041471	72587	Pan3	Sense intronic								n266684	AK155439	18968	Pola1	Sense intronic
																		n344342	NULL	11465	Actg1	Bidirectional		n284175	AK037488	78455	Helz	Sense intronic		n284620	AK137651	74754	Dhcr24	Sense intronic								n276055	AK081157	244349	Myst3	Sense intronic
																		n272849	AK050760	65970	Lima1	Bidirectional		n273315	AK083194	70415	2610018G03Rik	Sense intronic		n286331	AK136940	67615	Ube2r2	Sense intronic								n273531	AK141465	244349	Myst3	Sense intronic
																								n270398	AK085290	18481	Pak3	Sense intronic		n274569	AK141031	381979	Brsk1	Sense intronic								n286790	AK136759	224938	Pja2	Sense intronic
																								n284139	AK037521	19334	Rab22a	Sense intronic		n284252	AK137806	228061	Agps	Sense intronic								n270116	AK085615	224938	Pja2	Sense intronic
																								n288749	AK032741	328329	Mast4	Sense intronic		n290052	AK134280	231876	Lmtk2	Sense intronic								n264646	AK144465	214162	Mll1	Sense intronic
																								n285806	AK035178	328329	Mast4	Sense intronic		n287251	AK136445	93765	Ube2n	Sense intronic								n274207	AK048776	214162	Mll1	Sense intronic
																								n274304	AK082418	328329	Mast4	Sense intronic		n271257	AK142133	73086	Rps6ka5	Sense intronic								n282558	AK039426	13518	Dst	Sense intronic
																								n271230	AK142144	328329	Mast4	Sense intronic		n284247	AK037395	73086	Rps6ka5	Sense intronic								n276186	AK047505	13518	Dst	Sense intronic
																								n269860	AK085851	328329	Mast4	Sense intronic		n280950	AK041080	226751	Cdc42bpa	Sense intronic								n273035	AK148472	13518	Dst	Sense intronic
																								n269063	AK086682	328329	Mast4	Sense intronic		n273105	AK050330	226751	Cdc42bpa	Sense intronic								n271849	AK141978	78923	Chsy3	Sense intronic
																								n273414	AK049818	93687	Csnk1a1	Sense intronic		n286593	AK034105	226751	Cdc42bpa	Sense intronic								n274827	AK081834	78923	Chsy3	Sense intronic
																								n281535	AK040485	93687	Csnk1a1	Sense intronic		n286417	AK034379	226751	Cdc42bpa	Sense intronic								n265468	AK157239	78923	Chsy3	Sense intronic
																								n279432	AK139206	26414	Mapk10	Sense intronic		n285284	AK035729	14158	Fert2	Sense intronic								n286354	AK034463	12876	Cpe	Sense intronic
																								n288261	AK148707	26414	Mapk10	Sense intronic		n285919	AK137107	545156	Kalrn	Sense intronic								n277796	AK045349	21417	Zeb1	Sense intronic
																								n276552	AK047117	26414	Mapk10	Sense intronic		n289349	AK134752	545156	Kalrn	Sense intronic								n274205	AK141127	21417	Zeb1	Sense intronic
																								n267958	AK053959	212880	Ddx46	Sense intronic		n271308	AK052083	545156	Kalrn	Sense intronic								n288145	AK148940	21417	Zeb1	Sense intronic
																								n271842	AK084057	68705	Gtf2f2	Sense intronic		n287506	AK033269	545156	Kalrn	Sense intronic								n284137	AK037523	21417	Zeb1	Sense intronic
																								n272928	AK083404	68705	Gtf2f2	Sense intronic		n272538	AK051053	545156	Kalrn	Sense intronic								n268111	AK053671	21417	Zeb1	Sense intronic
																								n289774	AK031640	68705	Gtf2f2	Sense intronic		n276032	AK047596	545156	Kalrn	Sense intronic								n271911	AK051748	64085	Clstn2	Sense intronic
																								n199789	NULL	330177	Taok3	Sense intronic		n288355	AK078601	270166	Clpx	Sense intronic								n286228	AK020423	64085	Clstn2	Sense intronic
																								n273742	AK049426	67040	Ddx17	Sense intronic		n271163	AK142192	11534	Adk	Sense intronic								n273260	AK049981	64085	Clstn2	Sense intronic
																								n274976	AK140912	214897	Csnk1g1	Sense intronic		n280315	AK042085	11534	Adk	Sense intronic								n280353	AK153705	19654	Rbm6	Sense intronic
																								n288209	AK148813	214897	Csnk1g1	Sense intronic		n271699	AK142026	11534	Adk	Sense intronic								n281766	AK040228	19654	Rbm6	Sense intronic
																								n293462	AK014687	23874	Farsb	Sense intronic		n281447	AK040593	11534	Adk	Sense intronic								n285478	AK035506	347722	Agap1	Sense intronic
																								n268266	AK053485	107476	Acaca	Sense intronic		n271795	AK084099	218699	Pxk	Sense intronic								n283780	AK137990	18195	Nsf	Sense intronic
																								n285965	AK035003	60344	Fign	Sense intronic		n280033	AK042478	218699	Pxk	Sense intronic								n270917	AK084754	73713	Rbm20	Sense intronic
																								n271424	AK052002	60344	Fign	Sense intronic		n290245	AK018036	22196	Ube2i	Sense intronic								n277969	AK045086	26374	Rfwd2	Sense intronic
																								n266106	AK171839	66105	Ube2d3	Sense intronic		n276615	AK047052	242050	Igsf10	NAT								n275453	AK163788	26374	Rfwd2	Sense intronic
																								n267443	AK087898	66105	Ube2d3	Sense intronic		n293052	AK076663	140781	Myh7	NAT								n273065	AK050424	26374	Rfwd2	Sense intronic
																								n274995	AK048487	19346	Rab6	Sense intronic		n289420	AK134642	97895	Nlrp4f	NAT								n272447	AK051118	26374	Rfwd2	Sense intronic
																								n272089	AK051531	69923	Agk	Sense intronic		n275779	AK047786	66887	Lonp2	NAT								n270459	AK052577	93691	Klf7	Sense intronic
																								n268279	AK143095	69923	Agk	Sense intronic		n270541	AK142426	11461	Actb	NAT								n269581	AK142773	93691	Klf7	Sense intronic
																								n290795	AK030672	66948	Acad8	Sense intronic		n288173	AK148890	109242	Kif24	NAT								n276608	AK047061	20112	Rps6ka2	Sense intronic
																								n281019	AK041043	269275	Acvr1c	Sense intronic		n288149	AK148935	260315	Nav3	LincRNA								n273527	AK141468	268510	Mgat5b	Sense intronic
																								n283191	AK138225	11855	Arhgap5	Sense intronic		n274531	AK082144	260315	Nav3	LincRNA								n272091	AK051528	268510	Mgat5b	Sense intronic
																								n272990	AK153818	237107	Gnl3l	Sense intronic		n272341	AK083817	260315	Nav3	LincRNA								n272916	AK083417	225055	Fbxo11	Sense intronic
																								n274214	AK082532	105445	Dock9	Sense intronic		n278820	AK043972	260315	Nav3	LincRNA								n281630	AK040400	225055	Fbxo11	Sense intronic
																								n288176	AK148875	20965	Syn2	Sense intronic		n274769	AK081905	260315	Nav3	LincRNA								n280479	AK041816	225055	Fbxo11	Sense intronic
																								n288171	AK148895	20965	Syn2	Sense intronic		n275354	AK048117	260315	Nav3	LincRNA								n273590	AK049625	18004	Nek1	Sense intronic
																								n288633	AK162006	11352	Abl2	Sense intronic		n275610	AK047865	260315	Nav3	LincRNA								n271172	AK084496	229004	Gmeb2	Sense intronic
																								n283361	AK038362	11352	Abl2	Sense intronic		n271983	AK051681	260315	Nav3	LincRNA								n273241	AK141628	229004	Gmeb2	Sense intronic
																								n272508	AK051080	11352	Abl2	Sense intronic		n272068	AK051563	67045	Riok2	LincRNA								n270248	AK085453	11980	Atp8a1	Sense intronic
																								n269864	AK085848	20869	Stk11	Sense intronic		n419608	NULL	14773	Grk5	LincRNA								n283687	AK038003	11980	Atp8a1	Sense intronic
																								n279905	AK139064	69131	Cdk12	Sense intronic		n344042	NULL	11514	Adcy8	LincRNA								n276142	AK047532	11980	Atp8a1	Sense intronic
																								n273252	AK021275	665113	Tnik	Sense intronic		n265562	AK157074	13841	Epha7	LincRNA								n288610	AK032899	102866	Pls3	Sense intronic
																								n279458	AK043172	665113	Tnik	Sense intronic		n278275	AK139630	20775	Sqle	LincRNA								n288023	AK149220	102866	Pls3	Sense intronic
																								n279025	AK043676	56421	Pfkp	Sense intronic		n276497	AK047176	226026	Smc5	LincRNA								n277778	AK140040	20617	Snca	Sense intronic
																								n289072	AK032401	56421	Pfkp	Sense intronic		n269226	AK086499	109333	Pkn2	LincRNA								n274347	AK082366	20617	Snca	Sense intronic
																								n284000	AK037660	224088	Atp13a3	Sense intronic		n275996	AK140706	109333	Pkn2	LincRNA								n284359	AK079470	407821	Znrf3	Sense intronic
																								n289282	AK032089	56508	Rapgef4	Sense intronic		n413706	NULL	70358	Steap1	LincRNA								n271636	AK051865	407821	Znrf3	Sense intronic
																								n288963	AK135084	56508	Rapgef4	Sense intronic		n266934	AK144052	75456	Prps1l1	LincRNA								n269639	AK086086	20979	Syt1	Sense intronic
																								n276738	AK046900	56508	Rapgef4	Sense intronic		n283577	AK038114	12287	Cacna1b	LincRNA								n274065	AK048866	20979	Syt1	Sense intronic
																								n285658	AK035359	72587	Pan3	Sense intronic		n288533	AK032991	11477	Acvr1	LincRNA								n274240	AK082490	20979	Syt1	Sense intronic
																								n265648	AK156913	72587	Pan3	Sense intronic		n277787	AK045354	11477	Acvr1	LincRNA								n283496	AK038204	20979	Syt1	Sense intronic
																								n284080	AK137851	72587	Pan3	Sense intronic		n272152	AK141880	99586	Dpyd	LincRNA								n288254	AK148720	20979	Syt1	Sense intronic
																								n280694	AK041471	72587	Pan3	Sense intronic		n273358	AK049947	99586	Dpyd	LincRNA								n288891	AK018300	20979	Syt1	Sense intronic
																								n284620	AK137651	74754	Dhcr24	Sense intronic		n286473	AK034296	99586	Dpyd	LincRNA								n294384	AK013781	20979	Syt1	Sense intronic
																								n287948	AK078646	56298	Atl2	Sense intronic		n269564	AK086157	99586	Dpyd	LincRNA								n274050	AK048885	20979	Syt1	Sense intronic
																								n286331	AK136940	67615	Ube2r2	Sense intronic		n288545	AK032968	13204	Dhx15	LincRNA								n275820	AK047769	20979	Syt1	Sense intronic
																								n274569	AK141031	381979	Brsk1	Sense intronic		n282349	AK039654	13204	Dhx15	LincRNA								n269099	AK086631	20979	Syt1	Sense intronic
																								n276327	AK047391	104886	Rab15	Sense intronic		n263997	AK158687	13204	Dhx15	LincRNA								n275874	AK021090	20979	Syt1	Sense intronic
																								n284252	AK137806	228061	Agps	Sense intronic		n286667	AK033955	13204	Dhx15	LincRNA								n290934	AK019917	20979	Syt1	Sense intronic
																								n290052	AK134280	231876	Lmtk2	Sense intronic		n282735	AK138435	13204	Dhx15	LincRNA								n279881	AK042651	241494	Zfp385b	Sense intronic
																								n287251	AK136445	93765	Ube2n	Sense intronic		n276570	AK081008	93761	Smarca1	LincRNA								n279811	AK042731	241494	Zfp385b	Sense intronic
																								n271257	AK142133	73086	Rps6ka5	Sense intronic		n268348	AK143083	18481	Pak3	LincRNA								n282135	AK039856	76630	Stambpl1	Sense intronic
																								n284247	AK037395	73086	Rps6ka5	Sense intronic		n277757	AK045389	18481	Pak3	LincRNA								n270796	AK084900	19047	Ppp1cc	Sense intronic
																								n280950	AK041080	226751	Cdc42bpa	Sense intronic		n263896	AK159019	74117	Actr3	LincRNA								n272578	AK083623	108089	Rnf144a	Sense intronic
																								n273105	AK050330	226751	Cdc42bpa	Sense intronic		n289957	AK077892	545156	Kalrn	LincRNA								n280092	AK042403	103677	Smg6	Sense intronic
																								n286593	AK034105	226751	Cdc42bpa	Sense intronic		n270568	AK085160	545156	Kalrn	LincRNA								n279345	AK139249	103677	Smg6	Sense intronic
																								n286417	AK034379	226751	Cdc42bpa	Sense intronic		n267281	AK088542	244895	C230081A13Rik	Bidirectional								n281516	AK138881	103677	Smg6	Sense intronic
																								n285284	AK035729	14158	Fert2	Sense intronic		n344342	NULL	11465	Actg1	Bidirectional								n278015	AK045001	19211	Pten	Sense intronic
																								n278928	AK043813	74006	Dnm1l	Sense intronic		n269460	AK142796	11477	Acvr1	Bidirectional								n282527	AK138510	18139	Zfml	Sense intronic
																								n285919	AK137107	545156	Kalrn	Sense intronic														n270457	AK142490	18139	Zfml	Sense intronic
																								n289349	AK134752	545156	Kalrn	Sense intronic														n268991	AK053099	59029	Psmd14	Sense intronic
																								n271308	AK052083	545156	Kalrn	Sense intronic														n268350	AK053387	59029	Psmd14	Sense intronic
																								n287506	AK033269	545156	Kalrn	Sense intronic														n271491	AK084332	56417	Adar	Sense intronic
																								n272538	AK051053	545156	Kalrn	Sense intronic														n280352	AK042027	18749	Prkacb	Sense intronic
																								n276032	AK047596	545156	Kalrn	Sense intronic														n289938	AK077897	22026	Nr2c2	Sense intronic
																								n288355	AK078601	270166	Clpx	Sense intronic														n284782	AK036508	22026	Nr2c2	Sense intronic
																								n271163	AK142192	11534	Adk	Sense intronic														n283179	AK138245	80890	Trim2	Sense intronic
																								n280315	AK042085	11534	Adk	Sense intronic														n293730	AK028853	98685	1190005F20Rik	Sense intronic
																								n271699	AK142026	11534	Adk	Sense intronic														n273089	AK050362	319713	Ablim3	Sense intronic
																								n281447	AK040593	11534	Adk	Sense intronic														n277564	AK045641	14812	Grin2b	Sense intronic
																								n278021	AK157748	19744	Rheb	Sense intronic														n264283	AK145786	75302	Asxl2	Sense intronic
																								n271795	AK084099	218699	Pxk	Sense intronic														n281592	AK079864	75302	Asxl2	Sense intronic
																								n280033	AK042478	218699	Pxk	Sense intronic														n286992	AK136650	67785	Zmym4	Sense intronic
																								n290245	AK018036	22196	Ube2i	Sense intronic														n275365	AK048106	67785	Zmym4	Sense intronic
																								n276615	AK047052	242050	Igsf10	NAT														n286755	AK033859	72925	2015-03-01	Sense intronic
																								n293052	AK076663	140781	Myh7	NAT														n282879	AK038989	72925	2015-03-01	Sense intronic
																								n289420	AK134642	97895	Nlrp4f	NAT														n277493	AK045734	72925	2015-03-01	Sense intronic
																								n275779	AK047786	66887	Lonp2	NAT														n269489	AK086228	72925	2015-03-01	Sense intronic
																								n270541	AK142426	11461	Actb	NAT														n273532	AK082979	12167	Bmpr1b	Sense intronic
																								n288173	AK148890	109242	Kif24	NAT														n268087	AK087458	619287	Zcchc16	Sense intronic
																								n288149	AK148935	260315	Nav3	LincRNA														n271312	AK084426	225998	Rorb	Sense intronic
																								n274531	AK082144	260315	Nav3	LincRNA														n268413	AK053291	225998	Rorb	Sense intronic
																								n272341	AK083817	260315	Nav3	LincRNA														n271341	AK052058	225998	Rorb	Sense intronic
																								n278820	AK043972	260315	Nav3	LincRNA														n271407	AK052011	225998	Rorb	Sense intronic
																								n274769	AK081905	260315	Nav3	LincRNA														n268424	AK143065	225998	Rorb	Sense intronic
																								n275354	AK048117	260315	Nav3	LincRNA														n275292	AK048206	20740	Spna2	Sense intronic
																								n275610	AK047865	260315	Nav3	LincRNA														n268403	AK143069	208727	Hdac4	Sense intronic
																								n271983	AK051681	260315	Nav3	LincRNA														n273678	AK141290	243983	Zdhhc13	Sense intronic
																								n272068	AK051563	67045	Riok2	LincRNA														n271815	AK084076	67269	Agtpbp1	Sense intronic
																								n290260	AK134161	74734	Rhoh	LincRNA														n271553	AK084299	93836	Rnf111	Sense intronic
																								n419608	NULL	14773	Grk5	LincRNA														n277956	AK157776	270086	Ogfod1	Sense intronic
																								n344042	NULL	11514	Adcy8	LincRNA														n269448	AK086272	217031	Tada2a	Sense intronic
																								n265562	AK157074	13841	Epha7	LincRNA														n273677	AK141292	19076	Prim2	Sense intronic
																								n278275	AK139630	20775	Sqle	LincRNA														n273776	AK082846	109113	Uhrf2	Sense intronic
																								n276497	AK047176	226026	Smc5	LincRNA														n274190	AK082567	330812	Rnf150	Sense intronic
																								n269226	AK086499	109333	Pkn2	LincRNA														n272346	AK141829	330812	Rnf150	Sense intronic
																								n275996	AK140706	109333	Pkn2	LincRNA														n289595	AK134516	66967	Edem3	Sense intronic
																								n413706	NULL	70358	Steap1	LincRNA														n277104	AK046339	66967	Edem3	Sense intronic
																								n266934	AK144052	75456	Prps1l1	LincRNA														n284957	AK137400	223922	Atf7	Sense intronic
																								n283577	AK038114	12287	Cacna1b	LincRNA														n271915	AK141943	77593	Usp45	Sense intronic
																								n288533	AK032991	11477	Acvr1	LincRNA														n284311	AK037327	77593	Usp45	Sense intronic
																								n277787	AK045354	11477	Acvr1	LincRNA														n264843	AK150108	78618	Acap2	Sense intronic
																								n272152	AK141880	99586	Dpyd	LincRNA														n271081	AK084570	21985	Tpd52	Sense intronic
																								n273358	AK049947	99586	Dpyd	LincRNA														n265361	AK157429	50769	Atp8a2	Sense intronic
																								n286473	AK034296	99586	Dpyd	LincRNA														n288488	AK135398	14634	Gli3	Sense intronic
																								n269564	AK086157	99586	Dpyd	LincRNA														n288477	AK135415	14634	Gli3	Sense intronic
																								n288545	AK032968	13204	Dhx15	LincRNA														n270613	AK052513	14634	Gli3	Sense intronic
																								n282349	AK039654	13204	Dhx15	LincRNA														n282465	AK039523	270049	Galntl6	Sense intronic
																								n263997	AK158687	13204	Dhx15	LincRNA														n275732	AK047809	270049	Galntl6	Sense intronic
																								n286667	AK033955	13204	Dhx15	LincRNA														n267863	AK054109	270049	Galntl6	Sense intronic
																								n282735	AK138435	13204	Dhx15	LincRNA														n288148	AK148932	270049	Galntl6	Sense intronic
																								n276570	AK081008	93761	Smarca1	LincRNA														n283088	AK038721	270049	Galntl6	Sense intronic
																								n268348	AK143083	18481	Pak3	LincRNA														n289255	AK032141	270049	Galntl6	Sense intronic
																								n277757	AK045389	18481	Pak3	LincRNA														n277115	AK046327	270049	Galntl6	Sense intronic
																								n263896	AK159019	74117	Actr3	LincRNA														n268408	AK087404	270049	Galntl6	Sense intronic
																								n289957	AK077892	545156	Kalrn	LincRNA														n288243	AK148743	270049	Galntl6	Sense intronic
																								n270568	AK085160	545156	Kalrn	LincRNA														n274074	AK048858	270049	Galntl6	Sense intronic
																								n276211	AK081056	67042	Ift27	LincRNA														n279336	AK080540	270049	Galntl6	Sense intronic
																								n272978	AK083334	22151	Tubb2a	LincRNA														n279977	AK042545	270049	Galntl6	Sense intronic
																								n267281	AK088542	244895	C230081A13Rik	Bidirectional														n275219	AK140851	17389	Mmp16	Sense intronic
																								n344342	NULL	11465	Actg1	Bidirectional														n286065	AK034862	17389	Mmp16	Sense intronic
																								n269460	AK142796	11477	Acvr1	Bidirectional														n275474	AK140800	17389	Mmp16	Sense intronic
																								n280190	AK169522	209354	Eif2b1	Bidirectional														n288924	AK032562	17389	Mmp16	Sense intronic
																																										n268264	AK053488	11566	Adss	Sense intronic
																																										n272315	AK141846	11798	Xiap	Sense intronic
																																										n287625	AK033099	66234	Sc4mol	Sense intronic
																																										n289807	AK031582	106042	Prickle1	Sense intronic
																																										n274972	AK048508	106042	Prickle1	Sense intronic
																																										n283677	AK038012	74302	Mtmr3	Sense intronic
																																										n271326	AK052072	74302	Mtmr3	Sense intronic
																																										n263694	AK011482	234214	Sorbs2	Sense intronic
																																										n270895	AK084776	234214	Sorbs2	Sense intronic
																																										n277370	AK045919	234214	Sorbs2	Sense intronic
																																										n269117	AK086613	234214	Sorbs2	Sense intronic
																																										n272121	AK051491	55992	Trim3	Sense intronic
																																										n272643	AK050967	11477	Acvr1	Sense intronic
																																										n279359	AK043269	11477	Acvr1	Sense intronic
																																										n279327	AK080543	11938	Atp2a2	Sense intronic
																																										n273713	AK049471	234356	Csgalnact1	Sense intronic
																																										n294008	AK132337	234356	Csgalnact1	Sense intronic
																																										n284291	AK037349	234356	Csgalnact1	Sense intronic
																																										n269254	AK086467	223642	Zc3h3	Sense intronic
																																										n269682	AK052940	17776	Mast2	Sense intronic
																																										n280171	AK042278	17776	Mast2	Sense intronic
																																										n281577	AK079874	17776	Mast2	Sense intronic
																																										n289986	AK134309	17776	Mast2	Sense intronic
																																										n266992	AK143857	171212	Galnt10	Sense intronic
																																										n284837	AK137462	320253	2015-03-03	Sense intronic
																																										n275064	AK048430	320253	2015-03-03	Sense intronic
																																										n280827	AK041256	320253	2015-03-03	Sense intronic
																																										n272976	AK083336	233532	Rsf1	Sense intronic
																																										n275563	AK081457	233532	Rsf1	Sense intronic
																																										n284434	AK037130	226409	Zranb3	Sense intronic
																																										n265642	AK156928	226409	Zranb3	Sense intronic
																																										n272147	AK051456	12294	Cacna2d3	Sense intronic
																																										n276568	AK140528	12294	Cacna2d3	Sense intronic
																																										n279015	AK043691	12294	Cacna2d3	Sense intronic
																																										n282673	AK138459	12294	Cacna2d3	Sense intronic
																																										n284851	AK036376	12294	Cacna2d3	Sense intronic
																																										n274652	AK048661	12294	Cacna2d3	Sense intronic
																																										n276425	AK047276	12294	Cacna2d3	Sense intronic
																																										n284213	AK037434	231801	Agfg2	Sense intronic
																																										n277578	AK045623	231801	Agfg2	Sense intronic
																																										n273360	AK141532	13612	Edil3	Sense intronic
																																										n272132	AK051481	13612	Edil3	Sense intronic
																																										n269100	AK086630	13612	Edil3	Sense intronic
																																										n284338	AK079471	69726	Smyd3	Sense intronic
																																										n269834	AK085883	69726	Smyd3	Sense intronic
																																										n281697	AK138820	69726	Smyd3	Sense intronic
																																										n270428	AK085259	110784	Nr3c2	Sense intronic
																																										n286794	AK033849	110784	Nr3c2	Sense intronic
																																										n265091	AK158298	110784	Nr3c2	Sense intronic
																																										n274679	AK048651	110784	Nr3c2	Sense intronic
																																										n267024	AK143751	19055	Ppp3ca	Sense intronic
																																										n284516	AK036998	19055	Ppp3ca	Sense intronic
																																										n288651	AK078430	19055	Ppp3ca	Sense intronic
																																										n272900	AK141653	19055	Ppp3ca	Sense intronic
																																										n270820	AK084872	19055	Ppp3ca	Sense intronic
																																										n286792	AK136758	19055	Ppp3ca	Sense intronic
																																										n272227	AK083872	70797	Ankib1	Sense intronic
																																										n277449	AK045816	66966	Trit1	Sense intronic
																																										n267694	AK143329	210044	Adcy2	Sense intronic
																																										n282736	AK039190	210044	Adcy2	Sense intronic
																																										n268768	AK087026	210044	Adcy2	Sense intronic
																																										n275697	AK047842	268281	Shprh	Sense intronic
																																										n280023	AK153796	21812	Tgfbr1	Sense intronic
																																										n280227	AK042199	22589	Atrx	Sense intronic
																																										n284755	AK137544	22589	Atrx	Sense intronic
																																										n289930	AK031408	54525	Syt7	Sense intronic
																																										n275881	AK047721	217480	Dgkb	Sense intronic
																																										n275750	AK021151	217480	Dgkb	Sense intronic
																																										n275773	AK047792	217480	Dgkb	Sense intronic
																																										n288251	AK148726	217480	Dgkb	Sense intronic
																																										n263898	AK159016	217480	Dgkb	Sense intronic
																																										n286693	AK033925	217480	Dgkb	Sense intronic
																																										n276203	AK140662	217480	Dgkb	Sense intronic
																																										n282577	AK079591	217480	Dgkb	Sense intronic
																																										n280004	AK042512	217480	Dgkb	Sense intronic
																																										n287578	AK033162	217480	Dgkb	Sense intronic
																																										n269871	AK085838	319885	Zcchc7	Sense intronic
																																										n286368	AK079103	319885	Zcchc7	Sense intronic
																																										n272002	AK051659	319885	Zcchc7	Sense intronic
																																										n280305	AK042096	319885	Zcchc7	Sense intronic
																																										n281026	AK080128	319885	Zcchc7	Sense intronic
																																										n283711	AK037963	319885	Zcchc7	Sense intronic
																																										n283898	AK037744	319885	Zcchc7	Sense intronic
																																										n277640	AK140092	110651	Rps6ka3	Sense intronic
																																										n282915	AK138355	110651	Rps6ka3	Sense intronic
																																										n283640	AK038055	110651	Rps6ka3	Sense intronic
																																										n276006	AK047615	110651	Rps6ka3	Sense intronic
																																										n271481	AK051970	110651	Rps6ka3	Sense intronic
																																										n280691	AK041476	110651	Rps6ka3	Sense intronic
																																										n282388	AK138589	11949	Atp5c1	Sense intronic
																																										n285951	AK035020	73469	Rnf38	Sense intronic
																																										n271690	AK084196	70425	Csnk1g3	Sense intronic
																																										n276355	AK047359	230857	Ece1	Sense intronic
																																										n263917	AK158961	26383	Fto	Sense intronic
																																										n267589	AK054375	26383	Fto	Sense intronic
																																										n271158	AK052213	26383	Fto	Sense intronic
																																										n274518	AK082164	26383	Fto	Sense intronic
																																										n296298	AK131762	26383	Fto	Sense intronic
																																										n282071	AK079721	26383	Fto	Sense intronic
																																										n289134	AK134924	72902	Spock3	Sense intronic
																																										n282250	AK039750	72902	Spock3	Sense intronic
																																										n273932	AK049025	72902	Spock3	Sense intronic
																																										n283296	AK138148	72902	Spock3	Sense intronic
																																										n272625	AK083588	55983	Pdzrn3	Sense intronic
																																										n272136	AK083892	55983	Pdzrn3	Sense intronic
																																										n270836	AK142328	17156	Man1a2	Sense intronic
																																										n288158	AK148920	17156	Man1a2	Sense intronic
																																										n274898	AK140933	17156	Man1a2	Sense intronic
																																										n269367	AK086354	17156	Man1a2	Sense intronic
																																										n269521	AK086193	17156	Man1a2	Sense intronic
																																										n274334	AK082384	238871	Pde4d	Sense intronic
																																										n267038	AK143709	238871	Pde4d	Sense intronic
																																										n267107	AK143456	238871	Pde4d	Sense intronic
																																										n285335	AK079287	238871	Pde4d	Sense intronic
																																										n272817	AK141679	238871	Pde4d	Sense intronic
																																										n274037	AK082661	238871	Pde4d	Sense intronic
																																										n285244	AK079307	238871	Pde4d	Sense intronic
																																										n266940	AK144039	238871	Pde4d	Sense intronic
																																										n271597	AK051893	238871	Pde4d	Sense intronic
																																										n291056	AK133561	238871	Pde4d	Sense intronic
																																										n279312	AK043307	140904	Caln1	Sense intronic
																																										n284274	AK137798	269941	Chsy1	Sense intronic
																																										n272516	AK051072	94093	Trim33	Sense intronic
																																										n292786	AK029668	19414	Rasa3	Sense intronic
																																										n275129	AK048359	231470	Fras1	Sense intronic
																																										n274474	AK082213	12565	Cdh9	Sense intronic
																																										n284175	AK037488	78455	Helz	Sense intronic
																																										n273315	AK083194	70415	2610018G03Rik	Sense intronic
																																										n270398	AK085290	18481	Pak3	Sense intronic
																																										n288749	AK032741	328329	Mast4	Sense intronic
																																										n285806	AK035178	328329	Mast4	Sense intronic
																																										n274304	AK082418	328329	Mast4	Sense intronic
																																										n271230	AK142144	328329	Mast4	Sense intronic
																																										n269860	AK085851	328329	Mast4	Sense intronic
																																										n269063	AK086682	328329	Mast4	Sense intronic
																																										n273414	AK049818	93687	Csnk1a1	Sense intronic
																																										n281535	AK040485	93687	Csnk1a1	Sense intronic
																																										n277001	AK046520	210530	Leprel1	Sense intronic
																																										n289786	AK031614	100177	Zmym6	Sense intronic
																																										n288863	AK135133	100177	Zmym6	Sense intronic
																																										n290133	AK031060	100177	Zmym6	Sense intronic
																																										n274794	AK081872	77015	Mpped2	Sense intronic
																																										n278787	AK044019	72900	Ndufv2	Sense intronic
																																										n289742	AK031670	72900	Ndufv2	Sense intronic
																																										n284299	AK037340	216558	Ugp2	Sense intronic
																																										n269431	AK086289	94191	Adarb2	Sense intronic
																																										n279952	AK042575	94191	Adarb2	Sense intronic
																																										n277264	AK046105	94191	Adarb2	Sense intronic
																																										n274130	AK082628	94191	Adarb2	Sense intronic
																																										n274976	AK140912	214897	Csnk1g1	Sense intronic
																																										n288209	AK148813	214897	Csnk1g1	Sense intronic
																																										n273965	AK048976	241514	Zfp804a	Sense intronic
																																										n288114	AK149001	241514	Zfp804a	Sense intronic
																																										n286148	AK136997	241514	Zfp804a	Sense intronic
																																										n275665	AK081349	74108	Parn	Sense intronic
																																										n293462	AK014687	23874	Farsb	Sense intronic
																																										n268266	AK053485	107476	Acaca	Sense intronic
																																										n282355	AK039643	622675	Zfp827	Sense intronic
																																										n268310	AK053441	622675	Zfp827	Sense intronic
																																										n266777	AK170699	72580	Zufsp	Sense intronic
																																										n275997	AK021040	320873	Cdh10	Sense intronic
																																										n283236	AK138178	320873	Cdh10	Sense intronic
																																										n279059	AK043625	320873	Cdh10	Sense intronic
																																										n285736	AK079176	207521	Dtx4	Sense intronic
																																										n284348	AK037288	269704	Zfp664	Sense intronic
																																										n284488	AK037045	14200	Fhl2	Sense intronic
																																										n284903	AK036293	65945	Clstn1	Sense intronic
																																										n282485	AK039509	216001	Cbara1	Sense intronic
																																										n268981	AK142922	69228	Zfp746	Sense intronic
																																										n294560	AK019313	67263	Zswim6	Sense intronic
																																										n285634	AK020577	67263	Zswim6	Sense intronic
																																										n273553	AK049677	67263	Zswim6	Sense intronic
																																										n266153	AK156200	67263	Zswim6	Sense intronic
																																										n274643	AK082041	16443	Itsn1	Sense intronic
																																										n281019	AK041043	269275	Acvr1c	Sense intronic
																																										n273423	AK049796	66854	Trim35	Sense intronic
																																										n267371	AK153921	22129	Ttc3	Sense intronic
																																										n268620	AK143009	22129	Ttc3	Sense intronic
																																										n289111	AK078228	27062	Cadps	Sense intronic
																																										n276659	AK047007	27062	Cadps	Sense intronic
																																										n282504	AK039493	27062	Cadps	Sense intronic
																																										n289487	AK078079	27062	Cadps	Sense intronic
																																										n269876	AK085834	108829	Jmjd1c	Sense intronic
																																										n285550	AK079230	108829	Jmjd1c	Sense intronic
																																										n266841	AK154604	108829	Jmjd1c	Sense intronic
																																										n291718	AK133161	108829	Jmjd1c	Sense intronic
																																										n288633	AK162006	11352	Abl2	Sense intronic
																																										n283361	AK038362	11352	Abl2	Sense intronic
																																										n272508	AK051080	11352	Abl2	Sense intronic
																																										n282194	AK079676	11538	Adnp	Sense intronic
																																										n287365	AK136385	11538	Adnp	Sense intronic
																																										n269864	AK085848	20869	Stk11	Sense intronic
																																										n274719	AK081960	269023	Zfp608	Sense intronic
																																										n289893	AK077908	269023	Zfp608	Sense intronic
																																										n273519	AK082995	269023	Zfp608	Sense intronic
																																										n271985	AK164353	269023	Zfp608	Sense intronic
																																										n276722	AK140470	269023	Zfp608	Sense intronic
																																										n268510	AK053226	269023	Zfp608	Sense intronic
																																										n270801	AK084899	269023	Zfp608	Sense intronic
																																										n290751	AK017390	30945	Rnf19a	Sense intronic
																																										n276124	AK140679	22640	Zfp1	Sense intronic
																																										n286405	AK034397	18585	Pde9a	Sense intronic
																																										n278068	AK044890	94223	Dgcr8	Sense intronic
																																										n279025	AK043676	56421	Pfkp	Sense intronic
																																										n289072	AK032401	56421	Pfkp	Sense intronic
																																										n288360	AK078595	18584	Pde8a	Sense intronic
																																										n284000	AK037660	224088	Atp13a3	Sense intronic
																																										n277654	AK140087	98432	Phlpp1	Sense intronic
																																										n285852	AK079155	98432	Phlpp1	Sense intronic
																																										n276621	AK081006	245578	Pcdh11x	Sense intronic
																																										n289282	AK032089	56508	Rapgef4	Sense intronic
																																										n288963	AK135084	56508	Rapgef4	Sense intronic
																																										n276738	AK046900	56508	Rapgef4	Sense intronic
																																										n268253	AK053505	68166	Spire1	Sense intronic
																																										n284527	AK036976	68166	Spire1	Sense intronic
																																										n275027	AK048458	12395	Runx1t1	Sense intronic
																																										n281319	AK040744	12395	Runx1t1	Sense intronic
																																										n285256	AK035755	12395	Runx1t1	Sense intronic
																																										n272390	AK083781	12395	Runx1t1	Sense intronic
																																										n275937	AK047680	218461	Pde8b	Sense intronic
																																										n274569	AK141031	381979	Brsk1	Sense intronic
																																										n279564	AK043057	59044	Rnf130	Sense intronic
																																										n272135	AK051478	116838	Rims2	Sense intronic
																																										n291515	AK030105	116838	Rims2	Sense intronic
																																										n276281	AK047440	116838	Rims2	Sense intronic
																																										n287824	AK135939	52589	Ncald	Sense intronic
																																										n270253	AK085448	52589	Ncald	Sense intronic
																																										n273239	AK050007	52589	Ncald	Sense intronic
																																										n284244	AK037398	387609	Zhx2	Sense intronic
																																										n271257	AK142133	73086	Rps6ka5	Sense intronic
																																										n284247	AK037395	73086	Rps6ka5	Sense intronic
																																										n283847	AK137972	19377	Rai1	Sense intronic
																																										n280950	AK041080	226751	Cdc42bpa	Sense intronic
																																										n273105	AK050330	226751	Cdc42bpa	Sense intronic
																																										n286593	AK034105	226751	Cdc42bpa	Sense intronic
																																										n286417	AK034379	226751	Cdc42bpa	Sense intronic
																																										n274421	AK082273	14050	Eya3	Sense intronic
																																										n284163	AK037499	19679	Pitpnm2	Sense intronic
																																										n285919	AK137107	545156	Kalrn	Sense intronic
																																										n289349	AK134752	545156	Kalrn	Sense intronic
																																										n271308	AK052083	545156	Kalrn	Sense intronic
																																										n287506	AK033269	545156	Kalrn	Sense intronic
																																										n272538	AK051053	545156	Kalrn	Sense intronic
																																										n276032	AK047596	545156	Kalrn	Sense intronic
																																										n283786	AK037873	140629	Ubox5	Sense intronic
																																										n288355	AK078601	270166	Clpx	Sense intronic
																																										n271163	AK142192	11534	Adk	Sense intronic
																																										n280315	AK042085	11534	Adk	Sense intronic
																																										n271699	AK142026	11534	Adk	Sense intronic
																																										n281447	AK040593	11534	Adk	Sense intronic
																																										n278021	AK157748	19744	Rheb	Sense intronic
																																										n271693	AK051833	224829	Trerf1	Sense intronic
																																										n288664	AK032810	232966	Zfp110	Sense intronic
																																										n287523	AK033243	23807	Arih2	Sense intronic
																																										n270554	AK085177	108086	Rnf216	Sense intronic
																																										n276583	AK140518	108086	Rnf216	Sense intronic
																																										n270954	AK084699	108086	Rnf216	Sense intronic
																																										n274038	AK048896	231600	Chfr	Sense intronic
																																										n274517	AK082161	320865	Cdh18	Sense intronic
																																										n274943	AK081712	19883	Rora	Sense intronic
																																										n286434	AK034354	19883	Rora	Sense intronic
																																										n269761	AK142734	19883	Rora	Sense intronic
																																										n285179	AK035856	19883	Rora	Sense intronic
																																										n269672	AK052948	19883	Rora	Sense intronic
																																										n274408	AK082288	19883	Rora	Sense intronic
																																										n286021	AK034923	19883	Rora	Sense intronic
																																										n277620	AK045567	19883	Rora	Sense intronic
																																										n277942	AK045147	19883	Rora	Sense intronic
																																										n288774	AK032719	19883	Rora	Sense intronic
																																										n284981	AK036175	19883	Rora	Sense intronic
																																										n415245	NR_033299	19883	Rora	Sense intronic
																																										n276575	AK047099	19883	Rora	Sense intronic
																																										n276747	AK046894	19883	Rora	Sense intronic
																																										n271151	AK084509	19883	Rora	Sense intronic
																																										n415922	NR_037906	66978	Luc7l	Overlapping
																																										n420809	NULL	73259	Cib4	NAT
																																										n267995	AK053902	19302	Pxmp3	NAT
																																										n291725	AK133158	22590	Xpa	NAT
																																										n411773	NULL	13003	Vcan	NAT
																																										n295024	AK011948	56399	Akap8	NAT
																																										n292136	AK029775	21411	Tcf20	NAT
																																										n276896	AK046678	239546	Zfp647	NAT
																																										n413703	NULL	270049	Galntl6	NAT
																																										n265041	AK147745	74735	Trim14	NAT
																																										n273372	AK049925	56874	Rnf32	NAT
																																										n278735	AK139461	66559	Metapl1	NAT
																																										n284319	AK037318	108655	Foxp1	LincRNA
																																										n283390	AK038328	108655	Foxp1	LincRNA
																																										n265676	AK172199	108655	Foxp1	LincRNA
																																										n263920	AK158959	108655	Foxp1	LincRNA
																																										n284307	AK037331	108655	Foxp1	LincRNA
																																										n288486	AK135400	108655	Foxp1	LincRNA
																																										n280342	AK042037	108655	Foxp1	LincRNA
																																										n263617	AK162437	18526	Pcdh10	LincRNA
																																										n273536	AK082973	18526	Pcdh10	LincRNA
																																										n264797	AK144286	19302	Pxmp3	LincRNA
																																										n265835	AK156638	19302	Pxmp3	LincRNA
																																										n344042	NULL	11514	Adcy8	LincRNA
																																										n283271	AK038486	102954	Nudt10	LincRNA
																																										n265486	AK157195	69082	Zc3h15	LincRNA
																																										n289764	AK031651	241431	Xirp2	LincRNA
																																										n288268	AK148698	241431	Xirp2	LincRNA
																																										n277584	AK045619	241431	Xirp2	LincRNA
																																										n268311	AK053439	241431	Xirp2	LincRNA
																																										n283130	AK038647	241431	Xirp2	LincRNA
																																										n291971	AK029792	234362	Zfp868	LincRNA
																																										n267799	AK054189	242291	Impad1	LincRNA
																																										n294509	AK013612	67013	Oma1	LincRNA
																																										n274021	AK048920	67013	Oma1	LincRNA
																																										n277496	AK140123	13527	Dtna	LincRNA
																																										n288286	AK148664	13527	Dtna	LincRNA
																																										n279868	AK042668	16597	Klf12	LincRNA
																																										n263874	AK159073	14025	Bcl11a	LincRNA
																																										n413706	NULL	70358	Steap1	LincRNA
																																										n266934	AK144052	75456	Prps1l1	LincRNA
																																										n279724	AK042839	228491	Zfp770	LincRNA
																																										n285970	AK034994	108089	Rnf144a	LincRNA
																																										n267129	AK143445	21825	Thbs1	LincRNA
																																										n287533	AK033230	53602	Hpcal1	LincRNA
																																										n275890	AK047712	80890	Trim2	LincRNA
																																										n275315	AK048185	80890	Trim2	LincRNA
																																										n293110	AK161320	243983	Zdhhc13	LincRNA
																																										n265255	AK157590	13114	Cyp3a16	LincRNA
																																										n413561	NULL	381511	Pdp1	LincRNA
																																										n288533	AK032991	11477	Acvr1	LincRNA
																																										n277787	AK045354	11477	Acvr1	LincRNA
																																										n288735	AK135217	211147	2015-03-11	LincRNA
																																										n283952	AK137914	229542	Gatad2b	LincRNA
																																										n272152	AK141880	99586	Dpyd	LincRNA
																																										n273358	AK049947	99586	Dpyd	LincRNA
																																										n286473	AK034296	99586	Dpyd	LincRNA
																																										n269564	AK086157	99586	Dpyd	LincRNA
																																										n344366	NULL	70894	Efcab3	LincRNA
																																										n289826	AK031549	12565	Cdh9	LincRNA
																																										n268348	AK143083	18481	Pak3	LincRNA
																																										n277757	AK045389	18481	Pak3	LincRNA
																																										n267278	AK088565	69188	Mll5	LincRNA
																																										n279611	AK080482	241514	Zfp804a	LincRNA
																																										n275226	AK048275	67263	Zswim6	LincRNA
																																										n286691	AK033928	269023	Zfp608	LincRNA
																																										n267796	AK087625	627049	Zfp800	LincRNA
																																										n284640	AK137639	627049	Zfp800	LincRNA
																																										n289957	AK077892	545156	Kalrn	LincRNA
																																										n270568	AK085160	545156	Kalrn	LincRNA
																																										n278689	AK044187	320865	Cdh18	LincRNA
																																										n269338	AK086379	320865	Cdh18	LincRNA
																																										n268338	AK053401	243937	Zfp536	LincRNA
																																										n271368	AK084404	328365	Zmiz1	Bidirectional
																																										n279901	AK042630	12564	Cdh8	Bidirectional
																																										n272699	AK141716	233902	Fbxl19	Bidirectional
																																										n277517	AK045698	319535	Zfp182	Bidirectional
																																										n273750	AK049411	381511	Pdp1	Bidirectional
																																										n281126	AK040963	381511	Pdp1	Bidirectional
																																										n271666	AK051847	15159	Hccs	Bidirectional
																																										n269460	AK142796	11477	Acvr1	Bidirectional
																																										n272849	AK050760	65970	Lima1	Bidirectional
[truncated: 48 more columns]

## Sheet: Learning and memory
Long-term potentiation (1.712036e-10)						Long-term depression (0.0002944694)						Cholinergic synapse (0.0001149489)						Calcium signaling pathway (0.0001199476)						Neurotrophin signaling pathway (0.002834707)
LncRNAs	Genebank Accession	Related genes ID	Gene symbol	cis-type		LncRNAs	Genebank Accession	Related genes ID	Gene symbol	cis-type		LncRNAs	Genebank Accession	Related genes ID	Gene symbol	cis-type		LncRNAs	Genebank Accession	Related genes ID	Gene symbol	cis-type		LncRNAs	Genebank Accession	Related genes ID	Gene symbol	cis-type
n277481	AK045757	19108	Prkx	Sense intronic		n278812	AK043978	14799	Gria1	Sense intronic		n277481	AK045757	19108	Prkx	Sense intronic		n277481	AK045757	19108	Prkx	Sense intronic		n293844	AK161087	18708	Pik3r1	Sense intronic
n270796	AK084900	19047	Ppp1cc	Sense intronic		n273958	AK048985	14804	Grid2	Sense intronic		n293844	AK161087	18708	Pik3r1	Sense intronic		n269890	AK085814	20191	Ryr2	Sense intronic		n267104	AK143462	77480	Kidins220	Sense intronic
n267887	AK143249	52635	Esyt2	Sense intronic		n283308	AK038435	14804	Grid2	Sense intronic		n283853	AK137970	18751	Prkcb	Sense intronic		n265714	AK156811	20191	Ryr2	Sense intronic		n284876	AK036333	18754	Prkce	Sense intronic
n278812	AK043978	14799	Gria1	Sense intronic		n284914	AK137420	14804	Grid2	Sense intronic		n274295	AK141094	18751	Prkcb	Sense intronic		n268077	AK053717	110893	Slc8a3	Sense intronic		n272004	AK141916	18754	Prkce	Sense intronic
n289930	AK031408	54525	Syt7	Sense intronic		n279696	AK163142	14804	Grid2	Sense intronic		n290231	AK134188	18751	Prkcb	Sense intronic		n283853	AK137970	18751	Prkcb	Sense intronic		n268588	AK087230	18754	Prkce	Sense intronic
n283853	AK137970	18751	Prkcb	Sense intronic		n276178	AK081071	14804	Grid2	Sense intronic		n265995	AK156411	18751	Prkcb	Sense intronic		n274295	AK141094	18751	Prkcb	Sense intronic		n285098	AK035992	18754	Prkce	Sense intronic
n274295	AK141094	18751	Prkcb	Sense intronic		n274275	AK141098	14804	Grid2	Sense intronic		n285701	AK035308	108058	Camk2d	Sense intronic		n290231	AK134188	18751	Prkcb	Sense intronic		n275701	AK081314	18754	Prkce	Sense intronic
n290231	AK134188	18751	Prkcb	Sense intronic		n282909	AK038947	14804	Grid2	Sense intronic		n268414	AK053290	108058	Camk2d	Sense intronic		n265995	AK156411	18751	Prkcb	Sense intronic		n285957	AK035010	18754	Prkce	Sense intronic
n265995	AK156411	18751	Prkcb	Sense intronic		n270809	AK084882	14804	Grid2	Sense intronic		n276505	AK047169	108058	Camk2d	Sense intronic		n294471	AK013650	14811	Grin2a	Sense intronic		n285526	AK137218	18754	Prkce	Sense intronic
n284760	AK079408	16706	Ksr1	Sense intronic		n279503	AK043124	14804	Grid2	Sense intronic		n283650	AK038046	12326	Camk4	Sense intronic		n269235	AK086489	14811	Grin2a	Sense intronic		n274697	AK081987	18754	Prkce	Sense intronic
n294471	AK013650	14811	Grin2a	Sense intronic		n273980	AK082687	14804	Grid2	Sense intronic		n283918	AK037722	12326	Camk4	Sense intronic		n285701	AK035308	108058	Camk2d	Sense intronic		n270865	AK084807	19247	Ptpn11	Sense intronic
n269235	AK086489	14811	Grin2a	Sense intronic		n284930	AK036246	14804	Grid2	Sense intronic		n278885	AK043866	12326	Camk4	Sense intronic		n268414	AK053290	108058	Camk2d	Sense intronic		n274423	AK082269	18213	Ntrk3	Sense intronic
n283640	AK038055	110651	Rps6ka3	Sense intronic		n283853	AK137970	18751	Prkcb	Sense intronic		n284062	AK137859	12326	Camk4	Sense intronic		n276505	AK047169	108058	Camk2d	Sense intronic		n289044	AK032433	18213	Ntrk3	Sense intronic
n282915	AK138355	110651	Rps6ka3	Sense intronic		n274295	AK141094	18751	Prkcb	Sense intronic		n285133	AK035933	12326	Camk4	Sense intronic		n283650	AK038046	12326	Camk4	Sense intronic		n273678	AK141290	243983	Zdhhc13	Sense intronic
n277640	AK140092	110651	Rps6ka3	Sense intronic		n290231	AK134188	18751	Prkcb	Sense intronic		n284996	AK036150	12326	Camk4	Sense intronic		n283918	AK037722	12326	Camk4	Sense intronic		n271511	AK142079	58178	Sorcs1	Sense intronic
n271481	AK051970	110651	Rps6ka3	Sense intronic		n265995	AK156411	18751	Prkcb	Sense intronic		n282406	AK039593	12326	Camk4	Sense intronic		n278885	AK043866	12326	Camk4	Sense intronic		n268429	AK143062	58178	Sorcs1	Sense intronic
n276006	AK047615	110651	Rps6ka3	Sense intronic		n268287	AK053464	53623	Gria3	Sense intronic		n283718	AK037960	18750	Prkca	Sense intronic		n284062	AK137859	12326	Camk4	Sense intronic		n282299	AK039708	58178	Sorcs1	Sense intronic
n280691	AK041476	110651	Rps6ka3	Sense intronic		n289493	AK031865	53623	Gria3	Sense intronic		n276739	AK046901	18750	Prkca	Sense intronic		n285133	AK035933	12326	Camk4	Sense intronic		n268316	AK053433	58178	Sorcs1	Sense intronic
n268414	AK053290	108058	Camk2d	Sense intronic		n282683	AK039263	53623	Gria3	Sense intronic		n274200	AK082550	18750	Prkca	Sense intronic		n284996	AK036150	12326	Camk4	Sense intronic		n268192	AK053581	58178	Sorcs1	Sense intronic
n285701	AK035308	108058	Camk2d	Sense intronic		n268286	AK053468	16001	Igf1r	Sense intronic		n276590	AK047080	18750	Prkca	Sense intronic		n282406	AK039593	12326	Camk4	Sense intronic		n287043	AK078960	81840	Sorcs2	Sense intronic
n276505	AK047169	108058	Camk2d	Sense intronic		n291058	AK133560	16001	Igf1r	Sense intronic		n281244	AK040845	18750	Prkca	Sense intronic		n283718	AK037960	18750	Prkca	Sense intronic		n285701	AK035308	108058	Camk2d	Sense intronic
n283650	AK038046	12326	Camk4	Sense intronic		n283718	AK037960	18750	Prkca	Sense intronic		n284346	AK037291	16653	Kras	Sense intronic		n276739	AK046901	18750	Prkca	Sense intronic		n268414	AK053290	108058	Camk2d	Sense intronic
n283918	AK037722	12326	Camk4	Sense intronic		n276739	AK046901	18750	Prkca	Sense intronic		n277024	AK046480	12671	Chrm3	Sense intronic		n274200	AK082550	18750	Prkca	Sense intronic		n276505	AK047169	108058	Camk2d	Sense intronic
n285133	AK035933	12326	Camk4	Sense intronic		n274200	AK082550	18750	Prkca	Sense intronic		n281580	AK138867	14677	Gnai1	Sense intronic		n276590	AK047080	18750	Prkca	Sense intronic		n279432	AK139206	26414	Mapk10	Sense intronic
n284996	AK036150	12326	Camk4	Sense intronic		n276590	AK047080	18750	Prkca	Sense intronic		n281401	AK040642	14677	Gnai1	Sense intronic		n281244	AK040845	18750	Prkca	Sense intronic		n276552	AK047117	26414	Mapk10	Sense intronic
n282406	AK039593	12326	Camk4	Sense intronic		n281244	AK040845	18750	Prkca	Sense intronic		n280753	AK041385	226922	Kcnq5	Sense intronic		n277461	AK045792	14683	Gnas	Sense intronic		n288261	AK148707	26414	Mapk10	Sense intronic
n278885	AK043866	12326	Camk4	Sense intronic		n284346	AK037291	16653	Kras	Sense intronic		n281934	AK040086	226922	Kcnq5	Sense intronic		n277024	AK046480	12671	Chrm3	Sense intronic		n268046	AK053777	20663	Sos2	Sense intronic
n284062	AK137859	12326	Camk4	Sense intronic		n277461	AK045792	14683	Gnas	Sense intronic		n279301	AK080550	226922	Kcnq5	Sense intronic		n277528	AK140114	20541	Slc8a1	Sense intronic		n293939	AK132421	20663	Sos2	Sense intronic
n263992	AK158708	71169	Nbas	Sense intronic		n281580	AK138867	14677	Gnai1	Sense intronic		n273375	AK049918	226922	Kcnq5	Sense intronic		n275055	AK081648	20541	Slc8a1	Sense intronic		n283650	AK038046	12326	Camk4	Sense intronic
n274200	AK082550	18750	Prkca	Sense intronic		n281401	AK040642	14677	Gnai1	Sense intronic		n293402	AK132615	226922	Kcnq5	Sense intronic		n269246	AK086480	20541	Slc8a1	Sense intronic		n283918	AK037722	12326	Camk4	Sense intronic
n276590	AK047080	18750	Prkca	Sense intronic		n272292	AK083849	19091	Prkg1	Sense intronic		n290214	AK018053	226922	Kcnq5	Sense intronic		n283592	AK038099	20541	Slc8a1	Sense intronic		n278885	AK043866	12326	Camk4	Sense intronic
n283718	AK037960	18750	Prkca	Sense intronic		n277511	AK140120	19091	Prkg1	Sense intronic		n267227	AK088791	226922	Kcnq5	Sense intronic		n273994	AK048945	20541	Slc8a1	Sense intronic		n284062	AK137859	12326	Camk4	Sense intronic
n281244	AK040845	18750	Prkca	Sense intronic		n277426	AK045843	19091	Prkg1	Sense intronic		n280030	AK042483	226922	Kcnq5	Sense intronic		n270871	AK084804	20541	Slc8a1	Sense intronic		n285133	AK035933	12326	Camk4	Sense intronic
n276739	AK046901	18750	Prkca	Sense intronic		n268248	AK053512	19091	Prkg1	Sense intronic		n271898	AK083993	226922	Kcnq5	Sense intronic		n289141	AK032296	20541	Slc8a1	Sense intronic		n284996	AK036150	12326	Camk4	Sense intronic
n284346	AK037291	16653	Kras	Sense intronic		n288755	AK032739	19091	Prkg1	Sense intronic		n283728	AK037950	226922	Kcnq5	Sense intronic		n289869	AK031492	20541	Slc8a1	Sense intronic		n282406	AK039593	12326	Camk4	Sense intronic
n274280	AK082439	14800	Gria2	Sense intronic		n286413	AK034385	19091	Prkg1	Sense intronic		n281045	AK041021	12912	Creb1	Sense intronic		n271847	AK084051	20541	Slc8a1	Sense intronic		n284346	AK037291	16653	Kras	Sense intronic
n273329	AK083161	14800	Gria2	Sense intronic		n280775	AK041346	19091	Prkg1	Sense intronic		n271702	AK084188	12912	Creb1	Sense intronic		n294492	AK013639	20541	Slc8a1	Sense intronic		n264493	AK144949	12325	Camk2g	Sense intronic
n288161	AK148916	14800	Gria2	Sense intronic		n294489	AK013635	19091	Prkg1	Sense intronic		n284313	AK037324	12912	Creb1	Sense intronic		n282903	AK038951	20541	Slc8a1	Sense intronic		n269314	AK086409	22630	Ywhaq	Sense intronic
n283203	AK162839	14800	Gria2	Sense intronic		n269986	AK052829	19091	Prkg1	Sense intronic		n264493	AK144949	12325	Camk2g	Sense intronic		n297097	AK131648	20541	Slc8a1	Sense intronic		n283670	AK138019	22630	Ywhaq	Sense intronic
n273754	AK049402	17931	Ppp1r12a	Sense intronic		n271457	AK051982	19091	Prkg1	Sense intronic		n271896	AK141950	14688	Gnb1	Sense intronic		n264493	AK144949	12325	Camk2g	Sense intronic		n276608	AK047061	20112	Rps6ka2	Sense intronic
n273708	AK049485	17931	Ppp1r12a	Sense intronic		n271541	AK051926	19091	Prkg1	Sense intronic		n273357	AK141533	18747	Prkaca	Sense intronic		n274489	AK082197	19056	Ppp3cb	Sense intronic		n280670	AK153605	109905	Rap1a	Sense intronic
n264493	AK144949	12325	Camk2g	Sense intronic		n276777	AK046851	108071	Grm5	Sense intronic		n290831	AK030652	22249	Unc13b	Sense intronic		n274183	AK141131	19056	Ppp3cb	Sense intronic		n288622	AK032879	18033	Nfkb1	Sense intronic
n279312	AK043307	140904	Caln1	Sense intronic		n276569	AK140525	108071	Grm5	Sense intronic		n281527	AK040493	16438	Itpr1	Sense intronic		n276777	AK046851	108071	Grm5	Sense intronic		n271256	AK052124	215449	Rap1b	Sense intronic
n277436	AK045831	19046	Ppp1cb	Sense intronic		n286728	AK033883	108071	Grm5	Sense intronic		n274926	AK081732	16438	Itpr1	Sense intronic		n276569	AK140525	108071	Grm5	Sense intronic		n269433	AK086287	234740	Tmem231	Sense intronic
n265375	AK172565	19046	Ppp1cb	Sense intronic		n275439	AK048001	108071	Grm5	Sense intronic		n279274	AK043343	16438	Itpr1	Sense intronic		n286728	AK033883	108071	Grm5	Sense intronic		n272273	AK083859	230126	Shb	Sense intronic
n275652	AK081364	19046	Ppp1cb	Sense intronic		n290831	AK030652	22249	Unc13b	Sense intronic		n274050	AK048885	20979	Syt1	Sense intronic		n275439	AK048001	108071	Grm5	Sense intronic		n271613	AK084258	170936	Zfp369	Sense intronic
n276299	AK047425	12288	Cacna1c	Sense intronic		n281527	AK040493	16438	Itpr1	Sense intronic		n275820	AK047769	20979	Syt1	Sense intronic		n269278	AK086440	20192	Ryr3	Sense intronic		n289858	AK020062	50915	Grb14	Sense intronic
n273494	AK141485	12288	Cacna1c	Sense intronic		n274926	AK081732	16438	Itpr1	Sense intronic		n275874	AK021090	20979	Syt1	Sense intronic		n265479	AK157220	20192	Ryr3	Sense intronic		n276248	AK081024	26406	Map3k3	Sense intronic
n275643	AK081374	12288	Cacna1c	Sense intronic		n279274	AK043343	16438	Itpr1	Sense intronic		n288891	AK018300	20979	Syt1	Sense intronic		n270820	AK084872	19055	Ppp3ca	Sense intronic		n273794	AK049328	71452	Ankrd40	Sense intronic
n288572	AK020162	12288	Cacna1c	Sense intronic		n274050	AK048885	20979	Syt1	Sense intronic		n294384	AK013781	20979	Syt1	Sense intronic		n284516	AK036998	19055	Ppp3ca	Sense intronic		n290281	AK018012	26416	Mapk14	Sense intronic
n285722	AK035277	12288	Cacna1c	Sense intronic		n275820	AK047769	20979	Syt1	Sense intronic		n283496	AK038204	20979	Syt1	Sense intronic		n288651	AK078430	19055	Ppp3ca	Sense intronic		n271257	AK142133	73086	Rps6ka5	Sense intronic
n275311	AK048191	12288	Cacna1c	Sense intronic		n275874	AK021090	20979	Syt1	Sense intronic		n269639	AK086086	20979	Syt1	Sense intronic		n272900	AK141653	19055	Ppp3ca	Sense intronic		n284247	AK037395	73086	Rps6ka5	Sense intronic
n289152	AK032285	12288	Cacna1c	Sense intronic		n288891	AK018300	20979	Syt1	Sense intronic		n269099	AK086631	20979	Syt1	Sense intronic		n267024	AK143751	19055	Ppp3ca	Sense intronic		n275873	AK047732	18212	Ntrk2	Sense intronic
n280352	AK042027	18749	Prkacb	Sense intronic		n294384	AK013781	20979	Syt1	Sense intronic		n288254	AK148720	20979	Syt1	Sense intronic		n286792	AK136758	19055	Ppp3ca	Sense intronic		n268541	AK087293	56637	Gsk3b	Sense intronic
n276608	AK047061	20112	Rps6ka2	Sense intronic		n283496	AK038204	20979	Syt1	Sense intronic		n290934	AK019917	20979	Syt1	Sense intronic		n273357	AK141533	18747	Prkaca	Sense intronic		n267256	AK088646	56637	Gsk3b	Sense intronic
n280670	AK153605	109905	Rap1a	Sense intronic		n269639	AK086086	20979	Syt1	Sense intronic		n274065	AK048866	20979	Syt1	Sense intronic		n290831	AK030652	22249	Unc13b	Sense intronic		n272423	AK141802	56637	Gsk3b	Sense intronic
n274489	AK082197	19056	Ppp3cb	Sense intronic		n269099	AK086631	20979	Syt1	Sense intronic		n274240	AK082490	20979	Syt1	Sense intronic		n281527	AK040493	16438	Itpr1	Sense intronic		n271940	AK083951	76829	Dok5	Sense intronic
n274183	AK141131	19056	Ppp3cb	Sense intronic		n288254	AK148720	20979	Syt1	Sense intronic		n277519	AK045691	18795	Plcb1	Sense intronic		n274926	AK081732	16438	Itpr1	Sense intronic		n279509	AK163162	623279	Dok6	Sense intronic
n285339	AK035666	18798	Plcb4	Sense intronic		n290934	AK019917	20979	Syt1	Sense intronic		n263956	AK158825	18795	Plcb1	Sense intronic		n279274	AK043343	16438	Itpr1	Sense intronic		n276285	AK140631	623279	Dok6	Sense intronic
n271256	AK052124	215449	Rap1b	Sense intronic		n274065	AK048866	20979	Syt1	Sense intronic		n269664	AK086068	18795	Plcb1	Sense intronic		n274050	AK048885	20979	Syt1	Sense intronic		n284760	AK079408	16706	Ksr1	Sense intronic
n276569	AK140525	108071	Grm5	Sense intronic		n274240	AK082490	20979	Syt1	Sense intronic		n290981	AK030484	18795	Plcb1	Sense intronic		n275820	AK047769	20979	Syt1	Sense intronic		n283640	AK038055	110651	Rps6ka3	Sense intronic
n286728	AK033883	108071	Grm5	Sense intronic		n277519	AK045691	18795	Plcb1	Sense intronic		n281813	AK040182	18795	Plcb1	Sense intronic		n275874	AK021090	20979	Syt1	Sense intronic		n277640	AK140092	110651	Rps6ka3	Sense intronic
n276777	AK046851	108071	Grm5	Sense intronic		n263956	AK158825	18795	Plcb1	Sense intronic		n288738	AK032753	18795	Plcb1	Sense intronic		n288891	AK018300	20979	Syt1	Sense intronic		n276006	AK047615	110651	Rps6ka3	Sense intronic
n275439	AK048001	108071	Grm5	Sense intronic		n269664	AK086068	18795	Plcb1	Sense intronic		n276050	AK140698	18795	Plcb1	Sense intronic		n294384	AK013781	20979	Syt1	Sense intronic		n282915	AK138355	110651	Rps6ka3	Sense intronic
n270820	AK084872	19055	Ppp3ca	Sense intronic		n290981	AK030484	18795	Plcb1	Sense intronic		n268233	AK143113	208898	Unc13c	Sense intronic		n283496	AK038204	20979	Syt1	Sense intronic		n271481	AK051970	110651	Rps6ka3	Sense intronic
n267024	AK143751	19055	Ppp3ca	Sense intronic		n281813	AK040182	18795	Plcb1	Sense intronic		n274272	AK082449	208898	Unc13c	Sense intronic		n269639	AK086086	20979	Syt1	Sense intronic		n280691	AK041476	110651	Rps6ka3	Sense intronic
n286792	AK136758	19055	Ppp3ca	Sense intronic		n288738	AK032753	18795	Plcb1	Sense intronic		n267694	AK143329	210044	Adcy2	Sense intronic		n269099	AK086631	20979	Syt1	Sense intronic		n263992	AK158708	71169	Nbas	Sense intronic
n284516	AK036998	19055	Ppp3ca	Sense intronic		n276050	AK140698	18795	Plcb1	Sense intronic		n282736	AK039190	210044	Adcy2	Sense intronic		n288254	AK148720	20979	Syt1	Sense intronic		n288112	AK149006	23797	Akt3	Sense intronic
n288651	AK078430	19055	Ppp3ca	Sense intronic		n268233	AK143113	208898	Unc13c	Sense intronic		n268768	AK087026	210044	Adcy2	Sense intronic		n290934	AK019917	20979	Syt1	Sense intronic		n278028	AK044966	23797	Akt3	Sense intronic
n272900	AK141653	19055	Ppp3ca	Sense intronic		n274272	AK082449	208898	Unc13c	Sense intronic		n287642	AK136294	14701	Gng12	Sense intronic		n274065	AK048866	20979	Syt1	Sense intronic		n279748	AK042812	23797	Akt3	Sense intronic
n273357	AK141533	18747	Prkaca	Sense intronic		n267887	AK143249	52635	Esyt2	Sense intronic		n268467	AK053250	14701	Gng12	Sense intronic		n274240	AK082490	20979	Syt1	Sense intronic		n279312	AK043307	140904	Caln1	Sense intronic
n285000	AK036143	110709	Braf	Sense intronic		n289930	AK031408	54525	Syt7	Sense intronic		n267174	AK088992	110862	Kcnq3	Sense intronic		n276953	AK080893	67972	Atp2b1	Sense intronic		n290370	AK030854	26408	Map3k5	Sense intronic
n288485	AK135401	110709	Braf	Sense intronic		n284760	AK079408	16706	Ksr1	Sense intronic		n288332	AK148580	110862	Kcnq3	Sense intronic		n285584	AK035415	67972	Atp2b1	Sense intronic		n290424	AK030821	18755	Prkch	Sense intronic
n272287	AK051252	110709	Braf	Sense intronic		n286032	AK034912	14681	Gnao1	Sense intronic		n263924	AK158948	110862	Kcnq3	Sense intronic		n283883	AK037760	67972	Atp2b1	Sense intronic		n288664	AK032810	232966	Zfp110	Sense intronic
n290831	AK030652	22249	Unc13b	Sense intronic		n274280	AK082439	14800	Gria2	Sense intronic		n263928	AK158928	110862	Kcnq3	Sense intronic		n277519	AK045691	18795	Plcb1	Sense intronic		n272287	AK051252	110709	Braf	Sense intronic
n278064	AK044893	26875	Pclo	Sense intronic		n288161	AK148916	14800	Gria2	Sense intronic		n276492	AK047181	16519	Kcnj3	Sense intronic		n263956	AK158825	18795	Plcb1	Sense intronic		n285000	AK036143	110709	Braf	Sense intronic
n289658	AK031758	26875	Pclo	Sense intronic		n273329	AK083161	14800	Gria2	Sense intronic		n277474	AK045772	16519	Kcnj3	Sense intronic		n269664	AK086068	18795	Plcb1	Sense intronic		n288485	AK135401	110709	Braf	Sense intronic
n274742	AK140976	26875	Pclo	Sense intronic		n283203	AK162839	14800	Gria2	Sense intronic		n267887	AK143249	52635	Esyt2	Sense intronic		n290981	AK030484	18795	Plcb1	Sense intronic		n283619	AK138041	22627	Ywhae	Sense intronic
n264694	AK090310	26875	Pclo	Sense intronic		n278304	AK139516	234889	Gucy1a2	Sense intronic		n269817	AK052885	11515	Adcy9	Sense intronic		n281813	AK040182	18795	Plcb1	Sense intronic		n283645	AK138029	241308	Ralgps1	Sense intronic
n282272	AK138665	26875	Pclo	Sense intronic		n271807	AK141996	234889	Gucy1a2	Sense intronic		n289930	AK031408	54525	Syt7	Sense intronic		n288738	AK032753	18795	Plcb1	Sense intronic		n281466	AK138893	12929	Crkl	Sense intronic
n286627	AK034035	26875	Pclo	Sense intronic		n285339	AK035666	18798	Plcb4	Sense intronic		n263992	AK158708	71169	Nbas	Sense intronic		n276050	AK140698	18795	Plcb1	Sense intronic		n413408	NULL	12313	Calm1	NAT
n274415	AK082281	26875	Pclo	Sense intronic		n272287	AK051252	110709	Braf	Sense intronic		n286032	AK034912	14681	Gnao1	Sense intronic		n268233	AK143113	208898	Unc13c	Sense intronic		n283864	AK037785	18708	Pik3r1	LincRNA
n290938	AK133648	26875	Pclo	Sense intronic		n285000	AK036143	110709	Braf	Sense intronic		n264764	AK090219	12287	Cacna1b	Sense intronic		n274272	AK082449	208898	Unc13c	Sense intronic		n293110	AK161320	243983	Zdhhc13	LincRNA
n280553	AK041709	74741	5730419I09Rik	Sense intronic		n288485	AK135401	110709	Braf	Sense intronic		n288112	AK149006	23797	Akt3	Sense intronic		n264792	AK090171	15558	Htr2a	Sense intronic		n267102	AK143464	18761	Prkcq	LincRNA
n286320	AK034520	14682	Gnaq	Sense intronic		n289658	AK031758	26875	Pclo	Sense intronic		n278028	AK044966	23797	Akt3	Sense intronic		n267694	AK143329	210044	Adcy2	Sense intronic
n271973	AK051690	14682	Gnaq	Sense intronic		n282272	AK138665	26875	Pclo	Sense intronic		n279748	AK042812	23797	Akt3	Sense intronic		n282736	AK039190	210044	Adcy2	Sense intronic
n275538	AK047890	14682	Gnaq	Sense intronic		n274415	AK082281	26875	Pclo	Sense intronic		n276299	AK047425	12288	Cacna1c	Sense intronic		n268768	AK087026	210044	Adcy2	Sense intronic
n273971	AK048969	14682	Gnaq	Sense intronic		n290938	AK133648	26875	Pclo	Sense intronic		n288572	AK020162	12288	Cacna1c	Sense intronic		n267899	AK054054	94249	Slc24a3	Sense intronic
n281527	AK040493	16438	Itpr1	Sense intronic		n278064	AK044893	26875	Pclo	Sense intronic		n285722	AK035277	12288	Cacna1c	Sense intronic		n276196	AK081066	94249	Slc24a3	Sense intronic
n274926	AK081732	16438	Itpr1	Sense intronic		n274742	AK140976	26875	Pclo	Sense intronic		n273494	AK141485	12288	Cacna1c	Sense intronic		n290144	AK077814	19229	Ptk2b	Sense intronic
n279274	AK043343	16438	Itpr1	Sense intronic		n264694	AK090310	26875	Pclo	Sense intronic		n275643	AK081374	12288	Cacna1c	Sense intronic		n290259	AK018031	19229	Ptk2b	Sense intronic
n269639	AK086086	20979	Syt1	Sense intronic		n286627	AK034035	26875	Pclo	Sense intronic		n275311	AK048191	12288	Cacna1c	Sense intronic		n283448	AK038258	19229	Ptk2b	Sense intronic
n269099	AK086631	20979	Syt1	Sense intronic		n280553	AK041709	74741	5730419I09Rik	Sense intronic		n289152	AK032285	12288	Cacna1c	Sense intronic		n283818	AK037843	19229	Ptk2b	Sense intronic
n274050	AK048885	20979	Syt1	Sense intronic		n275538	AK047890	14682	Gnaq	Sense intronic		n280352	AK042027	18749	Prkacb	Sense intronic		n267887	AK143249	52635	Esyt2	Sense intronic
n288254	AK148720	20979	Syt1	Sense intronic		n273971	AK048969	14682	Gnaq	Sense intronic		n285339	AK035666	18798	Plcb4	Sense intronic		n269817	AK052885	11515	Adcy9	Sense intronic
n290934	AK019917	20979	Syt1	Sense intronic		n286320	AK034520	14682	Gnaq	Sense intronic		n289658	AK031758	26875	Pclo	Sense intronic		n289930	AK031408	54525	Syt7	Sense intronic
n275820	AK047769	20979	Syt1	Sense intronic		n271973	AK051690	14682	Gnaq	Sense intronic		n282272	AK138665	26875	Pclo	Sense intronic		n270169	AK052740	12290	Cacna1e	Sense intronic
n274065	AK048866	20979	Syt1	Sense intronic		n264330	AK145574	14804	Grid2	NAT		n274415	AK082281	26875	Pclo	Sense intronic		n263992	AK158708	71169	Nbas	Sense intronic
n275874	AK021090	20979	Syt1	Sense intronic		n268184	AK143130	239134	Gucy1b2	NAT		n290938	AK133648	26875	Pclo	Sense intronic		n273941	AK049014	227120	Plcl1	Sense intronic
n288891	AK018300	20979	Syt1	Sense intronic		n287851	AK135893	16439	Itpr2	NAT		n278064	AK044893	26875	Pclo	Sense intronic		n280675	AK080274	227120	Plcl1	Sense intronic
n294384	AK013781	20979	Syt1	Sense intronic								n274742	AK140976	26875	Pclo	Sense intronic		n279667	AK042914	227120	Plcl1	Sense intronic
n274240	AK082490	20979	Syt1	Sense intronic								n264694	AK090310	26875	Pclo	Sense intronic		n289812	AK134389	227120	Plcl1	Sense intronic
n283496	AK038204	20979	Syt1	Sense intronic								n286627	AK034035	26875	Pclo	Sense intronic		n263487	AK158733	227120	Plcl1	Sense intronic
n277564	AK045641	14812	Grin2b	Sense intronic								n280553	AK041709	74741	5730419I09Rik	Sense intronic		n267820	AK054167	227120	Plcl1	Sense intronic
n269664	AK086068	18795	Plcb1	Sense intronic								n275538	AK047890	14682	Gnaq	Sense intronic		n264764	AK090219	12287	Cacna1b	Sense intronic
n290981	AK030484	18795	Plcb1	Sense intronic								n273971	AK048969	14682	Gnaq	Sense intronic		n290967	AK019902	76376	Slc24a2	Sense intronic
n281813	AK040182	18795	Plcb1	Sense intronic								n286320	AK034520	14682	Gnaq	Sense intronic		n277595	AK045603	76376	Slc24a2	Sense intronic
n277519	AK045691	18795	Plcb1	Sense intronic								n271973	AK051690	14682	Gnaq	Sense intronic		n276017	AK047606	76376	Slc24a2	Sense intronic
n288738	AK032753	18795	Plcb1	Sense intronic								n284878	AK036327	338370	Nalcn	Sense intronic		n279441	AK043189	13869	Erbb4	Sense intronic
n276050	AK140698	18795	Plcb1	Sense intronic								n413804	NR_001461	16535	Kcnq1	NAT		n269880	AK142704	13869	Erbb4	Sense intronic
n263956	AK158825	18795	Plcb1	Sense intronic								n287851	AK135893	16439	Itpr2	NAT		n277868	AK045293	13869	Erbb4	Sense intronic
n268233	AK143113	208898	Unc13c	Sense intronic								n283864	AK037785	18708	Pik3r1	LincRNA		n277399	AK045872	13869	Erbb4	Sense intronic
n274272	AK082449	208898	Unc13c	Sense intronic								n266119	AK156245	12671	Chrm3	LincRNA		n275039	AK140892	13869	Erbb4	Sense intronic
n281396	AK079917	12914	Crebbp	Sense intronic								n283577	AK038114	12287	Cacna1b	LincRNA		n274318	AK048756	13869	Erbb4	Sense intronic
n272350	AK083813	12914	Crebbp	Sense intronic								n263625	AK149078	231991	Creb5	LincRNA		n270233	AK085475	13869	Erbb4	Sense intronic
n277929	AK157787	12914	Crebbp	Sense intronic								n344042	NULL	11514	Adcy8	LincRNA		n269181	AK086552	13869	Erbb4	Sense intronic
n293710	AK028908	21981	Ppp1r13b	Sense intronic														n273201	AK149437	13869	Erbb4	Sense intronic
n287851	AK135893	16439	Itpr2	NAT														n264678	AK144406	13869	Erbb4	Sense intronic
n420809	NULL	73259	Cib4	NAT														n269070	AK086673	13869	Erbb4	Sense intronic
n413408	NULL	12313	Calm1	NAT														n286088	AK034829	13869	Erbb4	Sense intronic
n344042	NULL	11514	Adcy8	LincRNA														n276332	AK047389	13869	Erbb4	Sense intronic
n272554	AK083647	56406	Ncoa6	LincRNA														n270942	AK052349	13869	Erbb4	Sense intronic
																		n275789	AK081268	13869	Erbb4	Sense intronic
																		n273473	AK049699	13869	Erbb4	Sense intronic
																		n275903	AK081228	320707	Atp2b3	Sense intronic
																		n279312	AK043307	140904	Caln1	Sense intronic
																		n276299	AK047425	12288	Cacna1c	Sense intronic
																		n288572	AK020162	12288	Cacna1c	Sense intronic
																		n285722	AK035277	12288	Cacna1c	Sense intronic
																		n273494	AK141485	12288	Cacna1c	Sense intronic
																		n275643	AK081374	12288	Cacna1c	Sense intronic
																		n275311	AK048191	12288	Cacna1c	Sense intronic
																		n289152	AK032285	12288	Cacna1c	Sense intronic
																		n280352	AK042027	18749	Prkacb	Sense intronic
																		n285339	AK035666	18798	Plcb4	Sense intronic
																		n293767	AK028732	68810	Nexn	Sense intronic
																		n269796	AK085918	319448	Fndc3a	Sense intronic
																		n267928	AK054012	319448	Fndc3a	Sense intronic
																		n283591	AK038100	319448	Fndc3a	Sense intronic
																		n289658	AK031758	26875	Pclo	Sense intronic
																		n282272	AK138665	26875	Pclo	Sense intronic
																		n274415	AK082281	26875	Pclo	Sense intronic
																		n290938	AK133648	26875	Pclo	Sense intronic
																		n278064	AK044893	26875	Pclo	Sense intronic
																		n274742	AK140976	26875	Pclo	Sense intronic
																		n264694	AK090310	26875	Pclo	Sense intronic
																		n286627	AK034035	26875	Pclo	Sense intronic
																		n280553	AK041709	74741	5730419I09Rik	Sense intronic
																		n275538	AK047890	14682	Gnaq	Sense intronic
																		n273971	AK048969	14682	Gnaq	Sense intronic
																		n286320	AK034520	14682	Gnaq	Sense intronic
																		n271973	AK051690	14682	Gnaq	Sense intronic
																		n279327	AK080543	11938	Atp2a2	Sense intronic
																		n284878	AK036327	338370	Nalcn	Sense intronic
																		n287227	AK033523	320404	Itpkb	Sense intronic
																		n288732	AK078411	317750	Slc24a5	NAT
																		n287851	AK135893	16439	Itpr2	NAT
																		n420809	NULL	73259	Cib4	NAT
																		n413408	NULL	12313	Calm1	NAT
																		n266119	AK156245	12671	Chrm3	LincRNA
																		n265834	AK156642	20541	Slc8a1	LincRNA
																		n283577	AK038114	12287	Cacna1b	LincRNA
																		n344042	NULL	11514	Adcy8	LincRNA

## Sheet: Reward and addiction
Dopaminergic synapse (1.911893e-07)						Glutamatergic synapse (7.11897e-06)						GABAergic synapse (0.002794619)						Amphetamine addiction (3.583283e-06)						Morphine addiction (6.140671e-05)
LncRNAs	Genebank Accession	Related genes ID	Gene symbol	cis-type		LncRNAs	Genebank Accession	Related genes ID	Gene symbol	cis-type		LncRNAs	Genebank Accession	Related genes ID	Gene symbol	cis-type		LncRNAs	Genebank Accession	Related genes ID	Gene symbol	cis-type		LncRNAs	Genebank Accession	Related genes ID	Gene symbol	cis-type
n277481	AK045757	19108	Prkx	Sense intronic		n277481	AK045757	19108	Prkx	Sense intronic		n277481	AK045757	19108	Prkx	Sense intronic		n277481	AK045757	19108	Prkx	Sense intronic		n277481	AK045757	19108	Prkx	Sense intronic
n287642	AK136294	14701	Gng12	Sense intronic		n265234	AK172671	14805	Grik1	Sense intronic		n283853	AK137970	18751	Prkcb	Sense intronic		n278812	AK043978	14799	Gria1	Sense intronic		n286405	AK034397	18585	Pde9a	Sense intronic
n268467	AK053250	14701	Gng12	Sense intronic		n275550	AK081470	14805	Grik1	Sense intronic		n274295	AK141094	18751	Prkcb	Sense intronic		n283853	AK137970	18751	Prkcb	Sense intronic		n283853	AK137970	18751	Prkcb	Sense intronic
n270796	AK084900	19047	Ppp1cc	Sense intronic		n273897	AK049077	14805	Grik1	Sense intronic		n290231	AK134188	18751	Prkcb	Sense intronic		n274295	AK141094	18751	Prkcb	Sense intronic		n274295	AK141094	18751	Prkcb	Sense intronic
n276492	AK047181	16519	Kcnj3	Sense intronic		n272282	AK141853	14805	Grik1	Sense intronic		n265995	AK156411	18751	Prkcb	Sense intronic		n290231	AK134188	18751	Prkcb	Sense intronic		n290231	AK134188	18751	Prkcb	Sense intronic
n277474	AK045772	16519	Kcnj3	Sense intronic		n288960	AK032526	14805	Grik1	Sense intronic		n283780	AK137990	18195	Nsf	Sense intronic		n265995	AK156411	18751	Prkcb	Sense intronic		n265995	AK156411	18751	Prkcb	Sense intronic
n267887	AK143249	52635	Esyt2	Sense intronic		n278812	AK043978	14799	Gria1	Sense intronic		n283718	AK037960	18750	Prkca	Sense intronic		n294471	AK013650	14811	Grin2a	Sense intronic		n288360	AK078595	18584	Pde8a	Sense intronic
n278812	AK043978	14799	Gria1	Sense intronic		n283853	AK137970	18751	Prkcb	Sense intronic		n276739	AK046901	18750	Prkca	Sense intronic		n269235	AK086489	14811	Grin2a	Sense intronic		n283718	AK037960	18750	Prkca	Sense intronic
n268541	AK087293	56637	Gsk3b	Sense intronic		n274295	AK141094	18751	Prkcb	Sense intronic		n274200	AK082550	18750	Prkca	Sense intronic		n268287	AK053464	53623	Gria3	Sense intronic		n276739	AK046901	18750	Prkca	Sense intronic
n267256	AK088646	56637	Gsk3b	Sense intronic		n290231	AK134188	18751	Prkcb	Sense intronic		n276590	AK047080	18750	Prkca	Sense intronic		n289493	AK031865	53623	Gria3	Sense intronic		n274200	AK082550	18750	Prkca	Sense intronic
n272423	AK141802	56637	Gsk3b	Sense intronic		n265995	AK156411	18751	Prkcb	Sense intronic		n281244	AK040845	18750	Prkca	Sense intronic		n282683	AK039263	53623	Gria3	Sense intronic		n276590	AK047080	18750	Prkca	Sense intronic
n289930	AK031408	54525	Syt7	Sense intronic		n294471	AK013650	14811	Grin2a	Sense intronic		n281580	AK138867	14677	Gnai1	Sense intronic		n285701	AK035308	108058	Camk2d	Sense intronic		n281244	AK040845	18750	Prkca	Sense intronic
n283135	AK079544	20265	Scn1a	Sense intronic		n269235	AK086489	14811	Grin2a	Sense intronic		n281401	AK040642	14677	Gnai1	Sense intronic		n268414	AK053290	108058	Camk2d	Sense intronic		n277461	AK045792	14683	Gnas	Sense intronic
n263882	AK159058	20265	Scn1a	Sense intronic		n268287	AK053464	53623	Gria3	Sense intronic		n271896	AK141950	14688	Gnb1	Sense intronic		n276505	AK047169	108058	Camk2d	Sense intronic		n281580	AK138867	14677	Gnai1	Sense intronic
n269136	AK053066	20265	Scn1a	Sense intronic		n289493	AK031865	53623	Gria3	Sense intronic		n283672	AK038018	14660	Gls	Sense intronic		n283650	AK038046	12326	Camk4	Sense intronic		n281401	AK040642	14677	Gnai1	Sense intronic
n273405	AK049851	72930	Ppp2r2b	Sense intronic		n282683	AK039263	53623	Gria3	Sense intronic		n275963	AK047664	14660	Gls	Sense intronic		n283918	AK037722	12326	Camk4	Sense intronic		n266828	AK089245	18576	Pde3b	Sense intronic
n277147	AK046275	72930	Ppp2r2b	Sense intronic		n283718	AK037960	18750	Prkca	Sense intronic		n268701	AK142979	14660	Gls	Sense intronic		n278885	AK043866	12326	Camk4	Sense intronic		n271896	AK141950	14688	Gnb1	Sense intronic
n283144	AK038611	72930	Ppp2r2b	Sense intronic		n276739	AK046901	18750	Prkca	Sense intronic		n273357	AK141533	18747	Prkaca	Sense intronic		n284062	AK137859	12326	Camk4	Sense intronic		n265222	AK157636	18573	Pde1a	Sense intronic
n276707	AK046943	72930	Ppp2r2b	Sense intronic		n274200	AK082550	18750	Prkca	Sense intronic		n290831	AK030652	22249	Unc13b	Sense intronic		n285133	AK035933	12326	Camk4	Sense intronic		n286384	AK136925	18573	Pde1a	Sense intronic
n275097	AK140882	72930	Ppp2r2b	Sense intronic		n276590	AK047080	18750	Prkca	Sense intronic		n274050	AK048885	20979	Syt1	Sense intronic		n284996	AK036150	12326	Camk4	Sense intronic		n277169	AK140228	18578	Pde4b	Sense intronic
n291022	AK030422	72930	Ppp2r2b	Sense intronic		n281244	AK040845	18750	Prkca	Sense intronic		n275820	AK047769	20979	Syt1	Sense intronic		n282406	AK039593	12326	Camk4	Sense intronic		n285783	AK035203	18578	Pde4b	Sense intronic
n283853	AK137970	18751	Prkcb	Sense intronic		n277461	AK045792	14683	Gnas	Sense intronic		n275874	AK021090	20979	Syt1	Sense intronic		n283718	AK037960	18750	Prkca	Sense intronic		n272299	AK083844	18578	Pde4b	Sense intronic
n274295	AK141094	18751	Prkcb	Sense intronic		n281580	AK138867	14677	Gnai1	Sense intronic		n288891	AK018300	20979	Syt1	Sense intronic		n276739	AK046901	18750	Prkca	Sense intronic		n270945	AK084716	18578	Pde4b	Sense intronic
n290231	AK134188	18751	Prkcb	Sense intronic		n281401	AK040642	14677	Gnai1	Sense intronic		n294384	AK013781	20979	Syt1	Sense intronic		n274200	AK082550	18750	Prkca	Sense intronic		n290252	AK030938	18578	Pde4b	Sense intronic
n265995	AK156411	18751	Prkcb	Sense intronic		n271896	AK141950	14688	Gnb1	Sense intronic		n283496	AK038204	20979	Syt1	Sense intronic		n276590	AK047080	18750	Prkca	Sense intronic		n265094	AK158290	18578	Pde4b	Sense intronic
n294471	AK013650	14811	Grin2a	Sense intronic		n274489	AK082197	19056	Ppp3cb	Sense intronic		n269639	AK086086	20979	Syt1	Sense intronic		n281244	AK040845	18750	Prkca	Sense intronic		n279906	AK042623	18578	Pde4b	Sense intronic
n269235	AK086489	14811	Grin2a	Sense intronic		n274183	AK141131	19056	Ppp3cb	Sense intronic		n269099	AK086631	20979	Syt1	Sense intronic		n277461	AK045792	14683	Gnas	Sense intronic		n275937	AK047680	218461	Pde8b	Sense intronic
n268287	AK053464	53623	Gria3	Sense intronic		n283672	AK038018	14660	Gls	Sense intronic		n288254	AK148720	20979	Syt1	Sense intronic		n285331	AK035672	11909	Atf2	Sense intronic		n273357	AK141533	18747	Prkaca	Sense intronic
n289493	AK031865	53623	Gria3	Sense intronic		n275963	AK047664	14660	Gls	Sense intronic		n290934	AK019917	20979	Syt1	Sense intronic		n281045	AK041021	12912	Creb1	Sense intronic		n290831	AK030652	22249	Unc13b	Sense intronic
n282683	AK039263	53623	Gria3	Sense intronic		n268701	AK142979	14660	Gls	Sense intronic		n274065	AK048866	20979	Syt1	Sense intronic		n271702	AK084188	12912	Creb1	Sense intronic		n274050	AK048885	20979	Syt1	Sense intronic
n285701	AK035308	108058	Camk2d	Sense intronic		n276777	AK046851	108071	Grm5	Sense intronic		n274240	AK082490	20979	Syt1	Sense intronic		n284313	AK037324	12912	Creb1	Sense intronic		n275820	AK047769	20979	Syt1	Sense intronic
n268414	AK053290	108058	Camk2d	Sense intronic		n276569	AK140525	108071	Grm5	Sense intronic		n268233	AK143113	208898	Unc13c	Sense intronic		n264493	AK144949	12325	Camk2g	Sense intronic		n275874	AK021090	20979	Syt1	Sense intronic
n276505	AK047169	108058	Camk2d	Sense intronic		n286728	AK033883	108071	Grm5	Sense intronic		n274272	AK082449	208898	Unc13c	Sense intronic		n277436	AK045831	19046	Ppp1cb	Sense intronic		n288891	AK018300	20979	Syt1	Sense intronic
n285734	AK035263	26932	Ppp2r5e	Sense intronic		n275439	AK048001	108071	Grm5	Sense intronic		n267694	AK143329	210044	Adcy2	Sense intronic		n275652	AK081364	19046	Ppp1cb	Sense intronic		n294384	AK013781	20979	Syt1	Sense intronic
n272208	AK141868	26932	Ppp2r5e	Sense intronic		n270820	AK084872	19055	Ppp3ca	Sense intronic		n282736	AK039190	210044	Adcy2	Sense intronic		n265375	AK172565	19046	Ppp1cb	Sense intronic		n283496	AK038204	20979	Syt1	Sense intronic
n265359	AK157433	26932	Ppp2r5e	Sense intronic		n284516	AK036998	19055	Ppp3ca	Sense intronic		n268768	AK087026	210044	Adcy2	Sense intronic		n274489	AK082197	19056	Ppp3cb	Sense intronic		n269639	AK086086	20979	Syt1	Sense intronic
n279432	AK139206	26414	Mapk10	Sense intronic		n288651	AK078430	19055	Ppp3ca	Sense intronic		n287642	AK136294	14701	Gng12	Sense intronic		n274183	AK141131	19056	Ppp3cb	Sense intronic		n269099	AK086631	20979	Syt1	Sense intronic
n276552	AK047117	26414	Mapk10	Sense intronic		n272900	AK141653	19055	Ppp3ca	Sense intronic		n268467	AK053250	14701	Gng12	Sense intronic		n270820	AK084872	19055	Ppp3ca	Sense intronic		n288254	AK148720	20979	Syt1	Sense intronic
n288261	AK148707	26414	Mapk10	Sense intronic		n267024	AK143751	19055	Ppp3ca	Sense intronic		n267887	AK143249	52635	Esyt2	Sense intronic		n284516	AK036998	19055	Ppp3ca	Sense intronic		n290934	AK019917	20979	Syt1	Sense intronic
n283718	AK037960	18750	Prkca	Sense intronic		n286792	AK136758	19055	Ppp3ca	Sense intronic		n269817	AK052885	11515	Adcy9	Sense intronic		n288651	AK078430	19055	Ppp3ca	Sense intronic		n274065	AK048866	20979	Syt1	Sense intronic
n276739	AK046901	18750	Prkca	Sense intronic		n273357	AK141533	18747	Prkaca	Sense intronic		n289930	AK031408	54525	Syt7	Sense intronic		n272900	AK141653	19055	Ppp3ca	Sense intronic		n274240	AK082490	20979	Syt1	Sense intronic
n274200	AK082550	18750	Prkca	Sense intronic		n290831	AK030652	22249	Unc13b	Sense intronic		n286032	AK034912	14681	Gnao1	Sense intronic		n267024	AK143751	19055	Ppp3ca	Sense intronic		n268233	AK143113	208898	Unc13c	Sense intronic
n276590	AK047080	18750	Prkca	Sense intronic		n281527	AK040493	16438	Itpr1	Sense intronic		n264764	AK090219	12287	Cacna1b	Sense intronic		n286792	AK136758	19055	Ppp3ca	Sense intronic		n274272	AK082449	208898	Unc13c	Sense intronic
n281244	AK040845	18750	Prkca	Sense intronic		n274926	AK081732	16438	Itpr1	Sense intronic		n276299	AK047425	12288	Cacna1c	Sense intronic		n273357	AK141533	18747	Prkaca	Sense intronic		n267694	AK143329	210044	Adcy2	Sense intronic
n286032	AK034912	14681	Gnao1	Sense intronic		n279274	AK043343	16438	Itpr1	Sense intronic		n288572	AK020162	12288	Cacna1c	Sense intronic		n290831	AK030652	22249	Unc13b	Sense intronic		n282736	AK039190	210044	Adcy2	Sense intronic
n277461	AK045792	14683	Gnas	Sense intronic		n274050	AK048885	20979	Syt1	Sense intronic		n285722	AK035277	12288	Cacna1c	Sense intronic		n274050	AK048885	20979	Syt1	Sense intronic		n268768	AK087026	210044	Adcy2	Sense intronic
n264764	AK090219	12287	Cacna1b	Sense intronic		n275820	AK047769	20979	Syt1	Sense intronic		n273494	AK141485	12288	Cacna1c	Sense intronic		n275820	AK047769	20979	Syt1	Sense intronic		n287642	AK136294	14701	Gng12	Sense intronic
n288112	AK149006	23797	Akt3	Sense intronic		n275874	AK021090	20979	Syt1	Sense intronic		n275643	AK081374	12288	Cacna1c	Sense intronic		n275874	AK021090	20979	Syt1	Sense intronic		n268467	AK053250	14701	Gng12	Sense intronic
n278028	AK044966	23797	Akt3	Sense intronic		n288891	AK018300	20979	Syt1	Sense intronic		n275311	AK048191	12288	Cacna1c	Sense intronic		n288891	AK018300	20979	Syt1	Sense intronic		n286107	AK034799	23984	Pde10a	Sense intronic
n279748	AK042812	23797	Akt3	Sense intronic		n294384	AK013781	20979	Syt1	Sense intronic		n289152	AK032285	12288	Cacna1c	Sense intronic		n294384	AK013781	20979	Syt1	Sense intronic		n275973	AK021045	23984	Pde10a	Sense intronic
n281580	AK138867	14677	Gnai1	Sense intronic		n283496	AK038204	20979	Syt1	Sense intronic		n280352	AK042027	18749	Prkacb	Sense intronic		n283496	AK038204	20979	Syt1	Sense intronic		n276492	AK047181	16519	Kcnj3	Sense intronic
n281401	AK040642	14677	Gnai1	Sense intronic		n269639	AK086086	20979	Syt1	Sense intronic		n284607	AK036831	14400	Gabrb1	Sense intronic		n269639	AK086086	20979	Syt1	Sense intronic		n277474	AK045772	16519	Kcnj3	Sense intronic
n266047	AK156349	12753	Clock	Sense intronic		n269099	AK086631	20979	Syt1	Sense intronic		n274390	AK082309	14400	Gabrb1	Sense intronic		n269099	AK086631	20979	Syt1	Sense intronic		n267887	AK143249	52635	Esyt2	Sense intronic
n277823	AK139981	12753	Clock	Sense intronic		n288254	AK148720	20979	Syt1	Sense intronic		n289658	AK031758	26875	Pclo	Sense intronic		n288254	AK148720	20979	Syt1	Sense intronic		n269817	AK052885	11515	Adcy9	Sense intronic
n285331	AK035672	11909	Atf2	Sense intronic		n290934	AK019917	20979	Syt1	Sense intronic		n282272	AK138665	26875	Pclo	Sense intronic		n290934	AK019917	20979	Syt1	Sense intronic		n289930	AK031408	54525	Syt7	Sense intronic
n274280	AK082439	14800	Gria2	Sense intronic		n274065	AK048866	20979	Syt1	Sense intronic		n274415	AK082281	26875	Pclo	Sense intronic		n274065	AK048866	20979	Syt1	Sense intronic		n286032	AK034912	14681	Gnao1	Sense intronic
n288161	AK148916	14800	Gria2	Sense intronic		n274240	AK082490	20979	Syt1	Sense intronic		n290938	AK133648	26875	Pclo	Sense intronic		n274240	AK082490	20979	Syt1	Sense intronic		n264764	AK090219	12287	Cacna1b	Sense intronic
n273329	AK083161	14800	Gria2	Sense intronic		n276463	AK047218	14806	Grik2	Sense intronic		n278064	AK044893	26875	Pclo	Sense intronic		n268233	AK143113	208898	Unc13c	Sense intronic		n274334	AK082384	238871	Pde4d	Sense intronic
n283203	AK162839	14800	Gria2	Sense intronic		n278960	AK043778	14806	Grik2	Sense intronic		n274742	AK140976	26875	Pclo	Sense intronic		n274272	AK082449	208898	Unc13c	Sense intronic		n272817	AK141679	238871	Pde4d	Sense intronic
n281045	AK041021	12912	Creb1	Sense intronic		n280184	AK153756	14806	Grik2	Sense intronic		n264694	AK090310	26875	Pclo	Sense intronic		n270796	AK084900	19047	Ppp1cc	Sense intronic		n271597	AK051893	238871	Pde4d	Sense intronic
n271702	AK084188	12912	Creb1	Sense intronic		n289148	AK032291	14806	Grik2	Sense intronic		n286627	AK034035	26875	Pclo	Sense intronic		n267887	AK143249	52635	Esyt2	Sense intronic		n267038	AK143709	238871	Pde4d	Sense intronic
n284313	AK037324	12912	Creb1	Sense intronic		n274431	AK082263	14806	Grik2	Sense intronic		n280553	AK041709	74741	5730419I09Rik	Sense intronic		n289930	AK031408	54525	Syt7	Sense intronic		n285244	AK079307	238871	Pde4d	Sense intronic
n264493	AK144949	12325	Camk2g	Sense intronic		n276063	AK140696	14806	Grik2	Sense intronic		n284878	AK036327	338370	Nalcn	Sense intronic		n263992	AK158708	71169	Nbas	Sense intronic		n266940	AK144039	238871	Pde4d	Sense intronic
n279312	AK043307	140904	Caln1	Sense intronic		n279162	AK043469	14806	Grik2	Sense intronic		n283577	AK038114	12287	Cacna1b	LincRNA		n274280	AK082439	14800	Gria2	Sense intronic		n285335	AK079287	238871	Pde4d	Sense intronic
n277436	AK045831	19046	Ppp1cb	Sense intronic		n279632	AK042954	14806	Grik2	Sense intronic		n344042	NULL	11514	Adcy8	LincRNA		n288161	AK148916	14800	Gria2	Sense intronic		n274037	AK082661	238871	Pde4d	Sense intronic
n275652	AK081364	19046	Ppp1cb	Sense intronic		n279510	AK043118	14806	Grik2	Sense intronic								n273329	AK083161	14800	Gria2	Sense intronic		n267107	AK143456	238871	Pde4d	Sense intronic
n265375	AK172565	19046	Ppp1cb	Sense intronic		n272072	AK051556	14806	Grik2	Sense intronic								n283203	AK162839	14800	Gria2	Sense intronic		n291056	AK133561	238871	Pde4d	Sense intronic
n271896	AK141950	14688	Gnb1	Sense intronic		n279148	AK043485	14806	Grik2	Sense intronic								n279312	AK043307	140904	Caln1	Sense intronic		n280412	AK041923	18582	Pde6d	Sense intronic
n276299	AK047425	12288	Cacna1c	Sense intronic		n278942	AK043795	14806	Grik2	Sense intronic								n276299	AK047425	12288	Cacna1c	Sense intronic		n280352	AK042027	18749	Prkacb	Sense intronic
n288572	AK020162	12288	Cacna1c	Sense intronic		n277519	AK045691	18795	Plcb1	Sense intronic								n288572	AK020162	12288	Cacna1c	Sense intronic		n284607	AK036831	14400	Gabrb1	Sense intronic
n285722	AK035277	12288	Cacna1c	Sense intronic		n263956	AK158825	18795	Plcb1	Sense intronic								n285722	AK035277	12288	Cacna1c	Sense intronic		n274390	AK082309	14400	Gabrb1	Sense intronic
n273494	AK141485	12288	Cacna1c	Sense intronic		n269664	AK086068	18795	Plcb1	Sense intronic								n273494	AK141485	12288	Cacna1c	Sense intronic		n293108	AK015069	29863	Pde7b	Sense intronic
n275643	AK081374	12288	Cacna1c	Sense intronic		n290981	AK030484	18795	Plcb1	Sense intronic								n275643	AK081374	12288	Cacna1c	Sense intronic		n268210	AK053561	29863	Pde7b	Sense intronic
n275311	AK048191	12288	Cacna1c	Sense intronic		n281813	AK040182	18795	Plcb1	Sense intronic								n275311	AK048191	12288	Cacna1c	Sense intronic		n287424	AK033355	29863	Pde7b	Sense intronic
n289152	AK032285	12288	Cacna1c	Sense intronic		n288738	AK032753	18795	Plcb1	Sense intronic								n289152	AK032285	12288	Cacna1c	Sense intronic		n285812	AK035170	29863	Pde7b	Sense intronic
n280352	AK042027	18749	Prkacb	Sense intronic		n276050	AK140698	18795	Plcb1	Sense intronic								n280352	AK042027	18749	Prkacb	Sense intronic		n289728	AK077974	29863	Pde7b	Sense intronic
n274489	AK082197	19056	Ppp3cb	Sense intronic		n268233	AK143113	208898	Unc13c	Sense intronic								n274031	AK048907	14802	Gria4	Sense intronic		n267677	AK087715	29863	Pde7b	Sense intronic
n274183	AK141131	19056	Ppp3cb	Sense intronic		n274272	AK082449	208898	Unc13c	Sense intronic								n275328	AK140830	14802	Gria4	Sense intronic		n289658	AK031758	26875	Pclo	Sense intronic
n285339	AK035666	18798	Plcb4	Sense intronic		n267694	AK143329	210044	Adcy2	Sense intronic								n279490	AK043139	14802	Gria4	Sense intronic		n282272	AK138665	26875	Pclo	Sense intronic
n283907	AK037734	16573	Kif5b	Sense intronic		n282736	AK039190	210044	Adcy2	Sense intronic								n276823	AK046769	14802	Gria4	Sense intronic		n274415	AK082281	26875	Pclo	Sense intronic
n280693	AK080271	16573	Kif5b	Sense intronic		n268768	AK087026	210044	Adcy2	Sense intronic								n288819	AK135159	14802	Gria4	Sense intronic		n290938	AK133648	26875	Pclo	Sense intronic
n274031	AK048907	14802	Gria4	Sense intronic		n287642	AK136294	14701	Gng12	Sense intronic								n269133	AK086596	14802	Gria4	Sense intronic		n278064	AK044893	26875	Pclo	Sense intronic
n275328	AK140830	14802	Gria4	Sense intronic		n268467	AK053250	14701	Gng12	Sense intronic								n276660	AK047000	14802	Gria4	Sense intronic		n274742	AK140976	26875	Pclo	Sense intronic
n279490	AK043139	14802	Gria4	Sense intronic		n276492	AK047181	16519	Kcnj3	Sense intronic								n279796	AK139098	14802	Gria4	Sense intronic		n264694	AK090310	26875	Pclo	Sense intronic
n276823	AK046769	14802	Gria4	Sense intronic		n277474	AK045772	16519	Kcnj3	Sense intronic								n272193	AK051374	14802	Gria4	Sense intronic		n286627	AK034035	26875	Pclo	Sense intronic
n288819	AK135159	14802	Gria4	Sense intronic		n267887	AK143249	52635	Esyt2	Sense intronic								n289658	AK031758	26875	Pclo	Sense intronic		n280553	AK041709	74741	5730419I09Rik	Sense intronic
n269133	AK086596	14802	Gria4	Sense intronic		n269817	AK052885	11515	Adcy9	Sense intronic								n282272	AK138665	26875	Pclo	Sense intronic		n271070	AK084581	18390	Oprm1	NAT
n276660	AK047000	14802	Gria4	Sense intronic		n289930	AK031408	54525	Syt7	Sense intronic								n274415	AK082281	26875	Pclo	Sense intronic		n283938	AK137924	18390	Oprm1	NAT
n279796	AK139098	14802	Gria4	Sense intronic		n276888	AK046688	20512	Slc1a3	Sense intronic								n290938	AK133648	26875	Pclo	Sense intronic		n271635	AK051869	18578	Pde4b	LincRNA
n272193	AK051374	14802	Gria4	Sense intronic		n272863	AK050752	20512	Slc1a3	Sense intronic								n278064	AK044893	26875	Pclo	Sense intronic		n283577	AK038114	12287	Cacna1b	LincRNA
n270820	AK084872	19055	Ppp3ca	Sense intronic		n276945	AK080909	20512	Slc1a3	Sense intronic								n274742	AK140976	26875	Pclo	Sense intronic		n419608	NULL	14773	Grk5	LincRNA
n284516	AK036998	19055	Ppp3ca	Sense intronic		n286032	AK034912	14681	Gnao1	Sense intronic								n264694	AK090310	26875	Pclo	Sense intronic		n344042	NULL	11514	Adcy8	LincRNA
n288651	AK078430	19055	Ppp3ca	Sense intronic		n274280	AK082439	14800	Gria2	Sense intronic								n286627	AK034035	26875	Pclo	Sense intronic
n272900	AK141653	19055	Ppp3ca	Sense intronic		n288161	AK148916	14800	Gria2	Sense intronic								n280553	AK041709	74741	5730419I09Rik	Sense intronic
n267024	AK143751	19055	Ppp3ca	Sense intronic		n273329	AK083161	14800	Gria2	Sense intronic								n284878	AK036327	338370	Nalcn	Sense intronic
n286792	AK136758	19055	Ppp3ca	Sense intronic		n283203	AK162839	14800	Gria2	Sense intronic								n277564	AK045641	14812	Grin2b	Sense intronic
n273357	AK141533	18747	Prkaca	Sense intronic		n276299	AK047425	12288	Cacna1c	Sense intronic								n420809	NULL	73259	Cib4	NAT
n289658	AK031758	26875	Pclo	Sense intronic		n288572	AK020162	12288	Cacna1c	Sense intronic								n413408	NULL	12313	Calm1	NAT
n282272	AK138665	26875	Pclo	Sense intronic		n285722	AK035277	12288	Cacna1c	Sense intronic								n278154	AK139876	242443	Grin3a	LincRNA
n274415	AK082281	26875	Pclo	Sense intronic		n273494	AK141485	12288	Cacna1c	Sense intronic								n263625	AK149078	231991	Creb5	LincRNA
n290938	AK133648	26875	Pclo	Sense intronic		n275643	AK081374	12288	Cacna1c	Sense intronic
n278064	AK044893	26875	Pclo	Sense intronic		n275311	AK048191	12288	Cacna1c	Sense intronic
n274742	AK140976	26875	Pclo	Sense intronic		n289152	AK032285	12288	Cacna1c	Sense intronic
n264694	AK090310	26875	Pclo	Sense intronic		n280352	AK042027	18749	Prkacb	Sense intronic
n286627	AK034035	26875	Pclo	Sense intronic		n285339	AK035666	18798	Plcb4	Sense intronic
n290831	AK030652	22249	Unc13b	Sense intronic		n274031	AK048907	14802	Gria4	Sense intronic
n280553	AK041709	74741	5730419I09Rik	Sense intronic		n275328	AK140830	14802	Gria4	Sense intronic
n275538	AK047890	14682	Gnaq	Sense intronic		n279490	AK043139	14802	Gria4	Sense intronic
n273971	AK048969	14682	Gnaq	Sense intronic		n276823	AK046769	14802	Gria4	Sense intronic
n286320	AK034520	14682	Gnaq	Sense intronic		n288819	AK135159	14802	Gria4	Sense intronic
n271973	AK051690	14682	Gnaq	Sense intronic		n269133	AK086596	14802	Gria4	Sense intronic
n281527	AK040493	16438	Itpr1	Sense intronic		n276660	AK047000	14802	Gria4	Sense intronic
n274926	AK081732	16438	Itpr1	Sense intronic		n279796	AK139098	14802	Gria4	Sense intronic
n279274	AK043343	16438	Itpr1	Sense intronic		n272193	AK051374	14802	Gria4	Sense intronic
n274050	AK048885	20979	Syt1	Sense intronic		n289658	AK031758	26875	Pclo	Sense intronic
n275820	AK047769	20979	Syt1	Sense intronic		n282272	AK138665	26875	Pclo	Sense intronic
n275874	AK021090	20979	Syt1	Sense intronic		n274415	AK082281	26875	Pclo	Sense intronic
n288891	AK018300	20979	Syt1	Sense intronic		n290938	AK133648	26875	Pclo	Sense intronic
n294384	AK013781	20979	Syt1	Sense intronic		n278064	AK044893	26875	Pclo	Sense intronic
n283496	AK038204	20979	Syt1	Sense intronic		n274742	AK140976	26875	Pclo	Sense intronic
n269639	AK086086	20979	Syt1	Sense intronic		n264694	AK090310	26875	Pclo	Sense intronic
n269099	AK086631	20979	Syt1	Sense intronic		n286627	AK034035	26875	Pclo	Sense intronic
n288254	AK148720	20979	Syt1	Sense intronic		n280553	AK041709	74741	5730419I09Rik	Sense intronic
n290934	AK019917	20979	Syt1	Sense intronic		n275538	AK047890	14682	Gnaq	Sense intronic
n274065	AK048866	20979	Syt1	Sense intronic		n273971	AK048969	14682	Gnaq	Sense intronic
n274240	AK082490	20979	Syt1	Sense intronic		n286320	AK034520	14682	Gnaq	Sense intronic
n284878	AK036327	338370	Nalcn	Sense intronic		n271973	AK051690	14682	Gnaq	Sense intronic
n277564	AK045641	14812	Grin2b	Sense intronic		n284878	AK036327	338370	Nalcn	Sense intronic
n286056	AK034872	26931	Ppp2r5c	Sense intronic		n287851	AK135893	16439	Itpr2	NAT
n289838	AK077928	26931	Ppp2r5c	Sense intronic		n420809	NULL	73259	Cib4	NAT
n290281	AK018012	26416	Mapk14	Sense intronic		n278154	AK139876	242443	Grin3a	LincRNA
n277519	AK045691	18795	Plcb1	Sense intronic		n344042	NULL	11514	Adcy8	LincRNA
n263956	AK158825	18795	Plcb1	Sense intronic		n277273	AK140199	14806	Grik2	Bidirectional
n269664	AK086068	18795	Plcb1	Sense intronic		n277564	AK045641	14812	Grin2b	Sense intronic
n290981	AK030484	18795	Plcb1	Sense intronic
n281813	AK040182	18795	Plcb1	Sense intronic
n288738	AK032753	18795	Plcb1	Sense intronic
n276050	AK140698	18795	Plcb1	Sense intronic
n268233	AK143113	208898	Unc13c	Sense intronic
n274272	AK082449	208898	Unc13c	Sense intronic
n287851	AK135893	16439	Itpr2	NAT
n268538	AK087301	235542	Ppp2r3a	NAT
n413408	NULL	12313	Calm1	NAT
n283577	AK038114	12287	Cacna1b	LincRNA
n263625	AK149078	231991	Creb5	LincRNA
