# Supplementary material for: Methamphetamine induces alterations in the long non-coding RNAs expression profile in the nucleus accumbens of the mouse
Source: BMC Neurosci. 2015 Mar 25;16:18. doi: 10.1186/s12868-015-0157-3 (PMC4399149; doi:10.1186/s12868-015-0157-3)
Supplement: Additional file 9: — Full list of the GO and pathways of the trans -acting lncRNAs and their associated genes. [file 12868_2015_157_MOESM9_ESM.xls]

## Sheet: Neuronal development
Additional file 9 Full list of the Go and pathways of the trans-acting lncRNAs and their associated genes. The METH-regulated lncRNAs and the associated genes were shown.		Neuron development (9.35e-05)						Nervous system development (0.00024)						Macromolecule modification (3.25e-07)						Cell morphogenesis involved in neuron differentiation (1.23e-05)						Adherens junction (2.732435e-08)						Tight junction (7.468534e-07)						Gap junction (2.780178e-06)						Focal adhesion (6.832451e-05)
		LncRNAs	Genebank Accession	Related genes ID	Gene symbol	Acting-pathway		LncRNAs	Genebank Accession	Related genes ID	Gene symbol	Acting-pathway		LncRNAs	Genebank Accession	Related genes ID	Gene symbol	Acting-pathway		LncRNAs	Genebank Accession	Related genes ID	Gene symbol	Acting-pathway		LncRNAs	Genebank Accession	Related genes ID	Gene symbol	Acting-pathway		LncRNAs	Genebank Accession	Related genes ID	Gene symbol	Acting-pathway		LncRNAs	Genebank Accession	Related genes ID	Gene symbol	Acting-pathway		LncRNAs	Genebank Accession	Related genes ID	Gene symbol	Acting-pathway
		n269298	AK142843	13508	Dscam	trans		n290299	AK134139	241226	Itga8	trans		n289350	AK134750	19271	Ptprj	trans		n291079	AK030341	20616	Snap91	trans		n274179	AK141134	19271	Ptprj	trans		n277363	AK045928	338349	Cntln	trans		n285649	AK035368	19108	Prkx	trans		n295484	AK009611	226255	Atrnl1	trans
		n286359	AK034458	13508	Dscam	trans		n283590	AK038102	241226	Itga8	trans		n288910	AK032577	19271	Ptprj	trans		n278325	AK139574	20616	Snap91	trans		n289350	AK134750	19271	Ptprj	trans		n269905	AK085801	338349	Cntln	trans		n269896	AK142701	19108	Prkx	trans		n283255	AK038509	226255	Atrnl1	trans
		n283951	AK137915	13508	Dscam	trans		n273636	AK141373	241226	Itga8	trans		n281514	AK040508	19271	Ptprj	trans		n274997	AK048483	20616	Snap91	trans		n277519	AK045691	19271	Ptprj	trans		n264348	AK166736	338349	Cntln	trans		n276570	AK081008	19108	Prkx	trans		n297280	AK027979	226255	Atrnl1	trans
		n281500	AK040530	13508	Dscam	trans		n286053	AK034876	241226	Itga8	trans		n273512	AK083008	19271	Ptprj	trans		n280258	AK080354	20616	Snap91	trans		n284586	AK036873	19271	Ptprj	trans		n269359	AK142825	338349	Cntln	trans		n269868	AK085843	19108	Prkx	trans		n268153	AK053627	226255	Atrnl1	trans
		n291159	AK133468	13508	Dscam	trans		n267977	AK087565	241226	Itga8	trans		n267977	AK087565	19271	Ptprj	trans		n284318	AK037320	20616	Snap91	trans		n280520	AK041756	19271	Ptprj	trans		n274549	AK048701	338349	Cntln	trans		n277481	AK045757	19108	Prkx	trans		n273379	AK049913	226255	Atrnl1	trans
		n279861	AK042674	13508	Dscam	trans		n288738	AK032753	241226	Itga8	trans		n284045	AK037619	19271	Ptprj	trans		n290408	AK030836	20616	Snap91	trans		n288742	AK135214	19271	Ptprj	trans		n274845	AK048577	338349	Cntln	trans		n268955	AK086814	19108	Prkx	trans		n285237	AK035776	226255	Atrnl1	trans
		n280191	AK042254	13508	Dscam	trans		n284045	AK037619	241226	Itga8	trans		n264775	AK144314	19271	Ptprj	trans		n288073	AK149098	20616	Snap91	trans		n288910	AK032577	19271	Ptprj	trans		n267952	AK053971	338349	Cntln	trans		n271381	AK052026	19108	Prkx	trans		n265171	AK157874	226255	Atrnl1	trans
		n285499	AK035477	13508	Dscam	trans		n264775	AK144314	241226	Itga8	trans		n284138	AK137834	19271	Ptprj	trans		n276352	AK047362	20616	Snap91	trans		n283895	AK137956	19271	Ptprj	trans		n285853	AK035120	338349	Cntln	trans		n285345	AK137263	19108	Prkx	trans		n283534	AK038162	226255	Atrnl1	trans
		n287183	AK033568	13508	Dscam	trans		n266946	AK144027	241226	Itga8	trans		n288465	AK135439	19271	Ptprj	trans		n276574	AK047098	20616	Snap91	trans		n271231	AK052143	19271	Ptprj	trans		n286992	AK136650	338349	Cntln	trans		n272708	AK083509	19108	Prkx	trans		n272183	AK141872	226255	Atrnl1	trans
		n266046	AK089772	13508	Dscam	trans		n288465	AK135439	241226	Itga8	trans		n280490	AK153666	19271	Ptprj	trans		n267281	AK088542	20616	Snap91	trans		n287583	AK033153	19271	Ptprj	trans		n281345	AK040706	338349	Cntln	trans		n275903	AK081228	19108	Prkx	trans		n266991	AK165383	226255	Atrnl1	trans
		n293218	AK132682	13508	Dscam	trans		n286301	AK020404	241226	Itga8	trans		n275754	AK081284	19271	Ptprj	trans		n268953	AK086818	20616	Snap91	trans		n288014	AK149233	19271	Ptprj	trans		n275219	AK140851	338349	Cntln	trans		n277709	AK045457	19108	Prkx	trans		n289750	AK077963	226255	Atrnl1	trans
		n272090	AK141890	13508	Dscam	trans		n275292	AK048206	241226	Itga8	trans		n277962	AK045107	19271	Ptprj	trans		n282086	AK039904	20616	Snap91	trans		n283786	AK037873	19271	Ptprj	trans		n273493	AK083039	338349	Cntln	trans		n271666	AK051847	19108	Prkx	trans		n276037	AK081173	226255	Atrnl1	trans
		n269235	AK086489	13508	Dscam	trans		n283225	AK038534	241226	Itga8	trans		n265588	AK157022	19271	Ptprj	trans		n275056	AK048438	20616	Snap91	trans		n283160	AK038591	19271	Ptprj	trans		n288863	AK135133	338349	Cntln	trans		n285788	AK035200	19108	Prkx	trans		n279372	AK043251	226255	Atrnl1	trans
		n284861	AK162613	13508	Dscam	trans		n265230	AK157621	241226	Itga8	trans		n267094	AK143483	19271	Ptprj	trans		n277544	AK021009	20616	Snap91	trans		n271295	AK052096	19271	Ptprj	trans		n281715	AK138815	338349	Cntln	trans		n289735	AK031681	19108	Prkx	trans		n271973	AK051690	226255	Atrnl1	trans
		n293907	AK076289	13508	Dscam	trans		n280490	AK153666	241226	Itga8	trans		n271385	AK052023	19271	Ptprj	trans		n285536	AK079242	20616	Snap91	trans		n281514	AK040508	19271	Ptprj	trans		n267969	AK053949	338349	Cntln	trans		n282977	AK038862	19108	Prkx	trans		n279164	AK043467	226255	Atrnl1	trans
		n289954	AK031373	13508	Dscam	trans		n277962	AK045107	241226	Itga8	trans		n266610	AK089352	19271	Ptprj	trans		n284641	AK036777	20616	Snap91	trans		n267977	AK087565	19271	Ptprj	trans		n288639	AK032850	338349	Cntln	trans		n294056	AK014392	18751	Prkcb	trans		n284212	AK162747	226255	Atrnl1	trans
		n267588	AK054376	13508	Dscam	trans		n265588	AK157022	241226	Itga8	trans		n271744	AK084153	19271	Ptprj	trans		n269761	AK142734	20616	Snap91	trans		n273512	AK083008	19271	Ptprj	trans		n265903	AK172012	338349	Cntln	trans		n272121	AK051491	18751	Prkcb	trans		n285017	AK036121	226255	Atrnl1	trans
		n283689	AK138015	13508	Dscam	trans		n267094	AK143483	241226	Itga8	trans		n276287	AK140630	19271	Ptprj	trans		n288645	AK078432	20616	Snap91	trans		n276136	AK047536	19271	Ptprj	trans		n275197	AK048304	338349	Cntln	trans		n283524	AK138071	18751	Prkcb	trans		n283897	AK137952	226255	Atrnl1	trans
		n269817	AK052885	13508	Dscam	trans		n271385	AK052023	241226	Itga8	trans		n293756	AK028782	19271	Ptprj	trans		n267280	AK088546	20616	Snap91	trans		n272332	AK051204	19271	Ptprj	trans		n286453	AK034325	338349	Cntln	trans		n267585	AK054380	18751	Prkcb	trans		n285243	AK035770	226255	Atrnl1	trans
		n269613	AK052973	13508	Dscam	trans		n273241	AK141628	241226	Itga8	trans		n276253	AK081020	19271	Ptprj	trans		n281036	AK080119	20616	Snap91	trans		n283645	AK138029	19271	Ptprj	trans		n267083	AK143526	338349	Cntln	trans		n293888	AK019505	18751	Prkcb	trans		n271241	AK052138	226255	Atrnl1	trans
		n267258	AK088641	13508	Dscam	trans		n283582	AK038109	241226	Itga8	trans		n264012	AK158648	19271	Ptprj	trans		n272800	AK083466	20616	Snap91	trans		n264783	AK090185	19271	Ptprj	trans		n270704	AK052455	338349	Cntln	trans		n277133	AK046306	18751	Prkcb	trans		n290032	AK031238	226255	Atrnl1	trans
		n289349	AK134752	13508	Dscam	trans		n279359	AK043269	241226	Itga8	trans		n267767	AK054216	19271	Ptprj	trans		n279672	AK139122	20616	Snap91	trans		n284045	AK037619	19271	Ptprj	trans		n269519	AK086202	338349	Cntln	trans		n263867	AK147454	18751	Prkcb	trans		n279166	AK080577	226255	Atrnl1	trans
		n270569	AK052538	13508	Dscam	trans		n269126	AK086608	241226	Itga8	trans		n293968	AK132411	19271	Ptprj	trans		n277628	AK045559	20616	Snap91	trans		n264775	AK144314	19271	Ptprj	trans		n272273	AK083859	338349	Cntln	trans		n263959	AK158819	18751	Prkcb	trans		n286558	AK162407	226255	Atrnl1	trans
		n273354	AK083113	13508	Dscam	trans		n290412	AK160296	241226	Itga8	trans		n273237	AK050013	19271	Ptprj	trans		n274662	AK082021	20616	Snap91	trans		n281390	AK040648	19271	Ptprj	trans		n273485	AK141495	338349	Cntln	trans		n284761	AK036557	18751	Prkcb	trans		n289930	AK031408	226255	Atrnl1	trans
		n283180	AK138246	13508	Dscam	trans		n288704	AK135252	241226	Itga8	trans		n288788	AK032710	19271	Ptprj	trans		n270781	AK084915	20616	Snap91	trans		n284138	AK137834	19271	Ptprj	trans		n265041	AK147745	338349	Cntln	trans		n272976	AK083336	18751	Prkcb	trans		n268912	AK086864	226255	Atrnl1	trans
		n276351	AK140616	13508	Dscam	trans		n271873	AK084017	241226	Itga8	trans		n287552	AK033200	19271	Ptprj	trans		n291500	AK030137	20616	Snap91	trans		n288465	AK135439	19271	Ptprj	trans		n283357	AK038368	338349	Cntln	trans		n413804	NR_001461	18751	Prkcb	trans		n424069	GQ859163	226255	Atrnl1	trans
		n269423	AK086300	13508	Dscam	trans		n289776	AK031628	241226	Itga8	trans		n290372	AK030853	19271	Ptprj	trans		n285984	AK034977	20616	Snap91	trans		n267062	AK165265	19271	Ptprj	trans		n270840	AK084849	338349	Cntln	trans		n277377	AK045902	18751	Prkcb	trans		n287169	AK018604	226255	Atrnl1	trans
		n267903	AK087582	13508	Dscam	trans		n270795	AK084901	241226	Itga8	trans		n273552	AK141452	19271	Ptprj	trans		n282329	AK079629	20616	Snap91	trans		n280490	AK153666	19271	Ptprj	trans		n268267	AK053483	338349	Cntln	trans		n265090	AK158305	18751	Prkcb	trans		n278264	AK139651	226255	Atrnl1	trans
		n272047	AK141903	13508	Dscam	trans		n288788	AK032710	241226	Itga8	trans		n291073	AK030345	19271	Ptprj	trans		n274191	AK082557	20616	Snap91	trans		n275754	AK081284	19271	Ptprj	trans		n268255	AK053499	338349	Cntln	trans		n271809	AK084084	18751	Prkcb	trans		n289979	AK134314	226255	Atrnl1	trans
		n283035	AK138308	13508	Dscam	trans		n274587	AK082093	241226	Itga8	trans		n267102	AK143464	19271	Ptprj	trans		n293691	AK028947	20616	Snap91	trans		n277450	AK045808	19271	Ptprj	trans		n290831	AK030652	338349	Cntln	trans		n286728	AK033883	18751	Prkcb	trans		n270917	AK084754	226255	Atrnl1	trans
		n284769	AK137533	13508	Dscam	trans		n275739	AK081289	241226	Itga8	trans		n285949	AK035021	19271	Ptprj	trans		n274377	AK082320	20616	Snap91	trans		n277962	AK045107	19271	Ptprj	trans		n275825	AK140731	338349	Cntln	trans		n267911	AK054032	18751	Prkcb	trans		n344366	NULL	319922	Vwc2	trans
		n269101	AK142901	13508	Dscam	trans		n290372	AK030853	241226	Itga8	trans		n274179	AK141134	19271	Ptprj	trans		n266959	AK143985	20616	Snap91	trans		n265588	AK157022	19271	Ptprj	trans		n276355	AK047359	338349	Cntln	trans		n266901	AK154275	18751	Prkcb	trans		n268227	AK053536	319922	Vwc2	trans
		n286781	AK136777	13508	Dscam	trans		n273552	AK141452	241226	Itga8	trans		n277519	AK045691	19271	Ptprj	trans		n285258	AK035753	20616	Snap91	trans		n284264	AK037375	19271	Ptprj	trans		n279247	AK139278	338349	Cntln	trans		n282165	AK138702	18751	Prkcb	trans		n280594	AK041644	319922	Vwc2	trans
		n277542	AK163483	13508	Dscam	trans		n267551	AK087813	241226	Itga8	trans		n284586	AK036873	19271	Ptprj	trans		n276199	AK081064	20616	Snap91	trans		n267094	AK143483	19271	Ptprj	trans		n288420	AK135546	338349	Cntln	trans		n273945	AK082703	18751	Prkcb	trans		n279311	AK043308	319922	Vwc2	trans
		n278938	AK043799	13508	Dscam	trans		n267102	AK143464	241226	Itga8	trans		n280520	AK041756	19271	Ptprj	trans		n282022	AK039986	20616	Snap91	trans		n271385	AK052023	19271	Ptprj	trans		n271944	AK141937	338349	Cntln	trans		n284317	AK037319	18751	Prkcb	trans		n293553	AK132552	319922	Vwc2	trans
		n265586	AK157025	13508	Dscam	trans		n274179	AK141134	241226	Itga8	trans		n288742	AK135214	19271	Ptprj	trans		n283731	AK037947	20616	Snap91	trans		n266610	AK089352	19271	Ptprj	trans		n273395	AK049877	338349	Cntln	trans		n278705	AK044159	18751	Prkcb	trans		n288229	AK148771	319922	Vwc2	trans
		n289201	AK134883	13508	Dscam	trans		n284586	AK036873	241226	Itga8	trans		n283895	AK137956	19271	Ptprj	trans		n269672	AK052948	20616	Snap91	trans		n283434	AK138096	19271	Ptprj	trans		n286331	AK136940	338349	Cntln	trans		n290850	AK133700	18751	Prkcb	trans		n273527	AK141468	319922	Vwc2	trans
		n272710	AK164244	13508	Dscam	trans		n283895	AK137956	241226	Itga8	trans		n271231	AK052143	19271	Ptprj	trans		n287197	AK033550	20616	Snap91	trans		n271744	AK084153	19271	Ptprj	trans		n271712	AK084183	338349	Cntln	trans		n291058	AK133560	18751	Prkcb	trans		n266992	AK143857	319922	Vwc2	trans
		n273470	AK083072	13508	Dscam	trans		n271231	AK052143	241226	Itga8	trans		n287583	AK033153	19271	Ptprj	trans		n288211	AK148811	20616	Snap91	trans		n276287	AK140630	19271	Ptprj	trans		n286711	AK033899	338349	Cntln	trans		n277025	AK163579	18751	Prkcb	trans		n290947	AK161580	319922	Vwc2	trans
		n275803	AK047774	13508	Dscam	trans		n290050	AK031201	241226	Itga8	trans		n288014	AK149233	19271	Ptprj	trans		n270201	AK052727	20616	Snap91	trans		n271280	AK052107	19271	Ptprj	trans		n283785	AK037875	338349	Cntln	trans		n271125	AK142209	18751	Prkcb	trans		n283718	AK037960	319922	Vwc2	trans
		n276032	AK047596	13508	Dscam	trans		n285036	AK036087	241226	Itga8	trans		n283786	AK037873	19271	Ptprj	trans		n269340	AK053030	20616	Snap91	trans		n272159	AK051426	19271	Ptprj	trans		n283771	AK137993	338349	Cntln	trans		n267310	AK088433	18751	Prkcb	trans		n269448	AK086272	319922	Vwc2	trans
		n288716	AK135227	68975	Med27	trans		n276161	AK047516	241226	Itga8	trans		n283160	AK038591	19271	Ptprj	trans		n274408	AK082288	20616	Snap91	trans		n269176	AK142876	19271	Ptprj	trans		n290227	AK018045	338349	Cntln	trans		n289943	AK134325	18751	Prkcb	trans		n278519	AK160358	319922	Vwc2	trans
		n283590	AK038102	68975	Med27	trans		n283160	AK038591	241226	Itga8	trans		n271295	AK052096	19271	Ptprj	trans		n281644	AK040382	20616	Snap91	trans		n293756	AK028782	19271	Ptprj	trans		n274482	AK082206	338349	Cntln	trans		n279799	AK080460	18751	Prkcb	trans		n277591	AK045609	319922	Vwc2	trans
		n273636	AK141373	68975	Med27	trans		n267770	AK054213	241226	Itga8	trans		n276136	AK047536	19271	Ptprj	trans		n275596	AK081428	20616	Snap91	trans		n276492	AK047181	19271	Ptprj	trans		n276705	AK140473	338349	Cntln	trans		n271674	AK084209	18751	Prkcb	trans		n274710	AK081974	319922	Vwc2	trans
		n281514	AK040508	68975	Med27	trans		n273644	AK141364	241226	Itga8	trans		n272332	AK051204	19271	Ptprj	trans		n271564	AK084291	20616	Snap91	trans		n276253	AK081020	19271	Ptprj	trans		n293959	AK076247	338349	Cntln	trans		n270569	AK052538	18751	Prkcb	trans		n283726	AK138007	319922	Vwc2	trans
		n267977	AK087565	68975	Med27	trans		n271295	AK052096	241226	Itga8	trans		n283645	AK138029	19271	Ptprj	trans		n271244	AK052135	20616	Snap91	trans		n274880	AK081780	19271	Ptprj	trans		n278944	AK043797	338349	Cntln	trans		n282999	AK038835	18751	Prkcb	trans		n275067	AK048425	319922	Vwc2	trans
		n273512	AK083008	68975	Med27	trans		n286553	AK034166	241226	Itga8	trans		n264783	AK090185	19271	Ptprj	trans		n274447	AK141058	20616	Snap91	trans		n276697	AK046956	19271	Ptprj	trans		n263970	AK158775	338349	Cntln	trans		n275509	AK047919	18751	Prkcb	trans		n283933	AK137927	319922	Vwc2	trans
		n281533	AK040489	68975	Med27	trans		n279913	AK042617	241226	Itga8	trans		n281390	AK040648	19271	Ptprj	trans		n291864	AK133106	20616	Snap91	trans		n264012	AK158648	19271	Ptprj	trans		n273750	AK049411	338349	Cntln	trans		n271411	AK052009	18751	Prkcb	trans		n263911	AK158981	319922	Vwc2	trans
		n287365	AK136385	68975	Med27	trans		n276136	AK047536	241226	Itga8	trans		n267062	AK165265	19271	Ptprj	trans		n289645	AK031761	20616	Snap91	trans		n267767	AK054216	19271	Ptprj	trans		n272113	AK051501	338349	Cntln	trans		n290847	AK017243	18751	Prkcb	trans		n270331	AK085363	319922	Vwc2	trans
		n288738	AK032753	68975	Med27	trans		n293585	AK029192	241226	Itga8	trans		n277450	AK045808	19271	Ptprj	trans		n284842	AK036392	20616	Snap91	trans		n415338	NR_033526	19271	Ptprj	trans		n265787	AK156698	338349	Cntln	trans		n286741	AK136825	18751	Prkcb	trans		n269390	AK086331	319922	Vwc2	trans
		n284045	AK037619	68975	Med27	trans		n267305	AK088446	241226	Itga8	trans		n284264	AK037375	19271	Ptprj	trans		n265254	AK157591	20616	Snap91	trans		n275015	AK048469	19271	Ptprj	trans		n271706	AK084184	338349	Cntln	trans		n272119	AK051494	18751	Prkcb	trans		n285501	AK020609	319922	Vwc2	trans
		n264775	AK144314	68975	Med27	trans		n277450	AK045808	241226	Itga8	trans		n283434	AK138096	19271	Ptprj	trans		n271619	AK084257	20616	Snap91	trans		n271574	AK142062	19271	Ptprj	trans		n288558	AK032952	338349	Cntln	trans		n269044	AK086697	18751	Prkcb	trans		n283707	AK037974	319922	Vwc2	trans
		n266946	AK144027	68975	Med27	trans		n284637	AK036781	241226	Itga8	trans		n271280	AK052107	19271	Ptprj	trans		n284874	AK036337	20616	Snap91	trans		n293968	AK132411	19271	Ptprj	trans		n277821	AK139986	338349	Cntln	trans		n291079	AK030341	23938	Map2k5	trans		n290992	AK133614	319922	Vwc2	trans
		n284138	AK137834	68975	Med27	trans		n271280	AK052107	241226	Itga8	trans		n272159	AK051426	19271	Ptprj	trans		n277620	AK045567	20616	Snap91	trans		n272679	AK141721	19271	Ptprj	trans		n272269	AK083863	338349	Cntln	trans		n270201	AK052727	23938	Map2k5	trans		n272091	AK051528	319922	Vwc2	trans
		n288465	AK135439	68975	Med27	trans		n272159	AK051426	241226	Itga8	trans		n269176	AK142876	19271	Ptprj	trans		n271807	AK141996	20616	Snap91	trans		n273237	AK050013	19271	Ptprj	trans		n284214	AK037438	338349	Cntln	trans		n278325	AK139574	23938	Map2k5	trans		n280642	AK041555	319922	Vwc2	trans
		n275432	AK048013	68975	Med27	trans		n274880	AK081780	241226	Itga8	trans		n276492	AK047181	19271	Ptprj	trans		n274207	AK048776	20616	Snap91	trans		n288788	AK032710	19271	Ptprj	trans		n289786	AK031614	338349	Cntln	trans		n274997	AK048483	23938	Map2k5	trans		n274723	AK081956	319922	Vwc2	trans
		n275292	AK048206	68975	Med27	trans		n414366	NR_027890	241226	Itga8	trans		n274880	AK081780	19271	Ptprj	trans		n288835	AK032679	20616	Snap91	trans		n287552	AK033200	19271	Ptprj	trans		n293534	AK029269	338349	Cntln	trans		n269340	AK053030	23938	Map2k5	trans		n276085	AK081130	319922	Vwc2	trans
		n278145	AK139903	68975	Med27	trans		n284038	AK037628	241226	Itga8	trans		n276697	AK046956	19271	Ptprj	trans		n292803	AK076766	20616	Snap91	trans		n290372	AK030853	19271	Ptprj	trans		n282705	AK039225	338349	Cntln	trans		n280258	AK080354	23938	Map2k5	trans		n264026	AK158612	319922	Vwc2	trans
		n280490	AK153666	68975	Med27	trans		n276697	AK046956	241226	Itga8	trans		n415338	NR_033526	19271	Ptprj	trans		n269894	AK085809	20616	Snap91	trans		n273552	AK141452	19271	Ptprj	trans		n274005	AK082680	338349	Cntln	trans		n284318	AK037320	23938	Map2k5	trans		n414421	NR_027973	319922	Vwc2	trans
		n277962	AK045107	68975	Med27	trans		n293646	AK029063	241226	Itga8	trans		n275015	AK048469	19271	Ptprj	trans		n284894	AK036305	20616	Snap91	trans		n291073	AK030345	19271	Ptprj	trans		n283629	AK138038	338349	Cntln	trans		n274408	AK082288	23938	Map2k5	trans		n275454	AK047987	319922	Vwc2	trans
		n265588	AK157022	68975	Med27	trans		n415338	NR_033526	241226	Itga8	trans		n271574	AK142062	19271	Ptprj	trans		n286749	AK033864	20616	Snap91	trans		n267102	AK143464	19271	Ptprj	trans		n272369	AK083797	338349	Cntln	trans		n271564	AK084291	23938	Map2k5	trans		n282724	AK039209	319922	Vwc2	trans
		n283294	AK038459	68975	Med27	trans		n265459	AK172454	241226	Itga8	trans		n272679	AK141721	19271	Ptprj	trans		n281766	AK040228	20616	Snap91	trans		n265585	AK157033	19271	Ptprj	trans		n270479	AK085229	338349	Cntln	trans		n276352	AK047362	23938	Map2k5	trans		n274375	AK082322	319922	Vwc2	trans
		n267094	AK143483	68975	Med27	trans		n287463	AK033323	241226	Itga8	trans		n265585	AK157033	19271	Ptprj	trans		n290956	AK019905	20616	Snap91	trans		n284323	AK037315	19271	Ptprj	trans		n281126	AK040963	338349	Cntln	trans		n271244	AK052135	23938	Map2k5	trans		n271576	AK142061	319922	Vwc2	trans
		n271385	AK052023	68975	Med27	trans		n283358	AK038367	241226	Itga8	trans		n284323	AK037315	19271	Ptprj	trans		n273453	AK049734	20616	Snap91	trans		n285949	AK035021	19271	Ptprj	trans		n270727	AK085001	338349	Cntln	trans		n274447	AK141058	23938	Map2k5	trans		n344342	NULL	319922	Vwc2	trans
		n287352	AK162287	68975	Med27	trans		n277787	AK045354	241226	Itga8	trans		n269609	AK052975	19271	Ptprj	trans		n285801	AK137130	20616	Snap91	trans		n269609	AK052975	19271	Ptprj	trans		n293960	AK028466	338349	Cntln	trans		n291864	AK133106	23938	Map2k5	trans		n284964	AK079369	319922	Vwc2	trans
		n274908	AK048555	68975	Med27	trans		n275015	AK048469	241226	Itga8	trans		n295249	AK010878	17169	Mark3	trans		n293900	AK019501	20616	Snap91	trans		n274179	AK141134	227937	Pkp4	trans		n271273	AK052111	338349	Cntln	trans		n289645	AK031761	23938	Map2k5	trans		n275837	AK081250	319922	Vwc2	trans
		n293756	AK028782	68975	Med27	trans		n272679	AK141721	241226	Itga8	trans		n271711	AK051827	17169	Mark3	trans		n276692	AK046965	20616	Snap91	trans		n288742	AK135214	227937	Pkp4	trans		n263964	AK158800	338349	Cntln	trans		n273298	AK141565	23938	Map2k5	trans		n276074	AK140692	319922	Vwc2	trans
		n276253	AK081020	68975	Med27	trans		n289495	AK031862	241226	Itga8	trans		n289240	AK078184	17169	Mark3	trans		n286228	AK020423	20616	Snap91	trans		n270579	AK085151	227937	Pkp4	trans		n282809	AK039095	338349	Cntln	trans		n267281	AK088542	23938	Map2k5	trans		n289916	AK031427	319922	Vwc2	trans
		n264012	AK158648	68975	Med27	trans		n276256	AK140644	241226	Itga8	trans		n272208	AK141868	17169	Mark3	trans		n284981	AK036175	20616	Snap91	trans		n283895	AK137956	227937	Pkp4	trans		n282049	AK138733	338349	Cntln	trans		n284842	AK036392	23938	Map2k5	trans		n273651	AK141360	319922	Vwc2	trans
		n290412	AK160296	68975	Med27	trans		n284360	AK162730	241226	Itga8	trans		n266158	AK156191	17169	Mark3	trans		n282996	AK038839	20616	Snap91	trans		n271231	AK052143	227937	Pkp4	trans		n283588	AK138052	338349	Cntln	trans		n277620	AK045567	23938	Map2k5	trans		n268191	AK021381	319922	Vwc2	trans
		n289776	AK031628	68975	Med27	trans		n288699	AK135259	241226	Itga8	trans		n284579	AK137671	17169	Mark3	trans		n264264	AK159934	20616	Snap91	trans		n285036	AK036087	227937	Pkp4	trans		n284135	AK037525	338349	Cntln	trans		n271807	AK141996	23938	Map2k5	trans		n276636	AK047031	319922	Vwc2	trans
		n293968	AK132411	68975	Med27	trans		n274708	AK048633	241226	Itga8	trans		n277514	AK045704	17169	Mark3	trans		n288680	AK135278	20616	Snap91	trans		n288014	AK149233	227937	Pkp4	trans		n285201	AK035834	18754	Prkce	trans		n274207	AK048776	23938	Map2k5	trans		n286456	AK034321	319922	Vwc2	trans
		n271940	AK083951	68975	Med27	trans		n284323	AK037315	241226	Itga8	trans		n271778	AK084118	17169	Mark3	trans		n415245	NR_033299	20616	Snap91	trans		n290406	AK134043	227937	Pkp4	trans		n275033	AK048452	18754	Prkce	trans		n292803	AK076766	23938	Map2k5	trans		n272012	AK051647	319922	Vwc2	trans
		n290372	AK030853	68975	Med27	trans		n269609	AK052975	241226	Itga8	trans		n284158	AK037502	17169	Mark3	trans		n276575	AK047099	20616	Snap91	trans		n281514	AK040508	227937	Pkp4	trans		n282051	AK039950	18754	Prkce	trans		n277942	AK045147	23938	Map2k5	trans		n274200	AK082550	319922	Vwc2	trans
		n273552	AK141452	68975	Med27	trans		n267531	AK054444	11972	Atp6v0d1	trans		n272578	AK083623	17169	Mark3	trans		n270045	AK142617	20616	Snap91	trans		n286553	AK034166	227937	Pkp4	trans		n267779	AK143284	18754	Prkce	trans		n275056	AK048438	23938	Map2k5	trans		n269223	AK086502	319922	Vwc2	trans
		n291073	AK030345	68975	Med27	trans		n270979	AK084674	11972	Atp6v0d1	trans		n280001	AK042517	17169	Mark3	trans		n270101	AK085635	20616	Snap91	trans		n287365	AK136385	227937	Pkp4	trans		n274502	AK048718	18754	Prkce	trans		n277544	AK021009	23938	Map2k5	trans		n272242	AK083869	319922	Vwc2	trans
		n267102	AK143464	68975	Med27	trans		n269186	AK086548	11972	Atp6v0d1	trans		n284067	AK037594	17169	Mark3	trans		n279988	AK042529	20616	Snap91	trans		n264775	AK144314	227937	Pkp4	trans		n289703	AK134450	18754	Prkce	trans		n284641	AK036777	23938	Map2k5	trans		n283847	AK137972	319922	Vwc2	trans
		n285949	AK035021	68975	Med27	trans		n279364	AK139232	11972	Atp6v0d1	trans		n274374	AK082324	17169	Mark3	trans		n288046	AK149158	20616	Snap91	trans		n277461	AK045792	227937	Pkp4	trans		n264926	AK090063	18754	Prkce	trans		n269761	AK142734	23938	Map2k5	trans		n267879	AK054085	319922	Vwc2	trans
		n274179	AK141134	68975	Med27	trans		n284053	AK137862	11972	Atp6v0d1	trans		n293939	AK132421	17169	Mark3	trans		n276747	AK046894	20616	Snap91	trans		n267062	AK165265	227937	Pkp4	trans		n279434	AK139205	18754	Prkce	trans		n282379	AK039616	23938	Map2k5	trans		n294216	AK014060	319922	Vwc2	trans
		n280520	AK041756	68975	Med27	trans		n279420	AK043208	11972	Atp6v0d1	trans		n277372	AK045915	17169	Mark3	trans		n275270	AK048234	20616	Snap91	trans		n265230	AK157621	227937	Pkp4	trans		n285568	AK137195	18754	Prkce	trans		n293900	AK019501	23938	Map2k5	trans		n293841	AK076313	319922	Vwc2	trans
		n283895	AK137956	68975	Med27	trans		n269433	AK086287	11972	Atp6v0d1	trans		n289838	AK077928	17169	Mark3	trans		n279278	AK139267	20616	Snap91	trans		n280490	AK153666	227937	Pkp4	trans		n275405	AK048043	18754	Prkce	trans		n276692	AK046965	23938	Map2k5	trans		n282551	AK039437	319922	Vwc2	trans
		n271231	AK052143	68975	Med27	trans		n288519	AK135340	11972	Atp6v0d1	trans		n279663	AK042921	17169	Mark3	trans		n271151	AK084509	20616	Snap91	trans		n277962	AK045107	227937	Pkp4	trans		n286107	AK034799	18754	Prkce	trans		n266243	AK089669	23938	Map2k5	trans		n288635	AK032856	319922	Vwc2	trans
		n276738	AK046900	68975	Med27	trans		n281193	AK138979	11972	Atp6v0d1	trans		n277243	AK046138	17169	Mark3	trans		n278304	AK139516	20616	Snap91	trans		n265588	AK157022	227937	Pkp4	trans		n284224	AK037423	18754	Prkce	trans		n277628	AK045559	23938	Map2k5	trans		n289088	AK161938	319922	Vwc2	trans
		n290406	AK134043	68975	Med27	trans		n414560	NR_028428	11972	Atp6v0d1	trans		n269274	AK142849	17169	Mark3	trans		n288282	AK148674	20616	Snap91	trans		n274908	AK048555	227937	Pkp4	trans		n269313	AK086408	18754	Prkce	trans		n274018	AK048923	23938	Map2k5	trans		n276739	AK046901	319922	Vwc2	trans
		n283160	AK038591	68975	Med27	trans		n285325	AK035677	11972	Atp6v0d1	trans		n297509	AK003491	17169	Mark3	trans		n292261	AK015962	237847	Rtn4rl1	trans		n268724	AK087081	227937	Pkp4	trans		n285190	AK035845	18754	Prkce	trans		n286228	AK020423	23938	Map2k5	trans		n267068	AK143620	319922	Vwc2	trans
		n267770	AK054213	68975	Med27	trans		n280736	AK041420	11972	Atp6v0d1	trans		n294946	AK012244	17169	Mark3	trans		n344366	NULL	237847	Rtn4rl1	trans		n293756	AK028782	227937	Pkp4	trans		n270663	AK052483	18754	Prkce	trans		n282996	AK038839	23938	Map2k5	trans		n267824	AK054161	319922	Vwc2	trans
		n273644	AK141364	68975	Med27	trans		n281174	AK080002	11972	Atp6v0d1	trans		n286596	AK034098	17169	Mark3	trans		n280594	AK041644	237847	Rtn4rl1	trans		n269333	AK086387	227937	Pkp4	trans		n279624	AK042969	18754	Prkce	trans		n289643	AK134478	23938	Map2k5	trans		n275461	AK047975	319922	Vwc2	trans
		n271295	AK052096	68975	Med27	trans		n275079	AK048411	11972	Atp6v0d1	trans		n276728	AK046917	17169	Mark3	trans		n279311	AK043308	237847	Rtn4rl1	trans		n279523	AK043107	227937	Pkp4	trans		n286533	AK034203	18754	Prkce	trans		n415245	NR_033299	23938	Map2k5	trans		n273851	AK049150	319922	Vwc2	trans
		n285487	AK035489	68975	Med27	trans		n284361	AK137767	11972	Atp6v0d1	trans		n423177	NULL	17169	Mark3	trans		n293553	AK132552	237847	Rtn4rl1	trans		n279359	AK043269	227937	Pkp4	trans		n415922	NR_037906	18754	Prkce	trans		n270781	AK084915	23938	Map2k5	trans		n289748	AK077965	319922	Vwc2	trans
		n273298	AK141565	68975	Med27	trans		n263694	AK011482	11972	Atp6v0d1	trans		n269365	AK086356	17169	Mark3	trans		n263874	AK159073	237847	Rtn4rl1	trans		n269126	AK086608	227937	Pkp4	trans		n276608	AK047061	18754	Prkce	trans		n281654	AK138839	23938	Map2k5	trans		n277622	AK080804	319922	Vwc2	trans
		n276206	AK081057	68975	Med27	trans		n267218	AK154039	11972	Atp6v0d1	trans		n276327	AK047391	17169	Mark3	trans		n288229	AK148771	237847	Rtn4rl1	trans		n290412	AK160296	227937	Pkp4	trans		n267031	AK143734	18754	Prkce	trans		n276575	AK047099	23938	Map2k5	trans		n280640	AK041558	319922	Vwc2	trans
		n276136	AK047536	68975	Med27	trans		n283334	AK038398	11972	Atp6v0d1	trans		n286019	AK034925	17169	Mark3	trans		n273527	AK141468	237847	Rtn4rl1	trans		n283358	AK038367	227937	Pkp4	trans		n264800	AK090158	18754	Prkce	trans		n291500	AK030137	23938	Map2k5	trans		n290299	AK134139	241226	Itga8	trans
		n283645	AK138029	68975	Med27	trans		n413703	NULL	11972	Atp6v0d1	trans		n274685	AK048647	17169	Mark3	trans		n274913	AK081747	237847	Rtn4rl1	trans		n275015	AK048469	227937	Pkp4	trans		n274697	AK081987	18754	Prkce	trans		n284097	AK037567	23938	Map2k5	trans		n283590	AK038102	241226	Itga8	trans
		n271771	AK084125	68975	Med27	trans		n265556	AK172317	11972	Atp6v0d1	trans		n284347	AK037290	17169	Mark3	trans		n277158	AK140232	237847	Rtn4rl1	trans		n288788	AK032710	227937	Pkp4	trans		n275711	AK081302	18754	Prkce	trans		n282329	AK079629	23938	Map2k5	trans		n273636	AK141373	241226	Itga8	trans
		n267062	AK165265	68975	Med27	trans		n284102	AK037562	11972	Atp6v0d1	trans		n279005	AK043704	17169	Mark3	trans		n266992	AK143857	237847	Rtn4rl1	trans		n269792	AK085919	227937	Pkp4	trans		n289933	AK031404	18754	Prkce	trans		n293691	AK028947	23938	Map2k5	trans		n286053	AK034876	241226	Itga8	trans
		n293585	AK029192	68975	Med27	trans		n267589	AK054375	11972	Atp6v0d1	trans		n287563	AK078763	17169	Mark3	trans		n284952	AK036216	237847	Rtn4rl1	trans		n274587	AK082093	227937	Pkp4	trans		n270742	AK084970	18754	Prkce	trans		n276747	AK046894	23938	Map2k5	trans		n267977	AK087565	241226	Itga8	trans
		n286292	AK136953	68975	Med27	trans		n264146	AK146511	11972	Atp6v0d1	trans		n283917	AK137939	17169	Mark3	trans		n278519	AK160358	237847	Rtn4rl1	trans		n290372	AK030853	227937	Pkp4	trans		n272004	AK141916	18754	Prkce	trans		n274377	AK082320	23938	Map2k5	trans		n288738	AK032753	241226	Itga8	trans
		n293928	AK028499	68975	Med27	trans		n293515	AK132572	11972	Atp6v0d1	trans		n278524	AK044494	17169	Mark3	trans		n277591	AK045609	237847	Rtn4rl1	trans		n267102	AK143464	227937	Pkp4	trans		n267546	AK054427	18754	Prkce	trans		n285162	AK035886	23938	Map2k5	trans		n284045	AK037619	241226	Itga8	trans
		n277450	AK045808	68975	Med27	trans		n272270	AK083864	11972	Atp6v0d1	trans		n278166	AK139867	17169	Mark3	trans		n274710	AK081974	237847	Rtn4rl1	trans		n265585	AK157033	227937	Pkp4	trans		n277537	AK045670	18754	Prkce	trans		n271151	AK084509	23938	Map2k5	trans		n264775	AK144314	241226	Itga8	trans
		n269460	AK142796	68975	Med27	trans		n275335	AK048149	11972	Atp6v0d1	trans		n270664	AK085076	17169	Mark3	trans		n283726	AK138007	237847	Rtn4rl1	trans		n269609	AK052975	227937	Pkp4	trans		n285371	AK137261	18754	Prkce	trans		n271799	AK084093	23938	Map2k5	trans		n266946	AK144027	241226	Itga8	trans
		n267900	AK054049	68975	Med27	trans		n273590	AK049625	11972	Atp6v0d1	trans		n284699	AK036682	17169	Mark3	trans		n275067	AK048425	237847	Rtn4rl1	trans		n344042	NULL	211401	Mtss1	trans		n271693	AK051833	18754	Prkce	trans		n278304	AK139516	23938	Map2k5	trans		n288465	AK135439	241226	Itga8	trans
		n271280	AK052107	68975	Med27	trans		n276536	AK081009	11972	Atp6v0d1	trans		n279830	AK042710	17169	Mark3	trans		n284569	AK036906	237847	Rtn4rl1	trans		n292136	AK029775	211401	Mtss1	trans		n270075	AK085658	18754	Prkce	trans		n283731	AK037947	23938	Map2k5	trans		n286301	AK020404	241226	Itga8	trans
		n289745	AK134421	68975	Med27	trans		n271158	AK052213	11972	Atp6v0d1	trans		n273889	AK049091	17169	Mark3	trans		n283933	AK137927	237847	Rtn4rl1	trans		n283533	AK038164	211401	Mtss1	trans		n275701	AK081314	18754	Prkce	trans		n269672	AK052948	23938	Map2k5	trans		n275292	AK048206	241226	Itga8	trans
		n272159	AK051426	68975	Med27	trans		n284035	AK037630	11972	Atp6v0d1	trans		n290779	AK030677	17169	Mark3	trans		n263911	AK158981	237847	Rtn4rl1	trans		n271990	AK051675	211401	Mtss1	trans		n284876	AK036333	18754	Prkce	trans		n268627	AK087189	23938	Map2k5	trans		n283225	AK038534	241226	Itga8	trans
		n271645	AK142043	68975	Med27	trans		n286354	AK034463	11972	Atp6v0d1	trans		n283937	AK037712	17169	Mark3	trans		n293655	AK029038	237847	Rtn4rl1	trans		n289220	AK134869	211401	Mtss1	trans		n286405	AK034397	18754	Prkce	trans		n283538	AK038158	23938	Map2k5	trans		n265230	AK157621	241226	Itga8	trans
		n280237	AK042185	68975	Med27	trans		n288862	AK078347	11972	Atp6v0d1	trans		n286501	AK034253	17169	Mark3	trans		n290887	AK030592	237847	Rtn4rl1	trans		n264911	AK090121	211401	Mtss1	trans		n268474	AK087365	18754	Prkce	trans		n263546	AK171171	23938	Map2k5	trans		n280490	AK153666	241226	Itga8	trans
		n274880	AK081780	68975	Med27	trans		n286184	AK034699	11972	Atp6v0d1	trans		n265245	AK172666	17169	Mark3	trans		n265940	AK156490	237847	Rtn4rl1	trans		n266090	AK089752	211401	Mtss1	trans		n415332	NR_033520	18754	Prkce	trans		n287197	AK033550	23938	Map2k5	trans		n277962	AK045107	241226	Itga8	trans
		n275761	AK081280	68975	Med27	trans		n289987	AK031318	11972	Atp6v0d1	trans		n286056	AK034872	17169	Mark3	trans		n285501	AK020609	237847	Rtn4rl1	trans		n413442	NULL	211401	Mtss1	trans		n282361	AK138617	18754	Prkce	trans		n295249	AK010878	20663	Sos2	trans		n265588	AK157022	241226	Itga8	trans
		n276697	AK046956	68975	Med27	trans		n287667	AK078728	11972	Atp6v0d1	trans		n281263	AK138950	17169	Mark3	trans		n272337	AK083820	237847	Rtn4rl1	trans		n279493	AK043138	211401	Mtss1	trans		n276720	AK046926	18754	Prkce	trans		n276626	AK047039	20663	Sos2	trans		n267094	AK143483	241226	Itga8	trans
		n415338	NR_033526	68975	Med27	trans		n276195	AK047492	11972	Atp6v0d1	trans		n266733	AK170917	17169	Mark3	trans		n290992	AK133614	237847	Rtn4rl1	trans		n267800	AK054187	211401	Mtss1	trans		n274707	AK048632	18754	Prkce	trans		n279005	AK043704	20663	Sos2	trans		n271385	AK052023	241226	Itga8	trans
		n265459	AK172454	68975	Med27	trans		n292786	AK029668	11972	Atp6v0d1	trans		n265698	AK172185	17169	Mark3	trans		n289851	AK134362	237847	Rtn4rl1	trans		n269254	AK086467	211401	Mtss1	trans		n280545	AK041719	18754	Prkce	trans		n290329	AK161742	20663	Sos2	trans		n273241	AK141628	241226	Itga8	trans
		n275015	AK048469	68975	Med27	trans		n268559	AK087274	11972	Atp6v0d1	trans		n274592	AK141023	17169	Mark3	trans		n280642	AK041555	237847	Rtn4rl1	trans		n270472	AK142483	211401	Mtss1	trans		n275308	AK081553	18754	Prkce	trans		n283917	AK137939	20663	Sos2	trans		n283582	AK038109	241226	Itga8	trans
		n271574	AK142062	68975	Med27	trans		n276560	AK140532	11972	Atp6v0d1	trans		n274143	AK048793	17169	Mark3	trans		n274723	AK081956	237847	Rtn4rl1	trans		n267607	AK054365	211401	Mtss1	trans		n279113	AK080587	192195	Ash1l	trans		n278524	AK044494	20663	Sos2	trans		n279359	AK043269	241226	Itga8	trans
		n265120	AK158169	68975	Med27	trans		n286676	AK033942	11972	Atp6v0d1	trans		n274866	AK140946	17169	Mark3	trans		n284953	AK036215	237847	Rtn4rl1	trans		n283699	AK037985	211401	Mtss1	trans		n274501	AK163889	192195	Ash1l	trans		n278166	AK139867	20663	Sos2	trans		n269126	AK086608	241226	Itga8	trans
		n289858	AK020062	68975	Med27	trans		n269904	AK085802	11972	Atp6v0d1	trans		n276358	AK047353	17169	Mark3	trans		n276085	AK081130	237847	Rtn4rl1	trans		n269789	AK052900	211401	Mtss1	trans		n412529	NULL	192195	Ash1l	trans		n287533	AK033230	20663	Sos2	trans		n290412	AK160296	241226	Itga8	trans
		n289495	AK031862	68975	Med27	trans		n276124	AK140679	11972	Atp6v0d1	trans		n285649	AK035368	70415	2610018G03Rik	trans		n344342	NULL	237847	Rtn4rl1	trans		n283476	AK038224	211401	Mtss1	trans		n276951	AK080895	192195	Ash1l	trans		n284579	AK137671	20663	Sos2	trans		n288704	AK135252	241226	Itga8	trans
		n276256	AK140644	68975	Med27	trans		n279254	AK043371	11972	Atp6v0d1	trans		n269896	AK142701	70415	2610018G03Rik	trans		n284964	AK079369	237847	Rtn4rl1	trans		n284272	AK037366	211401	Mtss1	trans		n284107	AK037557	192195	Ash1l	trans		n284187	AK037470	20663	Sos2	trans		n271873	AK084017	241226	Itga8	trans
		n284323	AK037315	68975	Med27	trans		n274518	AK082164	11972	Atp6v0d1	trans		n283075	AK138292	70415	2610018G03Rik	trans		n281021	AK080136	237847	Rtn4rl1	trans		n285830	AK035138	211401	Mtss1	trans		n289948	AK031381	192195	Ash1l	trans		n277514	AK045704	20663	Sos2	trans		n289776	AK031628	241226	Itga8	trans
		n291079	AK030341	20616	Snap91	trans		n267747	AK054228	11972	Atp6v0d1	trans		n286705	AK033910	70415	2610018G03Rik	trans		n275837	AK081250	237847	Rtn4rl1	trans		n284628	AK036791	211401	Mtss1	trans		n286685	AK033932	192195	Ash1l	trans		n268792	AK086992	20663	Sos2	trans		n270795	AK084901	241226	Itga8	trans
		n278325	AK139574	20616	Snap91	trans		n288660	AK078423	11972	Atp6v0d1	trans		n268127	AK053658	70415	2610018G03Rik	trans		n266233	AK089676	237847	Rtn4rl1	trans		n276211	AK081056	211401	Mtss1	trans		n276511	AK047159	192195	Ash1l	trans		n272283	AK051254	20663	Sos2	trans		n288788	AK032710	241226	Itga8	trans
		n274997	AK048483	20616	Snap91	trans		n282759	AK039163	11972	Atp6v0d1	trans		n272055	AK083906	70415	2610018G03Rik	trans		n276074	AK140692	237847	Rtn4rl1	trans		n285159	AK137338	211401	Mtss1	trans		n263596	AK039581	192195	Ash1l	trans		n284158	AK037502	20663	Sos2	trans		n274587	AK082093	241226	Itga8	trans
		n280258	AK080354	20616	Snap91	trans		n286653	AK033991	11972	Atp6v0d1	trans		n285345	AK137263	70415	2610018G03Rik	trans		n285090	AK036008	237847	Rtn4rl1	trans		n267365	AK088190	211401	Mtss1	trans		n269758	AK142735	192195	Ash1l	trans		n272195	AK051373	20663	Sos2	trans		n275739	AK081289	241226	Itga8	trans
		n284318	AK037320	20616	Snap91	trans		n273713	AK049471	11972	Atp6v0d1	trans		n275122	AK048370	70415	2610018G03Rik	trans		n289916	AK031427	237847	Rtn4rl1	trans		n274929	AK048548	211401	Mtss1	trans		n271971	AK051692	192195	Ash1l	trans		n272578	AK083623	20663	Sos2	trans		n290372	AK030853	241226	Itga8	trans
		n290408	AK030836	20616	Snap91	trans		n273357	AK141533	11972	Atp6v0d1	trans		n275903	AK081228	70415	2610018G03Rik	trans		n273651	AK141360	237847	Rtn4rl1	trans		n272445	AK083749	211401	Mtss1	trans		n285221	AK035799	192195	Ash1l	trans		n270664	AK085076	20663	Sos2	trans		n273552	AK141452	241226	Itga8	trans
		n288073	AK149098	20616	Snap91	trans		n285102	AK035984	11972	Atp6v0d1	trans		n285026	AK036104	70415	2610018G03Rik	trans		n268191	AK021381	237847	Rtn4rl1	trans		n284244	AK037398	211401	Mtss1	trans		n288884	AK018305	192195	Ash1l	trans		n272005	AK141914	20663	Sos2	trans		n267551	AK087813	241226	Itga8	trans
		n276352	AK047362	20616	Snap91	trans		n287450	AK033340	11972	Atp6v0d1	trans		n284401	AK037194	70415	2610018G03Rik	trans		n286456	AK034321	237847	Rtn4rl1	trans		n276896	AK046678	211401	Mtss1	trans		n287591	AK033144	192195	Ash1l	trans		n415211	NR_033146	20663	Sos2	trans		n267102	AK143464	241226	Itga8	trans
		n276574	AK047098	20616	Snap91	trans		n272579	AK083620	11972	Atp6v0d1	trans		n285261	AK035751	70415	2610018G03Rik	trans		n269223	AK086502	237847	Rtn4rl1	trans		n270253	AK085448	211401	Mtss1	trans		n270836	AK142328	192195	Ash1l	trans		n276101	AK081115	20663	Sos2	trans		n274179	AK141134	241226	Itga8	trans
		n267281	AK088542	20616	Snap91	trans		n284429	AK037137	11972	Atp6v0d1	trans		n286526	AK034211	70415	2610018G03Rik	trans		n283847	AK137972	237847	Rtn4rl1	trans		n287824	AK135939	211401	Mtss1	trans		n289953	AK134322	192195	Ash1l	trans		n263883	AK159061	20663	Sos2	trans		n284586	AK036873	241226	Itga8	trans
		n268953	AK086818	20616	Snap91	trans		n294008	AK132337	11972	Atp6v0d1	trans		n288610	AK032899	70415	2610018G03Rik	trans		n267879	AK054085	237847	Rtn4rl1	trans		n273742	AK049426	211401	Mtss1	trans		n275156	AK048339	192195	Ash1l	trans		n280001	AK042517	20663	Sos2	trans		n283895	AK137956	241226	Itga8	trans
		n282086	AK039904	20616	Snap91	trans		n274679	AK048651	11972	Atp6v0d1	trans		n289219	AK032201	70415	2610018G03Rik	trans		n281501	AK040527	237847	Rtn4rl1	trans		n263928	AK158928	211401	Mtss1	trans		n282667	AK039287	192195	Ash1l	trans		n284067	AK037594	20663	Sos2	trans		n271231	AK052143	241226	Itga8	trans
		n275056	AK048438	20616	Snap91	trans		n263812	AK034021	11972	Atp6v0d1	trans		n272315	AK141846	70415	2610018G03Rik	trans		n294216	AK014060	237847	Rtn4rl1	trans		n269289	AK142846	211401	Mtss1	trans		n269352	AK142829	192195	Ash1l	trans		n274374	AK082324	20663	Sos2	trans		n290050	AK031201	241226	Itga8	trans
		n277544	AK021009	20616	Snap91	trans		n267726	AK087671	11972	Atp6v0d1	trans		n276570	AK081008	70415	2610018G03Rik	trans		n293841	AK076313	237847	Rtn4rl1	trans		n289753	AK031664	211401	Mtss1	trans		n283061	AK038757	192195	Ash1l	trans		n274252	AK082473	20663	Sos2	trans		n285036	AK036087	241226	Itga8	trans
		n285536	AK079242	20616	Snap91	trans		n294507	AK013604	11972	Atp6v0d1	trans		n282918	AK138352	70415	2610018G03Rik	trans		n290399	AK020016	237847	Rtn4rl1	trans		n287454	AK033336	211401	Mtss1	trans		n271583	AK084280	192195	Ash1l	trans		n277893	AK045243	20663	Sos2	trans		n276161	AK047516	241226	Itga8	trans
		n284641	AK036777	20616	Snap91	trans		n286032	AK034912	11972	Atp6v0d1	trans		n288221	AK148791	70415	2610018G03Rik	trans		n268112	AK053670	237847	Rtn4rl1	trans		n287145	AK033590	211401	Mtss1	trans		n288411	AK078559	192195	Ash1l	trans		n276259	AK047466	20663	Sos2	trans		n283160	AK038591	241226	Itga8	trans
		n269761	AK142734	20616	Snap91	trans		n278007	AK157756	11972	Atp6v0d1	trans		n273298	AK141565	70415	2610018G03Rik	trans		n282551	AK039437	237847	Rtn4rl1	trans		n272849	AK050760	211401	Mtss1	trans		n270912	AK084757	192195	Ash1l	trans		n283749	AK037921	20663	Sos2	trans		n267770	AK054213	241226	Itga8	trans
		n288645	AK078432	20616	Snap91	trans		n290223	AK134197	11972	Atp6v0d1	trans		n268955	AK086814	70415	2610018G03Rik	trans		n288635	AK032856	237847	Rtn4rl1	trans		n272534	AK141775	211401	Mtss1	trans		n272573	AK083626	192195	Ash1l	trans		n273889	AK049091	20663	Sos2	trans		n273644	AK141364	241226	Itga8	trans
		n267280	AK088546	20616	Snap91	trans		n294056	AK014392	18213	Ntrk3	trans		n270147	AK085586	70415	2610018G03Rik	trans		n276739	AK046901	237847	Rtn4rl1	trans		n278784	AK044029	211401	Mtss1	trans		n287279	AK033438	192195	Ash1l	trans		n289838	AK077928	20663	Sos2	trans		n271295	AK052096	241226	Itga8	trans
		n281036	AK080119	20616	Snap91	trans		n273101	AK149566	18213	Ntrk3	trans		n281629	AK138854	70415	2610018G03Rik	trans		n267068	AK143620	237847	Rtn4rl1	trans		n281757	AK040237	211401	Mtss1	trans		n263863	AK147615	192195	Ash1l	trans		n270442	AK085248	20663	Sos2	trans		n286553	AK034166	241226	Itga8	trans
		n272800	AK083466	20616	Snap91	trans		n267585	AK054380	18213	Ntrk3	trans		n271666	AK051847	70415	2610018G03Rik	trans		n267824	AK054161	237847	Rtn4rl1	trans		n287675	AK078722	211401	Mtss1	trans		n284516	AK036998	192195	Ash1l	trans		n279663	AK042921	20663	Sos2	trans		n279913	AK042617	241226	Itga8	trans
		n279672	AK139122	20616	Snap91	trans		n279832	AK042708	18213	Ntrk3	trans		n286504	AK034248	70415	2610018G03Rik	trans		n275755	AK081283	237847	Rtn4rl1	trans		n289807	AK031582	211401	Mtss1	trans		n286475	AK136903	192195	Ash1l	trans		n268698	AK087105	20663	Sos2	trans		n276136	AK047536	241226	Itga8	trans
		n277628	AK045559	20616	Snap91	trans		n272729	AK050905	18213	Ntrk3	trans		n277664	AK045512	237459	Cdk17	trans		n273851	AK049150	237847	Rtn4rl1	trans		n265412	AK157337	211401	Mtss1	trans		n266376	AK155977	192195	Ash1l	trans		n277243	AK046138	20663	Sos2	trans		n293585	AK029192	241226	Itga8	trans
		n274662	AK082021	20616	Snap91	trans		n277087	AK046356	18213	Ntrk3	trans		n268806	AK142953	237459	Cdk17	trans		n289748	AK077965	237847	Rtn4rl1	trans		n271869	AK141968	211401	Mtss1	trans		n281595	AK138864	192195	Ash1l	trans		n269274	AK142849	20663	Sos2	trans		n267305	AK088446	241226	Itga8	trans
		n270781	AK084915	20616	Snap91	trans		n273926	AK082712	18213	Ntrk3	trans		n283883	AK037760	237459	Cdk17	trans		n283395	AK138107	239250	Slitrk6	trans		n274642	AK082042	211401	Mtss1	trans		n276284	AK140632	192195	Ash1l	trans		n268090	AK087455	20663	Sos2	trans		n277450	AK045808	241226	Itga8	trans
		n291500	AK030137	20616	Snap91	trans		n284761	AK036557	18213	Ntrk3	trans		n283772	AK137992	237459	Cdk17	trans		n273423	AK049796	239250	Slitrk6	trans		n277363	AK045928	21812	Tgfbr1	trans		n282350	AK039653	192195	Ash1l	trans		n286501	AK034253	20663	Sos2	trans		n284637	AK036781	241226	Itga8	trans
		n285984	AK034977	20616	Snap91	trans		n268291	AK143093	18213	Ntrk3	trans		n290907	AK030568	237459	Cdk17	trans		n269418	AK086306	239250	Slitrk6	trans		n289435	AK134623	21812	Tgfbr1	trans		n281415	AK040628	192195	Ash1l	trans		n297509	AK003491	20663	Sos2	trans		n271280	AK052107	241226	Itga8	trans
		n282329	AK079629	20616	Snap91	trans		n271809	AK084084	18213	Ntrk3	trans		n274052	AK082657	237459	Cdk17	trans		n264792	AK090171	239250	Slitrk6	trans		n265673	AK156881	21812	Tgfbr1	trans		n270569	AK052538	192195	Ash1l	trans		n288939	AK135106	20663	Sos2	trans		n272159	AK051426	241226	Itga8	trans
		n274191	AK082557	20616	Snap91	trans		n266901	AK154275	18213	Ntrk3	trans		n266548	AK155618	237459	Cdk17	trans		n287508	AK033266	239250	Slitrk6	trans		n269905	AK085801	21812	Tgfbr1	trans		n268924	AK053118	192195	Ash1l	trans		n272314	AK083840	20663	Sos2	trans		n274880	AK081780	241226	Itga8	trans
		n293691	AK028947	20616	Snap91	trans		n282165	AK138702	18213	Ntrk3	trans		n417007	NULL	237459	Cdk17	trans		n276183	AK140666	239250	Slitrk6	trans		n267191	AK088926	21812	Tgfbr1	trans		n271627	AK084244	192195	Ash1l	trans		n270756	AK142354	20663	Sos2	trans		n414366	NR_027890	241226	Itga8	trans
		n274377	AK082320	20616	Snap91	trans		n273945	AK082703	18213	Ntrk3	trans		n294087	AK028286	237459	Cdk17	trans		n290377	AK134063	239250	Slitrk6	trans		n264348	AK166736	21812	Tgfbr1	trans		n271081	AK084570	192195	Ash1l	trans		n412932	NULL	20663	Sos2	trans		n284038	AK037628	241226	Itga8	trans
		n266959	AK143985	20616	Snap91	trans		n268286	AK053468	18213	Ntrk3	trans		n281297	AK040782	237459	Cdk17	trans		n286490	AK136895	239250	Slitrk6	trans		n274549	AK048701	21812	Tgfbr1	trans		n273914	AK049046	192195	Ash1l	trans		n294946	AK012244	20663	Sos2	trans		n276697	AK046956	241226	Itga8	trans
		n285258	AK035753	20616	Snap91	trans		n274569	AK141031	18213	Ntrk3	trans		n279632	AK042954	237459	Cdk17	trans		n291667	AK016500	239250	Slitrk6	trans		n271896	AK141950	21812	Tgfbr1	trans		n289067	AK134998	192195	Ash1l	trans		n277575	AK045626	20663	Sos2	trans		n293646	AK029063	241226	Itga8	trans
		n276199	AK081064	20616	Snap91	trans		n269584	AK086144	18213	Ntrk3	trans		n293773	AK076342	237459	Cdk17	trans		n275512	AK047917	239250	Slitrk6	trans		n269654	AK052952	21812	Tgfbr1	trans		n265835	AK156638	192195	Ash1l	trans		n286056	AK034872	20663	Sos2	trans		n415338	NR_033526	241226	Itga8	trans
		n282022	AK039986	20616	Snap91	trans		n271674	AK084209	18213	Ntrk3	trans		n283938	AK137924	237459	Cdk17	trans		n272147	AK051456	239250	Slitrk6	trans		n283288	AK038463	21812	Tgfbr1	trans		n276265	AK047458	192195	Ash1l	trans		n283656	AK138022	20663	Sos2	trans		n265459	AK172454	241226	Itga8	trans
		n283731	AK037947	20616	Snap91	trans		n282999	AK038835	18213	Ntrk3	trans		n278307	AK139522	237459	Cdk17	trans		n289532	AK031836	239250	Slitrk6	trans		n284620	AK137651	21812	Tgfbr1	trans		n294046	AK014401	192195	Ash1l	trans		n274356	AK082349	20663	Sos2	trans		n287463	AK033323	241226	Itga8	trans
		n269672	AK052948	20616	Snap91	trans		n275509	AK047919	18213	Ntrk3	trans		n284562	AK036921	237459	Cdk17	trans		n290893	AK030585	239250	Slitrk6	trans		n275026	AK048457	21812	Tgfbr1	trans		n279733	AK042830	192195	Ash1l	trans		n294532	AK013565	20663	Sos2	trans		n283358	AK038367	241226	Itga8	trans
		n287197	AK033550	20616	Snap91	trans		n271411	AK052009	18213	Ntrk3	trans		n285645	AK079202	237459	Cdk17	trans		n287014	AK136610	239250	Slitrk6	trans		n267845	AK143257	21812	Tgfbr1	trans		n277363	AK045928	269593	Luzp1	trans		n281263	AK138950	20663	Sos2	trans		n277787	AK045354	241226	Itga8	trans
		n288211	AK148811	20616	Snap91	trans		n290847	AK017243	18213	Ntrk3	trans		n274354	AK082355	237459	Cdk17	trans		n265361	AK157429	239250	Slitrk6	trans		n286992	AK136650	21812	Tgfbr1	trans		n269905	AK085801	269593	Luzp1	trans		n269365	AK086356	20663	Sos2	trans		n275015	AK048469	241226	Itga8	trans
		n270201	AK052727	20616	Snap91	trans		n272119	AK051494	18213	Ntrk3	trans		n293517	AK132569	237459	Cdk17	trans		n287110	AK136545	239250	Slitrk6	trans		n275611	AK081407	21812	Tgfbr1	trans		n264348	AK166736	269593	Luzp1	trans		n266733	AK170917	20663	Sos2	trans		n272679	AK141721	241226	Itga8	trans
		n269340	AK053030	20616	Snap91	trans		n294065	AK132214	18213	Ntrk3	trans		n273422	AK049799	237459	Cdk17	trans		n263969	AK158788	239250	Slitrk6	trans		n286929	AK020313	21812	Tgfbr1	trans		n269359	AK142825	269593	Luzp1	trans		n290424	AK030821	20663	Sos2	trans		n289495	AK031862	241226	Itga8	trans
		n274408	AK082288	20616	Snap91	trans		n281209	AK040890	18213	Ntrk3	trans		n289728	AK077974	237459	Cdk17	trans		n263534	AK172433	239250	Slitrk6	trans		n288863	AK135133	21812	Tgfbr1	trans		n274549	AK048701	269593	Luzp1	trans		n265976	AK156435	20663	Sos2	trans		n276256	AK140644	241226	Itga8	trans
		n281644	AK040382	20616	Snap91	trans		n274570	AK141030	18213	Ntrk3	trans		n282485	AK039509	237459	Cdk17	trans		n274071	AK048863	239250	Slitrk6	trans		n272002	AK051659	21812	Tgfbr1	trans		n269654	AK052952	269593	Luzp1	trans		n287578	AK033162	20663	Sos2	trans		n284360	AK162730	241226	Itga8	trans
		n275596	AK081428	20616	Snap91	trans		n293888	AK019505	18213	Ntrk3	trans		n283330	AK138135	237459	Cdk17	trans		n282673	AK138459	239250	Slitrk6	trans		n288639	AK032850	21812	Tgfbr1	trans		n284620	AK137651	269593	Luzp1	trans		n276327	AK047391	20663	Sos2	trans		n288699	AK135259	241226	Itga8	trans
		n271564	AK084291	20616	Snap91	trans		n277133	AK046306	18213	Ntrk3	trans		n274653	AK048660	237459	Cdk17	trans		n271795	AK084099	239250	Slitrk6	trans		n264284	AK145784	21812	Tgfbr1	trans		n278739	AK044114	269593	Luzp1	trans		n290143	AK031044	20663	Sos2	trans		n274708	AK048633	241226	Itga8	trans
		n271244	AK052135	20616	Snap91	trans		n263867	AK147454	18213	Ntrk3	trans		n269864	AK085848	237459	Cdk17	trans		n272928	AK083404	239250	Slitrk6	trans		n285256	AK035755	21812	Tgfbr1	trans		n267845	AK143257	269593	Luzp1	trans		n293710	AK028908	20663	Sos2	trans		n284323	AK037315	241226	Itga8	trans
		n274447	AK141058	20616	Snap91	trans		n263959	AK158819	18213	Ntrk3	trans		n272562	AK051033	237459	Cdk17	trans		n275437	AK048004	239250	Slitrk6	trans		n271346	AK052053	21812	Tgfbr1	trans		n281345	AK040706	269593	Luzp1	trans		n286019	AK034925	20663	Sos2	trans		n269609	AK052975	241226	Itga8	trans
		n291864	AK133106	20616	Snap91	trans		n413804	NR_001461	18213	Ntrk3	trans		n285710	AK079185	237459	Cdk17	trans		n276209	AK140661	239250	Slitrk6	trans		n265903	AK172012	21812	Tgfbr1	trans		n275219	AK140851	269593	Luzp1	trans		n284130	AK137837	20663	Sos2	trans		n284549	AK036940	18708	Pik3r1	trans
		n289645	AK031761	20616	Snap91	trans		n265090	AK158305	18213	Ntrk3	trans		n273665	AK141320	237459	Cdk17	trans		n279803	AK042737	239250	Slitrk6	trans		n275197	AK048304	21812	Tgfbr1	trans		n281715	AK138815	269593	Luzp1	trans		n284426	AK037145	20663	Sos2	trans		n293941	AK028487	18708	Pik3r1	trans
		n284842	AK036392	20616	Snap91	trans		n276588	AK140515	18213	Ntrk3	trans		n284043	AK037621	237459	Cdk17	trans		n268380	AK053332	239250	Slitrk6	trans		n286453	AK034325	21812	Tgfbr1	trans		n288639	AK032850	269593	Luzp1	trans		n284700	AK036681	20663	Sos2	trans		n290221	AK030962	18708	Pik3r1	trans
		n265254	AK157591	20616	Snap91	trans		n267911	AK054032	18213	Ntrk3	trans		n282805	AK039098	237459	Cdk17	trans		n271366	AK052036	239250	Slitrk6	trans		n269526	AK053007	21812	Tgfbr1	trans		n271346	AK052053	269593	Luzp1	trans		n271607	AK084262	20663	Sos2	trans		n267198	AK088904	18708	Pik3r1	trans
		n271619	AK084257	20616	Snap91	trans		n278705	AK044159	18213	Ntrk3	trans		n266550	AK089456	237459	Cdk17	trans		n283777	AK037884	239250	Slitrk6	trans		n272273	AK083859	21812	Tgfbr1	trans		n265903	AK172012	269593	Luzp1	trans		n274685	AK048647	20663	Sos2	trans		n286678	AK033937	18708	Pik3r1	trans
		n284874	AK036337	20616	Snap91	trans		n277025	AK163579	18213	Ntrk3	trans		n286007	AK020474	237459	Cdk17	trans		n284851	AK036376	239250	Slitrk6	trans		n273485	AK141495	21812	Tgfbr1	trans		n267083	AK143526	269593	Luzp1	trans		n280760	AK041371	20663	Sos2	trans		n270696	AK052462	18708	Pik3r1	trans
		n277620	AK045567	20616	Snap91	trans		n264126	AK146676	18213	Ntrk3	trans		n268057	AK087502	237459	Cdk17	trans		n288206	AK148817	239250	Slitrk6	trans		n265041	AK147745	21812	Tgfbr1	trans		n272273	AK083859	269593	Luzp1	trans		n284347	AK037290	20663	Sos2	trans		n279952	AK042575	18708	Pik3r1	trans
		n271807	AK141996	20616	Snap91	trans		n279799	AK080460	18213	Ntrk3	trans		n285033	AK036092	237459	Cdk17	trans		n283811	AK037848	239250	Slitrk6	trans		n283357	AK038368	21812	Tgfbr1	trans		n273485	AK141495	269593	Luzp1	trans		n344366	NULL	18750	Prkca	trans		n276948	AK080903	18708	Pik3r1	trans
		n274207	AK048776	20616	Snap91	trans		n414123	NR_015569	18213	Ntrk3	trans		n278598	AK044338	237459	Cdk17	trans		n271351	AK052050	239250	Slitrk6	trans		n270840	AK084849	21812	Tgfbr1	trans		n268267	AK053483	269593	Luzp1	trans		n274723	AK081956	18750	Prkca	trans		n267958	AK053959	18708	Pik3r1	trans
		n288835	AK032679	20616	Snap91	trans		n265995	AK156411	18213	Ntrk3	trans		n280074	AK153782	237459	Cdk17	trans		n269821	AK142718	239250	Slitrk6	trans		n268267	AK053483	21812	Tgfbr1	trans		n268255	AK053499	269593	Luzp1	trans		n280594	AK041644	18750	Prkca	trans		n268856	AK086918	18708	Pik3r1	trans
		n292803	AK076766	20616	Snap91	trans		n274295	AK141094	18213	Ntrk3	trans		n285062	AK079340	237459	Cdk17	trans		n280033	AK042478	239250	Slitrk6	trans		n268255	AK053499	21812	Tgfbr1	trans		n290831	AK030652	269593	Luzp1	trans		n285236	AK137308	18750	Prkca	trans		n288570	AK032939	18708	Pik3r1	trans
		n269894	AK085809	20616	Snap91	trans		n413706	NULL	319387	Lphn3	trans		n276041	AK047590	237459	Cdk17	trans		n272198	AK051366	239250	Slitrk6	trans		n290831	AK030652	21812	Tgfbr1	trans		n276355	AK047359	269593	Luzp1	trans		n279311	AK043308	18750	Prkca	trans		n272125	AK051489	18708	Pik3r1	trans
		n284894	AK036305	20616	Snap91	trans		n272227	AK083872	319387	Lphn3	trans		n284752	AK036574	237459	Cdk17	trans		n288309	AK148621	239250	Slitrk6	trans		n289031	AK135029	21812	Tgfbr1	trans		n273395	AK049877	269593	Luzp1	trans		n264026	AK158612	18750	Prkca	trans		n271815	AK084076	18708	Pik3r1	trans
		n286749	AK033864	20616	Snap91	trans		n277728	AK045430	319387	Lphn3	trans		n278231	AK163307	237459	Cdk17	trans		n276425	AK047276	239250	Slitrk6	trans		n276355	AK047359	21812	Tgfbr1	trans		n286331	AK136940	269593	Luzp1	trans		n288229	AK148771	18750	Prkca	trans		n271652	AK142040	18708	Pik3r1	trans
		n281766	AK040228	20616	Snap91	trans		n267278	AK088565	319387	Lphn3	trans		n264326	AK166855	237459	Cdk17	trans		n274734	AK048621	239250	Slitrk6	trans		n289473	AK031889	21812	Tgfbr1	trans		n286711	AK033899	269593	Luzp1	trans		n274375	AK082322	18750	Prkca	trans		n265714	AK156811	18708	Pik3r1	trans
		n290956	AK019905	20616	Snap91	trans		n266528	AK089503	319387	Lphn3	trans		n285639	AK137173	237459	Cdk17	trans		n275672	AK081342	239250	Slitrk6	trans		n271944	AK141937	21812	Tgfbr1	trans		n283771	AK137993	269593	Luzp1	trans		n273527	AK141468	18750	Prkca	trans		n272997	AK083318	18708	Pik3r1	trans
		n273453	AK049734	20616	Snap91	trans		n273443	AK049757	319387	Lphn3	trans		n276679	AK046981	237459	Cdk17	trans		n289487	AK078079	239250	Slitrk6	trans		n273395	AK049877	21812	Tgfbr1	trans		n269635	AK086090	269593	Luzp1	trans		n284964	AK079369	18750	Prkca	trans		n275068	AK048424	18708	Pik3r1	trans
		n285801	AK137130	20616	Snap91	trans		n275018	AK048467	319387	Lphn3	trans		n269457	AK164847	237459	Cdk17	trans		n277363	AK045928	67299	Dock7	trans		n274351	AK082363	21812	Tgfbr1	trans		n288778	AK135192	269593	Luzp1	trans		n269448	AK086272	18750	Prkca	trans		n267038	AK143709	18708	Pik3r1	trans
		n293900	AK019501	20616	Snap91	trans		n278112	AK044814	319387	Lphn3	trans		n270569	AK052538	18481	Pak3	trans		n289435	AK134623	67299	Dock7	trans		n278154	AK139876	21812	Tgfbr1	trans		n274407	AK141071	269593	Luzp1	trans		n278519	AK160358	18750	Prkca	trans		n411773	NULL	18708	Pik3r1	trans
		n276692	AK046965	20616	Snap91	trans		n282349	AK039654	319387	Lphn3	trans		n263546	AK171171	18481	Pak3	trans		n265673	AK156881	67299	Dock7	trans		n289986	AK134309	21812	Tgfbr1	trans		n291010	AK133599	269593	Luzp1	trans		n283726	AK138007	18750	Prkca	trans		n284606	AK162681	18708	Pik3r1	trans
		n286228	AK020423	20616	Snap91	trans		n278357	AK149357	319387	Lphn3	trans		n269896	AK142701	67455	Klhl13	trans		n264348	AK166736	67299	Dock7	trans		n283785	AK037875	21812	Tgfbr1	trans		n278944	AK043797	269593	Luzp1	trans		n273651	AK141360	18750	Prkca	trans		n285508	AK035468	18708	Pik3r1	trans
		n284981	AK036175	20616	Snap91	trans		n268433	AK053276	319387	Lphn3	trans		n271508	AK051950	67455	Klhl13	trans		n274845	AK048577	67299	Dock7	trans		n283771	AK137993	21812	Tgfbr1	trans		n273750	AK049411	269593	Luzp1	trans		n286456	AK034321	18750	Prkca	trans		n285380	AK035611	18708	Pik3r1	trans
		n282996	AK038839	20616	Snap91	trans		n264693	AK144382	319387	Lphn3	trans		n277517	AK045698	67455	Klhl13	trans		n272299	AK083844	67299	Dock7	trans		n274822	AK081843	21812	Tgfbr1	trans		n265787	AK156698	269593	Luzp1	trans		n274200	AK082550	18750	Prkca	trans		n271738	AK142015	18708	Pik3r1	trans
		n264264	AK159934	20616	Snap91	trans		n265749	AK156753	319387	Lphn3	trans		n277481	AK045757	67455	Klhl13	trans		n283288	AK038463	67299	Dock7	trans		n269635	AK086090	21812	Tgfbr1	trans		n293534	AK029269	269593	Luzp1	trans		n275067	AK048425	18750	Prkca	trans		n414662	NR_029418	18708	Pik3r1	trans
		n288680	AK135278	20616	Snap91	trans		n274599	AK048679	319387	Lphn3	trans		n272055	AK083906	67455	Klhl13	trans		n278739	AK044114	67299	Dock7	trans		n288778	AK135192	21812	Tgfbr1	trans		n274005	AK082680	269593	Luzp1	trans		n269223	AK086502	18750	Prkca	trans		n281151	AK040941	18708	Pik3r1	trans
		n415245	NR_033299	20616	Snap91	trans		n270796	AK084900	319387	Lphn3	trans		n275122	AK048370	67455	Klhl13	trans		n293343	AK029447	67299	Dock7	trans		n290227	AK018045	21812	Tgfbr1	trans		n272369	AK083797	269593	Luzp1	trans		n283847	AK137972	18750	Prkca	trans		n271230	AK142144	18708	Pik3r1	trans
		n276575	AK047099	20616	Snap91	trans		n286632	AK034026	319387	Lphn3	trans		n275903	AK081228	67455	Klhl13	trans		n286992	AK136650	67299	Dock7	trans		n274482	AK082206	21812	Tgfbr1	trans		n283924	AK037719	269593	Luzp1	trans		n267879	AK054085	18750	Prkca	trans		n263546	AK171171	18708	Pik3r1	trans
		n270045	AK142617	20616	Snap91	trans		n271287	AK084434	319387	Lphn3	trans		n271143	AK142198	67455	Klhl13	trans		n281345	AK040706	67299	Dock7	trans		n274407	AK141071	21812	Tgfbr1	trans		n293960	AK028466	269593	Luzp1	trans		n294216	AK014060	18750	Prkca	trans		n264830	AK150256	18708	Pik3r1	trans
		n270101	AK085635	20616	Snap91	trans		n276160	AK081082	319387	Lphn3	trans		n285026	AK036104	67455	Klhl13	trans		n275219	AK140851	67299	Dock7	trans		n283836	AK037819	21812	Tgfbr1	trans		n271273	AK052111	269593	Luzp1	trans		n293841	AK076313	18750	Prkca	trans		n290156	AK134238	18708	Pik3r1	trans
		n279988	AK042529	20616	Snap91	trans		n294251	AK013968	319387	Lphn3	trans		n285261	AK035751	67455	Klhl13	trans		n274014	AK141169	67299	Dock7	trans		n276705	AK140473	21812	Tgfbr1	trans		n283588	AK138052	269593	Luzp1	trans		n268112	AK053670	18750	Prkca	trans		n272978	AK083334	18708	Pik3r1	trans
		n288046	AK149158	20616	Snap91	trans		n278021	AK157748	319387	Lphn3	trans		n284755	AK137544	67455	Klhl13	trans		n277416	AK045855	67299	Dock7	trans		n273750	AK049411	21812	Tgfbr1	trans		n284135	AK037525	269593	Luzp1	trans		n289851	AK134362	18750	Prkca	trans		n269019	AK086737	18708	Pik3r1	trans
		n276747	AK046894	20616	Snap91	trans		n270248	AK085453	319387	Lphn3	trans		n289445	AK134610	67455	Klhl13	trans		n268260	AK053491	67299	Dock7	trans		n272113	AK051501	21812	Tgfbr1	trans		n294056	AK014392	18751	Prkcb	trans		n281844	AK040155	18750	Prkca	trans		n277024	AK046480	18708	Pik3r1	trans
		n275270	AK048234	20616	Snap91	trans		n270845	AK084842	319387	Lphn3	trans		n278821	AK043973	67455	Klhl13	trans		n281715	AK138815	67299	Dock7	trans		n277449	AK045816	21812	Tgfbr1	trans		n272121	AK051491	18751	Prkcb	trans		n283266	AK038496	18750	Prkca	trans		n276701	AK046950	18708	Pik3r1	trans
		n279278	AK139267	20616	Snap91	trans		n288945	AK135102	319387	Lphn3	trans		n282977	AK038862	67455	Klhl13	trans		n265903	AK172012	67299	Dock7	trans		n277821	AK139986	21812	Tgfbr1	trans		n283524	AK138071	18751	Prkcb	trans		n273851	AK049150	18750	Prkca	trans		n265396	AK157372	18708	Pik3r1	trans
		n271151	AK084509	20616	Snap91	trans		n280190	AK169522	319387	Lphn3	trans		n272315	AK141846	67455	Klhl13	trans		n286453	AK034325	67299	Dock7	trans		n420436	NULL	21812	Tgfbr1	trans		n267585	AK054380	18751	Prkcb	trans		n289748	AK077965	18750	Prkca	trans		n276762	AK046870	18708	Pik3r1	trans
		n278304	AK139516	20616	Snap91	trans		n270865	AK084807	319387	Lphn3	trans		n272828	AK141676	67455	Klhl13	trans		n267083	AK143526	67299	Dock7	trans		n284214	AK037438	21812	Tgfbr1	trans		n293888	AK019505	18751	Prkcb	trans		n269679	AK142755	18750	Prkca	trans		n286496	AK034264	18708	Pik3r1	trans
		n288282	AK148674	20616	Snap91	trans		n420809	NULL	319387	Lphn3	trans		n276570	AK081008	67455	Klhl13	trans		n270704	AK052455	67299	Dock7	trans		n289786	AK031614	21812	Tgfbr1	trans		n277133	AK046306	18751	Prkcb	trans		n288701	AK135255	18750	Prkca	trans		n279025	AK043676	18708	Pik3r1	trans
		n292261	AK015962	237847	Rtn4rl1	trans		n276668	AK140489	319387	Lphn3	trans		n269868	AK085843	67455	Klhl13	trans		n269519	AK086202	67299	Dock7	trans		n274005	AK082680	21812	Tgfbr1	trans		n263867	AK147454	18751	Prkcb	trans		n263546	AK171171	18750	Prkca	trans		n269024	AK086729	18708	Pik3r1	trans
		n344366	NULL	237847	Rtn4rl1	trans		n263997	AK158687	319387	Lphn3	trans		n288221	AK148791	67455	Klhl13	trans		n293936	AK132422	67299	Dock7	trans		n291725	AK133158	21812	Tgfbr1	trans		n263959	AK158819	18751	Prkcb	trans		n279894	AK042636	16653	Kras	trans		n275873	AK047732	18708	Pik3r1	trans
		n280594	AK041644	237847	Rtn4rl1	trans		n278746	AK044091	319387	Lphn3	trans		n275688	AK081327	67455	Klhl13	trans		n272273	AK083859	67299	Dock7	trans		n272369	AK083797	21812	Tgfbr1	trans		n284761	AK036557	18751	Prkcb	trans		n272089	AK051531	16653	Kras	trans		n284412	AK137742	18708	Pik3r1	trans
		n279311	AK043308	237847	Rtn4rl1	trans		n273934	AK049021	319387	Lphn3	trans		n270147	AK085586	67455	Klhl13	trans		n274950	AK081708	67299	Dock7	trans		n270479	AK085229	21812	Tgfbr1	trans		n272976	AK083336	18751	Prkcb	trans		n284307	AK037331	16653	Kras	trans		n272604	AK051002	18708	Pik3r1	trans
		n293553	AK132552	237847	Rtn4rl1	trans		n197899	NULL	319387	Lphn3	trans		n270301	AK052676	67455	Klhl13	trans		n276355	AK047359	67299	Dock7	trans		n270727	AK085001	21812	Tgfbr1	trans		n413804	NR_001461	18751	Prkcb	trans		n265421	AK157318	16653	Kras	trans		n274306	AK163913	18708	Pik3r1	trans
		n263874	AK159073	237847	Rtn4rl1	trans		n271846	AK084052	319387	Lphn3	trans		n272708	AK083509	67455	Klhl13	trans		n288420	AK135546	67299	Dock7	trans		n283924	AK037719	21812	Tgfbr1	trans		n277377	AK045902	18751	Prkcb	trans		n288237	AK148759	16653	Kras	trans		n269533	AK053003	18708	Pik3r1	trans
		n288229	AK148771	237847	Rtn4rl1	trans		n272706	AK141712	319387	Lphn3	trans		n271666	AK051847	67455	Klhl13	trans		n274351	AK082363	67299	Dock7	trans		n293960	AK028466	21812	Tgfbr1	trans		n265090	AK158305	18751	Prkcb	trans		n268007	AK087542	16653	Kras	trans		n271681	AK084204	18708	Pik3r1	trans
		n273527	AK141468	237847	Rtn4rl1	trans		n269854	AK085859	319387	Lphn3	trans		n288023	AK149220	67455	Klhl13	trans		n278154	AK139876	67299	Dock7	trans		n271273	AK052111	21812	Tgfbr1	trans		n271809	AK084084	18751	Prkcb	trans		n288912	AK032575	16653	Kras	trans		n279981	AK042537	18708	Pik3r1	trans
		n274913	AK081747	237847	Rtn4rl1	trans		n285003	AK036140	319387	Lphn3	trans		n286504	AK034248	67455	Klhl13	trans		n275864	AK081239	67299	Dock7	trans		n277859	AK045301	21812	Tgfbr1	trans		n286728	AK033883	18751	Prkcb	trans		n282552	AK039434	16653	Kras	trans		n289072	AK032401	18708	Pik3r1	trans
		n277158	AK140232	237847	Rtn4rl1	trans		n266421	AK155915	319387	Lphn3	trans		n280469	AK041828	67455	Klhl13	trans		n271712	AK084183	67299	Dock7	trans		n283711	AK037963	21812	Tgfbr1	trans		n267911	AK054032	18751	Prkcb	trans		n276141	AK081094	16653	Kras	trans		n269255	AK086465	18708	Pik3r1	trans
		n266992	AK143857	237847	Rtn4rl1	trans		n283109	AK038689	319387	Lphn3	trans		n291703	AK029848	94253	Hecw1	trans		n274822	AK081843	67299	Dock7	trans		n282049	AK138733	21812	Tgfbr1	trans		n266901	AK154275	18751	Prkcb	trans		n275625	AK081394	16653	Kras	trans		n265181	AK172719	18708	Pik3r1	trans
		n284952	AK036216	237847	Rtn4rl1	trans		n274038	AK048896	319387	Lphn3	trans		n269636	AK052965	94253	Hecw1	trans		n274482	AK082206	67299	Dock7	trans		n276532	AK047136	21812	Tgfbr1	trans		n282165	AK138702	18751	Prkcb	trans		n289938	AK077897	16653	Kras	trans		n290362	AK030857	18708	Pik3r1	trans
		n278519	AK160358	237847	Rtn4rl1	trans		n290917	AK077342	319387	Lphn3	trans		n286339	AK136938	94253	Hecw1	trans		n274407	AK141071	67299	Dock7	trans		n283588	AK138052	21812	Tgfbr1	trans		n273945	AK082703	18751	Prkcb	trans		n280553	AK041709	16653	Kras	trans		n413775	NULL	76816	Sdccag8	trans
		n277591	AK045609	237847	Rtn4rl1	trans		n268158	AK053622	319387	Lphn3	trans		n269088	AK086649	94253	Hecw1	trans		n272267	AK083865	67299	Dock7	trans		n284135	AK037525	21812	Tgfbr1	trans		n284317	AK037319	18751	Prkcb	trans		n280241	AK042182	16653	Kras	trans		n412061	NULL	76816	Sdccag8	trans
		n274710	AK081974	237847	Rtn4rl1	trans		n277924	AK045171	319387	Lphn3	trans		n283364	AK138117	94253	Hecw1	trans		n273750	AK049411	67299	Dock7	trans		n276674	AK046988	21812	Tgfbr1	trans		n278705	AK044159	18751	Prkcb	trans		n289152	AK032285	16653	Kras	trans		n275842	AK047754	76816	Sdccag8	trans
		n283726	AK138007	237847	Rtn4rl1	trans		n276666	AK046994	319387	Lphn3	trans		n267958	AK053959	94253	Hecw1	trans		n284903	AK036293	67299	Dock7	trans		n289987	AK031318	13000	Csnk2a2	trans		n290850	AK133700	18751	Prkcb	trans		n266498	AK155665	16653	Kras	trans		n264626	AK144517	76816	Sdccag8	trans
		n275067	AK048425	237847	Rtn4rl1	trans		n264201	AK150531	319387	Lphn3	trans		n268856	AK086918	94253	Hecw1	trans		n277821	AK139986	67299	Dock7	trans		n276195	AK047492	13000	Csnk2a2	trans		n291058	AK133560	18751	Prkcb	trans		n289690	AK134456	16653	Kras	trans		n287227	AK033523	76816	Sdccag8	trans
		n284569	AK036906	237847	Rtn4rl1	trans		n283226	AK138190	319387	Lphn3	trans		n288570	AK032939	94253	Hecw1	trans		n420436	NULL	67299	Dock7	trans		n272915	AK164211	13000	Csnk2a2	trans		n277025	AK163579	18751	Prkcb	trans		n288556	AK135328	16653	Kras	trans		n268169	AK143137	76816	Sdccag8	trans
		n283933	AK137927	237847	Rtn4rl1	trans		n199789	NULL	319387	Lphn3	trans		n271815	AK084076	94253	Hecw1	trans		n284214	AK037438	67299	Dock7	trans		n414560	NR_028428	13000	Csnk2a2	trans		n271125	AK142209	18751	Prkcb	trans		n265894	AK156563	16653	Kras	trans		n282558	AK039426	76816	Sdccag8	trans
		n263911	AK158981	237847	Rtn4rl1	trans		n275223	AK048281	319387	Lphn3	trans		n289114	AK134949	94253	Hecw1	trans		n274864	AK048571	67299	Dock7	trans		n285325	AK035677	13000	Csnk2a2	trans		n267310	AK088433	18751	Prkcb	trans		n283221	AK038538	16653	Kras	trans		n283832	AK037826	76816	Sdccag8	trans
		n293655	AK029038	237847	Rtn4rl1	trans		n274398	AK048739	319387	Lphn3	trans		n271652	AK142040	94253	Hecw1	trans		n272369	AK083797	67299	Dock7	trans		n280736	AK041420	13000	Csnk2a2	trans		n289943	AK134325	18751	Prkcb	trans		n276009	AK047612	16653	Kras	trans		n266557	AK089441	76816	Sdccag8	trans
		n290887	AK030592	237847	Rtn4rl1	trans		n281580	AK138867	319387	Lphn3	trans		n266119	AK156245	94253	Hecw1	trans		n283924	AK037719	67299	Dock7	trans		n281174	AK080002	13000	Csnk2a2	trans		n279799	AK080460	18751	Prkcb	trans		n290980	AK077322	16653	Kras	trans		n274221	AK141123	76816	Sdccag8	trans
		n265940	AK156490	237847	Rtn4rl1	trans		n284163	AK037499	319387	Lphn3	trans		n284759	AK036558	94253	Hecw1	trans		n293960	AK028466	67299	Dock7	trans		n274907	AK081749	13000	Csnk2a2	trans		n271674	AK084209	18751	Prkcb	trans		n282467	AK138546	16653	Kras	trans		n288633	AK162006	76816	Sdccag8	trans
		n285501	AK020609	237847	Rtn4rl1	trans		n274742	AK140976	319387	Lphn3	trans		n275107	AK048384	94253	Hecw1	trans		n277859	AK045301	67299	Dock7	trans		n276124	AK140679	13000	Csnk2a2	trans		n270569	AK052538	18751	Prkcb	trans		n285719	AK035284	16653	Kras	trans		n274498	AK082181	76816	Sdccag8	trans
		n272337	AK083820	237847	Rtn4rl1	trans		n286726	AK033884	319387	Lphn3	trans		n279841	AK139085	94253	Hecw1	trans		n282049	AK138733	67299	Dock7	trans		n289761	AK031653	13000	Csnk2a2	trans		n282999	AK038835	18751	Prkcb	trans		n291609	AK133214	16653	Kras	trans		n293462	AK014687	76816	Sdccag8	trans
		n290992	AK133614	237847	Rtn4rl1	trans		n277411	AK045857	319387	Lphn3	trans		n285396	AK035594	94253	Hecw1	trans		n267100	AK143474	67299	Dock7	trans		n276749	AK046889	13000	Csnk2a2	trans		n275509	AK047919	18751	Prkcb	trans		n289005	AK032476	16653	Kras	trans		n268403	AK143069	76816	Sdccag8	trans
		n289851	AK134362	237847	Rtn4rl1	trans		n273465	AK083074	319387	Lphn3	trans		n275290	AK048212	94253	Hecw1	trans		n284135	AK037525	67299	Dock7	trans		n275079	AK048411	13000	Csnk2a2	trans		n271411	AK052009	18751	Prkcb	trans		n275677	AK140759	16653	Kras	trans		n289301	AK018251	76816	Sdccag8	trans
		n280642	AK041555	237847	Rtn4rl1	trans		n289191	AK032240	319387	Lphn3	trans		n267038	AK143709	94253	Hecw1	trans		n282906	AK038949	67299	Dock7	trans		n286794	AK033849	13000	Csnk2a2	trans		n290847	AK017243	18751	Prkcb	trans		n279497	AK043131	16653	Kras	trans		n271179	AK142179	76816	Sdccag8	trans
		n274723	AK081956	237847	Rtn4rl1	trans		n271937	AK083954	319387	Lphn3	trans		n411773	NULL	94253	Hecw1	trans		n279316	AK043306	67299	Dock7	trans		n284429	AK037137	13000	Csnk2a2	trans		n286741	AK136825	18751	Prkcb	trans		n285299	AK162538	16653	Kras	trans		n271135	AK084525	76816	Sdccag8	trans
		n284953	AK036215	237847	Rtn4rl1	trans		n265411	AK157338	319387	Lphn3	trans		n284606	AK162681	94253	Hecw1	trans		n269905	AK085801	67299	Dock7	trans		n294008	AK132337	13000	Csnk2a2	trans		n272119	AK051494	18751	Prkcb	trans		n271336	AK052063	16653	Kras	trans		n289740	AK031676	76816	Sdccag8	trans
		n276085	AK081130	237847	Rtn4rl1	trans		n289418	AK031960	319387	Lphn3	trans		n285508	AK035468	94253	Hecw1	trans		n269359	AK142825	67299	Dock7	trans		n265556	AK172317	13000	Csnk2a2	trans		n269044	AK086697	18751	Prkcb	trans		n286052	AK034877	16653	Kras	trans		n270569	AK052538	18481	Pak3	trans
		n344342	NULL	237847	Rtn4rl1	trans		n276573	AK047102	319387	Lphn3	trans		n285380	AK035611	94253	Hecw1	trans		n274549	AK048701	67299	Dock7	trans		n290292	AK134145	13000	Csnk2a2	trans		n286354	AK034463	320191	Hook3	trans		n290703	AK030712	16653	Kras	trans		n263546	AK171171	18481	Pak3	trans
		n284964	AK079369	237847	Rtn4rl1	trans		n285823	AK035148	319387	Lphn3	trans		n271738	AK142015	94253	Hecw1	trans		n269654	AK052952	67299	Dock7	trans		n265836	AK089865	13000	Csnk2a2	trans		n286184	AK034699	320191	Hook3	trans		n289621	AK134497	16653	Kras	trans		n280020	AK042492	75415	Arhgap12	trans
		n281021	AK080136	237847	Rtn4rl1	trans		n277062	AK140281	319387	Lphn3	trans		n274304	AK082418	94253	Hecw1	trans		n284620	AK137651	67299	Dock7	trans		n284102	AK037562	13000	Csnk2a2	trans		n270979	AK084674	320191	Hook3	trans		n271776	AK084121	16653	Kras	trans		n268253	AK053505	75415	Arhgap12	trans
		n275837	AK081250	237847	Rtn4rl1	trans		n269160	AK142883	319387	Lphn3	trans		n414662	NR_029418	94253	Hecw1	trans		n272229	AK083871	67299	Dock7	trans		n278007	AK157756	13000	Csnk2a2	trans		n289987	AK031318	320191	Hook3	trans		n281049	AK041019	16653	Kras	trans		n289161	AK032274	75415	Arhgap12	trans
		n266233	AK089676	237847	Rtn4rl1	trans		n277578	AK045623	319387	Lphn3	trans		n270173	AK085552	94253	Hecw1	trans		n270803	AK084894	67299	Dock7	trans		n293515	AK132572	13000	Csnk2a2	trans		n282465	AK039523	320191	Hook3	trans		n272395	AK083777	16653	Kras	trans		n293677	AK076381	75415	Arhgap12	trans
		n276074	AK140692	237847	Rtn4rl1	trans		n273350	AK141536	319387	Lphn3	trans		n290156	AK134238	94253	Hecw1	trans		n273493	AK083039	67299	Dock7	trans		n276536	AK081009	13000	Csnk2a2	trans		n268625	AK087192	320191	Hook3	trans		n283380	AK038342	16653	Kras	trans		n274782	AK081885	75415	Arhgap12	trans
		n285090	AK036008	237847	Rtn4rl1	trans		n274261	AK082460	319387	Lphn3	trans		n272978	AK083334	94253	Hecw1	trans		n268791	AK053153	67299	Dock7	trans		n290223	AK134197	13000	Csnk2a2	trans		n270728	AK085000	320191	Hook3	trans		n275980	AK047646	16653	Kras	trans		n287631	AK078746	75415	Arhgap12	trans
		n289916	AK031427	237847	Rtn4rl1	trans		n283665	AK038028	319387	Lphn3	trans		n269019	AK086737	94253	Hecw1	trans		n272285	AK051253	67299	Dock7	trans		n286146	AK034739	13000	Csnk2a2	trans		n267561	AK054419	320191	Hook3	trans		n290165	AK031019	16653	Kras	trans		n271631	AK142048	75415	Arhgap12	trans
		n273651	AK141360	237847	Rtn4rl1	trans		n281029	AK041035	319387	Lphn3	trans		n276701	AK046950	94253	Hecw1	trans		n288863	AK135133	67299	Dock7	trans		n271158	AK052213	13000	Csnk2a2	trans		n287667	AK078728	320191	Hook3	trans		n289860	AK134354	16653	Kras	trans		n276326	AK047394	75415	Arhgap12	trans
		n268191	AK021381	237847	Rtn4rl1	trans		n267514	AK143403	319387	Lphn3	trans		n265396	AK157372	94253	Hecw1	trans		n288639	AK032850	67299	Dock7	trans		n295484	AK009611	20411	Sorbs1	trans		n274647	AK048663	320191	Hook3	trans		n264765	AK090214	16653	Kras	trans		n266163	AK171786	75415	Arhgap12	trans
		n286456	AK034321	237847	Rtn4rl1	trans		n424066	NR033657	319387	Lphn3	trans		n286496	AK034264	94253	Hecw1	trans		n264284	AK145784	67299	Dock7	trans		n297280	AK027979	20411	Sorbs1	trans		n269073	AK086664	320191	Hook3	trans		n272759	AK083485	16653	Kras	trans		n277901	AK045222	75415	Arhgap12	trans
		n269223	AK086502	237847	Rtn4rl1	trans		n281208	AK040891	319387	Lphn3	trans		n283953	AK037698	94253	Hecw1	trans		n285256	AK035755	67299	Dock7	trans		n285017	AK036121	20411	Sorbs1	trans		n292786	AK029668	320191	Hook3	trans		n271611	AK051887	16653	Kras	trans		n284723	AK137571	75415	Arhgap12	trans
		n283847	AK137972	237847	Rtn4rl1	trans		n287348	AK033398	319387	Lphn3	trans		n275873	AK047732	94253	Hecw1	trans		n290967	AK019902	67299	Dock7	trans		n269863	AK085850	20411	Sorbs1	trans		n268559	AK087274	320191	Hook3	trans		n268315	AK053436	16653	Kras	trans		n279685	AK042895	75415	Arhgap12	trans
		n267879	AK054085	237847	Rtn4rl1	trans		n275507	AK047921	319387	Lphn3	trans		n284412	AK137742	94253	Hecw1	trans		n271346	AK052053	67299	Dock7	trans		n289930	AK031408	20411	Sorbs1	trans		n281193	AK138979	320191	Hook3	trans		n273539	AK141457	16653	Kras	trans		n289419	AK134645	75415	Arhgap12	trans
		n281501	AK040527	237847	Rtn4rl1	trans		n295484	AK009611	225998	Rorb	trans		n272604	AK051002	94253	Hecw1	trans		n269217	AK086510	67299	Dock7	trans		n424069	GQ859163	20411	Sorbs1	trans		n285325	AK035677	320191	Hook3	trans		n286822	AK079039	16653	Kras	trans		n271322	AK084420	75415	Arhgap12	trans
		n294216	AK014060	237847	Rtn4rl1	trans		n265171	AK157874	225998	Rorb	trans		n274306	AK163913	94253	Hecw1	trans		n265041	AK147745	67299	Dock7	trans		n286320	AK034520	20411	Sorbs1	trans		n268188	AK053587	320191	Hook3	trans		n272136	AK083892	16653	Kras	trans		n275064	AK048430	75415	Arhgap12	trans
		n293841	AK076313	237847	Rtn4rl1	trans		n283534	AK038162	225998	Rorb	trans		n274037	AK082661	94253	Hecw1	trans		n268267	AK053483	67299	Dock7	trans		n277363	AK045928	12540	Cdc42	trans		n276560	AK140532	320191	Hook3	trans		n267810	AK054176	16653	Kras	trans		n280693	AK080271	75415	Arhgap12	trans
		n290399	AK020016	237847	Rtn4rl1	trans		n272183	AK141872	225998	Rorb	trans		n269860	AK085851	94253	Hecw1	trans		n268255	AK053499	67299	Dock7	trans		n289435	AK134623	12540	Cdc42	trans		n281174	AK080002	320191	Hook3	trans		n289714	AK031703	16653	Kras	trans		n271985	AK164353	75415	Arhgap12	trans
		n268112	AK053670	237847	Rtn4rl1	trans		n289750	AK077963	225998	Rorb	trans		n269100	AK086630	94253	Hecw1	trans		n271944	AK141937	67299	Dock7	trans		n280049	AK042460	12540	Cdc42	trans		n276124	AK140679	320191	Hook3	trans		n272625	AK083588	16653	Kras	trans		n271387	AK084393	75415	Arhgap12	trans
		n282551	AK039437	237847	Rtn4rl1	trans		n267990	AK053919	225998	Rorb	trans		n289072	AK032401	94253	Hecw1	trans		n286711	AK033899	67299	Dock7	trans		n269905	AK085801	12540	Cdc42	trans		n279254	AK043371	320191	Hook3	trans		n287642	AK136294	16653	Kras	trans		n276722	AK140470	75415	Arhgap12	trans
		n288635	AK032856	237847	Rtn4rl1	trans		n271973	AK051690	225998	Rorb	trans		n269255	AK086465	94253	Hecw1	trans		n289986	AK134309	67299	Dock7	trans		n272161	AK051423	12540	Cdc42	trans		n289761	AK031653	320191	Hook3	trans		n276299	AK047425	16653	Kras	trans		n280827	AK041256	75415	Arhgap12	trans
		n276739	AK046901	237847	Rtn4rl1	trans		n285243	AK035770	225998	Rorb	trans		n266153	AK156200	94253	Hecw1	trans		n283771	AK137993	67299	Dock7	trans		n264348	AK166736	12540	Cdc42	trans		n275079	AK048411	320191	Hook3	trans		n268667	AK142990	16653	Kras	trans		n271192	AK052185	75415	Arhgap12	trans
		n267068	AK143620	237847	Rtn4rl1	trans		n271241	AK052138	225998	Rorb	trans		n265181	AK172719	94253	Hecw1	trans		n269635	AK086090	67299	Dock7	trans		n286368	AK079103	12540	Cdc42	trans		n267747	AK054228	320191	Hook3	trans		n264979	AK148386	16653	Kras	trans		n293847	AK028594	75415	Arhgap12	trans
		n267824	AK054161	237847	Rtn4rl1	trans		n295378	AK010066	225998	Rorb	trans		n291056	AK133561	94253	Hecw1	trans		n282570	AK039410	67299	Dock7	trans		n274549	AK048701	12540	Cdc42	trans		n288660	AK078423	320191	Hook3	trans		n275604	AK140775	16653	Kras	trans		n285041	AK036080	75415	Arhgap12	trans
		n275755	AK081283	237847	Rtn4rl1	trans		n286558	AK162407	225998	Rorb	trans		n294056	AK014392	18213	Ntrk3	trans		n291010	AK133599	67299	Dock7	trans		n269654	AK052952	12540	Cdc42	trans		n275690	AK081326	320191	Hook3	trans		n268909	AK086868	16653	Kras	trans		n269293	AK086427	75415	Arhgap12	trans
		n273851	AK049150	237847	Rtn4rl1	trans		n289930	AK031408	225998	Rorb	trans		n273101	AK149566	18213	Ntrk3	trans		n278944	AK043797	67299	Dock7	trans		n278739	AK044114	12540	Cdc42	trans		n273713	AK049471	320191	Hook3	trans		n284465	AK037078	16653	Kras	trans		n287209	AK033536	75415	Arhgap12	trans
		n289748	AK077965	237847	Rtn4rl1	trans		n424069	GQ859163	225998	Rorb	trans		n267585	AK054380	18213	Ntrk3	trans		n293534	AK029269	67299	Dock7	trans		n293343	AK029447	12540	Cdc42	trans		n273357	AK141533	320191	Hook3	trans		n275044	AK081654	16653	Kras	trans		n274480	AK082208	75415	Arhgap12	trans
		n265421	AK157318	236266	Alms1	trans		n287169	AK018604	225998	Rorb	trans		n279832	AK042708	18213	Ntrk3	trans		n283629	AK138038	67299	Dock7	trans		n267952	AK053971	12540	Cdc42	trans		n268310	AK053441	320191	Hook3	trans		n285763	AK035220	16653	Kras	trans		n271578	AK051906	75415	Arhgap12	trans
		n283861	AK037790	236266	Alms1	trans		n289817	AK031565	225998	Rorb	trans		n272729	AK050905	18213	Ntrk3	trans		n285441	AK035555	67299	Dock7	trans		n285853	AK035120	12540	Cdc42	trans		n296298	AK131762	320191	Hook3	trans		n289002	AK078276	16653	Kras	trans		n285878	AK035090	75415	Arhgap12	trans
		n268007	AK087542	236266	Alms1	trans		n270917	AK084754	225998	Rorb	trans		n277087	AK046356	18213	Ntrk3	trans		n283588	AK138052	67299	Dock7	trans		n270803	AK084894	12540	Cdc42	trans		n263694	AK011482	320191	Hook3	trans		n288572	AK020162	16653	Kras	trans		n265334	AK172589	75415	Arhgap12	trans
		n265868	AK089844	236266	Alms1	trans		n270569	AK052538	23964	Odz2	trans		n273926	AK082712	18213	Ntrk3	trans		n289227	AK032190	13176	Dcc	trans		n275219	AK140851	12540	Cdc42	trans		n282071	AK079721	320191	Hook3	trans		n285722	AK035277	16653	Kras	trans		n277522	AK045690	75415	Arhgap12	trans
		n266498	AK155665	236266	Alms1	trans		n279113	AK080587	329650	Med12l	trans		n284761	AK036557	18213	Ntrk3	trans		n273405	AK049851	13176	Dcc	trans		n265818	AK089873	12540	Cdc42	trans		n284429	AK037137	320191	Hook3	trans		n276061	AK081150	16653	Kras	trans		n269421	AK142812	75415	Arhgap12	trans
		n290980	AK077322	236266	Alms1	trans		n288042	AK149164	329650	Med12l	trans		n268291	AK143093	18213	Ntrk3	trans		n289161	AK032274	13176	Dcc	trans		n274014	AK141169	12540	Cdc42	trans		n285541	AK079241	320191	Hook3	trans		n273494	AK141485	16653	Kras	trans		n280358	AK042024	75415	Arhgap12	trans
		n279497	AK043131	236266	Alms1	trans		n276314	AK140619	329650	Med12l	trans		n271809	AK084084	18213	Ntrk3	trans		n280470	AK041824	13176	Dcc	trans		n272285	AK051253	12540	Cdc42	trans		n267218	AK154039	320191	Hook3	trans		n281237	AK040852	16653	Kras	trans		n264035	AK158570	75415	Arhgap12	trans
		n265246	AK157603	236266	Alms1	trans		n269064	AK086680	329650	Med12l	trans		n266901	AK154275	18213	Ntrk3	trans		n272266	AK051274	13176	Dcc	trans		n277416	AK045855	12540	Cdc42	trans		n283296	AK138148	320191	Hook3	trans		n271361	AK142109	16653	Kras	trans		n289522	AK161851	75415	Arhgap12	trans
		n271336	AK052063	236266	Alms1	trans		n412529	NULL	329650	Med12l	trans		n282165	AK138702	18213	Ntrk3	trans		n274047	AK048890	13176	Dcc	trans		n288863	AK135133	12540	Cdc42	trans		n293556	AK029233	320191	Hook3	trans		n274926	AK081732	16653	Kras	trans		n285133	AK035933	75415	Arhgap12	trans
		n290703	AK030712	236266	Alms1	trans		n276951	AK080895	329650	Med12l	trans		n273945	AK082703	18213	Ntrk3	trans		n269791	AK085921	13176	Dcc	trans		n281707	AK040298	12540	Cdc42	trans		n286689	AK033930	320191	Hook3	trans		n273639	AK141368	16653	Kras	trans		n291379	AK030177	75415	Arhgap12	trans
		n289621	AK134497	236266	Alms1	trans		n416433	NR_040552	329650	Med12l	trans		n268286	AK053468	18213	Ntrk3	trans		n283907	AK037734	13176	Dcc	trans		n268260	AK053491	12540	Cdc42	trans		n413703	NULL	320191	Hook3	trans		n272431	AK083758	16653	Kras	trans		n270569	AK052538	23966	Odz4	trans
		n272395	AK083777	236266	Alms1	trans		n415390	NR_033581	329650	Med12l	trans		n274569	AK141031	18213	Ntrk3	trans		n276326	AK047394	13176	Dcc	trans		n267969	AK053949	12540	Cdc42	trans		n265556	AK172317	320191	Hook3	trans		n286275	AK136957	16653	Kras	trans		n283650	AK038046	19877	Rock1	trans
		n264765	AK090214	236266	Alms1	trans		n284107	AK037557	329650	Med12l	trans		n269584	AK086144	18213	Ntrk3	trans		n266163	AK171786	13176	Dcc	trans		n288639	AK032850	12540	Cdc42	trans		n265836	AK089865	320191	Hook3	trans		n283264	AK038500	16653	Kras	trans		n289227	AK032190	19877	Rock1	trans
		n274275	AK141098	236266	Alms1	trans		n285738	AK035258	329650	Med12l	trans		n271674	AK084209	18213	Ntrk3	trans		n277901	AK045222	13176	Dcc	trans		n264284	AK145784	12540	Cdc42	trans		n272836	AK050775	320191	Hook3	trans		n276335	AK047385	16653	Kras	trans		n289161	AK032274	19877	Rock1	trans
		n286546	AK034179	236266	Alms1	trans		n272516	AK051072	329650	Med12l	trans		n282999	AK038835	18213	Ntrk3	trans		n274205	AK141127	13176	Dcc	trans		n285256	AK035755	12540	Cdc42	trans		n271797	AK084094	320191	Hook3	trans		n272698	AK083521	16653	Kras	trans		n272833	AK050777	19877	Rock1	trans
		n289714	AK031703	236266	Alms1	trans		n288884	AK018305	329650	Med12l	trans		n275509	AK047919	18213	Ntrk3	trans		n284723	AK137571	13176	Dcc	trans		n271915	AK141943	12540	Cdc42	trans		n270569	AK052538	320191	Hook3	trans		n267254	AK088651	16653	Kras	trans		n280470	AK041824	19877	Rock1	trans
		n276299	AK047425	236266	Alms1	trans		n276086	AK081127	329650	Med12l	trans		n271411	AK052009	18213	Ntrk3	trans		n275388	AK048076	13176	Dcc	trans		n272982	AK153822	12540	Cdc42	trans		n288280	AK148676	320191	Hook3	trans		n268981	AK142922	16653	Kras	trans		n293677	AK076381	19877	Rock1	trans
		n264979	AK148386	236266	Alms1	trans		n276565	AK047105	329650	Med12l	trans		n290847	AK017243	18213	Ntrk3	trans		n279685	AK042895	13176	Dcc	trans		n265903	AK172012	12540	Cdc42	trans		n267726	AK087671	320191	Hook3	trans		n286096	AK137020	16653	Kras	trans		n272266	AK051274	19877	Rock1	trans
		n284319	AK037318	236266	Alms1	trans		n275180	AK048316	329650	Med12l	trans		n272119	AK051494	18213	Ntrk3	trans		n289419	AK134645	13176	Dcc	trans		n286453	AK034325	12540	Cdc42	trans		n284102	AK037562	320191	Hook3	trans		n269396	AK142819	16653	Kras	trans		n274047	AK048890	19877	Rock1	trans
		n274479	AK048727	236266	Alms1	trans		n285136	AK035928	329650	Med12l	trans		n294065	AK132214	18213	Ntrk3	trans		n273549	AK049681	13176	Dcc	trans		n267083	AK143526	12540	Cdc42	trans		n278007	AK157756	320191	Hook3	trans		n293940	AK076258	16653	Kras	trans		n271631	AK142048	19877	Rock1	trans
		n284465	AK037078	236266	Alms1	trans		n272573	AK083626	329650	Med12l	trans		n281209	AK040890	18213	Ntrk3	trans		n284353	AK137769	13176	Dcc	trans		n270704	AK052455	12540	Cdc42	trans		n269030	AK086720	320191	Hook3	trans		n290089	AK031155	16653	Kras	trans		n276326	AK047394	19877	Rock1	trans
		n281663	AK138835	236266	Alms1	trans		n284979	AK036179	329650	Med12l	trans		n274570	AK141030	18213	Ntrk3	trans		n275064	AK048430	13176	Dcc	trans		n272273	AK083859	12540	Cdc42	trans		n293515	AK132572	320191	Hook3	trans		n282549	AK138498	16653	Kras	trans		n284723	AK137571	19877	Rock1	trans
		n286362	AK034453	236266	Alms1	trans		n263863	AK147615	329650	Med12l	trans		n293888	AK019505	18213	Ntrk3	trans		n278885	AK043866	13176	Dcc	trans		n273485	AK141495	12540	Cdc42	trans		n272270	AK083864	320191	Hook3	trans		n272441	AK083754	16653	Kras	trans		n289893	AK077908	19877	Rock1	trans
		n289525	AK031838	236266	Alms1	trans		n411800	NULL	329650	Med12l	trans		n277133	AK046306	18213	Ntrk3	trans		n283144	AK038611	13176	Dcc	trans		n268267	AK053483	12540	Cdc42	trans		n273214	AK149417	320191	Hook3	trans		n275320	AK048182	16653	Kras	trans		n279685	AK042895	19877	Rock1	trans
		n276061	AK081150	236266	Alms1	trans		n284516	AK036998	329650	Med12l	trans		n263867	AK147454	18213	Ntrk3	trans		n271985	AK164353	13176	Dcc	trans		n275027	AK048458	12540	Cdc42	trans		n286146	AK034739	320191	Hook3	trans		n289792	AK134395	16653	Kras	trans		n289419	AK134645	19877	Rock1	trans
		n274926	AK081732	236266	Alms1	trans		n273339	AK083142	329650	Med12l	trans		n263959	AK158819	18213	Ntrk3	trans		n283703	AK037981	13176	Dcc	trans		n268255	AK053499	12540	Cdc42	trans		n271158	AK052213	320191	Hook3	trans		n276935	AK080924	16653	Kras	trans		n278686	AK044191	19877	Rock1	trans
		n284184	AK037473	236266	Alms1	trans		n281595	AK138864	329650	Med12l	trans		n413804	NR_001461	18213	Ntrk3	trans		n271387	AK084393	13176	Dcc	trans		n290831	AK030652	12540	Cdc42	trans		n279113	AK080587	99470	Magi3	trans		n284231	AK037412	16653	Kras	trans		n283040	AK038782	19877	Rock1	trans
		n283823	AK037839	236266	Alms1	trans		n272900	AK141653	329650	Med12l	trans		n265090	AK158305	18213	Ntrk3	trans		n291527	AK077046	13176	Dcc	trans		n276355	AK047359	12540	Cdc42	trans		n276314	AK140619	99470	Magi3	trans		n265676	AK172199	16653	Kras	trans		n285558	AK079225	19877	Rock1	trans
		n290089	AK031155	236266	Alms1	trans		n282350	AK039653	329650	Med12l	trans		n276588	AK140515	18213	Ntrk3	trans		n268229	AK053535	13176	Dcc	trans		n279247	AK139278	12540	Cdc42	trans		n274501	AK163889	99470	Magi3	trans		n282183	AK138689	16653	Kras	trans		n287069	AK033698	19877	Rock1	trans
		n287133	AK018644	236266	Alms1	trans		n290785	AK017326	329650	Med12l	trans		n267911	AK054032	18213	Ntrk3	trans		n293847	AK028594	13176	Dcc	trans		n288420	AK135546	12540	Cdc42	trans		n276951	AK080895	99470	Magi3	trans		n263920	AK158959	16653	Kras	trans		n268709	AK142975	19877	Rock1	trans
		n276935	AK080924	236266	Alms1	trans		n271627	AK084244	329650	Med12l	trans		n278705	AK044159	18213	Ntrk3	trans		n269348	AK142830	13176	Dcc	trans		n273395	AK049877	12540	Cdc42	trans		n415390	NR_033581	99470	Magi3	trans		n274179	AK141134	14683	Gnas	trans		n273549	AK049681	19877	Rock1	trans
		n265676	AK172199	236266	Alms1	trans		n283875	AK037768	329650	Med12l	trans		n277025	AK163579	18213	Ntrk3	trans		n269293	AK086427	13176	Dcc	trans		n283279	AK038474	12540	Cdc42	trans		n276727	AK046918	99470	Magi3	trans		n289350	AK134750	14683	Gnas	trans		n276118	AK081102	19877	Rock1	trans
		n263546	AK171171	236266	Alms1	trans		n273914	AK049046	329650	Med12l	trans		n264126	AK146676	18213	Ntrk3	trans		n275518	AK047911	13176	Dcc	trans		n277595	AK045603	12540	Cdc42	trans		n286685	AK033932	99470	Magi3	trans		n283590	AK038102	14683	Gnas	trans		n285046	AK036075	19877	Rock1	trans
		n284307	AK037331	236266	Alms1	trans		n277779	AK045366	329650	Med12l	trans		n279799	AK080460	18213	Ntrk3	trans		n274480	AK082208	13176	Dcc	trans		n286711	AK033899	12540	Cdc42	trans		n269758	AK142735	99470	Magi3	trans		n284586	AK036873	14683	Gnas	trans		n271322	AK084420	19877	Rock1	trans
		n288237	AK148759	236266	Alms1	trans		n276265	AK047458	329650	Med12l	trans		n414123	NR_015569	18213	Ntrk3	trans		n279650	AK042929	13176	Dcc	trans		n289986	AK134309	12540	Cdc42	trans		n280748	AK041401	99470	Magi3	trans		n280520	AK041756	14683	Gnas	trans		n275064	AK048430	19877	Rock1	trans
		n282552	AK039434	236266	Alms1	trans		n294046	AK014401	329650	Med12l	trans		n265995	AK156411	18213	Ntrk3	trans		n265334	AK172589	13176	Dcc	trans		n283785	AK037875	12540	Cdc42	trans		n281063	AK041007	99470	Magi3	trans		n288963	AK135084	14683	Gnas	trans		n286109	AK034796	19877	Rock1	trans
		n289005	AK032476	236266	Alms1	trans		n276040	AK047591	329650	Med12l	trans		n274295	AK141094	18213	Ntrk3	trans		n277522	AK045690	13176	Dcc	trans		n283771	AK137993	12540	Cdc42	trans		n285221	AK035799	99470	Magi3	trans		n283895	AK137956	14683	Gnas	trans		n291022	AK030422	19877	Rock1	trans
		n290951	AK030518	236266	Alms1	trans		n270156	AK085573	329650	Med12l	trans		n344366	NULL	26398	Map2k4	trans		n269779	AK142729	13176	Dcc	trans		n274822	AK081843	12540	Cdc42	trans		n270820	AK084872	99470	Magi3	trans		n271231	AK052143	14683	Gnas	trans		n271985	AK164353	19877	Rock1	trans
		n266071	AK156314	236266	Alms1	trans		n263596	AK039581	329650	Med12l	trans		n280488	AK041807	26398	Map2k4	trans		n269421	AK142812	13176	Dcc	trans		n269635	AK086090	12540	Cdc42	trans		n288884	AK018305	99470	Magi3	trans		n294007	AK132338	14683	Gnas	trans		n269440	AK086280	19877	Rock1	trans
		n286052	AK034877	236266	Alms1	trans		n270820	AK084872	329650	Med12l	trans		n267811	AK143269	26398	Map2k4	trans		n280358	AK042024	13176	Dcc	trans		n290227	AK018045	12540	Cdc42	trans		n277851	AK045322	99470	Magi3	trans		n288014	AK149233	14683	Gnas	trans		n283703	AK037981	19877	Rock1	trans
		n289860	AK134354	236266	Alms1	trans		n270094	AK085642	329650	Med12l	trans		n280594	AK041644	26398	Map2k4	trans		n290867	AK030622	13176	Dcc	trans		n274482	AK082206	12540	Cdc42	trans		n274402	AK082297	99470	Magi3	trans		n283786	AK037873	14683	Gnas	trans		n271387	AK084393	19877	Rock1	trans
		n273539	AK141457	236266	Alms1	trans		n274402	AK082297	329650	Med12l	trans		n279311	AK043308	26398	Map2k4	trans		n267576	AK143384	13176	Dcc	trans		n283836	AK037819	12540	Cdc42	trans		n275180	AK048316	99470	Magi3	trans		n290406	AK134043	14683	Gnas	trans		n264054	AK158523	19877	Rock1	trans
		n286822	AK079039	236266	Alms1	trans		n282667	AK039287	329650	Med12l	trans		n414483	NR_028263	26398	Map2k4	trans		n264035	AK158570	13176	Dcc	trans		n291010	AK133599	12540	Cdc42	trans		n285136	AK035928	99470	Magi3	trans		n267770	AK054213	14683	Gnas	trans		n277147	AK046275	19877	Rock1	trans
		n275604	AK140775	236266	Alms1	trans		n271583	AK084280	329650	Med12l	trans		n293553	AK132552	26398	Map2k4	trans		n289522	AK161851	13176	Dcc	trans		n276705	AK140473	12540	Cdc42	trans		n271583	AK084280	99470	Magi3	trans		n271295	AK052096	14683	Gnas	trans		n276722	AK140470	19877	Rock1	trans
		n268909	AK086868	236266	Alms1	trans		n288411	AK078559	329650	Med12l	trans		n263874	AK159073	26398	Map2k4	trans		n285133	AK035933	13176	Dcc	trans		n279386	AK080528	12540	Cdc42	trans		n288411	AK078559	99470	Magi3	trans		n281514	AK040508	14683	Gnas	trans		n289923	AK031420	19877	Rock1	trans
		n275044	AK081654	236266	Alms1	trans		n270912	AK084757	329650	Med12l	trans		n288229	AK148771	26398	Map2k4	trans		n291079	AK030341	29873	Cspg5	trans		n273750	AK049411	12540	Cdc42	trans		n412928	NULL	99470	Magi3	trans		n285487	AK035489	14683	Gnas	trans		n280827	AK041256	19877	Rock1	trans
		n289002	AK078276	236266	Alms1	trans		n412928	NULL	329650	Med12l	trans		n284955	AK036213	26398	Map2k4	trans		n290302	AK134134	29873	Cspg5	trans		n272113	AK051501	12540	Cdc42	trans		n287279	AK033438	99470	Magi3	trans		n286553	AK034166	14683	Gnas	trans		n288145	AK148940	19877	Rock1	trans
		n285722	AK035277	236266	Alms1	trans		n272913	AK141650	329650	Med12l	trans		n273527	AK141468	26398	Map2k4	trans		n274997	AK048483	29873	Cspg5	trans		n265787	AK156698	12540	Cdc42	trans		n286525	AK136882	99470	Magi3	trans		n269237	AK086488	14683	Gnas	trans		n291527	AK077046	19877	Rock1	trans
		n276335	AK047385	236266	Alms1	trans		n287279	AK033438	329650	Med12l	trans		n275229	AK048273	26398	Map2k4	trans		n280258	AK080354	29873	Cspg5	trans		n277821	AK139986	12540	Cdc42	trans		n263863	AK147615	99470	Magi3	trans		n273298	AK141565	14683	Gnas	trans		n271192	AK052185	19877	Rock1	trans
		n284083	AK037581	236266	Alms1	trans		n267700	AK087689	329650	Med12l	trans		n277158	AK140232	26398	Map2k4	trans		n284318	AK037320	29873	Cspg5	trans		n284214	AK037438	12540	Cdc42	trans		n269754	AK085968	99470	Magi3	trans		n267977	AK087565	14683	Gnas	trans		n269944	AK085760	19877	Rock1	trans
		n283395	AK138107	239250	Slitrk6	trans		n269754	AK085968	329650	Med12l	trans		n266992	AK143857	26398	Map2k4	trans		n276352	AK047362	29873	Cspg5	trans		n289786	AK031614	12540	Cdc42	trans		n269026	AK053086	99470	Magi3	trans		n279913	AK042617	14683	Gnas	trans		n274827	AK081834	19877	Rock1	trans
		n273423	AK049796	239250	Slitrk6	trans		n272861	AK141662	329650	Med12l	trans		n284175	AK037488	26398	Map2k4	trans		n269998	AK142649	29873	Cspg5	trans		n293534	AK029269	12540	Cdc42	trans		n271518	AK051943	99470	Magi3	trans		n278175	AK139836	14683	Gnas	trans		n268229	AK053535	19877	Rock1	trans
		n269418	AK086306	239250	Slitrk6	trans		n276097	AK047569	329650	Med12l	trans		n290947	AK161580	26398	Map2k4	trans		n282086	AK039904	29873	Cspg5	trans		n290268	AK030927	12540	Cdc42	trans		n266376	AK155977	99470	Magi3	trans		n275379	AK081530	14683	Gnas	trans		n293847	AK028594	19877	Rock1	trans
		n264792	AK090171	239250	Slitrk6	trans		n287621	AK033102	329650	Med12l	trans		n274706	AK140983	26398	Map2k4	trans		n285536	AK079242	29873	Cspg5	trans		n291725	AK133158	12540	Cdc42	trans		n269367	AK086354	99470	Magi3	trans		n293669	AK028998	14683	Gnas	trans		n293579	AK029200	19877	Rock1	trans
		n287508	AK033266	239250	Slitrk6	trans		n268924	AK053118	329650	Med12l	trans		n283718	AK037960	26398	Map2k4	trans		n284641	AK036777	29873	Cspg5	trans		n285951	AK035020	12540	Cdc42	trans		n281595	AK138864	99470	Magi3	trans		n283645	AK138029	14683	Gnas	trans		n269348	AK142830	19877	Rock1	trans
		n276183	AK140666	239250	Slitrk6	trans		n271081	AK084570	329650	Med12l	trans		n282235	AK039768	26398	Map2k4	trans		n286744	AK079051	29873	Cspg5	trans		n290133	AK031060	12540	Cdc42	trans		n276284	AK140632	99470	Magi3	trans		n288738	AK032753	14683	Gnas	trans		n269293	AK086427	19877	Rock1	trans
		n290377	AK134063	239250	Slitrk6	trans		n290141	AK031051	329650	Med12l	trans		n278519	AK160358	26398	Map2k4	trans		n272800	AK083466	29873	Cspg5	trans		n283629	AK138038	12540	Cdc42	trans		n286603	AK034080	99470	Magi3	trans		n284045	AK037619	14683	Gnas	trans		n287209	AK033536	19877	Rock1	trans
		n286490	AK136895	239250	Slitrk6	trans		n276627	AK140500	329650	Med12l	trans		n271326	AK052072	26398	Map2k4	trans		n277628	AK045559	29873	Cspg5	trans		n272369	AK083797	12540	Cdc42	trans		n287621	AK033102	99470	Magi3	trans		n264775	AK144314	14683	Gnas	trans		n274480	AK082208	19877	Rock1	trans
		n291667	AK016500	239250	Slitrk6	trans		n278440	AK044625	329650	Med12l	trans		n277591	AK045609	26398	Map2k4	trans		n270781	AK084915	29873	Cspg5	trans		n270727	AK085001	12540	Cdc42	trans		n290785	AK017326	99470	Magi3	trans		n281390	AK040648	14683	Gnas	trans		n279650	AK042929	19877	Rock1	trans
		n275512	AK047917	239250	Slitrk6	trans		n280187	AK042258	329650	Med12l	trans		n269661	AK052949	26398	Map2k4	trans		n285984	AK034977	29873	Cspg5	trans		n283924	AK037719	12540	Cdc42	trans		n276854	AK046743	99470	Magi3	trans		n284138	AK137834	14683	Gnas	trans		n285878	AK035090	19877	Rock1	trans
		n272147	AK051456	239250	Slitrk6	trans		n265835	AK156638	329650	Med12l	trans		n274710	AK081974	26398	Map2k4	trans		n282329	AK079629	29873	Cspg5	trans		n293960	AK028466	12540	Cdc42	trans		n271627	AK084244	99470	Magi3	trans		n288465	AK135439	14683	Gnas	trans		n265334	AK172589	19877	Rock1	trans
		n289532	AK031836	239250	Slitrk6	trans		n291703	AK029848	67269	Agtpbp1	trans		n283726	AK138007	26398	Map2k4	trans		n293691	AK028947	29873	Cspg5	trans		n277859	AK045301	12540	Cdc42	trans		n271081	AK084570	99470	Magi3	trans		n267062	AK165265	14683	Gnas	trans		n277522	AK045690	19877	Rock1	trans
		n290893	AK030585	239250	Slitrk6	trans		n269636	AK052965	67269	Agtpbp1	trans		n284203	AK037446	26398	Map2k4	trans		n274377	AK082320	29873	Cspg5	trans		n263964	AK158800	12540	Cdc42	trans		n283875	AK037768	99470	Magi3	trans		n275432	AK048013	14683	Gnas	trans		n276285	AK140631	19877	Rock1	trans
		n287014	AK136610	239250	Slitrk6	trans		n267694	AK143329	67269	Agtpbp1	trans		n275067	AK048425	26398	Map2k4	trans		n266959	AK143985	29873	Cspg5	trans		n283588	AK138052	12540	Cdc42	trans		n276627	AK140500	99470	Magi3	trans		n286301	AK020404	14683	Gnas	trans		n269421	AK142812	19877	Rock1	trans
		n265361	AK157429	239250	Slitrk6	trans		n283637	AK138034	67269	Agtpbp1	trans		n277432	AK140142	26398	Map2k4	trans		n276199	AK081064	29873	Cspg5	trans		n267100	AK143474	12540	Cdc42	trans		n276615	AK047052	99470	Magi3	trans		n275292	AK048206	14683	Gnas	trans		n277330	AK045980	19877	Rock1	trans
		n287110	AK136545	239250	Slitrk6	trans		n293941	AK028487	67269	Agtpbp1	trans		n284569	AK036906	26398	Map2k4	trans		n269672	AK052948	29873	Cspg5	trans		n284135	AK037525	12540	Cdc42	trans		n277779	AK045366	99470	Magi3	trans		n294374	AK013795	14683	Gnas	trans		n273592	AK141410	19877	Rock1	trans
		n263969	AK158788	239250	Slitrk6	trans		n267198	AK088904	67269	Agtpbp1	trans		n283933	AK137927	26398	Map2k4	trans		n287197	AK033550	29873	Cspg5	trans		n274179	AK141134	66691	Gapvd1	trans		n265835	AK156638	99470	Magi3	trans		n293585	AK029192	14683	Gnas	trans		n264035	AK158570	19877	Rock1	trans
		n263534	AK172433	239250	Slitrk6	trans		n288053	AK149149	67269	Agtpbp1	trans		n270689	AK142383	26398	Map2k4	trans		n270201	AK052727	29873	Cspg5	trans		n289350	AK134750	66691	Gapvd1	trans		n294046	AK014401	99470	Magi3	trans		n281420	AK138908	14683	Gnas	trans		n289522	AK161851	19877	Rock1	trans
		n274071	AK048863	239250	Slitrk6	trans		n286678	AK033937	67269	Agtpbp1	trans		n293655	AK029038	26398	Map2k4	trans		n269340	AK053030	29873	Cspg5	trans		n280520	AK041756	66691	Gapvd1	trans		n276040	AK047591	99470	Magi3	trans		n265230	AK157621	14683	Gnas	trans		n285133	AK035933	19877	Rock1	trans
		n282673	AK138459	239250	Slitrk6	trans		n274326	AK082394	67269	Agtpbp1	trans		n290887	AK030592	26398	Map2k4	trans		n281644	AK040382	29873	Cspg5	trans		n273636	AK141373	66691	Gapvd1	trans		n279733	AK042830	99470	Magi3	trans		n278145	AK139903	14683	Gnas	trans		n291379	AK030177	19877	Rock1	trans
		n271795	AK084099	239250	Slitrk6	trans		n286376	AK034432	67269	Agtpbp1	trans		n265940	AK156490	26398	Map2k4	trans		n271564	AK084291	29873	Cspg5	trans		n270579	AK085151	66691	Gapvd1	trans		n276354	AK047361	56524	Mpp6	trans		n275754	AK081284	14683	Gnas	trans		n294056	AK014392	18751	Prkcb	trans
		n272928	AK083404	239250	Slitrk6	trans		n267958	AK053959	67269	Agtpbp1	trans		n275479	AK047959	26398	Map2k4	trans		n271244	AK052135	29873	Cspg5	trans		n276050	AK140698	66691	Gapvd1	trans		n279894	AK042636	56524	Mpp6	trans		n286163	AK034717	14683	Gnas	trans		n272121	AK051491	18751	Prkcb	trans
		n275437	AK048004	239250	Slitrk6	trans		n268856	AK086918	67269	Agtpbp1	trans		n285501	AK020609	26398	Map2k4	trans		n274447	AK141058	29873	Cspg5	trans		n273242	AK141624	66691	Gapvd1	trans		n271835	AK141982	56524	Mpp6	trans		n277450	AK045808	14683	Gnas	trans		n267585	AK054380	18751	Prkcb	trans
		n276209	AK140661	239250	Slitrk6	trans		n271815	AK084076	67269	Agtpbp1	trans		n272337	AK083820	26398	Map2k4	trans		n289645	AK031761	29873	Cspg5	trans		n283895	AK137956	66691	Gapvd1	trans		n284307	AK037331	56524	Mpp6	trans		n277962	AK045107	14683	Gnas	trans		n284761	AK036557	18751	Prkcb	trans
		n279803	AK042737	239250	Slitrk6	trans		n288488	AK135398	67269	Agtpbp1	trans		n290992	AK133614	26398	Map2k4	trans		n284842	AK036392	29873	Cspg5	trans		n271231	AK052143	66691	Gapvd1	trans		n265421	AK157318	56524	Mpp6	trans		n265588	AK157022	14683	Gnas	trans		n272976	AK083336	18751	Prkcb	trans
		n268380	AK053332	239250	Slitrk6	trans		n265466	AK157241	67269	Agtpbp1	trans		n272091	AK051528	26398	Map2k4	trans		n265254	AK157591	29873	Cspg5	trans		n282815	AK138401	66691	Gapvd1	trans		n283861	AK037790	56524	Mpp6	trans		n267094	AK143483	14683	Gnas	trans		n271809	AK084084	18751	Prkcb	trans
		n271366	AK052036	239250	Slitrk6	trans		n271652	AK142040	67269	Agtpbp1	trans		n281926	AK040092	26398	Map2k4	trans		n284894	AK036305	29873	Cspg5	trans		n278943	AK043796	66691	Gapvd1	trans		n273045	AK050502	56524	Mpp6	trans		n271385	AK052023	14683	Gnas	trans		n286728	AK033883	18751	Prkcb	trans
		n283777	AK037884	239250	Slitrk6	trans		n266618	AK089339	67269	Agtpbp1	trans		n281244	AK040845	26398	Map2k4	trans		n293900	AK019501	29873	Cspg5	trans		n285036	AK036087	66691	Gapvd1	trans		n282552	AK039434	56524	Mpp6	trans		n267900	AK054049	14683	Gnas	trans		n266901	AK154275	18751	Prkcb	trans
		n284851	AK036376	239250	Slitrk6	trans		n265714	AK156811	67269	Agtpbp1	trans		n270824	AK084865	26398	Map2k4	trans		n276692	AK046965	29873	Cspg5	trans		n276161	AK047516	66691	Gapvd1	trans		n275625	AK081394	56524	Mpp6	trans		n272643	AK050967	14683	Gnas	trans		n282165	AK138702	18751	Prkcb	trans
		n288206	AK148817	239250	Slitrk6	trans		n288749	AK032741	67269	Agtpbp1	trans		n271624	AK084253	26398	Map2k4	trans		n286228	AK020423	29873	Cspg5	trans		n288014	AK149233	66691	Gapvd1	trans		n289938	AK077897	56524	Mpp6	trans		n276287	AK140630	14683	Gnas	trans		n273945	AK082703	18751	Prkcb	trans
		n283811	AK037848	239250	Slitrk6	trans		n264905	AK149615	67269	Agtpbp1	trans		n280642	AK041555	26398	Map2k4	trans		n282996	AK038839	29873	Cspg5	trans		n272876	AK050739	66691	Gapvd1	trans		n275643	AK081374	56524	Mpp6	trans		n271280	AK052107	14683	Gnas	trans		n290850	AK133700	18751	Prkcb	trans
		n271351	AK052050	239250	Slitrk6	trans		n275068	AK048424	67269	Agtpbp1	trans		n274723	AK081956	26398	Map2k4	trans		n264264	AK159934	29873	Cspg5	trans		n290406	AK134043	66691	Gapvd1	trans		n275311	AK048191	56524	Mpp6	trans		n289745	AK134421	14683	Gnas	trans		n291058	AK133560	18751	Prkcb	trans
		n269821	AK142718	239250	Slitrk6	trans		n267038	AK143709	67269	Agtpbp1	trans		n290274	AK134152	26398	Map2k4	trans		n288680	AK135278	29873	Cspg5	trans		n284139	AK037521	66691	Gapvd1	trans		n289152	AK032285	56524	Mpp6	trans		n272159	AK051426	14683	Gnas	trans		n271125	AK142209	18751	Prkcb	trans
		n280033	AK042478	239250	Slitrk6	trans		n411773	NULL	67269	Agtpbp1	trans		n284953	AK036215	26398	Map2k4	trans		n415245	NR_033299	29873	Cspg5	trans		n276235	AK140657	66691	Gapvd1	trans		n275522	AK081490	56524	Mpp6	trans		n274908	AK048555	14683	Gnas	trans		n267310	AK088433	18751	Prkcb	trans
		n272198	AK051366	239250	Slitrk6	trans		n285508	AK035468	67269	Agtpbp1	trans		n276085	AK081130	26398	Map2k4	trans		n281654	AK138839	29873	Cspg5	trans		n267977	AK087565	66691	Gapvd1	trans		n266498	AK155665	56524	Mpp6	trans		n277318	AK046011	14683	Gnas	trans		n271674	AK084209	18751	Prkcb	trans
		n288309	AK148621	239250	Slitrk6	trans		n285380	AK035611	67269	Agtpbp1	trans		n269461	AK086259	26398	Map2k4	trans		n270045	AK142617	29873	Cspg5	trans		n278175	AK139836	66691	Gapvd1	trans		n265894	AK156563	56524	Mpp6	trans		n280205	AK042233	14683	Gnas	trans		n270569	AK052538	18751	Prkcb	trans
		n276425	AK047276	239250	Slitrk6	trans		n282111	AK039876	67269	Agtpbp1	trans		n264026	AK158612	26398	Map2k4	trans		n279988	AK042529	29873	Cspg5	trans		n293669	AK028998	66691	Gapvd1	trans		n290662	AK017536	56524	Mpp6	trans		n279106	AK043546	14683	Gnas	trans		n282999	AK038835	18751	Prkcb	trans
		n274734	AK048621	239250	Slitrk6	trans		n271738	AK142015	67269	Agtpbp1	trans		n414421	NR_027973	26398	Map2k4	trans		n288046	AK149158	29873	Cspg5	trans		n264775	AK144314	66691	Gapvd1	trans		n283221	AK038538	56524	Mpp6	trans		n274880	AK081780	14683	Gnas	trans		n275509	AK047919	18751	Prkcb	trans
		n275672	AK081342	239250	Slitrk6	trans		n274132	AK048802	67269	Agtpbp1	trans		n275454	AK047987	26398	Map2k4	trans		n276747	AK046894	29873	Cspg5	trans		n285985	AK034976	66691	Gapvd1	trans		n290980	AK077322	56524	Mpp6	trans		n284038	AK037628	14683	Gnas	trans		n271411	AK052009	18751	Prkcb	trans
		n289487	AK078079	239250	Slitrk6	trans		n283618	AK038076	67269	Agtpbp1	trans		n279559	AK043062	26398	Map2k4	trans		n275270	AK048234	29873	Cspg5	trans		n277461	AK045792	66691	Gapvd1	trans		n282467	AK138546	56524	Mpp6	trans		n290431	AK017919	14683	Gnas	trans		n290847	AK017243	18751	Prkcb	trans
		n277363	AK045928	67299	Dock7	trans		n293981	AK014495	67269	Agtpbp1	trans		n284065	AK037595	26398	Map2k4	trans		n271151	AK084509	29873	Cspg5	trans		n267062	AK165265	66691	Gapvd1	trans		n291609	AK133214	56524	Mpp6	trans		n279359	AK043269	14683	Gnas	trans		n286741	AK136825	18751	Prkcb	trans
		n289435	AK134623	67299	Dock7	trans		n274304	AK082418	67269	Agtpbp1	trans		n277582	AK045620	26398	Map2k4	trans		n278304	AK139516	29873	Cspg5	trans		n283055	AK038765	66691	Gapvd1	trans		n274379	AK082316	56524	Mpp6	trans		n264012	AK158648	14683	Gnas	trans		n272119	AK051494	18751	Prkcb	trans
		n265673	AK156881	67299	Dock7	trans		n288477	AK135415	67269	Agtpbp1	trans		n274375	AK082322	26398	Map2k4	trans		n264015	AK158640	19876	Robo1	trans		n293585	AK029192	66691	Gapvd1	trans		n275677	AK140759	56524	Mpp6	trans		n274040	AK141162	14683	Gnas	trans		n269044	AK086697	18751	Prkcb	trans
		n264348	AK166736	67299	Dock7	trans		n414662	NR_029418	67269	Agtpbp1	trans		n344342	NULL	26398	Map2k4	trans		n286359	AK034458	19876	Robo1	trans		n281420	AK138908	66691	Gapvd1	trans		n285299	AK162538	56524	Mpp6	trans		n415338	NR_033526	14683	Gnas	trans		n283524	AK138071	18751	Prkcb	trans
		n274845	AK048577	67299	Dock7	trans		n283570	AK038128	67269	Agtpbp1	trans		n284964	AK079369	26398	Map2k4	trans		n283951	AK137915	19876	Robo1	trans		n283225	AK038534	66691	Gapvd1	trans		n265246	AK157603	56524	Mpp6	trans		n280887	AK041170	14683	Gnas	trans		n293888	AK019505	18751	Prkcb	trans
		n272299	AK083844	67299	Dock7	trans		n271230	AK142144	67269	Agtpbp1	trans		n275837	AK081250	26398	Map2k4	trans		n281500	AK040530	19876	Robo1	trans		n265230	AK157621	66691	Gapvd1	trans		n288057	AK149130	56524	Mpp6	trans		n288704	AK135252	14683	Gnas	trans		n277133	AK046306	18751	Prkcb	trans
		n283288	AK038463	67299	Dock7	trans		n286366	AK034449	67269	Agtpbp1	trans		n276074	AK140692	26398	Map2k4	trans		n291159	AK133468	19876	Robo1	trans		n280490	AK153666	66691	Gapvd1	trans		n271336	AK052063	56524	Mpp6	trans		n265459	AK172454	14683	Gnas	trans		n263867	AK147454	18751	Prkcb	trans
		n278739	AK044114	67299	Dock7	trans		n268577	AK143017	67269	Agtpbp1	trans		n285090	AK036008	26398	Map2k4	trans		n280191	AK042254	19876	Robo1	trans		n275754	AK081284	66691	Gapvd1	trans		n290951	AK030518	56524	Mpp6	trans		n274546	AK048702	14683	Gnas	trans		n263959	AK158819	18751	Prkcb	trans
		n293343	AK029447	67299	Dock7	trans		n282070	AK039923	67269	Agtpbp1	trans		n273651	AK141360	26398	Map2k4	trans		n285499	AK035477	19876	Robo1	trans		n277962	AK045107	66691	Gapvd1	trans		n286052	AK034877	56524	Mpp6	trans		n275015	AK048469	14683	Gnas	trans		n413804	NR_001461	18751	Prkcb	trans
		n286992	AK136650	67299	Dock7	trans		n290156	AK134238	67269	Agtpbp1	trans		n268191	AK021381	26398	Map2k4	trans		n287183	AK033568	19876	Robo1	trans		n265588	AK157022	66691	Gapvd1	trans		n286217	AK136969	56524	Mpp6	trans		n271873	AK084017	14683	Gnas	trans		n277377	AK045902	18751	Prkcb	trans
		n281345	AK040706	67299	Dock7	trans		n272978	AK083334	67269	Agtpbp1	trans		n276636	AK047031	26398	Map2k4	trans		n266046	AK089772	19876	Robo1	trans		n284029	AK137870	66691	Gapvd1	trans		n290703	AK030712	56524	Mpp6	trans		n288415	AK135559	14683	Gnas	trans		n265090	AK158305	18751	Prkcb	trans
		n275219	AK140851	67299	Dock7	trans		n287512	AK033260	67269	Agtpbp1	trans		n286456	AK034321	26398	Map2k4	trans		n277001	AK046520	19876	Robo1	trans		n287352	AK162287	66691	Gapvd1	trans		n289621	AK134497	56524	Mpp6	trans		n271574	AK142062	14683	Gnas	trans		n267911	AK054032	18751	Prkcb	trans
		n274014	AK141169	67299	Dock7	trans		n269019	AK086737	67269	Agtpbp1	trans		n274200	AK082550	26398	Map2k4	trans		n287425	AK136360	19876	Robo1	trans		n283582	AK038109	66691	Gapvd1	trans		n271776	AK084121	56524	Mpp6	trans		n264764	AK090219	14683	Gnas	trans		n284317	AK037319	18751	Prkcb	trans
		n277416	AK045855	67299	Dock7	trans		n285335	AK079287	67269	Agtpbp1	trans		n289891	AK031461	26398	Map2k4	trans		n269235	AK086489	19876	Robo1	trans		n268724	AK087081	66691	Gapvd1	trans		n272395	AK083777	56524	Mpp6	trans		n276800	AK046810	14683	Gnas	trans		n278705	AK044159	18751	Prkcb	trans
		n268260	AK053491	67299	Dock7	trans		n277743	AK163456	67269	Agtpbp1	trans		n281742	AK040256	26398	Map2k4	trans		n284861	AK162613	19876	Robo1	trans		n293756	AK028782	66691	Gapvd1	trans		n283380	AK038342	56524	Mpp6	trans		n289776	AK031628	14683	Gnas	trans		n277025	AK163579	18751	Prkcb	trans
		n281715	AK138815	67299	Dock7	trans		n284002	AK037659	67269	Agtpbp1	trans		n269223	AK086502	26398	Map2k4	trans		n267588	AK054376	19876	Robo1	trans		n269333	AK086387	66691	Gapvd1	trans		n264765	AK090214	56524	Mpp6	trans		n265120	AK158169	14683	Gnas	trans		n289943	AK134325	18751	Prkcb	trans
		n265903	AK172012	67299	Dock7	trans		n273298	AK141565	67269	Agtpbp1	trans		n272242	AK083869	26398	Map2k4	trans		n269613	AK052973	19876	Robo1	trans		n279523	AK043107	66691	Gapvd1	trans		n266807	AK154791	56524	Mpp6	trans		n289858	AK020062	14683	Gnas	trans		n279799	AK080460	18751	Prkcb	trans
		n286453	AK034325	67299	Dock7	trans		n276701	AK046950	67269	Agtpbp1	trans		n283847	AK137972	26398	Map2k4	trans		n283585	AK038106	19876	Robo1	trans		n274880	AK081780	66691	Gapvd1	trans		n271611	AK051887	56524	Mpp6	trans		n270750	AK084958	14683	Gnas	trans		n279113	AK080587	12814	Col11a1	trans
		n267083	AK143526	67299	Dock7	trans		n265396	AK157372	67269	Agtpbp1	trans		n285517	AK035456	26398	Map2k4	trans		n289349	AK134752	19876	Robo1	trans		n275761	AK081280	66691	Gapvd1	trans		n286822	AK079039	56524	Mpp6	trans		n288788	AK032710	14683	Gnas	trans		n276314	AK140619	12814	Col11a1	trans
		n270704	AK052455	67299	Dock7	trans		n268768	AK087026	67269	Agtpbp1	trans		n267879	AK054085	26398	Map2k4	trans		n283180	AK138246	19876	Robo1	trans		n274040	AK141162	66691	Gapvd1	trans		n278989	AK043724	56524	Mpp6	trans		n289495	AK031862	14683	Gnas	trans		n412529	NULL	12814	Col11a1	trans
		n269519	AK086202	67299	Dock7	trans		n279025	AK043676	67269	Agtpbp1	trans		n281501	AK040527	26398	Map2k4	trans		n276351	AK140616	19876	Robo1	trans		n269126	AK086608	66691	Gapvd1	trans		n284798	AK036484	56524	Mpp6	trans		n290473	AK030790	14683	Gnas	trans		n276951	AK080895	12814	Col11a1	trans
		n293936	AK132422	67299	Dock7	trans		n276995	AK046536	67269	Agtpbp1	trans		n294216	AK014060	26398	Map2k4	trans		n269423	AK086300	19876	Robo1	trans		n280641	AK041557	66691	Gapvd1	trans		n270810	AK084884	56524	Mpp6	trans		n269792	AK085919	14683	Gnas	trans		n416433	NR_040552	12814	Col11a1	trans
		n272273	AK083859	67299	Dock7	trans		n283957	AK137910	67269	Agtpbp1	trans		n268112	AK053670	26398	Map2k4	trans		n267903	AK087582	19876	Robo1	trans		n290412	AK160296	66691	Gapvd1	trans		n286432	AK034359	56524	Mpp6	trans		n274587	AK082093	14683	Gnas	trans		n415390	NR_033581	12814	Col11a1	trans
		n274950	AK081708	67299	Dock7	trans		n269024	AK086729	67269	Agtpbp1	trans		n278690	AK080688	26398	Map2k4	trans		n280085	AK042413	19876	Robo1	trans		n280887	AK041170	66691	Gapvd1	trans		n274394	AK141074	56524	Mpp6	trans		n290372	AK030853	14683	Gnas	trans		n284107	AK037557	12814	Col11a1	trans
		n276355	AK047359	67299	Dock7	trans		n275873	AK047732	67269	Agtpbp1	trans		n282551	AK039437	26398	Map2k4	trans		n288267	AK148699	19876	Robo1	trans		n269323	AK142835	66691	Gapvd1	trans		n267810	AK054176	56524	Mpp6	trans		n273552	AK141452	14683	Gnas	trans		n277063	AK046393	12814	Col11a1	trans
		n288420	AK135546	67299	Dock7	trans		n284412	AK137742	67269	Agtpbp1	trans		n273794	AK049328	26398	Map2k4	trans		n265883	AK089833	19876	Robo1	trans		n283358	AK038367	66691	Gapvd1	trans		n289714	AK031703	56524	Mpp6	trans		n276256	AK140644	14683	Gnas	trans		n280748	AK041401	12814	Col11a1	trans
		n274351	AK082363	67299	Dock7	trans		n272604	AK051002	67269	Agtpbp1	trans		n273572	AK049651	26398	Map2k4	trans		n268163	AK143139	19876	Robo1	trans		n277584	AK045619	66691	Gapvd1	trans		n272625	AK083588	56524	Mpp6	trans		n284360	AK162730	14683	Gnas	trans		n285738	AK035258	12814	Col11a1	trans
		n278154	AK139876	67299	Dock7	trans		n278023	AK044975	67269	Agtpbp1	trans		n278924	AK043817	26398	Map2k4	trans		n272047	AK141903	19876	Robo1	trans		n284772	AK036532	66691	Gapvd1	trans		n270993	AK084659	56524	Mpp6	trans		n291073	AK030345	14683	Gnas	trans		n272516	AK051072	12814	Col11a1	trans
		n275864	AK081239	67299	Dock7	trans		n274306	AK163913	67269	Agtpbp1	trans		n288635	AK032856	26398	Map2k4	trans		n272133	AK051479	19876	Robo1	trans		n275015	AK048469	66691	Gapvd1	trans		n264979	AK148386	56524	Mpp6	trans		n267551	AK087813	14683	Gnas	trans		n282876	AK138375	12814	Col11a1	trans
		n271712	AK084183	67299	Dock7	trans		n288531	AK032996	67269	Agtpbp1	trans		n289088	AK161938	26398	Map2k4	trans		n283035	AK138308	19876	Robo1	trans		n289858	AK020062	66691	Gapvd1	trans		n284319	AK037318	56524	Mpp6	trans		n284323	AK037315	14683	Gnas	trans		n288884	AK018305	12814	Col11a1	trans
		n274822	AK081843	67299	Dock7	trans		n269100	AK086630	67269	Agtpbp1	trans		n276739	AK046901	26398	Map2k4	trans		n284769	AK137533	19876	Robo1	trans		n289282	AK032089	66691	Gapvd1	trans		n274479	AK048727	56524	Mpp6	trans		n285949	AK035021	14683	Gnas	trans		n275180	AK048316	12814	Col11a1	trans
		n274482	AK082206	67299	Dock7	trans		n286491	AK136896	67269	Agtpbp1	trans		n267068	AK143620	26398	Map2k4	trans		n269101	AK142901	19876	Robo1	trans		n288788	AK032710	66691	Gapvd1	trans		n275604	AK140775	56524	Mpp6	trans		n269609	AK052975	14683	Gnas	trans		n285136	AK035928	12814	Col11a1	trans
		n274407	AK141071	67299	Dock7	trans		n270008	AK085732	67269	Agtpbp1	trans		n269039	AK053082	26398	Map2k4	trans		n286781	AK136777	19876	Robo1	trans		n269792	AK085919	66691	Gapvd1	trans		n267785	AK165064	56524	Mpp6	trans		n413706	NULL	14677	Gnai1	trans		n266736	AK155223	12814	Col11a1	trans
		n272267	AK083865	67299	Dock7	trans		n289072	AK032401	67269	Agtpbp1	trans		n267824	AK054161	26398	Map2k4	trans		n280660	AK041518	19876	Robo1	trans		n277135	AK046295	66691	Gapvd1	trans		n275019	AK048465	56524	Mpp6	trans		n289658	AK031758	14677	Gnai1	trans		n284979	AK036179	12814	Col11a1	trans
		n273750	AK049411	67299	Dock7	trans		n286941	AK033748	67269	Agtpbp1	trans		n275461	AK047975	26398	Map2k4	trans		n289201	AK134883	19876	Robo1	trans		n275739	AK081289	66691	Gapvd1	trans		n268909	AK086868	56524	Mpp6	trans		n270091	AK085646	14677	Gnai1	trans		n263863	AK147615	12814	Col11a1	trans
		n284903	AK036293	67299	Dock7	trans		n269063	AK086682	67269	Agtpbp1	trans		n275755	AK081283	26398	Map2k4	trans		n281481	AK040552	19876	Robo1	trans		n282007	AK138746	66691	Gapvd1	trans		n275044	AK081654	56524	Mpp6	trans		n274017	AK048922	14677	Gnai1	trans		n411800	NULL	12814	Col11a1	trans
		n277821	AK139986	67299	Dock7	trans		n285196	AK035841	67269	Agtpbp1	trans		n273851	AK049150	26398	Map2k4	trans		n281565	AK079880	19876	Robo1	trans		n290372	AK030853	66691	Gapvd1	trans		n288485	AK135401	56524	Mpp6	trans		n275098	AK048391	14677	Gnai1	trans		n279778	AK042781	12814	Col11a1	trans
		n420436	NULL	67299	Dock7	trans		n270613	AK052513	67269	Agtpbp1	trans		n289748	AK077965	26398	Map2k4	trans		n271215	AK052171	19876	Robo1	trans		n267551	AK087813	66691	Gapvd1	trans		n268279	AK143095	56524	Mpp6	trans		n277728	AK045430	14677	Gnai1	trans		n269026	AK053086	12814	Col11a1	trans
		n284214	AK037438	67299	Dock7	trans		n266153	AK156200	67269	Agtpbp1	trans		n284760	AK079408	26398	Map2k4	trans		n273470	AK083072	19876	Robo1	trans		n267102	AK143464	66691	Gapvd1	trans		n276522	AK047146	56524	Mpp6	trans		n277924	AK045171	14677	Gnai1	trans		n284516	AK036998	12814	Col11a1	trans
		n274864	AK048571	67299	Dock7	trans		n265181	AK172719	67269	Agtpbp1	trans		n288710	AK135242	26398	Map2k4	trans		n275803	AK047774	19876	Robo1	trans		n265585	AK157033	66691	Gapvd1	trans		n276178	AK081071	56524	Mpp6	trans		n276666	AK046994	14677	Gnai1	trans		n286475	AK136903	12814	Col11a1	trans
		n272369	AK083797	67299	Dock7	trans		n283651	AK138027	67269	Agtpbp1	trans		n280640	AK041558	26398	Map2k4	trans		n283873	AK137963	19876	Robo1	trans		n269609	AK052975	66691	Gapvd1	trans		n289525	AK031838	56524	Mpp6	trans		n267278	AK088565	14677	Gnai1	trans		n281595	AK138864	12814	Col11a1	trans
		n283924	AK037719	67299	Dock7	trans		n290362	AK030857	67269	Agtpbp1	trans		n265288	AK157538	26398	Map2k4	trans		n276032	AK047596	19876	Robo1	trans		n271489	AK051961	216033	Ctnna3	trans		n285722	AK035277	56524	Mpp6	trans		n266528	AK089503	14677	Gnai1	trans		n276284	AK140632	12814	Col11a1	trans
		n293960	AK028466	67299	Dock7	trans		n291056	AK133561	67269	Agtpbp1	trans		n288701	AK135255	26398	Map2k4	trans		n285197	AK035839	14432	Gap43	trans		n269876	AK085834	216033	Ctnna3	trans		n274147	AK141144	56524	Mpp6	trans		n283226	AK138190	14677	Gnai1	trans		n272900	AK141653	12814	Col11a1	trans
		n277859	AK045301	67299	Dock7	trans		n269298	AK142843	13508	Dscam	trans		n289350	AK134750	22193	Ube2e3	trans		n281805	AK040193	14432	Gap43	trans		n283772	AK137992	216033	Ctnna3	trans		n286560	AK034158	56524	Mpp6	trans		n271452	AK142090	14677	Gnai1	trans		n288651	AK078430	12814	Col11a1	trans
		n282049	AK138733	67299	Dock7	trans		n286359	AK034458	13508	Dscam	trans		n283590	AK038102	22193	Ube2e3	trans		n286359	AK034458	14432	Gap43	trans		n285710	AK079185	216033	Ctnna3	trans		n288618	AK032888	56524	Mpp6	trans		n273443	AK049757	14677	Gnai1	trans		n265977	AK156434	12814	Col11a1	trans
		n267100	AK143474	67299	Dock7	trans		n283951	AK137915	13508	Dscam	trans		n284281	AK037359	22193	Ube2e3	trans		n281500	AK040530	14432	Gap43	trans		n287160	AK033584	216033	Ctnna3	trans		n273494	AK141485	56524	Mpp6	trans		n274398	AK048739	14677	Gnai1	trans		n290785	AK017326	12814	Col11a1	trans
		n284135	AK037525	67299	Dock7	trans		n281500	AK040530	13508	Dscam	trans		n268991	AK053099	22193	Ube2e3	trans		n291159	AK133468	14432	Gap43	trans		n276953	AK080893	216033	Ctnna3	trans		n274579	AK082100	56524	Mpp6	trans		n275018	AK048467	14677	Gnai1	trans		n276854	AK046743	12814	Col11a1	trans
		n282906	AK038949	67299	Dock7	trans		n291159	AK133468	13508	Dscam	trans		n274122	AK048814	22193	Ube2e3	trans		n269444	AK086274	14432	Gap43	trans		n273665	AK141320	216033	Ctnna3	trans		n287851	AK135893	56524	Mpp6	trans		n278112	AK044814	14677	Gnai1	trans		n274788	AK140958	12814	Col11a1	trans
		n279316	AK043306	67299	Dock7	trans		n279861	AK042674	13508	Dscam	trans		n276279	AK047443	22193	Ube2e3	trans		n279861	AK042674	14432	Gap43	trans		n284043	AK037621	216033	Ctnna3	trans		n274926	AK081732	56524	Mpp6	trans		n286072	AK137038	14677	Gnai1	trans		n271627	AK084244	12814	Col11a1	trans
		n269905	AK085801	67299	Dock7	trans		n280191	AK042254	13508	Dscam	trans		n273636	AK141373	22193	Ube2e3	trans		n280191	AK042254	14432	Gap43	trans		n282805	AK039098	216033	Ctnna3	trans		n266405	AK155947	56524	Mpp6	trans		n287517	AK033256	14677	Gnai1	trans		n283875	AK037768	12814	Col11a1	trans
		n269359	AK142825	67299	Dock7	trans		n285499	AK035477	13508	Dscam	trans		n273242	AK141624	22193	Ube2e3	trans		n287183	AK033568	14432	Gap43	trans		n267759	AK087648	216033	Ctnna3	trans		n273639	AK141368	56524	Mpp6	trans		n284163	AK037499	14677	Gnai1	trans		n280029	AK153795	12814	Col11a1	trans
		n274549	AK048701	67299	Dock7	trans		n287183	AK033568	13508	Dscam	trans		n294007	AK132338	22193	Ube2e3	trans		n277001	AK046520	14432	Gap43	trans		n267611	AK143372	216033	Ctnna3	trans		n272431	AK083758	56524	Mpp6	trans		n280239	AK042184	14677	Gnai1	trans		n273914	AK049046	12814	Col11a1	trans
		n269654	AK052952	67299	Dock7	trans		n266046	AK089772	13508	Dscam	trans		n283346	AK038390	22193	Ube2e3	trans		n287425	AK136360	14432	Gap43	trans		n274052	AK082657	216033	Ctnna3	trans		n280342	AK042037	56524	Mpp6	trans		n286726	AK033884	14677	Gnai1	trans		n276615	AK047052	12814	Col11a1	trans
		n284620	AK137651	67299	Dock7	trans		n293218	AK132682	13508	Dscam	trans		n271068	AK084582	22193	Ube2e3	trans		n272551	AK083649	14432	Gap43	trans		n286007	AK020474	216033	Ctnna3	trans		n276335	AK047385	56524	Mpp6	trans		n271212	AK084465	14677	Gnai1	trans		n277779	AK045366	12814	Col11a1	trans
		n272229	AK083871	67299	Dock7	trans		n272090	AK141890	13508	Dscam	trans		n284139	AK037521	22193	Ube2e3	trans		n279693	AK042877	14432	Gap43	trans		n266548	AK155618	216033	Ctnna3	trans		n283823	AK037839	56524	Mpp6	trans		n264693	AK144382	14677	Gnai1	trans		n276265	AK047458	12814	Col11a1	trans
		n270803	AK084894	67299	Dock7	trans		n269235	AK086489	13508	Dscam	trans		n281514	AK040508	22193	Ube2e3	trans		n269613	AK052973	14432	Gap43	trans		n268057	AK087502	216033	Ctnna3	trans		n284162	AK037498	56524	Mpp6	trans		n265749	AK156753	14677	Gnai1	trans		n294046	AK014401	12814	Col11a1	trans
		n273493	AK083039	67299	Dock7	trans		n284861	AK162613	13508	Dscam	trans		n276235	AK140657	22193	Ube2e3	trans		n267258	AK088641	14432	Gap43	trans		n273298	AK141565	216033	Ctnna3	trans		n269396	AK142819	56524	Mpp6	trans		n277411	AK045857	14677	Gnai1	trans		n279733	AK042830	12814	Col11a1	trans
		n268791	AK053153	67299	Dock7	trans		n293907	AK076289	13508	Dscam	trans		n273512	AK083008	22193	Ube2e3	trans		n277984	AK045049	14432	Gap43	trans		n268725	AK087073	216033	Ctnna3	trans		n293940	AK076258	56524	Mpp6	trans		n273465	AK083074	14677	Gnai1	trans		n274501	AK163889	12814	Col11a1	trans
		n272285	AK051253	67299	Dock7	trans		n289954	AK031373	13508	Dscam	trans		n267977	AK087565	22193	Ube2e3	trans		n289349	AK134752	14432	Gap43	trans		n275286	AK140836	216033	Ctnna3	trans		n290089	AK031155	56524	Mpp6	trans		n276919	AK080938	14677	Gnai1	trans		n276727	AK046918	12814	Col11a1	trans
		n288863	AK135133	67299	Dock7	trans		n267588	AK054376	13508	Dscam	trans		n284252	AK137806	22193	Ube2e3	trans		n268464	AK087370	14432	Gap43	trans		n417007	NULL	216033	Ctnna3	trans		n275320	AK048182	56524	Mpp6	trans		n270796	AK084900	14677	Gnai1	trans		n263596	AK039581	12814	Col11a1	trans
		n288639	AK032850	67299	Dock7	trans		n283689	AK138015	13508	Dscam	trans		n284077	AK037586	22193	Ube2e3	trans		n276351	AK140616	14432	Gap43	trans		n278767	AK044056	216033	Ctnna3	trans		n289792	AK134395	56524	Mpp6	trans		n271937	AK083954	14677	Gnai1	trans		n269758	AK142735	12814	Col11a1	trans
		n264284	AK145784	67299	Dock7	trans		n269817	AK052885	13508	Dscam	trans		n288169	AK148901	22193	Ube2e3	trans		n269423	AK086300	14432	Gap43	trans		n274263	AK141104	216033	Ctnna3	trans		n276935	AK080924	56524	Mpp6	trans		n265411	AK157338	14677	Gnai1	trans		n288311	AK148613	12814	Col11a1	trans
		n285256	AK035755	67299	Dock7	trans		n269613	AK052973	13508	Dscam	trans		n293669	AK028998	22193	Ube2e3	trans		n267903	AK087582	14432	Gap43	trans		n289075	AK032397	216033	Ctnna3	trans		n284231	AK037412	56524	Mpp6	trans		n286632	AK034026	14677	Gnai1	trans		n280847	AK080255	12814	Col11a1	trans
		n290967	AK019902	67299	Dock7	trans		n267258	AK088641	13508	Dscam	trans		n281533	AK040489	22193	Ube2e3	trans		n282269	AK079655	14432	Gap43	trans		n272145	AK051459	216033	Ctnna3	trans		n265676	AK172199	56524	Mpp6	trans		n289418	AK031960	14677	Gnai1	trans		n286055	AK137052	12814	Col11a1	trans
		n271346	AK052053	67299	Dock7	trans		n289349	AK134752	13508	Dscam	trans		n266171	AK156179	22193	Ube2e3	trans		n273509	AK141478	14432	Gap43	trans		n279820	AK042720	216033	Ctnna3	trans		n284083	AK037581	56524	Mpp6	trans		n276142	AK047532	14677	Gnai1	trans		n270820	AK084872	12814	Col11a1	trans
		n269217	AK086510	67299	Dock7	trans		n270569	AK052538	13508	Dscam	trans		n267649	AK054312	22193	Ube2e3	trans		n293731	AK028852	14432	Gap43	trans		n285033	AK036092	216033	Ctnna3	trans		n271568	AK084289	56524	Mpp6	trans		n275040	AK048448	14677	Gnai1	trans		n277851	AK045322	12814	Col11a1	trans
		n265041	AK147745	67299	Dock7	trans		n273354	AK083113	13508	Dscam	trans		n288738	AK032753	22193	Ube2e3	trans		n265883	AK089833	14432	Gap43	trans		n274977	AK048505	216033	Ctnna3	trans		n263920	AK158959	56524	Mpp6	trans		n282685	AK039258	14677	Gnai1	trans		n274402	AK082297	12814	Col11a1	trans
		n268267	AK053483	67299	Dock7	trans		n283180	AK138246	13508	Dscam	trans		n284045	AK037619	22193	Ube2e3	trans		n264843	AK150108	14432	Gap43	trans		n265707	AK172177	216033	Ctnna3	trans		n290299	AK134139	20740	Spna2	trans		n285823	AK035148	14677	Gnai1	trans		n286993	AK136647	12814	Col11a1	trans
		n268255	AK053499	67299	Dock7	trans		n276351	AK140616	13508	Dscam	trans		n264775	AK144314	22193	Ube2e3	trans		n268163	AK143139	14432	Gap43	trans		n279416	AK043211	216033	Ctnna3	trans		n274179	AK141134	20740	Spna2	trans		n271233	AK142142	14677	Gnai1	trans		n288411	AK078559	12814	Col11a1	trans
		n271944	AK141937	67299	Dock7	trans		n269423	AK086300	13508	Dscam	trans		n288465	AK135439	22193	Ube2e3	trans		n272133	AK051479	14432	Gap43	trans		n284879	AK036325	216033	Ctnna3	trans		n289350	AK134750	20740	Spna2	trans		n265077	AK158345	14677	Gnai1	trans		n287279	AK033438	12814	Col11a1	trans
		n286711	AK033899	67299	Dock7	trans		n267903	AK087582	13508	Dscam	trans		n275432	AK048013	22193	Ube2e3	trans		n285834	AK020519	14432	Gap43	trans		n281297	AK040782	216033	Ctnna3	trans		n283590	AK038102	20740	Spna2	trans		n264673	AK090353	14677	Gnai1	trans		n282566	AK039415	12814	Col11a1	trans
		n289986	AK134309	67299	Dock7	trans		n272047	AK141903	13508	Dscam	trans		n275292	AK048206	22193	Ube2e3	trans		n272318	AK083835	14432	Gap43	trans		n280074	AK153782	216033	Ctnna3	trans		n284586	AK036873	20740	Spna2	trans		n276160	AK081082	14677	Gnai1	trans		n269754	AK085968	12814	Col11a1	trans
		n283771	AK137993	67299	Dock7	trans		n283035	AK138308	13508	Dscam	trans		n286301	AK020404	22193	Ube2e3	trans		n283035	AK138308	14432	Gap43	trans		n277374	AK140162	216033	Ctnna3	trans		n280520	AK041756	20740	Spna2	trans		n277062	AK140281	14677	Gnai1	trans		n276097	AK047569	12814	Col11a1	trans
		n269635	AK086090	67299	Dock7	trans		n284769	AK137533	13508	Dscam	trans		n294374	AK013795	22193	Ube2e3	trans		n274372	AK141079	14432	Gap43	trans		n269143	AK086586	216033	Ctnna3	trans		n288742	AK135214	20740	Spna2	trans		n277762	AK045382	14677	Gnai1	trans		n290993	AK030462	12814	Col11a1	trans
		n282570	AK039410	67299	Dock7	trans		n269101	AK142901	13508	Dscam	trans		n283225	AK038534	22193	Ube2e3	trans		n278068	AK044890	14432	Gap43	trans		n284752	AK036574	216033	Ctnna3	trans		n288963	AK135084	20740	Spna2	trans		n277578	AK045623	14677	Gnai1	trans		n278298	AK139585	12814	Col11a1	trans
		n291010	AK133599	67299	Dock7	trans		n286781	AK136777	13508	Dscam	trans		n275035	AK081657	22193	Ube2e3	trans		n278938	AK043799	14432	Gap43	trans		n279632	AK042954	216033	Ctnna3	trans		n283895	AK137956	20740	Spna2	trans		n273350	AK141536	14677	Gnai1	trans		n270724	AK085005	12814	Col11a1	trans
		n278944	AK043797	67299	Dock7	trans		n277542	AK163483	13508	Dscam	trans		n265230	AK157621	22193	Ube2e3	trans		n264022	AK158617	14432	Gap43	trans		n273275	AK141577	216033	Ctnna3	trans		n271231	AK052143	20740	Spna2	trans		n291005	AK030448	14677	Gnai1	trans		n268258	AK053493	12814	Col11a1	trans
		n293534	AK029269	67299	Dock7	trans		n278938	AK043799	13508	Dscam	trans		n272271	AK083862	22193	Ube2e3	trans		n274446	AK082247	14432	Gap43	trans		n275208	AK048296	216033	Ctnna3	trans		n276738	AK046900	20740	Spna2	trans		n278021	AK157748	14677	Gnai1	trans		n268924	AK053118	12814	Col11a1	trans
		n283629	AK138038	67299	Dock7	trans		n265586	AK157025	13508	Dscam	trans		n268350	AK053387	22193	Ube2e3	trans		n267973	AK143235	14432	Gap43	trans		n287155	AK136510	216033	Ctnna3	trans		n294007	AK132338	20740	Spna2	trans		n274261	AK082460	14677	Gnai1	trans		n290141	AK031051	12814	Col11a1	trans
		n285441	AK035555	67299	Dock7	trans		n289201	AK134883	13508	Dscam	trans		n277962	AK045107	22193	Ube2e3	trans		n272538	AK051053	14432	Gap43	trans		n293773	AK076342	216033	Ctnna3	trans		n285036	AK036087	20740	Spna2	trans		n270248	AK085453	14677	Gnai1	trans		n280187	AK042258	12814	Col11a1	trans
		n283588	AK138052	67299	Dock7	trans		n272710	AK164244	13508	Dscam	trans		n265588	AK157022	22193	Ube2e3	trans		n289029	AK078260	14432	Gap43	trans		n268916	AK086858	216033	Ctnna3	trans		n276161	AK047516	20740	Spna2	trans		n270845	AK084842	14677	Gnai1	trans		n271821	AK084072	12814	Col11a1	trans
		n289227	AK032190	13176	Dcc	trans		n273470	AK083072	13508	Dscam	trans		n267094	AK143483	22193	Ube2e3	trans		n290921	AK030550	14432	Gap43	trans		n283491	AK038209	216033	Ctnna3	trans		n290406	AK134043	20740	Spna2	trans		n283665	AK038028	14677	Gnai1	trans		n265835	AK156638	12814	Col11a1	trans
		n273405	AK049851	13176	Dcc	trans		n275803	AK047774	13508	Dscam	trans		n271385	AK052023	22193	Ube2e3	trans		n281565	AK079880	14432	Gap43	trans		n272207	AK051356	216033	Ctnna3	trans		n283346	AK038390	20740	Spna2	trans		n283097	AK038710	14677	Gnai1	trans		n415402	NR_033593	12814	Col11a1	trans
		n289161	AK032274	13176	Dcc	trans		n276032	AK047596	13508	Dscam	trans		n287352	AK162287	22193	Ube2e3	trans		n274571	AK141029	14432	Gap43	trans		n272256	AK051293	216033	Ctnna3	trans		n283160	AK038591	20740	Spna2	trans		n280190	AK169522	14677	Gnai1	trans		n270569	AK052538	23964	Odz2	trans
		n280470	AK041824	13176	Dcc	trans		n290299	AK134139	269397	Ss18l1	trans		n275210	AK048294	22193	Ube2e3	trans		n288193	AK148844	14432	Gap43	trans		n273606	AK164080	216033	Ctnna3	trans		n271295	AK052096	20740	Spna2	trans		n275709	AK047834	14677	Gnai1	trans		n294056	AK014392	232906	Grlf1	trans
		n272266	AK051274	13176	Dcc	trans		n283590	AK038102	269397	Ss18l1	trans		n272643	AK050967	22193	Ube2e3	trans		n281704	AK138816	14432	Gap43	trans		n281034	AK080120	216033	Ctnna3	trans		n281514	AK040508	20740	Spna2	trans		n270865	AK084807	14677	Gnai1	trans		n272121	AK051491	232906	Grlf1	trans
		n274047	AK048890	13176	Dcc	trans		n286053	AK034876	269397	Ss18l1	trans		n283582	AK038109	22193	Ube2e3	trans		n273470	AK083072	14432	Gap43	trans		n280355	AK153703	216033	Ctnna3	trans		n285487	AK035489	20740	Spna2	trans		n267514	AK143403	14677	Gnai1	trans		n274213	AK048774	232906	Grlf1	trans
		n269791	AK085921	13176	Dcc	trans		n279413	AK080520	269397	Ss18l1	trans		n276119	AK047553	22193	Ube2e3	trans		n275803	AK047774	14432	Gap43	trans		n278231	AK163307	216033	Ctnna3	trans		n278601	AK149269	20740	Spna2	trans		n263997	AK158687	14677	Gnai1	trans		n267585	AK054380	232906	Grlf1	trans
		n283907	AK037734	13176	Dcc	trans		n294007	AK132338	269397	Ss18l1	trans		n274908	AK048555	22193	Ube2e3	trans		n283873	AK137963	14432	Gap43	trans		n283938	AK137924	216033	Ctnna3	trans		n283645	AK138029	20740	Spna2	trans		n295163	AK011375	14677	Gnai1	trans		n284274	AK137798	232906	Grlf1	trans
		n276326	AK047394	13176	Dcc	trans		n281514	AK040508	269397	Ss18l1	trans		n281922	AK079760	22193	Ube2e3	trans		n285917	AK035062	14432	Gap43	trans		n264326	AK166855	216033	Ctnna3	trans		n288738	AK032753	20740	Spna2	trans		n424066	NR033657	14677	Gnai1	trans		n279832	AK042708	232906	Grlf1	trans
		n266163	AK171786	13176	Dcc	trans		n267977	AK087565	269397	Ss18l1	trans		n293756	AK028782	22193	Ube2e3	trans		n273897	AK049077	14432	Gap43	trans		n285639	AK137173	216033	Ctnna3	trans		n284045	AK037619	20740	Spna2	trans		n275036	AK081656	14677	Gnai1	trans		n272729	AK050905	232906	Grlf1	trans
		n277901	AK045222	13176	Dcc	trans		n278175	AK139836	269397	Ss18l1	trans		n269333	AK086387	22193	Ube2e3	trans		n275115	AK048376	14432	Gap43	trans		n278307	AK139522	216033	Ctnna3	trans		n264775	AK144314	20740	Spna2	trans		n268483	AK143041	14677	Gnai1	trans		n278703	AK044161	232906	Grlf1	trans
		n274205	AK141127	13176	Dcc	trans		n288169	AK148901	269397	Ss18l1	trans		n279881	AK042651	22193	Ube2e3	trans		n276032	AK047596	14432	Gap43	trans		n284562	AK036921	216033	Ctnna3	trans		n284138	AK137834	20740	Spna2	trans		n273934	AK049021	14677	Gnai1	trans		n277087	AK046356	232906	Grlf1	trans
		n284723	AK137571	13176	Dcc	trans		n281533	AK040489	269397	Ss18l1	trans		n276253	AK081020	22193	Ube2e3	trans		n277363	AK045928	11465	Actg1	trans		n276204	AK081062	216033	Ctnna3	trans		n288465	AK135439	20740	Spna2	trans		n197899	NULL	14677	Gnai1	trans		n284761	AK036557	232906	Grlf1	trans
		n275388	AK048076	13176	Dcc	trans		n287365	AK136385	269397	Ss18l1	trans		n279359	AK043269	22193	Ube2e3	trans		n289435	AK134623	11465	Actg1	trans		n293517	AK132569	216033	Ctnna3	trans		n275292	AK048206	20740	Spna2	trans		n269854	AK085859	14677	Gnai1	trans		n268291	AK143093	232906	Grlf1	trans
		n279685	AK042895	13176	Dcc	trans		n284045	AK037619	269397	Ss18l1	trans		n267767	AK054216	22193	Ube2e3	trans		n264348	AK166736	11465	Actg1	trans		n277524	AK140116	216033	Ctnna3	trans		n293585	AK029192	20740	Spna2	trans		n271366	AK052036	239134	Gucy1b2	trans		n272699	AK141716	232906	Grlf1	trans
		n289419	AK134645	13176	Dcc	trans		n264775	AK144314	269397	Ss18l1	trans		n280641	AK041557	22193	Ube2e3	trans		n268300	AK087421	11465	Actg1	trans		n268688	AK142986	216033	Ctnna3	trans		n281420	AK138908	20740	Spna2	trans		n283395	AK138107	239134	Gucy1b2	trans		n271809	AK084084	232906	Grlf1	trans
		n273549	AK049681	13176	Dcc	trans		n288465	AK135439	269397	Ss18l1	trans		n290412	AK160296	22193	Ube2e3	trans		n267845	AK143257	11465	Actg1	trans		n273422	AK049799	216033	Ctnna3	trans		n275035	AK081657	20740	Spna2	trans		n269418	AK086306	239134	Gucy1b2	trans		n266901	AK154275	232906	Grlf1	trans
		n284353	AK137769	13176	Dcc	trans		n288648	AK032841	269397	Ss18l1	trans		n269323	AK142835	22193	Ube2e3	trans		n275219	AK140851	11465	Actg1	trans		n289728	AK077974	216033	Ctnna3	trans		n286163	AK034717	20740	Spna2	trans		n283777	AK037884	239134	Gucy1b2	trans		n282165	AK138702	232906	Grlf1	trans
		n275064	AK048430	13176	Dcc	trans		n275432	AK048013	269397	Ss18l1	trans		n271873	AK084017	22193	Ube2e3	trans		n268260	AK053491	11465	Actg1	trans		n284242	AK037402	216033	Ctnna3	trans		n277450	AK045808	20740	Spna2	trans		n287508	AK033266	239134	Gucy1b2	trans		n273945	AK082703	232906	Grlf1	trans
		n278885	AK043866	13176	Dcc	trans		n286301	AK020404	269397	Ss18l1	trans		n289776	AK031628	22193	Ube2e3	trans		n265903	AK172012	11465	Actg1	trans		n288250	AK148727	216033	Ctnna3	trans		n277962	AK045107	20740	Spna2	trans		n287638	AK033082	239134	Gucy1b2	trans		n268239	AK053523	232906	Grlf1	trans
		n283144	AK038611	13176	Dcc	trans		n275292	AK048206	269397	Ss18l1	trans		n279838	AK042701	22193	Ube2e3	trans		n286453	AK034325	11465	Actg1	trans		n271256	AK052124	216033	Ctnna3	trans		n265588	AK157022	20740	Spna2	trans		n293506	AK029332	239134	Gucy1b2	trans		n279230	AK080564	232906	Grlf1	trans
		n271985	AK164353	13176	Dcc	trans		n265230	AK157621	269397	Ss18l1	trans		n293968	AK132411	22193	Ube2e3	trans		n267083	AK143526	11465	Actg1	trans		n283330	AK138135	216033	Ctnna3	trans		n272042	AK051595	20740	Spna2	trans		n275191	AK048312	239134	Gucy1b2	trans		n274569	AK141031	232906	Grlf1	trans
		n283703	AK037981	13176	Dcc	trans		n278145	AK139903	269397	Ss18l1	trans		n270795	AK084901	22193	Ube2e3	trans		n272273	AK083859	11465	Actg1	trans		n286565	AK136874	216033	Ctnna3	trans		n267094	AK143483	20740	Spna2	trans		n271351	AK052050	239134	Gucy1b2	trans		n269897	AK085807	232906	Grlf1	trans
		n271387	AK084393	13176	Dcc	trans		n280490	AK153666	269397	Ss18l1	trans		n273237	AK050013	22193	Ube2e3	trans		n270840	AK084849	11465	Actg1	trans		n269457	AK164847	216033	Ctnna3	trans		n271385	AK052023	20740	Spna2	trans		n269821	AK142718	239134	Gucy1b2	trans		n288360	AK078595	232906	Grlf1	trans
		n291527	AK077046	13176	Dcc	trans		n277962	AK045107	269397	Ss18l1	trans		n288788	AK032710	22193	Ube2e3	trans		n276355	AK047359	11465	Actg1	trans		n274653	AK048660	216033	Ctnna3	trans		n288804	AK018352	20740	Spna2	trans		n290377	AK134063	239134	Gucy1b2	trans		n271674	AK084209	232906	Grlf1	trans
		n268229	AK053535	13176	Dcc	trans		n267094	AK143483	269397	Ss18l1	trans		n269792	AK085919	22193	Ube2e3	trans		n278154	AK139876	11465	Actg1	trans		n292261	AK015962	18099	Nlk	trans		n266610	AK089352	20740	Spna2	trans		n288160	AK148915	239134	Gucy1b2	trans		n282999	AK038835	232906	Grlf1	trans
		n293847	AK028594	13176	Dcc	trans		n271385	AK052023	269397	Ss18l1	trans		n285339	AK035666	22193	Ube2e3	trans		n274482	AK082206	11465	Actg1	trans		n344366	NULL	18099	Nlk	trans		n276287	AK140630	20740	Spna2	trans		n283448	AK038258	239134	Gucy1b2	trans		n275509	AK047919	232906	Grlf1	trans
		n269348	AK142830	13176	Dcc	trans		n283582	AK038109	269397	Ss18l1	trans		n274587	AK082093	22193	Ube2e3	trans		n276705	AK140473	11465	Actg1	trans		n267811	AK143269	18099	Nlk	trans		n271280	AK052107	20740	Spna2	trans		n286436	AK136912	239134	Gucy1b2	trans		n265446	AK157280	232906	Grlf1	trans
		n269293	AK086427	13176	Dcc	trans		n276119	AK047553	269397	Ss18l1	trans		n275739	AK081289	22193	Ube2e3	trans		n273750	AK049411	11465	Actg1	trans		n280594	AK041644	18099	Nlk	trans		n272159	AK051426	20740	Spna2	trans		n263996	AK158692	239134	Gucy1b2	trans		n283853	AK137970	232906	Grlf1	trans
		n275518	AK047911	13176	Dcc	trans		n293756	AK028782	269397	Ss18l1	trans		n290372	AK030853	22193	Ube2e3	trans		n277449	AK045816	11465	Actg1	trans		n284953	AK036215	18099	Nlk	trans		n274908	AK048555	20740	Spna2	trans		n291667	AK016500	239134	Gucy1b2	trans		n270219	AK085487	232906	Grlf1	trans
		n274480	AK082208	13176	Dcc	trans		n279523	AK043107	269397	Ss18l1	trans		n273552	AK141452	22193	Ube2e3	trans		n277821	AK139986	11465	Actg1	trans		n276085	AK081130	18099	Nlk	trans		n293756	AK028782	20740	Spna2	trans		n273298	AK141565	239134	Gucy1b2	trans		n283524	AK138071	232906	Grlf1	trans
		n279650	AK042929	13176	Dcc	trans		n276253	AK081020	269397	Ss18l1	trans		n291073	AK030345	22193	Ube2e3	trans		n284214	AK037438	11465	Actg1	trans		n279311	AK043308	18099	Nlk	trans		n280205	AK042233	20740	Spna2	trans		n275512	AK047917	239134	Gucy1b2	trans		n293536	AK132561	232906	Grlf1	trans
		n265334	AK172589	13176	Dcc	trans		n279359	AK043269	269397	Ss18l1	trans		n267551	AK087813	22193	Ube2e3	trans		n274005	AK082680	11465	Actg1	trans		n264026	AK158612	18099	Nlk	trans		n279523	AK043107	20740	Spna2	trans		n272147	AK051456	239134	Gucy1b2	trans		n294065	AK132214	232906	Grlf1	trans
		n277522	AK045690	13176	Dcc	trans		n264012	AK158648	269397	Ss18l1	trans		n267102	AK143464	22193	Ube2e3	trans		n272369	AK083797	11465	Actg1	trans		n414421	NR_027973	18099	Nlk	trans		n274880	AK081780	20740	Spna2	trans		n280033	AK042478	239134	Gucy1b2	trans		n281209	AK040890	232906	Grlf1	trans
		n269779	AK142729	13176	Dcc	trans		n288704	AK135252	269397	Ss18l1	trans		n285949	AK035021	22193	Ube2e3	trans		n293960	AK028466	11465	Actg1	trans		n293553	AK132552	18099	Nlk	trans		n275761	AK081280	20740	Spna2	trans		n289532	AK031836	239134	Gucy1b2	trans		n274570	AK141030	232906	Grlf1	trans
		n269421	AK142812	13176	Dcc	trans		n271873	AK084017	269397	Ss18l1	trans		n274623	AK048668	22193	Ube2e3	trans		n271273	AK052111	11465	Actg1	trans		n288229	AK148771	18099	Nlk	trans		n264012	AK158648	20740	Spna2	trans		n274652	AK048661	239134	Gucy1b2	trans		n293888	AK019505	232906	Grlf1	trans
		n280358	AK042024	13176	Dcc	trans		n289776	AK031628	269397	Ss18l1	trans		n268012	AK053855	22193	Ube2e3	trans		n277859	AK045301	11465	Actg1	trans		n284065	AK037595	18099	Nlk	trans		n274040	AK141162	20740	Spna2	trans		n271163	AK142192	239134	Gucy1b2	trans		n277133	AK046306	232906	Grlf1	trans
		n290867	AK030622	13176	Dcc	trans		n288788	AK032710	269397	Ss18l1	trans		n274179	AK141134	22193	Ube2e3	trans		n284135	AK037525	11465	Actg1	trans		n274375	AK082322	18099	Nlk	trans		n290412	AK160296	20740	Spna2	trans		n290893	AK030585	239134	Gucy1b2	trans		n263867	AK147454	232906	Grlf1	trans
		n267576	AK143384	13176	Dcc	trans		n290372	AK030853	269397	Ss18l1	trans		n269377	AK086342	22193	Ube2e3	trans		n269905	AK085801	11465	Actg1	trans		n271576	AK142061	18099	Nlk	trans		n415338	NR_033526	20740	Spna2	trans		n274233	AK141116	239134	Gucy1b2	trans		n290082	AK031165	232906	Grlf1	trans
		n264035	AK158570	13176	Dcc	trans		n273552	AK141452	269397	Ss18l1	trans		n284174	AK037485	22193	Ube2e3	trans		n269654	AK052952	11465	Actg1	trans		n273527	AK141468	18099	Nlk	trans		n288704	AK135252	20740	Spna2	trans		n269034	AK053083	239134	Gucy1b2	trans		n263959	AK158819	232906	Grlf1	trans
		n289522	AK161851	13176	Dcc	trans		n291073	AK030345	269397	Ss18l1	trans		n284586	AK036873	22193	Ube2e3	trans		n284620	AK137651	11465	Actg1	trans		n344342	NULL	18099	Nlk	trans		n269323	AK142835	20740	Spna2	trans		n290259	AK018031	239134	Gucy1b2	trans		n267727	AK143312	232906	Grlf1	trans
		n285133	AK035933	13176	Dcc	trans		n285949	AK035021	269397	Ss18l1	trans		n280520	AK041756	22193	Ube2e3	trans		n270803	AK084894	11465	Actg1	trans		n284964	AK079369	18099	Nlk	trans		n283358	AK038367	20740	Spna2	trans		n288902	AK032589	239134	Gucy1b2	trans		n413804	NR_001461	232906	Grlf1	trans
		n291079	AK030341	29873	Cspg5	trans		n274179	AK141134	269397	Ss18l1	trans		n288963	AK135084	22193	Ube2e3	trans		n274021	AK048920	11465	Actg1	trans		n266992	AK143857	18099	Nlk	trans		n275015	AK048469	20740	Spna2	trans		n288185	AK148861	239134	Gucy1b2	trans		n281558	AK079885	232906	Grlf1	trans
		n290302	AK134134	29873	Cspg5	trans		n284586	AK036873	269397	Ss18l1	trans		n275105	AK048387	22193	Ube2e3	trans		n288639	AK032850	11465	Actg1	trans		n283718	AK037960	18099	Nlk	trans		n271873	AK084017	20740	Spna2	trans		n288043	AK149163	239134	Gucy1b2	trans		n277377	AK045902	232906	Grlf1	trans
		n274997	AK048483	29873	Cspg5	trans		n280520	AK041756	269397	Ss18l1	trans		n276050	AK140698	22193	Ube2e3	trans		n264284	AK145784	11465	Actg1	trans		n269448	AK086272	18099	Nlk	trans		n276800	AK046810	20740	Spna2	trans		n264736	AK144344	239134	Gucy1b2	trans		n265090	AK158305	232906	Grlf1	trans
		n280258	AK080354	29873	Cspg5	trans		n288742	AK135214	269397	Ss18l1	trans		n283895	AK137956	22193	Ube2e3	trans		n273485	AK141495	11465	Actg1	trans		n276074	AK140692	18099	Nlk	trans		n265770	AK156716	20740	Spna2	trans		n280548	AK041714	239134	Gucy1b2	trans		n276588	AK140515	232906	Grlf1	trans
		n284318	AK037320	29873	Cspg5	trans		n288963	AK135084	269397	Ss18l1	trans		n271231	AK052143	22193	Ube2e3	trans		n269217	AK086510	11465	Actg1	trans		n277591	AK045609	18099	Nlk	trans		n270795	AK084901	20740	Spna2	trans		n275932	AK081221	239134	Gucy1b2	trans		n267911	AK054032	232906	Grlf1	trans
		n276352	AK047362	29873	Cspg5	trans		n283895	AK137956	269397	Ss18l1	trans		n290050	AK031201	22193	Ube2e3	trans		n268267	AK053483	11465	Actg1	trans		n285090	AK036008	18099	Nlk	trans		n288788	AK032710	20740	Spna2	trans		n288374	AK135577	239134	Gucy1b2	trans		n284317	AK037319	232906	Grlf1	trans
		n269998	AK142649	29873	Cspg5	trans		n271231	AK052143	269397	Ss18l1	trans		n268001	AK053887	22193	Ube2e3	trans		n273395	AK049877	11465	Actg1	trans		n289916	AK031427	18099	Nlk	trans		n289495	AK031862	20740	Spna2	trans		n276568	AK140528	239134	Gucy1b2	trans		n277634	AK140094	232906	Grlf1	trans
		n282086	AK039904	29873	Cspg5	trans		n287583	AK033153	269397	Ss18l1	trans		n275495	AK047935	22193	Ube2e3	trans		n286711	AK033899	11465	Actg1	trans		n283726	AK138007	18099	Nlk	trans		n290372	AK030853	20740	Spna2	trans		n285018	AK036119	239134	Gucy1b2	trans		n277025	AK163579	232906	Grlf1	trans
		n285536	AK079242	29873	Cspg5	trans		n276161	AK047516	269397	Ss18l1	trans		n276161	AK047516	22193	Ube2e3	trans		n289986	AK134309	11465	Actg1	trans		n273651	AK141360	18099	Nlk	trans		n273552	AK141452	20740	Spna2	trans		n275672	AK081342	239134	Gucy1b2	trans		n289943	AK134325	232906	Grlf1	trans
		n284641	AK036777	29873	Cspg5	trans		n288014	AK149233	269397	Ss18l1	trans		n288014	AK149233	22193	Ube2e3	trans		n283771	AK137993	11465	Actg1	trans		n286456	AK034321	18099	Nlk	trans		n288699	AK135259	20740	Spna2	trans		n269358	AK142826	239134	Gucy1b2	trans		n264126	AK146676	232906	Grlf1	trans
		n286744	AK079051	29873	Cspg5	trans		n283786	AK037873	269397	Ss18l1	trans		n269634	AK086089	22193	Ube2e3	trans		n269635	AK086090	11465	Actg1	trans		n275067	AK048425	18099	Nlk	trans		n284323	AK037315	20740	Spna2	trans		n282673	AK138459	239134	Gucy1b2	trans		n269280	AK086437	232906	Grlf1	trans
		n272800	AK083466	29873	Cspg5	trans		n283160	AK038591	269397	Ss18l1	trans		n290406	AK134043	22193	Ube2e3	trans		n288778	AK135192	11465	Actg1	trans		n289891	AK031461	18099	Nlk	trans		n285949	AK035021	20740	Spna2	trans		n276045	AK081170	239134	Gucy1b2	trans		n279799	AK080460	232906	Grlf1	trans
		n277628	AK045559	29873	Cspg5	trans		n267770	AK054213	269397	Ss18l1	trans		n283160	AK038591	22193	Ube2e3	trans		n291010	AK133599	11465	Actg1	trans		n269223	AK086502	18099	Nlk	trans		n269609	AK052975	20740	Spna2	trans		n274818	AK140953	239134	Gucy1b2	trans		n414123	NR_015569	232906	Grlf1	trans
		n270781	AK084915	29873	Cspg5	trans		n271295	AK052096	269397	Ss18l1	trans		n267770	AK054213	22193	Ube2e3	trans		n272113	AK051501	11465	Actg1	trans		n283847	AK137972	18099	Nlk	trans		n289987	AK031318	13000	Csnk2a2	trans		n270732	AK084992	239134	Gucy1b2	trans		n278836	AK043937	232906	Grlf1	trans
		n285984	AK034977	29873	Cspg5	trans		n285487	AK035489	269397	Ss18l1	trans		n273644	AK141364	22193	Ube2e3	trans		n270479	AK085229	11465	Actg1	trans		n269390	AK086331	18099	Nlk	trans		n276195	AK047492	13000	Csnk2a2	trans		n278828	AK043950	239134	Gucy1b2	trans		n289404	AK134682	232906	Grlf1	trans
		n282329	AK079629	29873	Cspg5	trans		n286553	AK034166	269397	Ss18l1	trans		n271295	AK052096	22193	Ube2e3	trans		n283588	AK138052	11465	Actg1	trans		n293655	AK029038	18099	Nlk	trans		n272915	AK164211	13000	Csnk2a2	trans		n271368	AK084404	239134	Gucy1b2	trans		n344366	NULL	380713	Scarf1	trans
		n293691	AK028947	29873	Cspg5	trans		n269237	AK086488	269397	Ss18l1	trans		n285487	AK035489	22193	Ube2e3	trans		n277664	AK045512	20869	Stk11	trans		n267879	AK054085	18099	Nlk	trans		n414560	NR_028428	13000	Csnk2a2	trans		n271795	AK084099	239134	Gucy1b2	trans		n280594	AK041644	380713	Scarf1	trans
		n274377	AK082320	29873	Cspg5	trans		n279913	AK042617	269397	Ss18l1	trans		n286553	AK034166	22193	Ube2e3	trans		n285584	AK035415	20869	Stk11	trans		n281501	AK040527	18099	Nlk	trans		n285325	AK035677	13000	Csnk2a2	trans		n286233	AK136964	239134	Gucy1b2	trans		n279311	AK043308	380713	Scarf1	trans
		n266959	AK143985	29873	Cspg5	trans		n271286	AK052102	269397	Ss18l1	trans		n269237	AK086488	22193	Ube2e3	trans		n283883	AK037760	20869	Stk11	trans		n268418	AK053288	18099	Nlk	trans		n280736	AK041420	13000	Csnk2a2	trans		n290659	AK017539	19091	Prkg1	trans		n282235	AK039768	380713	Scarf1	trans
		n276199	AK081064	29873	Cspg5	trans		n275379	AK081530	269397	Ss18l1	trans		n283989	AK137893	22193	Ube2e3	trans		n283772	AK137992	20869	Stk11	trans		n294216	AK014060	18099	Nlk	trans		n281174	AK080002	13000	Csnk2a2	trans		n285017	AK036121	19091	Prkg1	trans		n269448	AK086272	380713	Scarf1	trans
		n269672	AK052948	29873	Cspg5	trans		n276136	AK047536	269397	Ss18l1	trans		n273298	AK141565	22193	Ube2e3	trans		n267759	AK087648	20869	Stk11	trans		n275284	AK048216	18099	Nlk	trans		n274907	AK081749	13000	Csnk2a2	trans		n273971	AK048969	19091	Prkg1	trans		n278519	AK160358	380713	Scarf1	trans
		n287197	AK033550	29873	Cspg5	trans		n283645	AK138029	269397	Ss18l1	trans		n279913	AK042617	22193	Ube2e3	trans		n267611	AK143372	20869	Stk11	trans		n290887	AK030592	18099	Nlk	trans		n276124	AK140679	13000	Csnk2a2	trans		n283897	AK137952	19091	Prkg1	trans		n275067	AK048425	380713	Scarf1	trans
		n270201	AK052727	29873	Cspg5	trans		n264783	AK090185	269397	Ss18l1	trans		n276206	AK081057	22193	Ube2e3	trans		n274052	AK082657	20869	Stk11	trans		n290399	AK020016	18099	Nlk	trans		n289761	AK031653	13000	Csnk2a2	trans		n285243	AK035770	19091	Prkg1	trans		n283933	AK137927	380713	Scarf1	trans
		n269340	AK053030	29873	Cspg5	trans		n271771	AK084125	269397	Ss18l1	trans		n276136	AK047536	22193	Ube2e3	trans		n266548	AK155618	20869	Stk11	trans		n285501	AK020609	18099	Nlk	trans		n276749	AK046889	13000	Csnk2a2	trans		n271241	AK052138	19091	Prkg1	trans		n283707	AK037974	380713	Scarf1	trans
		n281644	AK040382	29873	Cspg5	trans		n281390	AK040648	269397	Ss18l1	trans		n272332	AK051204	22193	Ube2e3	trans		n417007	NULL	20869	Stk11	trans		n280092	AK042403	18099	Nlk	trans		n275079	AK048411	13000	Csnk2a2	trans		n268153	AK053627	19091	Prkg1	trans		n272091	AK051528	380713	Scarf1	trans
		n271564	AK084291	29873	Cspg5	trans		n293585	AK029192	269397	Ss18l1	trans		n281390	AK040648	22193	Ube2e3	trans		n274263	AK141104	20869	Stk11	trans		n288635	AK032856	18099	Nlk	trans		n286794	AK033849	13000	Csnk2a2	trans		n271724	AK142020	19091	Prkg1	trans		n289851	AK134362	380713	Scarf1	trans
		n271244	AK052135	29873	Cspg5	trans		n281420	AK138908	269397	Ss18l1	trans		n277461	AK045792	22193	Ube2e3	trans		n276467	AK047210	20869	Stk11	trans		n289088	AK161938	18099	Nlk	trans		n284429	AK037137	13000	Csnk2a2	trans		n270667	AK085073	19091	Prkg1	trans		n270824	AK084865	380713	Scarf1	trans
		n274447	AK141058	29873	Cspg5	trans		n277450	AK045808	269397	Ss18l1	trans		n267062	AK165265	22193	Ube2e3	trans		n274977	AK048505	20869	Stk11	trans		n276739	AK046901	18099	Nlk	trans		n294008	AK132337	13000	Csnk2a2	trans		n286558	AK162407	19091	Prkg1	trans		n280642	AK041555	380713	Scarf1	trans
		n289645	AK031761	29873	Cspg5	trans		n283434	AK138096	269397	Ss18l1	trans		n283055	AK038765	22193	Ube2e3	trans		n267743	AK143295	20869	Stk11	trans		n290992	AK133614	18099	Nlk	trans		n265556	AK172317	13000	Csnk2a2	trans		n289930	AK031408	19091	Prkg1	trans		n274723	AK081956	380713	Scarf1	trans
		n284842	AK036392	29873	Cspg5	trans		n271280	AK052107	269397	Ss18l1	trans		n293585	AK029192	22193	Ube2e3	trans		n276429	AK047266	20869	Stk11	trans		n269543	AK086172	18099	Nlk	trans		n290292	AK134145	13000	Csnk2a2	trans		n424069	GQ859163	19091	Prkg1	trans		n264026	AK158612	380713	Scarf1	trans
		n265254	AK157591	29873	Cspg5	trans		n272159	AK051426	269397	Ss18l1	trans		n286292	AK136953	22193	Ube2e3	trans		n276709	AK046942	20869	Stk11	trans		n281516	AK138881	18099	Nlk	trans		n265836	AK089865	13000	Csnk2a2	trans		n289817	AK031565	19091	Prkg1	trans		n274375	AK082322	380713	Scarf1	trans
		n284894	AK036305	29873	Cspg5	trans		n268724	AK087081	269397	Ss18l1	trans		n288732	AK078411	22193	Ube2e3	trans		n293773	AK076342	20869	Stk11	trans		n289748	AK077965	18099	Nlk	trans		n284102	AK037562	13000	Csnk2a2	trans		n265171	AK157874	19091	Prkg1	trans		n274624	AK141009	380713	Scarf1	trans
		n293900	AK019501	29873	Cspg5	trans		n269176	AK142876	269397	Ss18l1	trans		n293928	AK028499	22193	Ube2e3	trans		n272256	AK051293	20869	Stk11	trans		n265288	AK157538	18099	Nlk	trans		n278007	AK157756	13000	Csnk2a2	trans		n286320	AK034520	19091	Prkg1	trans		n273651	AK141360	380713	Scarf1	trans
		n276692	AK046965	29873	Cspg5	trans		n280205	AK042233	269397	Ss18l1	trans		n277450	AK045808	22193	Ube2e3	trans		n273606	AK164080	20869	Stk11	trans		n271624	AK084253	18099	Nlk	trans		n293515	AK132572	13000	Csnk2a2	trans		n283534	AK038162	19091	Prkg1	trans		n274200	AK082550	380713	Scarf1	trans
		n286228	AK020423	29873	Cspg5	trans		n274880	AK081780	269397	Ss18l1	trans		n272042	AK051595	22193	Ube2e3	trans		n283938	AK137924	20869	Stk11	trans		n288731	AK032760	66898	Baiap2l1	trans		n276536	AK081009	13000	Csnk2a2	trans		n289750	AK077963	19091	Prkg1	trans		n269223	AK086502	380713	Scarf1	trans
		n282996	AK038839	29873	Cspg5	trans		n275761	AK081280	269397	Ss18l1	trans		n269341	AK086375	22193	Ube2e3	trans		n282890	AK138365	20869	Stk11	trans		n273443	AK049757	66898	Baiap2l1	trans		n290223	AK134197	13000	Csnk2a2	trans		n267990	AK053919	19091	Prkg1	trans		n283847	AK137972	380713	Scarf1	trans
		n264264	AK159934	29873	Cspg5	trans		n415338	NR_033526	269397	Ss18l1	trans		n269460	AK142796	22193	Ube2e3	trans		n268972	AK086782	20869	Stk11	trans		n274544	AK082130	66898	Baiap2l1	trans		n286146	AK034739	13000	Csnk2a2	trans		n270917	AK084754	19091	Prkg1	trans		n267879	AK054085	380713	Scarf1	trans
		n288680	AK135278	29873	Cspg5	trans		n265459	AK172454	269397	Ss18l1	trans		n267900	AK054049	22193	Ube2e3	trans		n285645	AK079202	20869	Stk11	trans		n275018	AK048467	66898	Baiap2l1	trans		n271158	AK052213	13000	Csnk2a2	trans		n265473	AK157232	19091	Prkg1	trans		n281501	AK040527	380713	Scarf1	trans
		n415245	NR_033299	29873	Cspg5	trans		n283358	AK038367	269397	Ss18l1	trans		n288804	AK018352	22193	Ube2e3	trans		n293517	AK132569	20869	Stk11	trans		n278112	AK044814	66898	Baiap2l1	trans		n274179	AK141134	18761	Prkcq	trans		n294056	AK014392	108071	Grm5	trans		n268418	AK053288	380713	Scarf1	trans
		n281654	AK138839	29873	Cspg5	trans		n277787	AK045354	269397	Ss18l1	trans		n283434	AK138096	22193	Ube2e3	trans		n277524	AK140116	20869	Stk11	trans		n281580	AK138867	66898	Baiap2l1	trans		n289350	AK134750	18761	Prkcq	trans		n272729	AK050905	108071	Grm5	trans		n294216	AK014060	380713	Scarf1	trans
		n270045	AK142617	29873	Cspg5	trans		n284772	AK036532	269397	Ss18l1	trans		n271280	AK052107	22193	Ube2e3	trans		n273422	AK049799	20869	Stk11	trans		n284163	AK037499	66898	Baiap2l1	trans		n273242	AK141624	18761	Prkcq	trans		n263867	AK147454	108071	Grm5	trans		n271636	AK051865	380713	Scarf1	trans
		n279988	AK042529	29873	Cspg5	trans		n275015	AK048469	269397	Ss18l1	trans		n289745	AK134421	22193	Ube2e3	trans		n282485	AK039509	20869	Stk11	trans		n280239	AK042184	66898	Baiap2l1	trans		n283895	AK137956	18761	Prkcq	trans		n263959	AK158819	108071	Grm5	trans		n275755	AK081283	380713	Scarf1	trans
		n288046	AK149158	29873	Cspg5	trans		n271574	AK142062	269397	Ss18l1	trans		n272159	AK051426	22193	Ube2e3	trans		n284242	AK037402	20869	Stk11	trans		n272384	AK141814	66898	Baiap2l1	trans		n271231	AK052143	18761	Prkcq	trans		n284761	AK036557	108071	Grm5	trans		n273851	AK049150	380713	Scarf1	trans
		n276747	AK046894	29873	Cspg5	trans		n264764	AK090219	269397	Ss18l1	trans		n271645	AK142043	22193	Ube2e3	trans		n288250	AK148727	20869	Stk11	trans		n271212	AK084465	66898	Baiap2l1	trans		n283346	AK038390	18761	Prkcq	trans		n413804	NR_001461	108071	Grm5	trans		n285201	AK035834	18607	Pdpk1	trans
		n275270	AK048234	29873	Cspg5	trans		n265120	AK158169	269397	Ss18l1	trans		n268724	AK087081	22193	Ube2e3	trans		n283330	AK138135	20869	Stk11	trans		n265749	AK156753	66898	Baiap2l1	trans		n286553	AK034166	18761	Prkcq	trans		n277377	AK045902	108071	Grm5	trans		n267779	AK143284	18607	Pdpk1	trans
		n271151	AK084509	29873	Cspg5	trans		n270750	AK084958	269397	Ss18l1	trans		n272764	AK083483	22193	Ube2e3	trans		n274653	AK048660	20869	Stk11	trans		n274599	AK048679	66898	Baiap2l1	trans		n287365	AK136385	18761	Prkcq	trans		n265090	AK158305	108071	Grm5	trans		n266229	AK156118	18607	Pdpk1	trans
		n278304	AK139516	29873	Cspg5	trans		n289495	AK031862	269397	Ss18l1	trans		n280205	AK042233	22193	Ube2e3	trans		n279148	AK043485	20869	Stk11	trans		n276919	AK080938	66898	Baiap2l1	trans		n283645	AK138029	18761	Prkcq	trans		n271809	AK084084	108071	Grm5	trans		n288909	AK032581	18607	Pdpk1	trans
		n285649	AK035368	50790	Acsl4	trans		n290473	AK030790	269397	Ss18l1	trans		n280237	AK042185	22193	Ube2e3	trans		n269864	AK085848	20869	Stk11	trans		n289418	AK031960	66898	Baiap2l1	trans		n288738	AK032753	18761	Prkcq	trans		n276588	AK140515	108071	Grm5	trans		n289703	AK134450	18607	Pdpk1	trans
		n288715	AK135232	50790	Acsl4	trans		n288699	AK135259	269397	Ss18l1	trans		n274880	AK081780	22193	Ube2e3	trans		n272562	AK051033	20869	Stk11	trans		n271287	AK084434	66898	Baiap2l1	trans		n284045	AK037619	18761	Prkcq	trans		n267911	AK054032	108071	Grm5	trans		n279434	AK139205	18607	Pdpk1	trans
		n293712	AK076368	50790	Acsl4	trans		n284323	AK037315	269397	Ss18l1	trans		n271938	AK141940	22193	Ube2e3	trans		n273665	AK141320	20869	Stk11	trans		n265077	AK158345	66898	Baiap2l1	trans		n288465	AK135439	18761	Prkcq	trans		n284900	AK036297	108071	Grm5	trans		n275405	AK048043	18607	Pdpk1	trans
		n277517	AK045698	50790	Acsl4	trans		n269609	AK052975	269397	Ss18l1	trans		n284038	AK037628	22193	Ube2e3	trans		n284043	AK037621	20869	Stk11	trans		n277062	AK140281	66898	Baiap2l1	trans		n286301	AK020404	18761	Prkcq	trans		n282165	AK138702	108071	Grm5	trans		n273573	AK049648	18607	Pdpk1	trans
		n272163	AK051420	50790	Acsl4	trans		n279894	AK042636	20392	Sgce	trans		n290431	AK017919	22193	Ube2e3	trans		n266550	AK089456	20869	Stk11	trans		n277578	AK045623	66898	Baiap2l1	trans		n293585	AK029192	18761	Prkcq	trans		n273945	AK082703	108071	Grm5	trans		n293544	AK029253	18607	Pdpk1	trans
		n277481	AK045757	50790	Acsl4	trans		n272089	AK051531	20392	Sgce	trans		n275761	AK081280	22193	Ube2e3	trans		n278767	AK044056	20869	Stk11	trans		n273350	AK141536	66898	Baiap2l1	trans		n265230	AK157621	18761	Prkcq	trans		n276699	AK046952	108071	Grm5	trans		n263550	AK165509	18607	Pdpk1	trans
		n279121	AK043523	50790	Acsl4	trans		n268007	AK087542	20392	Sgce	trans		n283799	AK037861	22193	Ube2e3	trans		n278960	AK043778	20869	Stk11	trans		n291005	AK030448	66898	Baiap2l1	trans		n280490	AK153666	18761	Prkcq	trans		n277634	AK140094	108071	Grm5	trans		n286533	AK034203	18607	Pdpk1	trans
		n267078	AK143563	50790	Acsl4	trans		n275625	AK081394	20392	Sgce	trans		n276697	AK046956	22193	Ube2e3	trans		n285033	AK036092	20869	Stk11	trans		n278021	AK157748	66898	Baiap2l1	trans		n277450	AK045808	18761	Prkcq	trans		n274569	AK141031	108071	Grm5	trans		n290056	AK031194	18607	Pdpk1	trans
		n275122	AK048370	50790	Acsl4	trans		n280241	AK042182	20392	Sgce	trans		n415338	NR_033526	22193	Ube2e3	trans		n265707	AK172177	20869	Stk11	trans		n274261	AK082460	66898	Baiap2l1	trans		n277962	AK045107	18761	Prkcq	trans		n267310	AK088433	108071	Grm5	trans		n276608	AK047061	18607	Pdpk1	trans
		n275903	AK081228	50790	Acsl4	trans		n266498	AK155665	20392	Sgce	trans		n271811	AK084083	22193	Ube2e3	trans		n282968	AK138336	20869	Stk11	trans		n283097	AK038710	66898	Baiap2l1	trans		n284264	AK037375	18761	Prkcq	trans		n279799	AK080460	108071	Grm5	trans		n274697	AK081987	18607	Pdpk1	trans
		n277709	AK045457	50790	Acsl4	trans		n265894	AK156563	20392	Sgce	trans		n265459	AK172454	22193	Ube2e3	trans		n284879	AK036325	20869	Stk11	trans		n273934	AK049021	66898	Baiap2l1	trans		n283434	AK138096	18761	Prkcq	trans		n271674	AK084209	108071	Grm5	trans		n267546	AK054427	18607	Pdpk1	trans
		n271143	AK142198	50790	Acsl4	trans		n271278	AK142130	20392	Sgce	trans		n277787	AK045354	22193	Ube2e3	trans		n280074	AK153782	20869	Stk11	trans		n295484	AK009611	54130	Actr1a	trans		n279523	AK043107	18761	Prkcq	trans		n282999	AK038835	108071	Grm5	trans		n287647	AK078733	18607	Pdpk1	trans
		n285026	AK036104	50790	Acsl4	trans		n285299	AK162538	20392	Sgce	trans		n283358	AK038367	22193	Ube2e3	trans		n277374	AK140162	20869	Stk11	trans		n297280	AK027979	54130	Actr1a	trans		n284038	AK037628	18761	Prkcq	trans		n275509	AK047919	108071	Grm5	trans		n277537	AK045670	18607	Pdpk1	trans
		n286526	AK034211	50790	Acsl4	trans		n265246	AK157603	20392	Sgce	trans		n274546	AK048702	22193	Ube2e3	trans		n285062	AK079340	20869	Stk11	trans		n285017	AK036121	54130	Actr1a	trans		n274040	AK141162	18761	Prkcq	trans		n290847	AK017243	108071	Grm5	trans		n285371	AK137261	18607	Pdpk1	trans
		n284755	AK137544	50790	Acsl4	trans		n271336	AK052063	20392	Sgce	trans		n297109	AK131633	22193	Ube2e3	trans		n284752	AK036574	20869	Stk11	trans		n285243	AK035770	54130	Actr1a	trans		n415338	NR_033526	18761	Prkcq	trans		n272119	AK051494	108071	Grm5	trans		n271693	AK051833	18607	Pdpk1	trans
		n266503	AK155653	50790	Acsl4	trans		n290703	AK030712	20392	Sgce	trans		n275015	AK048469	22193	Ube2e3	trans		n271914	AK083982	20869	Stk11	trans		n271241	AK052138	54130	Actr1a	trans		n283358	AK038367	18761	Prkcq	trans		n274423	AK082269	108071	Grm5	trans		n295024	AK011948	18607	Pdpk1	trans
		n289445	AK134610	50790	Acsl4	trans		n289621	AK134497	20392	Sgce	trans		n276800	AK046810	22193	Ube2e3	trans		n283479	AK138082	20869	Stk11	trans		n268153	AK053627	54130	Actr1a	trans		n275015	AK048469	18761	Prkcq	trans		n274295	AK141094	108071	Grm5	trans		n275701	AK081314	18607	Pdpk1	trans
		n284039	AK037625	50790	Acsl4	trans		n272395	AK083777	20392	Sgce	trans		n265120	AK158169	22193	Ube2e3	trans		n275208	AK048296	20869	Stk11	trans		n270667	AK085073	54130	Actr1a	trans		n265770	AK156716	18761	Prkcq	trans		n288862	AK078347	18747	Prkaca	trans		n264379	AK145383	18607	Pdpk1	trans
		n276570	AK081008	50790	Acsl4	trans		n264765	AK090214	20392	Sgce	trans		n265039	AK147755	22193	Ube2e3	trans		n278231	AK163307	20869	Stk11	trans		n269072	AK086671	54130	Actr1a	trans		n288788	AK032710	18761	Prkcq	trans		n289987	AK031318	18747	Prkaca	trans		n286405	AK034397	18607	Pdpk1	trans
		n279834	AK042705	50790	Acsl4	trans		n271611	AK051887	20392	Sgce	trans		n272679	AK141721	22193	Ube2e3	trans		n271539	AK051927	20869	Stk11	trans		n286558	AK162407	54130	Actr1a	trans		n289495	AK031862	18761	Prkcq	trans		n268625	AK087192	18747	Prkaca	trans		n415332	NR_033520	18607	Pdpk1	trans
		n264805	AK090149	50790	Acsl4	trans		n270993	AK084659	20392	Sgce	trans		n289495	AK031862	22193	Ube2e3	trans		n264326	AK166855	20869	Stk11	trans		n269863	AK085850	54130	Actr1a	trans		n271940	AK083951	18761	Prkcq	trans		n267561	AK054419	18747	Prkaca	trans		n276720	AK046926	18607	Pdpk1	trans
		n268646	AK053195	50790	Acsl4	trans		n264979	AK148386	20392	Sgce	trans		n265454	AK157257	22193	Ube2e3	trans		n285639	AK137173	20869	Stk11	trans		n289930	AK031408	54130	Actr1a	trans		n274587	AK082093	18761	Prkcq	trans		n287667	AK078728	18747	Prkaca	trans		n286575	AK034143	18607	Pdpk1	trans
		n271381	AK052026	50790	Acsl4	trans		n284319	AK037318	20392	Sgce	trans		n270937	AK084727	22193	Ube2e3	trans		n276679	AK046981	20869	Stk11	trans		n268912	AK086864	54130	Actr1a	trans		n290372	AK030853	18761	Prkcq	trans		n276195	AK047492	18747	Prkaca	trans		n285526	AK137218	18607	Pdpk1	trans
		n281629	AK138854	50790	Acsl4	trans		n284465	AK037078	20392	Sgce	trans		n276256	AK140644	22193	Ube2e3	trans		n283994	AK137890	20869	Stk11	trans		n424069	GQ859163	54130	Actr1a	trans		n265585	AK157033	18761	Prkcq	trans		n292786	AK029668	18747	Prkaca	trans		n275033	AK048452	18607	Pdpk1	trans
		n274051	AK048884	50790	Acsl4	trans		n286362	AK034453	20392	Sgce	trans		n275373	AK048094	22193	Ube2e3	trans		n268688	AK142986	20869	Stk11	trans		n289817	AK031565	54130	Actr1a	trans		n284323	AK037315	18761	Prkcq	trans		n272915	AK164211	18747	Prkaca	trans		n282051	AK039950	18607	Pdpk1	trans
		n270301	AK052676	50790	Acsl4	trans		n289525	AK031838	20392	Sgce	trans		n278699	AK080685	22193	Ube2e3	trans		n264015	AK158640	11815	Apod	trans		n265171	AK157874	54130	Actr1a	trans		n285949	AK035021	18761	Prkcq	trans		n268559	AK087274	18747	Prkaca	trans		n264926	AK090063	18607	Pdpk1	trans
		n286221	AK034649	50790	Acsl4	trans		n288572	AK020162	20392	Sgce	trans		n289835	AK134374	22193	Ube2e3	trans		n281500	AK040530	11815	Apod	trans		n283534	AK038162	54130	Actr1a	trans		n269609	AK052975	18761	Prkcq	trans		n285325	AK035677	18747	Prkaca	trans		n285568	AK137195	18607	Pdpk1	trans
		n283494	AK038205	50790	Acsl4	trans		n276061	AK081150	20392	Sgce	trans		n265585	AK157033	22193	Ube2e3	trans		n285499	AK035477	11815	Apod	trans		n289979	AK134314	54130	Actr1a	trans		n272264	AK141857	239510	Phf20l1	trans		n266326	AK089612	18747	Prkaca	trans		n280479	AK041816	18607	Pdpk1	trans
		n284502	AK079453	50790	Acsl4	trans		n278616	AK044305	20392	Sgce	trans		n284323	AK037315	22193	Ube2e3	trans		n266046	AK089772	11815	Apod	trans		n266991	AK165383	54130	Actr1a	trans		n277254	AK140202	239510	Phf20l1	trans		n276560	AK140532	18747	Prkaca	trans		n286107	AK034799	18607	Pdpk1	trans
		n264015	AK158640	19876	Robo1	trans		n273639	AK141368	20392	Sgce	trans		n269609	AK052975	22193	Ube2e3	trans		n287425	AK136360	11815	Apod	trans		n289750	AK077963	54130	Actr1a	trans		n285125	AK035950	239510	Phf20l1	trans		n280736	AK041420	18747	Prkaca	trans		n269313	AK086408	18607	Pdpk1	trans
		n286359	AK034458	19876	Robo1	trans		n284184	AK037473	20392	Sgce	trans		n279113	AK080587	70892	Ttll7	trans		n284769	AK137533	11815	Apod	trans		n267990	AK053919	54130	Actr1a	trans		n287785	AK136068	239510	Phf20l1	trans		n281174	AK080002	18747	Prkaca	trans		n285190	AK035845	18607	Pdpk1	trans
		n283951	AK137915	19876	Robo1	trans		n283264	AK038500	20392	Sgce	trans		n416433	NR_040552	70892	Ttll7	trans		n267973	AK143235	11815	Apod	trans		n270917	AK084754	54130	Actr1a	trans		n285830	AK035138	239510	Phf20l1	trans		n276124	AK140679	18747	Prkaca	trans		n279624	AK042969	18607	Pdpk1	trans
		n281500	AK040530	19876	Robo1	trans		n288748	AK032744	20392	Sgce	trans		n286685	AK033932	70892	Ttll7	trans		n294056	AK014392	233489	Picalm	trans		n271973	AK051690	54130	Actr1a	trans		n284628	AK036791	239510	Phf20l1	trans		n279254	AK043371	18747	Prkaca	trans		n415922	NR_037906	18607	Pdpk1	trans
		n291159	AK133468	19876	Robo1	trans		n283823	AK037839	20392	Sgce	trans		n280748	AK041401	70892	Ttll7	trans		n272121	AK051491	233489	Picalm	trans		n277020	AK046488	14158	Fert2	trans		n285059	AK036057	239510	Phf20l1	trans		n275079	AK048411	18747	Prkaca	trans		n267031	AK143734	18607	Pdpk1	trans
		n280191	AK042254	19876	Robo1	trans		n278347	AK044777	20392	Sgce	trans		n285221	AK035799	70892	Ttll7	trans		n281671	AK040345	233489	Picalm	trans		n275033	AK048452	14158	Fert2	trans		n276896	AK046678	239510	Phf20l1	trans		n274518	AK082164	18747	Prkaca	trans		n289933	AK031404	18607	Pdpk1	trans
		n285499	AK035477	19876	Robo1	trans		n283222	AK138192	20392	Sgce	trans		n288884	AK018305	70892	Ttll7	trans		n284274	AK137798	233489	Picalm	trans		n267779	AK143284	14158	Fert2	trans		n270253	AK085448	239510	Phf20l1	trans		n267747	AK054228	18747	Prkaca	trans		n279083	AK043593	18607	Pdpk1	trans
		n287183	AK033568	19876	Robo1	trans		n290089	AK031155	20392	Sgce	trans		n275180	AK048316	70892	Ttll7	trans		n279832	AK042708	233489	Picalm	trans		n284916	AK036276	14158	Fert2	trans		n263928	AK158928	239510	Phf20l1	trans		n288660	AK078423	18747	Prkaca	trans		n285957	AK035010	18607	Pdpk1	trans
		n266046	AK089772	19876	Robo1	trans		n279649	AK139129	20392	Sgce	trans		n285136	AK035928	70892	Ttll7	trans		n272729	AK050905	233489	Picalm	trans		n288909	AK032581	14158	Fert2	trans		n291515	AK030105	239510	Phf20l1	trans		n273713	AK049471	18747	Prkaca	trans		n290270	AK134158	18607	Pdpk1	trans
		n277001	AK046520	19876	Robo1	trans		n287133	AK018644	20392	Sgce	trans		n263863	AK147615	70892	Ttll7	trans		n277087	AK046356	233489	Picalm	trans		n274502	AK048718	14158	Fert2	trans		n289807	AK031582	239510	Phf20l1	trans		n273357	AK141533	18747	Prkaca	trans		n268474	AK087365	18607	Pdpk1	trans
		n287425	AK136360	19876	Robo1	trans		n276935	AK080924	20392	Sgce	trans		n269026	AK053086	70892	Ttll7	trans		n274995	AK048487	233489	Picalm	trans		n264926	AK090063	14158	Fert2	trans		n415133	NR_030690	239510	Phf20l1	trans		n287450	AK033340	18747	Prkaca	trans		n282361	AK138617	18607	Pdpk1	trans
		n269235	AK086489	19876	Robo1	trans		n265676	AK172199	20392	Sgce	trans		n276284	AK140632	70892	Ttll7	trans		n284761	AK036557	233489	Picalm	trans		n285568	AK137195	14158	Fert2	trans		n295484	AK009611	54130	Actr1a	trans		n268310	AK053441	18747	Prkaca	trans		n268836	AK086945	18607	Pdpk1	trans
		n284861	AK162613	19876	Robo1	trans		n284307	AK037331	20392	Sgce	trans		n290785	AK017326	70892	Ttll7	trans		n272976	AK083336	233489	Picalm	trans		n275405	AK048043	14158	Fert2	trans		n297280	AK027979	54130	Actr1a	trans		n284429	AK037137	18747	Prkaca	trans		n274707	AK048632	18607	Pdpk1	trans
		n267588	AK054376	19876	Robo1	trans		n273045	AK050502	20392	Sgce	trans		n271627	AK084244	70892	Ttll7	trans		n282424	AK138565	233489	Picalm	trans		n286107	AK034799	14158	Fert2	trans		n285017	AK036121	54130	Actr1a	trans		n285541	AK079241	18747	Prkaca	trans		n275308	AK081553	18607	Pdpk1	trans
		n269613	AK052973	19876	Robo1	trans		n271828	AK141984	20392	Sgce	trans		n276265	AK047458	70892	Ttll7	trans		n268291	AK143093	233489	Picalm	trans		n291024	AK030418	14158	Fert2	trans		n285243	AK035770	54130	Actr1a	trans		n267218	AK154039	18747	Prkaca	trans		n295484	AK009611	54130	Actr1a	trans
		n283585	AK038106	19876	Robo1	trans		n272681	AK083536	20392	Sgce	trans		n294046	AK014401	70892	Ttll7	trans		n272699	AK141716	233489	Picalm	trans		n285190	AK035845	14158	Fert2	trans		n271241	AK052138	54130	Actr1a	trans		n294008	AK132337	18747	Prkaca	trans		n297280	AK027979	54130	Actr1a	trans
		n289349	AK134752	19876	Robo1	trans		n280553	AK041709	20392	Sgce	trans		n274501	AK163889	70892	Ttll7	trans		n271809	AK084084	233489	Picalm	trans		n277202	AK046199	14158	Fert2	trans		n268153	AK053627	54130	Actr1a	trans		n413703	NULL	18747	Prkaca	trans		n268153	AK053627	54130	Actr1a	trans
		n283180	AK138246	19876	Robo1	trans		n289690	AK134456	20392	Sgce	trans		n269758	AK142735	70892	Ttll7	trans		n286728	AK033883	233489	Picalm	trans		n286599	AK034090	14158	Fert2	trans		n270667	AK085073	54130	Actr1a	trans		n265556	AK172317	18747	Prkaca	trans		n270667	AK085073	54130	Actr1a	trans
		n276351	AK140616	19876	Robo1	trans		n276009	AK047612	20392	Sgce	trans		n275760	AK081281	70892	Ttll7	trans		n289206	AK078202	233489	Picalm	trans		n286533	AK034203	14158	Fert2	trans		n269072	AK086671	54130	Actr1a	trans		n289724	AK077975	18747	Prkaca	trans		n265171	AK157874	54130	Actr1a	trans
		n269423	AK086300	19876	Robo1	trans		n289005	AK032476	20392	Sgce	trans		n279295	AK163199	70892	Ttll7	trans		n275195	AK081590	233489	Picalm	trans		n290056	AK031194	14158	Fert2	trans		n286558	AK162407	54130	Actr1a	trans		n272836	AK050775	18747	Prkaca	trans		n283534	AK038162	54130	Actr1a	trans
		n267903	AK087582	19876	Robo1	trans		n275677	AK140759	20392	Sgce	trans		n278881	AK043872	70892	Ttll7	trans		n277281	AK046072	233489	Picalm	trans		n269341	AK086375	14158	Fert2	trans		n269863	AK085850	54130	Actr1a	trans		n263812	AK034021	18747	Prkaca	trans		n266991	AK165383	54130	Actr1a	trans
		n280085	AK042413	19876	Robo1	trans		n273298	AK141565	20392	Sgce	trans		n290993	AK030462	70892	Ttll7	trans		n266901	AK154275	233489	Picalm	trans		n267031	AK143734	14158	Fert2	trans		n289930	AK031408	54130	Actr1a	trans		n267726	AK087671	18747	Prkaca	trans		n289750	AK077963	54130	Actr1a	trans
		n288267	AK148699	19876	Robo1	trans		n276631	AK047037	20392	Sgce	trans		n278298	AK139585	70892	Ttll7	trans		n282165	AK138702	233489	Picalm	trans		n275711	AK081302	14158	Fert2	trans		n268912	AK086864	54130	Actr1a	trans		n284102	AK037562	18747	Prkaca	trans		n267990	AK053919	54130	Actr1a	trans
		n265883	AK089833	19876	Robo1	trans		n286217	AK136969	20392	Sgce	trans		n281415	AK040628	70892	Ttll7	trans		n273945	AK082703	233489	Picalm	trans		n289074	AK032398	14158	Fert2	trans		n424069	GQ859163	54130	Actr1a	trans		n286032	AK034912	18747	Prkaca	trans		n271973	AK051690	54130	Actr1a	trans
		n268163	AK143139	19876	Robo1	trans		n271776	AK084121	20392	Sgce	trans		n276627	AK140500	70892	Ttll7	trans		n268286	AK053468	233489	Picalm	trans		n272004	AK141916	14158	Fert2	trans		n289817	AK031565	54130	Actr1a	trans		n278007	AK157756	18747	Prkaca	trans		n285017	AK036121	54130	Actr1a	trans
		n272047	AK141903	19876	Robo1	trans		n281049	AK041019	20392	Sgce	trans		n290299	AK134139	228714	Csrp2bp	trans		n290850	AK133700	233489	Picalm	trans		n287647	AK078733	14158	Fert2	trans		n265171	AK157874	54130	Actr1a	trans		n264146	AK146511	18747	Prkaca	trans		n285243	AK035770	54130	Actr1a	trans
		n272133	AK051479	19876	Robo1	trans		n289860	AK134354	20392	Sgce	trans		n283590	AK038102	228714	Csrp2bp	trans		n276699	AK046952	233489	Picalm	trans		n270587	AK085138	14158	Fert2	trans		n283534	AK038162	54130	Actr1a	trans		n293515	AK132572	18747	Prkaca	trans		n271241	AK052138	54130	Actr1a	trans
		n283035	AK138308	19876	Robo1	trans		n273539	AK141457	20392	Sgce	trans		n294007	AK132338	228714	Csrp2bp	trans		n274569	AK141031	233489	Picalm	trans		n285957	AK035010	14158	Fert2	trans		n289979	AK134314	54130	Actr1a	trans		n272270	AK083864	18747	Prkaca	trans		n269072	AK086671	54130	Actr1a	trans
		n284769	AK137533	19876	Robo1	trans		n286822	AK079039	20392	Sgce	trans		n267977	AK087565	228714	Csrp2bp	trans		n267310	AK088433	233489	Picalm	trans		n277537	AK045670	14158	Fert2	trans		n266991	AK165383	54130	Actr1a	trans		n284291	AK037349	18747	Prkaca	trans		n286558	AK162407	54130	Actr1a	trans
		n269101	AK142901	19876	Robo1	trans		n281507	AK040518	20392	Sgce	trans		n288169	AK148901	228714	Csrp2bp	trans		n269897	AK085807	233489	Picalm	trans		n285371	AK137261	14158	Fert2	trans		n289750	AK077963	54130	Actr1a	trans		n273590	AK049625	18747	Prkaca	trans		n269863	AK085850	54130	Actr1a	trans
		n286781	AK136777	19876	Robo1	trans		n267810	AK054176	20392	Sgce	trans		n288738	AK032753	228714	Csrp2bp	trans		n288360	AK078595	233489	Picalm	trans		n280124	AK042355	14158	Fert2	trans		n267990	AK053919	54130	Actr1a	trans		n276055	AK081157	18747	Prkaca	trans		n289930	AK031408	54130	Actr1a	trans
		n280660	AK041518	19876	Robo1	trans		n275604	AK140775	20392	Sgce	trans		n284045	AK037619	228714	Csrp2bp	trans		n288703	AK135253	233489	Picalm	trans		n295024	AK011948	14158	Fert2	trans		n270917	AK084754	54130	Actr1a	trans		n276536	AK081009	18747	Prkaca	trans		n268912	AK086864	54130	Actr1a	trans
		n289201	AK134883	19876	Robo1	trans		n266096	AK156283	20392	Sgce	trans		n284138	AK137834	228714	Csrp2bp	trans		n285152	AK137343	233489	Picalm	trans		n270075	AK085658	14158	Fert2	trans		n271973	AK051690	54130	Actr1a	trans		n290223	AK134197	18747	Prkaca	trans		n424069	GQ859163	54130	Actr1a	trans
		n281481	AK040552	19876	Robo1	trans		n275044	AK081654	20392	Sgce	trans		n288465	AK135439	228714	Csrp2bp	trans		n281638	AK040393	233489	Picalm	trans		n275701	AK081314	14158	Fert2	trans		n291079	AK030341	76886	Fam81a	trans		n286146	AK034739	18747	Prkaca	trans		n289817	AK031565	54130	Actr1a	trans
		n281565	AK079880	19876	Robo1	trans		n289002	AK078276	20392	Sgce	trans		n275292	AK048206	228714	Csrp2bp	trans		n271674	AK084209	233489	Picalm	trans		n264379	AK145383	14158	Fert2	trans		n270201	AK052727	76886	Fam81a	trans		n271158	AK052213	18747	Prkaca	trans		n289979	AK134314	54130	Actr1a	trans
		n271215	AK052171	19876	Robo1	trans		n285722	AK035277	20392	Sgce	trans		n286301	AK020404	228714	Csrp2bp	trans		n282748	AK039174	233489	Picalm	trans		n284876	AK036333	14158	Fert2	trans		n274997	AK048483	76886	Fam81a	trans		n277363	AK045928	22249	Unc13b	trans		n270917	AK084754	54130	Actr1a	trans
		n273470	AK083072	19876	Robo1	trans		n274147	AK141144	20392	Sgce	trans		n280490	AK153666	228714	Csrp2bp	trans		n270740	AK084972	233489	Picalm	trans		n268474	AK087365	14158	Fert2	trans		n269340	AK053030	76886	Fam81a	trans		n279316	AK043306	22249	Unc13b	trans		n413706	NULL	26414	Mapk10	trans
		n275803	AK047774	19876	Robo1	trans		n287851	AK135893	20392	Sgce	trans		n277962	AK045107	228714	Csrp2bp	trans		n282999	AK038835	233489	Picalm	trans		n415332	NR_033520	14158	Fert2	trans		n280258	AK080354	76886	Fam81a	trans		n269905	AK085801	22249	Unc13b	trans		n275098	AK048391	26414	Mapk10	trans
		n283873	AK137963	19876	Robo1	trans		n266405	AK155947	20392	Sgce	trans		n267094	AK143483	228714	Csrp2bp	trans		n421722	NULL	233489	Picalm	trans		n276720	AK046926	14158	Fert2	trans		n274408	AK082288	76886	Fam81a	trans		n264348	AK166736	22249	Unc13b	trans		n267278	AK088565	26414	Mapk10	trans
		n276032	AK047596	19876	Robo1	trans		n280342	AK042037	20392	Sgce	trans		n271385	AK052023	228714	Csrp2bp	trans		n275509	AK047919	233489	Picalm	trans		n280718	AK153595	14158	Fert2	trans		n287173	AK136501	76886	Fam81a	trans		n269359	AK142825	22249	Unc13b	trans		n276412	AK047290	26414	Mapk10	trans
		n413775	NULL	23797	Akt3	trans		n276335	AK047385	20392	Sgce	trans		n276287	AK140630	228714	Csrp2bp	trans		n271411	AK052009	233489	Picalm	trans		n272380	AK083786	14158	Fert2	trans		n271564	AK084291	76886	Fam81a	trans		n274549	AK048701	22249	Unc13b	trans		n275018	AK048467	26414	Mapk10	trans
		n263884	AK159038	23797	Akt3	trans		n286096	AK137020	20392	Sgce	trans		n274908	AK048555	228714	Csrp2bp	trans		n265446	AK157280	233489	Picalm	trans		n280545	AK041719	14158	Fert2	trans		n276352	AK047362	76886	Fam81a	trans		n269654	AK052952	22249	Unc13b	trans		n272384	AK141814	26414	Mapk10	trans
		n275300	AK048198	23797	Akt3	trans		n267798	AK054191	20392	Sgce	trans		n279523	AK043107	228714	Csrp2bp	trans		n290847	AK017243	233489	Picalm	trans		n274179	AK141134	269275	Acvr1c	trans		n271244	AK052135	76886	Fam81a	trans		n267845	AK143257	22249	Unc13b	trans		n274747	AK081932	26414	Mapk10	trans
		n277969	AK045086	23797	Akt3	trans		n269396	AK142819	20392	Sgce	trans		n267767	AK054216	228714	Csrp2bp	trans		n272119	AK051494	233489	Picalm	trans		n283590	AK038102	269275	Acvr1c	trans		n274447	AK141058	76886	Fam81a	trans		n270803	AK084894	22249	Unc13b	trans		n274599	AK048679	26414	Mapk10	trans
		n412061	NULL	23797	Akt3	trans		n293940	AK076258	20392	Sgce	trans		n288704	AK135252	228714	Csrp2bp	trans		n269044	AK086697	233489	Picalm	trans		n284586	AK036873	269275	Acvr1c	trans		n291864	AK133106	76886	Fam81a	trans		n273493	AK083039	22249	Unc13b	trans		n271287	AK084434	26414	Mapk10	trans
		n293717	AK161137	23797	Akt3	trans		n286378	AK034428	20392	Sgce	trans		n269323	AK142835	228714	Csrp2bp	trans		n273678	AK141290	233489	Picalm	trans		n280520	AK041756	269275	Acvr1c	trans		n268344	AK053393	76886	Fam81a	trans		n272285	AK051253	22249	Unc13b	trans		n272525	AK051063	26414	Mapk10	trans
		n269977	AK052837	23797	Akt3	trans		n284231	AK037412	20392	Sgce	trans		n271873	AK084017	228714	Csrp2bp	trans		n270219	AK085487	233489	Picalm	trans		n283895	AK137956	269275	Acvr1c	trans		n289645	AK031761	76886	Fam81a	trans		n281715	AK138815	22249	Unc13b	trans		n276160	AK081082	26414	Mapk10	trans
		n290512	AK030765	23797	Akt3	trans		n283861	AK037790	20336	Exoc4	trans		n290372	AK030853	228714	Csrp2bp	trans		n283524	AK138071	233489	Picalm	trans		n271231	AK052143	269275	Acvr1c	trans		n273298	AK141565	76886	Fam81a	trans		n288639	AK032850	22249	Unc13b	trans		n284348	AK037288	26414	Mapk10	trans
		n280730	AK041434	23797	Akt3	trans		n272758	AK050874	20336	Exoc4	trans		n273552	AK141452	228714	Csrp2bp	trans		n270143	AK085590	233489	Picalm	trans		n285036	AK036087	269275	Acvr1c	trans		n267281	AK088542	76886	Fam81a	trans		n272982	AK153822	22249	Unc13b	trans		n278021	AK157748	26414	Mapk10	trans
		n268264	AK053488	23797	Akt3	trans		n275625	AK081394	20336	Exoc4	trans		n291073	AK030345	228714	Csrp2bp	trans		n293536	AK132561	233489	Picalm	trans		n288014	AK149233	269275	Acvr1c	trans		n284842	AK036392	76886	Fam81a	trans		n290967	AK019902	22249	Unc13b	trans		n272142	AK051462	26414	Mapk10	trans
		n267394	AK088072	23797	Akt3	trans		n275643	AK081374	20336	Exoc4	trans		n285949	AK035021	228714	Csrp2bp	trans		n294065	AK132214	233489	Picalm	trans		n283786	AK037873	269275	Acvr1c	trans		n277557	AK045647	76886	Fam81a	trans		n271346	AK052053	22249	Unc13b	trans		n270845	AK084842	26414	Mapk10	trans
		n278870	AK139399	23797	Akt3	trans		n289152	AK032285	20336	Exoc4	trans		n268012	AK053855	228714	Csrp2bp	trans		n281209	AK040890	233489	Picalm	trans		n290406	AK134043	269275	Acvr1c	trans		n265254	AK157591	76886	Fam81a	trans		n265903	AK172012	22249	Unc13b	trans		n284234	AK137812	26414	Mapk10	trans
		n280937	AK041097	23797	Akt3	trans		n266498	AK155665	20336	Exoc4	trans		n274179	AK141134	228714	Csrp2bp	trans		n274570	AK141030	233489	Picalm	trans		n267770	AK054213	269275	Acvr1c	trans		n271619	AK084257	76886	Fam81a	trans		n275197	AK048304	22249	Unc13b	trans		n280190	AK169522	26414	Mapk10	trans
		n270380	AK085303	23797	Akt3	trans		n265894	AK156563	20336	Exoc4	trans		n284586	AK036873	228714	Csrp2bp	trans		n293888	AK019505	233489	Picalm	trans		n273644	AK141364	269275	Acvr1c	trans		n284874	AK036337	76886	Fam81a	trans		n286453	AK034325	22249	Unc13b	trans		n273372	AK049925	26414	Mapk10	trans
		n280950	AK041080	23797	Akt3	trans		n285719	AK035284	20336	Exoc4	trans		n288742	AK135214	228714	Csrp2bp	trans		n283991	AK037667	233489	Picalm	trans		n284139	AK037521	269275	Acvr1c	trans		n271807	AK141996	76886	Fam81a	trans		n267083	AK143526	22249	Unc13b	trans		n270865	AK084807	26414	Mapk10	trans
		n275399	AK048058	23797	Akt3	trans		n285299	AK162538	20336	Exoc4	trans		n288963	AK135084	228714	Csrp2bp	trans		n277133	AK046306	233489	Picalm	trans		n281514	AK040508	269275	Acvr1c	trans		n274207	AK048776	76886	Fam81a	trans		n288173	AK148890	22249	Unc13b	trans		n420809	NULL	26414	Mapk10	trans
		n264626	AK144517	23797	Akt3	trans		n265246	AK157603	20336	Exoc4	trans		n283895	AK137956	228714	Csrp2bp	trans		n263867	AK147454	233489	Picalm	trans		n286553	AK034166	269275	Acvr1c	trans		n269894	AK085809	76886	Fam81a	trans		n272273	AK083859	22249	Unc13b	trans		n273934	AK049021	26414	Mapk10	trans
		n271255	AK052126	23797	Akt3	trans		n271336	AK052063	20336	Exoc4	trans		n271231	AK052143	228714	Csrp2bp	trans		n290082	AK031165	233489	Picalm	trans		n279913	AK042617	269275	Acvr1c	trans		n277942	AK045147	76886	Fam81a	trans		n273485	AK141495	22249	Unc13b	trans		n197899	NULL	26414	Mapk10	trans
		n263900	AK159013	23797	Akt3	trans		n290703	AK030712	20336	Exoc4	trans		n268001	AK053887	228714	Csrp2bp	trans		n274187	AK082568	233489	Picalm	trans		n267977	AK087565	269275	Acvr1c	trans		n275056	AK048438	76886	Fam81a	trans		n269217	AK086510	22249	Unc13b	trans		n271846	AK084052	26414	Mapk10	trans
		n280752	AK041387	23797	Akt3	trans		n289621	AK134497	20336	Exoc4	trans		n275495	AK047935	228714	Csrp2bp	trans		n264794	AK090168	233489	Picalm	trans		n278175	AK139836	269275	Acvr1c	trans		n277544	AK021009	76886	Fam81a	trans		n265041	AK147745	22249	Unc13b	trans		n269854	AK085859	26414	Mapk10	trans
		n268169	AK143137	23797	Akt3	trans		n272395	AK083777	20336	Exoc4	trans		n285036	AK036087	228714	Csrp2bp	trans		n286703	AK136836	233489	Picalm	trans		n275379	AK081530	269275	Acvr1c	trans		n279472	AK043159	76886	Fam81a	trans		n270840	AK084849	22249	Unc13b	trans		n285003	AK036140	26414	Mapk10	trans
		n277549	AK045657	23797	Akt3	trans		n421229	NULL	20336	Exoc4	trans		n288014	AK149233	228714	Csrp2bp	trans		n263959	AK158819	233489	Picalm	trans		n283143	AK038621	269275	Acvr1c	trans		n284641	AK036777	76886	Fam81a	trans		n268267	AK053483	22249	Unc13b	trans		n290917	AK077342	26414	Mapk10	trans
		n282558	AK039426	23797	Akt3	trans		n264765	AK090214	20336	Exoc4	trans		n283786	AK037873	228714	Csrp2bp	trans		n413804	NR_001461	233489	Picalm	trans		n264783	AK090185	269275	Acvr1c	trans		n284147	AK137831	76886	Fam81a	trans		n276355	AK047359	22249	Unc13b	trans		n268158	AK053622	26414	Mapk10	trans
		n283832	AK037826	23797	Akt3	trans		n278989	AK043724	20336	Exoc4	trans		n290406	AK134043	228714	Csrp2bp	trans		n277377	AK045902	233489	Picalm	trans		n284045	AK037619	269275	Acvr1c	trans		n281036	AK080119	76886	Fam81a	trans		n286331	AK136940	22249	Unc13b	trans		n277924	AK045171	26414	Mapk10	trans
		n277571	AK021003	23797	Akt3	trans		n289714	AK031703	20336	Exoc4	trans		n283160	AK038591	228714	Csrp2bp	trans		n265090	AK158305	233489	Picalm	trans		n284138	AK137834	269275	Acvr1c	trans		n272800	AK083466	76886	Fam81a	trans		n286711	AK033899	22249	Unc13b	trans		n276666	AK046994	26414	Mapk10	trans
		n267706	AK143318	23797	Akt3	trans		n272625	AK083588	20336	Exoc4	trans		n273644	AK141364	228714	Csrp2bp	trans		n276588	AK140515	233489	Picalm	trans		n288465	AK135439	269275	Acvr1c	trans		n293900	AK019501	76886	Fam81a	trans		n289986	AK134309	22249	Unc13b	trans		n270954	AK084699	26414	Mapk10	trans
		n273925	AK082713	23797	Akt3	trans		n270993	AK084659	20336	Exoc4	trans		n285487	AK035489	228714	Csrp2bp	trans		n267911	AK054032	233489	Picalm	trans		n293585	AK029192	269275	Acvr1c	trans		n276692	AK046965	76886	Fam81a	trans		n283771	AK137993	22249	Unc13b	trans		n264201	AK150531	26414	Mapk10	trans
		n275113	AK048378	23797	Akt3	trans		n264979	AK148386	20336	Exoc4	trans		n286553	AK034166	228714	Csrp2bp	trans		n274366	AK082336	233489	Picalm	trans		n281420	AK138908	269275	Acvr1c	trans		n284273	AK137799	76886	Fam81a	trans		n274822	AK081843	22249	Unc13b	trans		n283226	AK138190	26414	Mapk10	trans
		n274221	AK141123	23797	Akt3	trans		n284319	AK037318	20336	Exoc4	trans		n283645	AK138029	228714	Csrp2bp	trans		n272191	AK083880	233489	Picalm	trans		n286292	AK136953	269275	Acvr1c	trans		n277628	AK045559	76886	Fam81a	trans		n269635	AK086090	22249	Unc13b	trans		n274544	AK082130	26414	Mapk10	trans
		n283427	AK138098	23797	Akt3	trans		n274479	AK048727	20336	Exoc4	trans		n264783	AK090185	228714	Csrp2bp	trans		n284317	AK037319	233489	Picalm	trans		n278145	AK139903	269275	Acvr1c	trans		n274018	AK048923	76886	Fam81a	trans		n281465	AK138892	22249	Unc13b	trans		n274398	AK048739	26414	Mapk10	trans
		n271965	AK051701	23797	Akt3	trans		n288485	AK135401	20336	Exoc4	trans		n293585	AK029192	228714	Csrp2bp	trans		n278705	AK044159	233489	Picalm	trans		n280490	AK153666	269275	Acvr1c	trans		n284981	AK036175	76886	Fam81a	trans		n291010	AK133599	22249	Unc13b	trans		n271829	AK141983	26414	Mapk10	trans
		n280939	AK041094	23797	Akt3	trans		n289525	AK031838	20336	Exoc4	trans		n281420	AK138908	228714	Csrp2bp	trans		n277634	AK140094	233489	Picalm	trans		n293928	AK028499	269275	Acvr1c	trans		n282996	AK038839	76886	Fam81a	trans		n276705	AK140473	22249	Unc13b	trans		n284163	AK037499	26414	Mapk10	trans
		n289712	AK031709	23797	Akt3	trans		n288572	AK020162	20336	Exoc4	trans		n277450	AK045808	228714	Csrp2bp	trans		n269952	AK052847	233489	Picalm	trans		n277450	AK045808	269275	Acvr1c	trans		n415245	NR_033299	76886	Fam81a	trans		n274435	AK082255	22249	Unc13b	trans		n284080	AK137851	26414	Mapk10	trans
		n270654	AK142392	23797	Akt3	trans		n284188	AK137822	20336	Exoc4	trans		n288804	AK018352	228714	Csrp2bp	trans		n277025	AK163579	233489	Picalm	trans		n277962	AK045107	269275	Acvr1c	trans		n270781	AK084915	76886	Fam81a	trans		n293959	AK076247	22249	Unc13b	trans		n286726	AK033884	26414	Mapk10	trans
		n268403	AK143069	23797	Akt3	trans		n273494	AK141485	20336	Exoc4	trans		n271280	AK052107	228714	Csrp2bp	trans		n289184	AK032249	233489	Picalm	trans		n265588	AK157022	269275	Acvr1c	trans		n276575	AK047099	76886	Fam81a	trans		n273750	AK049411	22249	Unc13b	trans		n278717	AK044145	26414	Mapk10	trans
		n278552	AK044434	23797	Akt3	trans		n274926	AK081732	20336	Exoc4	trans		n272159	AK051426	228714	Csrp2bp	trans		n289943	AK134325	233489	Picalm	trans		n267094	AK143483	269275	Acvr1c	trans		n270101	AK085635	76886	Fam81a	trans		n272113	AK051501	22249	Unc13b	trans		n277411	AK045857	26414	Mapk10	trans
		n273677	AK141292	23797	Akt3	trans		n273639	AK141368	20336	Exoc4	trans		n268724	AK087081	228714	Csrp2bp	trans		n264126	AK146676	233489	Picalm	trans		n287352	AK162287	269275	Acvr1c	trans		n291500	AK030137	76886	Fam81a	trans		n265787	AK156698	22249	Unc13b	trans		n273465	AK083074	26414	Mapk10	trans
		n344280	NULL	23797	Akt3	trans		n272564	AK051030	20336	Exoc4	trans		n274880	AK081780	228714	Csrp2bp	trans		n282943	AK138341	233489	Picalm	trans		n271385	AK052023	269275	Acvr1c	trans		n284097	AK037567	76886	Fam81a	trans		n277821	AK139986	22249	Unc13b	trans		n289191	AK032240	26414	Mapk10	trans
		n271388	AK084392	23797	Akt3	trans		n284184	AK037473	20336	Exoc4	trans		n414366	NR_027890	228714	Csrp2bp	trans		n279799	AK080460	233489	Picalm	trans		n271280	AK052107	269275	Acvr1c	trans		n279988	AK042529	76886	Fam81a	trans		n284214	AK037438	22249	Unc13b	trans		n265411	AK157338	26414	Mapk10	trans
		n272126	AK051487	23797	Akt3	trans		n290089	AK031155	20336	Exoc4	trans		n274040	AK141162	228714	Csrp2bp	trans		n271033	AK084623	233489	Picalm	trans		n289745	AK134421	269275	Acvr1c	trans		n288046	AK149158	76886	Fam81a	trans		n289786	AK031614	22249	Unc13b	trans		n289418	AK031960	26414	Mapk10	trans
		n289301	AK018251	23797	Akt3	trans		n282549	AK138498	20336	Exoc4	trans		n415338	NR_033526	228714	Csrp2bp	trans		n414123	NR_015569	233489	Picalm	trans		n272159	AK051426	269275	Acvr1c	trans		n282329	AK079629	76886	Fam81a	trans		n274005	AK082680	22249	Unc13b	trans		n285823	AK035148	26414	Mapk10	trans
		n277654	AK140087	23797	Akt3	trans		n275320	AK048182	20336	Exoc4	trans		n283358	AK038367	228714	Csrp2bp	trans		n290231	AK134188	233489	Picalm	trans		n274908	AK048555	269275	Acvr1c	trans		n293691	AK028947	76886	Fam81a	trans		n291725	AK133158	22249	Unc13b	trans		n265077	AK158345	26414	Mapk10	trans
		n286393	AK034407	23797	Akt3	trans		n276935	AK080924	20336	Exoc4	trans		n275015	AK048469	228714	Csrp2bp	trans		n265995	AK156411	233489	Picalm	trans		n293756	AK028782	269275	Acvr1c	trans		n274377	AK082320	76886	Fam81a	trans		n285951	AK035020	22249	Unc13b	trans		n264673	AK090353	26414	Mapk10	trans
		n273046	AK050491	23797	Akt3	trans		n283474	AK138084	20336	Exoc4	trans		n271574	AK142062	228714	Csrp2bp	trans		n274423	AK082269	233489	Picalm	trans		n276253	AK081020	269275	Acvr1c	trans		n271727	AK084170	76886	Fam81a	trans		n272369	AK083797	22249	Unc13b	trans		n277062	AK140281	26414	Mapk10	trans
		n277200	AK046200	23797	Akt3	trans		n263920	AK158959	20336	Exoc4	trans		n289495	AK031862	228714	Csrp2bp	trans		n278836	AK043937	233489	Picalm	trans		n274880	AK081780	269275	Acvr1c	trans		n266959	AK143985	76886	Fam81a	trans		n270727	AK085001	22249	Unc13b	trans		n277578	AK045623	26414	Mapk10	trans
		n277949	AK045136	23797	Akt3	trans		n288237	AK148759	20336	Exoc4	trans		n284323	AK037315	228714	Csrp2bp	trans		n289404	AK134682	233489	Picalm	trans		n276697	AK046956	269275	Acvr1c	trans		n279435	AK043193	76886	Fam81a	trans		n283924	AK037719	22249	Unc13b	trans		n273350	AK141536	26414	Mapk10	trans
		n263869	AK147373	23797	Akt3	trans		n268467	AK053250	20336	Exoc4	trans		n285208	AK035822	228714	Csrp2bp	trans		n274295	AK141094	233489	Picalm	trans		n264012	AK158648	269275	Acvr1c	trans		n278304	AK139516	76886	Fam81a	trans		n293960	AK028466	22249	Unc13b	trans		n291005	AK030448	26414	Mapk10	trans
		n271477	AK051972	23797	Akt3	trans		n288912	AK032575	20336	Exoc4	trans		n269609	AK052975	228714	Csrp2bp	trans		n292261	AK015962	108100	Baiap2	trans		n274040	AK141162	269275	Acvr1c	trans		n288282	AK148674	76886	Fam81a	trans		n271273	AK052111	22249	Unc13b	trans		n286672	AK033949	26414	Mapk10	trans
		n270005	AK142646	23797	Akt3	trans		n282552	AK039434	20336	Exoc4	trans		n285201	AK035834	19280	Ptprs	trans		n344366	NULL	108100	Baiap2	trans		n290412	AK160296	269275	Acvr1c	trans		n286487	AK034278	76886	Fam81a	trans		n277859	AK045301	22249	Unc13b	trans		n274261	AK082460	26414	Mapk10	trans
		n279061	AK043622	23797	Akt3	trans		n289938	AK077897	20336	Exoc4	trans		n267779	AK143284	19280	Ptprs	trans		n280594	AK041644	108100	Baiap2	trans		n415338	NR_033526	269275	Acvr1c	trans		n283731	AK037947	76886	Fam81a	trans		n283711	AK037963	22249	Unc13b	trans		n267514	AK143403	26414	Mapk10	trans
		n285181	AK035855	23797	Akt3	trans		n277710	AK045455	20336	Exoc4	trans		n266229	AK156118	19280	Ptprs	trans		n285236	AK137308	108100	Baiap2	trans		n288704	AK135252	269275	Acvr1c	trans		n269672	AK052948	76886	Fam81a	trans		n283588	AK138052	22249	Unc13b	trans		n266047	AK156349	26414	Mapk10	trans
		n200794	NULL	23797	Akt3	trans		n289005	AK032476	20336	Exoc4	trans		n274502	AK048718	19280	Ptprs	trans		n279311	AK043308	108100	Baiap2	trans		n283358	AK038367	269275	Acvr1c	trans		n287197	AK033550	76886	Fam81a	trans		n284135	AK037525	22249	Unc13b	trans		n424066	NR033657	26414	Mapk10	trans
		n276484	AK140579	23797	Akt3	trans		n276631	AK047037	20336	Exoc4	trans		n269874	AK085837	19280	Ptprs	trans		n293553	AK132552	108100	Baiap2	trans		n275015	AK048469	269275	Acvr1c	trans		n344366	NULL	18750	Prkca	trans		n276674	AK046988	22249	Unc13b	trans		n294056	AK014392	16001	Igf1r	trans
		n273017	AK148519	23797	Akt3	trans		n286052	AK034877	20336	Exoc4	trans		n289703	AK134450	19280	Ptprs	trans		n273527	AK141468	108100	Baiap2	trans		n271873	AK084017	269275	Acvr1c	trans		n274723	AK081956	18750	Prkca	trans		n279894	AK042636	16438	Itpr1	trans		n279832	AK042708	16001	Igf1r	trans
		n288246	AK148737	23797	Akt3	trans		n271776	AK084121	20336	Exoc4	trans		n289603	AK134508	19280	Ptprs	trans		n275229	AK048273	108100	Baiap2	trans		n271574	AK142062	269275	Acvr1c	trans		n280594	AK041644	18750	Prkca	trans		n284307	AK037331	16438	Itpr1	trans		n272729	AK050905	16001	Igf1r	trans
		n282151	AK079698	23797	Akt3	trans		n283380	AK038342	20336	Exoc4	trans		n279434	AK139205	19280	Ptprs	trans		n266992	AK143857	108100	Baiap2	trans		n289495	AK031862	269275	Acvr1c	trans		n285236	AK137308	18750	Prkca	trans		n288237	AK148759	16438	Itpr1	trans		n284761	AK036557	16001	Igf1r	trans
		n285478	AK035506	23797	Akt3	trans		n275980	AK047646	20336	Exoc4	trans		n275405	AK048043	19280	Ptprs	trans		n290947	AK161580	108100	Baiap2	trans		n288788	AK032710	269275	Acvr1c	trans		n279311	AK043308	18750	Prkca	trans		n283861	AK037790	16438	Itpr1	trans		n268291	AK143093	16001	Igf1r	trans
		n271179	AK142179	23797	Akt3	trans		n289860	AK134354	20336	Exoc4	trans		n284224	AK037423	19280	Ptprs	trans		n283718	AK037960	108100	Baiap2	trans		n269792	AK085919	269275	Acvr1c	trans		n264026	AK158612	18750	Prkca	trans		n288912	AK032575	16438	Itpr1	trans		n272699	AK141716	16001	Igf1r	trans
		n291688	AK029879	23797	Akt3	trans		n273539	AK141457	20336	Exoc4	trans		n277202	AK046199	19280	Ptprs	trans		n282235	AK039768	108100	Baiap2	trans		n290372	AK030853	269275	Acvr1c	trans		n288229	AK148771	18750	Prkca	trans		n272758	AK050874	16438	Itpr1	trans		n271809	AK084084	16001	Igf1r	trans
		n284434	AK037130	23797	Akt3	trans		n271434	AK051998	20336	Exoc4	trans		n293544	AK029253	19280	Ptprs	trans		n278519	AK160358	108100	Baiap2	trans		n273552	AK141452	269275	Acvr1c	trans		n274375	AK082322	18750	Prkca	trans		n282552	AK039434	16438	Itpr1	trans		n266901	AK154275	16001	Igf1r	trans
		n275069	AK048422	23797	Akt3	trans		n267810	AK054176	20336	Exoc4	trans		n284322	AK137778	19280	Ptprs	trans		n277591	AK045609	108100	Baiap2	trans		n276256	AK140644	269275	Acvr1c	trans		n273527	AK141468	18750	Prkca	trans		n276141	AK081094	16438	Itpr1	trans		n282165	AK138702	16001	Igf1r	trans
		n265306	AK157512	23797	Akt3	trans		n287642	AK136294	20336	Exoc4	trans		n274697	AK081987	19280	Ptprs	trans		n274710	AK081974	108100	Baiap2	trans		n288699	AK135259	269275	Acvr1c	trans		n284964	AK079369	18750	Prkca	trans		n275625	AK081394	16438	Itpr1	trans		n273945	AK082703	16001	Igf1r	trans
		n276744	AK080994	23797	Akt3	trans		n284346	AK037291	20336	Exoc4	trans		n272004	AK141916	19280	Ptprs	trans		n283726	AK138007	108100	Baiap2	trans		n291073	AK030345	269275	Acvr1c	trans		n269448	AK086272	18750	Prkca	trans		n280553	AK041709	16438	Itpr1	trans		n274569	AK141031	16001	Igf1r	trans
		n285866	AK035101	23797	Akt3	trans		n268909	AK086868	20336	Exoc4	trans		n287647	AK078733	19280	Ptprs	trans		n275067	AK048425	108100	Baiap2	trans		n284323	AK037315	269275	Acvr1c	trans		n278519	AK160358	18750	Prkca	trans		n289152	AK032285	16438	Itpr1	trans		n267310	AK088433	16001	Igf1r	trans
		n266399	AK089564	23797	Akt3	trans		n275044	AK081654	20336	Exoc4	trans		n277537	AK045670	19280	Ptprs	trans		n277432	AK140142	108100	Baiap2	trans		n285949	AK035021	269275	Acvr1c	trans		n283726	AK138007	18750	Prkca	trans		n266498	AK155665	16438	Itpr1	trans		n271674	AK084209	16001	Igf1r	trans
		n289911	AK031434	23797	Akt3	trans		n276522	AK047146	20336	Exoc4	trans		n285371	AK137261	19280	Ptprs	trans		n283933	AK137927	108100	Baiap2	trans		n263546	AK171171	269275	Acvr1c	trans		n273651	AK141360	18750	Prkca	trans		n289690	AK134456	16438	Itpr1	trans		n275509	AK047919	16001	Igf1r	trans
		n267175	AK088985	23797	Akt3	trans		n285722	AK035277	20336	Exoc4	trans		n270569	AK052538	19280	Ptprs	trans		n290887	AK030592	108100	Baiap2	trans		n268012	AK053855	269275	Acvr1c	trans		n286456	AK034321	18750	Prkca	trans		n265894	AK156563	16438	Itpr1	trans		n271411	AK052009	16001	Igf1r	trans
		n277312	AK046018	23797	Akt3	trans		n271991	AK051672	20336	Exoc4	trans		n275701	AK081314	19280	Ptprs	trans		n265940	AK156490	108100	Baiap2	trans		n273423	AK049796	223254	Farp1	trans		n274200	AK082550	18750	Prkca	trans		n283221	AK038538	16438	Itpr1	trans		n290847	AK017243	16001	Igf1r	trans
		n290910	AK133659	23797	Akt3	trans		n287851	AK135893	20336	Exoc4	trans		n264379	AK145383	19280	Ptprs	trans		n285501	AK020609	108100	Baiap2	trans		n269418	AK086306	223254	Farp1	trans		n275067	AK048425	18750	Prkca	trans		n282467	AK138546	16438	Itpr1	trans		n272119	AK051494	16001	Igf1r	trans
		n276254	AK140645	23797	Akt3	trans		n266405	AK155947	20336	Exoc4	trans		n284876	AK036333	19280	Ptprs	trans		n280092	AK042403	108100	Baiap2	trans		n283777	AK037884	223254	Farp1	trans		n269223	AK086502	18750	Prkca	trans		n291609	AK133214	16438	Itpr1	trans		n283524	AK138071	16001	Igf1r	trans
		n270140	AK085593	23797	Akt3	trans		n293940	AK076258	20336	Exoc4	trans		n286405	AK034397	19280	Ptprs	trans		n290992	AK133614	108100	Baiap2	trans		n271267	AK084441	223254	Farp1	trans		n283847	AK137972	18750	Prkca	trans		n289005	AK032476	16438	Itpr1	trans		n294065	AK132214	16001	Igf1r	trans
		n266092	AK156286	23797	Akt3	trans		n284231	AK037412	20336	Exoc4	trans		n415332	NR_033520	19280	Ptprs	trans		n289851	AK134362	108100	Baiap2	trans		n284851	AK036376	223254	Farp1	trans		n267879	AK054085	18750	Prkca	trans		n275677	AK140759	16438	Itpr1	trans		n281209	AK040890	16001	Igf1r	trans
		n275609	AK081411	23797	Akt3	trans		n279274	AK043343	20336	Exoc4	trans		n276720	AK046926	19280	Ptprs	trans		n281244	AK040845	108100	Baiap2	trans		n287508	AK033266	223254	Farp1	trans		n294216	AK014060	18750	Prkca	trans		n285299	AK162538	16438	Itpr1	trans		n274570	AK141030	16001	Igf1r	trans
		n268134	AK143154	23797	Akt3	trans		n284083	AK037581	20336	Exoc4	trans		n285526	AK137218	19280	Ptprs	trans		n269679	AK142755	108100	Baiap2	trans		n287638	AK033082	223254	Farp1	trans		n293841	AK076313	18750	Prkca	trans		n265246	AK157603	16438	Itpr1	trans		n293888	AK019505	16001	Igf1r	trans
		n266561	AK155614	23797	Akt3	trans		n288716	AK135227	68975	Med27	trans		n275033	AK048452	19280	Ptprs	trans		n280642	AK041555	108100	Baiap2	trans		n270834	AK052397	223254	Farp1	trans		n268112	AK053670	18750	Prkca	trans		n271336	AK052063	16438	Itpr1	trans		n277133	AK046306	16001	Igf1r	trans
		n263932	AK158919	23797	Akt3	trans		n283590	AK038102	68975	Med27	trans		n269837	AK085875	19280	Ptprs	trans		n274723	AK081956	108100	Baiap2	trans		n293506	AK029332	223254	Farp1	trans		n289851	AK134362	18750	Prkca	trans		n290951	AK030518	16438	Itpr1	trans		n263867	AK147454	16001	Igf1r	trans
		n267820	AK054167	23797	Akt3	trans		n273636	AK141373	68975	Med27	trans		n268588	AK087230	19280	Ptprs	trans		n284953	AK036215	108100	Baiap2	trans		n282504	AK039493	223254	Farp1	trans		n281844	AK040155	18750	Prkca	trans		n286052	AK034877	16438	Itpr1	trans		n263959	AK158819	16001	Igf1r	trans
		n276292	AK140626	23797	Akt3	trans		n281514	AK040508	68975	Med27	trans		n285098	AK035992	19280	Ptprs	trans		n264026	AK158612	108100	Baiap2	trans		n269821	AK142718	223254	Farp1	trans		n283266	AK038496	18750	Prkca	trans		n286217	AK136969	16438	Itpr1	trans		n413804	NR_001461	16001	Igf1r	trans
		n282709	AK138445	23797	Akt3	trans		n273512	AK083008	68975	Med27	trans		n264926	AK090063	19280	Ptprs	trans		n414421	NR_027973	108100	Baiap2	trans		n290377	AK134063	223254	Farp1	trans		n273851	AK049150	18750	Prkca	trans		n271776	AK084121	16438	Itpr1	trans		n265090	AK158305	16001	Igf1r	trans
		n267192	AK088924	23797	Akt3	trans		n267977	AK087565	68975	Med27	trans		n286107	AK034799	19280	Ptprs	trans		n275454	AK047987	108100	Baiap2	trans		n288160	AK148915	223254	Farp1	trans		n289748	AK077965	18750	Prkca	trans		n272395	AK083777	16438	Itpr1	trans		n276588	AK140515	16001	Igf1r	trans
		n275748	AK047797	23797	Akt3	trans		n281533	AK040489	68975	Med27	trans		n288894	AK032608	19280	Ptprs	trans		n282724	AK039209	108100	Baiap2	trans		n279902	AK042631	223254	Farp1	trans		n269679	AK142755	18750	Prkca	trans		n283380	AK038342	16438	Itpr1	trans		n284900	AK036297	16001	Igf1r	trans
		n278280	AK139613	23797	Akt3	trans		n287365	AK136385	68975	Med27	trans		n269313	AK086408	19280	Ptprs	trans		n284065	AK037595	108100	Baiap2	trans		n280033	AK042478	223254	Farp1	trans		n288701	AK135255	18750	Prkca	trans		n290165	AK031019	16438	Itpr1	trans		n278705	AK044159	16001	Igf1r	trans
		n269576	AK086148	23797	Akt3	trans		n288738	AK032753	68975	Med27	trans		n285190	AK035845	19280	Ptprs	trans		n277582	AK045620	108100	Baiap2	trans		n289532	AK031836	223254	Farp1	trans		n263546	AK171171	18750	Prkca	trans		n289860	AK134354	16438	Itpr1	trans		n277025	AK163579	16001	Igf1r	trans
		n269062	AK053079	23797	Akt3	trans		n284045	AK037619	68975	Med27	trans		n270663	AK052483	19280	Ptprs	trans		n274375	AK082322	108100	Baiap2	trans		n274652	AK048661	223254	Farp1	trans		n279894	AK042636	16653	Kras	trans		n264765	AK090214	16438	Itpr1	trans		n289943	AK134325	16001	Igf1r	trans
		n279667	AK042914	23797	Akt3	trans		n264775	AK144314	68975	Med27	trans		n279624	AK042969	19280	Ptprs	trans		n271837	AK051787	108100	Baiap2	trans		n272198	AK051366	223254	Farp1	trans		n272089	AK051531	16653	Kras	trans		n274275	AK141098	16438	Itpr1	trans		n279799	AK080460	16001	Igf1r	trans
		n265642	AK156928	23797	Akt3	trans		n266946	AK144027	68975	Med27	trans		n415922	NR_037906	19280	Ptprs	trans		n344342	NULL	108100	Baiap2	trans		n290893	AK030585	223254	Farp1	trans		n284307	AK037331	16653	Kras	trans		n273539	AK141457	16438	Itpr1	trans		n414123	NR_015569	16001	Igf1r	trans
		n284630	AK036789	23797	Akt3	trans		n284138	AK137834	68975	Med27	trans		n267031	AK143734	19280	Ptprs	trans		n284964	AK079369	108100	Baiap2	trans		n288902	AK032589	223254	Farp1	trans		n265421	AK157318	16653	Kras	trans		n286822	AK079039	16438	Itpr1	trans		n265995	AK156411	16001	Igf1r	trans
		n277017	AK080859	23797	Akt3	trans		n288465	AK135439	68975	Med27	trans		n290374	AK134069	19280	Ptprs	trans		n265352	AK157439	108100	Baiap2	trans		n288185	AK148861	223254	Farp1	trans		n288237	AK148759	16653	Kras	trans		n284064	AK037597	16438	Itpr1	trans		n274423	AK082269	16001	Igf1r	trans
		n263974	AK158762	23797	Akt3	trans		n275432	AK048013	68975	Med27	trans		n275711	AK081302	19280	Ptprs	trans		n281021	AK080136	108100	Baiap2	trans		n288636	AK135301	223254	Farp1	trans		n268007	AK087542	16653	Kras	trans		n284798	AK036484	16438	Itpr1	trans		n274295	AK141094	16001	Igf1r	trans
		n283220	AK138194	23797	Akt3	trans		n275292	AK048206	68975	Med27	trans		n289933	AK031404	19280	Ptprs	trans		n276074	AK140692	108100	Baiap2	trans		n293052	AK076663	223254	Farp1	trans		n288912	AK032575	16653	Kras	trans		n289829	AK077931	16438	Itpr1	trans		n295249	AK010878	20663	Sos2	trans
		n289505	AK018199	23797	Akt3	trans		n278145	AK139903	68975	Med27	trans		n285957	AK035010	19280	Ptprs	trans		n289916	AK031427	108100	Baiap2	trans		n264736	AK144344	223254	Farp1	trans		n282552	AK039434	16653	Kras	trans		n267810	AK054176	16438	Itpr1	trans		n287533	AK033230	20663	Sos2	trans
		n271867	AK051774	23797	Akt3	trans		n280490	AK153666	68975	Med27	trans		n290270	AK134158	19280	Ptprs	trans		n273651	AK141360	108100	Baiap2	trans		n276425	AK047276	223254	Farp1	trans		n276141	AK081094	16653	Kras	trans		n289714	AK031703	16438	Itpr1	trans		n284579	AK137671	20663	Sos2	trans
		n344278	NULL	23797	Akt3	trans		n277962	AK045107	68975	Med27	trans		n268474	AK087365	19280	Ptprs	trans		n268191	AK021381	108100	Baiap2	trans		n275672	AK081342	223254	Farp1	trans		n275625	AK081394	16653	Kras	trans		n272625	AK083588	16438	Itpr1	trans		n277514	AK045704	20663	Sos2	trans
		n289436	AK031940	23797	Akt3	trans		n265588	AK157022	68975	Med27	trans		n282361	AK138617	19280	Ptprs	trans		n276636	AK047031	108100	Baiap2	trans		n269358	AK142826	223254	Farp1	trans		n289938	AK077897	16653	Kras	trans		n270993	AK084659	16438	Itpr1	trans		n272283	AK051254	20663	Sos2	trans
		n271320	AK084422	23797	Akt3	trans		n283294	AK038459	68975	Med27	trans		n268836	AK086945	19280	Ptprs	trans		n286456	AK034321	108100	Baiap2	trans		n282673	AK138459	223254	Farp1	trans		n280553	AK041709	16653	Kras	trans		n264979	AK148386	16438	Itpr1	trans		n284158	AK037502	20663	Sos2	trans
		n288112	AK149006	23797	Akt3	trans		n267094	AK143483	68975	Med27	trans		n274707	AK048632	19280	Ptprs	trans		n269223	AK086502	108100	Baiap2	trans		n287784	AK136070	223254	Farp1	trans		n280241	AK042182	16653	Kras	trans		n274479	AK048727	16438	Itpr1	trans		n272195	AK051373	20663	Sos2	trans
		n289740	AK031676	23797	Akt3	trans		n287352	AK162287	68975	Med27	trans		n272380	AK083786	19280	Ptprs	trans		n272242	AK083869	108100	Baiap2	trans		n274818	AK140953	223254	Farp1	trans		n289152	AK032285	16653	Kras	trans		n275604	AK140775	16438	Itpr1	trans		n272578	AK083623	20663	Sos2	trans
		n264279	AK145799	23797	Akt3	trans		n271385	AK052023	68975	Med27	trans		n275308	AK081553	19280	Ptprs	trans		n283847	AK137972	108100	Baiap2	trans		n271368	AK084404	223254	Farp1	trans		n266498	AK155665	16653	Kras	trans		n268909	AK086868	16438	Itpr1	trans		n272005	AK141914	20663	Sos2	trans
		n270942	AK052349	23797	Akt3	trans		n274908	AK048555	68975	Med27	trans		n269636	AK052965	328329	Mast4	trans		n267879	AK054085	108100	Baiap2	trans		n271795	AK084099	223254	Farp1	trans		n289690	AK134456	16653	Kras	trans		n275044	AK081654	16438	Itpr1	trans		n280001	AK042517	20663	Sos2	trans
		n285197	AK035839	14432	Gap43	trans		n293756	AK028782	68975	Med27	trans		n267694	AK143329	328329	Mast4	trans		n294216	AK014060	108100	Baiap2	trans		n294056	AK014392	16001	Igf1r	trans		n288556	AK135328	16653	Kras	trans		n285763	AK035220	16438	Itpr1	trans		n284067	AK037594	20663	Sos2	trans
		n281805	AK040193	14432	Gap43	trans		n276253	AK081020	68975	Med27	trans		n267958	AK053959	328329	Mast4	trans		n293841	AK076313	108100	Baiap2	trans		n283524	AK138071	16001	Igf1r	trans		n265894	AK156563	16653	Kras	trans		n274692	AK081993	16438	Itpr1	trans		n274374	AK082324	20663	Sos2	trans
		n286359	AK034458	14432	Gap43	trans		n264012	AK158648	68975	Med27	trans		n271815	AK084076	328329	Mast4	trans		n290399	AK020016	108100	Baiap2	trans		n294065	AK132214	16001	Igf1r	trans		n283221	AK038538	16653	Kras	trans		n286362	AK034453	16438	Itpr1	trans		n277893	AK045243	20663	Sos2	trans
		n281500	AK040530	14432	Gap43	trans		n290412	AK160296	68975	Med27	trans		n289114	AK134949	328329	Mast4	trans		n268112	AK053670	108100	Baiap2	trans		n279832	AK042708	16001	Igf1r	trans		n276009	AK047612	16653	Kras	trans		n289002	AK078276	16438	Itpr1	trans		n289838	AK077928	20663	Sos2	trans
		n291159	AK133468	14432	Gap43	trans		n289776	AK031628	68975	Med27	trans		n288749	AK032741	328329	Mast4	trans		n282551	AK039437	108100	Baiap2	trans		n272729	AK050905	16001	Igf1r	trans		n290980	AK077322	16653	Kras	trans		n276522	AK047146	16438	Itpr1	trans		n270442	AK085248	20663	Sos2	trans
		n269444	AK086274	14432	Gap43	trans		n293968	AK132411	68975	Med27	trans		n267038	AK143709	328329	Mast4	trans		n288635	AK032856	108100	Baiap2	trans		n281209	AK040890	16001	Igf1r	trans		n282467	AK138546	16653	Kras	trans		n275612	AK140774	16438	Itpr1	trans		n279663	AK042921	20663	Sos2	trans
		n279861	AK042674	14432	Gap43	trans		n271940	AK083951	68975	Med27	trans		n285380	AK035611	328329	Mast4	trans		n289088	AK161938	108100	Baiap2	trans		n274570	AK141030	16001	Igf1r	trans		n285719	AK035284	16653	Kras	trans		n289525	AK031838	16438	Itpr1	trans		n268698	AK087105	20663	Sos2	trans
		n280191	AK042254	14432	Gap43	trans		n290372	AK030853	68975	Med27	trans		n271738	AK142015	328329	Mast4	trans		n276739	AK046901	108100	Baiap2	trans		n293888	AK019505	16001	Igf1r	trans		n291609	AK133214	16653	Kras	trans		n285722	AK035277	16438	Itpr1	trans		n277243	AK046138	20663	Sos2	trans
		n287183	AK033568	14432	Gap43	trans		n273552	AK141452	68975	Med27	trans		n270569	AK052538	328329	Mast4	trans		n267068	AK143620	108100	Baiap2	trans		n277133	AK046306	16001	Igf1r	trans		n289005	AK032476	16653	Kras	trans		n274147	AK141144	16438	Itpr1	trans		n269274	AK142849	20663	Sos2	trans
		n277001	AK046520	14432	Gap43	trans		n291073	AK030345	68975	Med27	trans		n270173	AK085552	328329	Mast4	trans		n269039	AK053082	108100	Baiap2	trans		n263867	AK147454	16001	Igf1r	trans		n275677	AK140759	16653	Kras	trans		n273494	AK141485	16438	Itpr1	trans		n268090	AK087455	20663	Sos2	trans
		n287425	AK136360	14432	Gap43	trans		n267102	AK143464	68975	Med27	trans		n290156	AK134238	328329	Mast4	trans		n267824	AK054161	108100	Baiap2	trans		n263959	AK158819	16001	Igf1r	trans		n279497	AK043131	16653	Kras	trans		n271991	AK051672	16438	Itpr1	trans		n297509	AK003491	20663	Sos2	trans
		n272551	AK083649	14432	Gap43	trans		n285949	AK035021	68975	Med27	trans		n279025	AK043676	328329	Mast4	trans		n273851	AK049150	108100	Baiap2	trans		n284761	AK036557	16001	Igf1r	trans		n285299	AK162538	16653	Kras	trans		n287851	AK135893	16438	Itpr1	trans		n288939	AK135106	20663	Sos2	trans
		n279693	AK042877	14432	Gap43	trans		n274179	AK141134	68975	Med27	trans		n274306	AK163913	328329	Mast4	trans		n289748	AK077965	108100	Baiap2	trans		n413804	NR_001461	16001	Igf1r	trans		n271336	AK052063	16653	Kras	trans		n274926	AK081732	16438	Itpr1	trans		n294946	AK012244	20663	Sos2	trans
		n269613	AK052973	14432	Gap43	trans		n280520	AK041756	68975	Med27	trans		n271681	AK084204	328329	Mast4	trans		n413775	NULL	13518	Dst	trans		n265090	AK158305	16001	Igf1r	trans		n286052	AK034877	16653	Kras	trans		n273639	AK141368	16438	Itpr1	trans		n269365	AK086356	20663	Sos2	trans
		n267258	AK088641	14432	Gap43	trans		n283895	AK137956	68975	Med27	trans		n269100	AK086630	328329	Mast4	trans		n282377	AK039619	13518	Dst	trans		n268291	AK143093	16001	Igf1r	trans		n290703	AK030712	16653	Kras	trans		n286275	AK136957	16438	Itpr1	trans		n290424	AK030821	20663	Sos2	trans
		n277984	AK045049	14432	Gap43	trans		n271231	AK052143	68975	Med27	trans		n270008	AK085732	328329	Mast4	trans		n275300	AK048198	13518	Dst	trans		n272699	AK141716	16001	Igf1r	trans		n289621	AK134497	16653	Kras	trans		n288748	AK032744	16438	Itpr1	trans		n276327	AK047391	20663	Sos2	trans
		n289349	AK134752	14432	Gap43	trans		n276738	AK046900	68975	Med27	trans		n289072	AK032401	328329	Mast4	trans		n277969	AK045086	13518	Dst	trans		n271809	AK084084	16001	Igf1r	trans		n281049	AK041019	16653	Kras	trans		n289533	AK018175	16438	Itpr1	trans		n286019	AK034925	20663	Sos2	trans
		n268464	AK087370	14432	Gap43	trans		n290406	AK134043	68975	Med27	trans		n269063	AK086682	328329	Mast4	trans		n412061	NULL	13518	Dst	trans		n276588	AK140515	16001	Igf1r	trans		n271776	AK084121	16653	Kras	trans		n264504	AK166173	16438	Itpr1	trans		n284130	AK137837	20663	Sos2	trans
		n276351	AK140616	14432	Gap43	trans		n283160	AK038591	68975	Med27	trans		n269255	AK086465	328329	Mast4	trans		n276778	AK046847	13518	Dst	trans		n284900	AK036297	16001	Igf1r	trans		n272395	AK083777	16653	Kras	trans		n269396	AK142819	16438	Itpr1	trans		n284426	AK037145	20663	Sos2	trans
		n269423	AK086300	14432	Gap43	trans		n267770	AK054213	68975	Med27	trans		n291056	AK133561	328329	Mast4	trans		n269977	AK052837	13518	Dst	trans		n266901	AK154275	16001	Igf1r	trans		n283380	AK038342	16653	Kras	trans		n293940	AK076258	16438	Itpr1	trans		n284700	AK036681	20663	Sos2	trans
		n267903	AK087582	14432	Gap43	trans		n273644	AK141364	68975	Med27	trans		n413775	NULL	208727	Hdac4	trans		n272277	AK141854	13518	Dst	trans		n282165	AK138702	16001	Igf1r	trans		n275980	AK047646	16653	Kras	trans		n290089	AK031155	16438	Itpr1	trans		n274685	AK048647	20663	Sos2	trans
		n282269	AK079655	14432	Gap43	trans		n271295	AK052096	68975	Med27	trans		n277969	AK045086	208727	Hdac4	trans		n271025	AK142253	13518	Dst	trans		n273945	AK082703	16001	Igf1r	trans		n290165	AK031019	16653	Kras	trans		n279649	AK139129	16438	Itpr1	trans		n284347	AK037290	20663	Sos2	trans
		n273509	AK141478	14432	Gap43	trans		n285487	AK035489	68975	Med27	trans		n412061	NULL	208727	Hdac4	trans		n264626	AK144517	13518	Dst	trans		n278705	AK044159	16001	Igf1r	trans		n289860	AK134354	16653	Kras	trans		n282549	AK138498	16438	Itpr1	trans		n276626	AK047039	20663	Sos2	trans
		n293731	AK028852	14432	Gap43	trans		n273298	AK141565	68975	Med27	trans		n276778	AK046847	208727	Hdac4	trans		n287227	AK033523	13518	Dst	trans		n274569	AK141031	16001	Igf1r	trans		n264765	AK090214	16653	Kras	trans		n275320	AK048182	16438	Itpr1	trans		n279005	AK043704	20663	Sos2	trans
		n265883	AK089833	14432	Gap43	trans		n276206	AK081057	68975	Med27	trans		n280730	AK041434	208727	Hdac4	trans		n275445	AK081516	13518	Dst	trans		n277025	AK163579	16001	Igf1r	trans		n272759	AK083485	16653	Kras	trans		n276935	AK080924	16438	Itpr1	trans		n290329	AK161742	20663	Sos2	trans
		n264843	AK150108	14432	Gap43	trans		n276136	AK047536	68975	Med27	trans		n272277	AK141854	208727	Hdac4	trans		n268169	AK143137	13518	Dst	trans		n267310	AK088433	16001	Igf1r	trans		n271611	AK051887	16653	Kras	trans		n265676	AK172199	16438	Itpr1	trans		n283917	AK137939	20663	Sos2	trans
		n268163	AK143139	14432	Gap43	trans		n283645	AK138029	68975	Med27	trans		n291373	AK016768	208727	Hdac4	trans		n282558	AK039426	13518	Dst	trans		n289943	AK134325	16001	Igf1r	trans		n268315	AK053436	16653	Kras	trans		n283474	AK138084	16438	Itpr1	trans		n278524	AK044494	20663	Sos2	trans
		n272133	AK051479	14432	Gap43	trans		n271771	AK084125	68975	Med27	trans		n264626	AK144517	208727	Hdac4	trans		n277571	AK021003	13518	Dst	trans		n279799	AK080460	16001	Igf1r	trans		n273539	AK141457	16653	Kras	trans		n282183	AK138689	16438	Itpr1	trans		n278166	AK139867	20663	Sos2	trans
		n285834	AK020519	14432	Gap43	trans		n267062	AK165265	68975	Med27	trans		n287227	AK033523	208727	Hdac4	trans		n273925	AK082713	13518	Dst	trans		n271674	AK084209	16001	Igf1r	trans		n286822	AK079039	16653	Kras	trans		n263920	AK158959	16438	Itpr1	trans		n284187	AK037470	20663	Sos2	trans
		n272318	AK083835	14432	Gap43	trans		n293585	AK029192	68975	Med27	trans		n268169	AK143137	208727	Hdac4	trans		n274221	AK141123	13518	Dst	trans		n275509	AK047919	16001	Igf1r	trans		n272136	AK083892	16653	Kras	trans		n283772	AK137992	20979	Syt1	trans		n268792	AK086992	20663	Sos2	trans
		n283035	AK138308	14432	Gap43	trans		n286292	AK136953	68975	Med27	trans		n282558	AK039426	208727	Hdac4	trans		n274498	AK082181	13518	Dst	trans		n414123	NR_015569	16001	Igf1r	trans		n267810	AK054176	16653	Kras	trans		n293774	AK076340	20979	Syt1	trans		n270664	AK085076	20663	Sos2	trans
		n274372	AK141079	14432	Gap43	trans		n293928	AK028499	68975	Med27	trans		n283832	AK037826	208727	Hdac4	trans		n288689	AK032781	13518	Dst	trans		n271411	AK052009	16001	Igf1r	trans		n289714	AK031703	16653	Kras	trans		n282805	AK039098	20979	Syt1	trans		n415211	NR_033146	20663	Sos2	trans
		n278068	AK044890	14432	Gap43	trans		n277450	AK045808	68975	Med27	trans		n266557	AK089441	208727	Hdac4	trans		n293462	AK014687	13518	Dst	trans		n290847	AK017243	16001	Igf1r	trans		n272625	AK083588	16653	Kras	trans		n266548	AK155618	20979	Syt1	trans		n276101	AK081115	20663	Sos2	trans
		n278938	AK043799	14432	Gap43	trans		n269460	AK142796	68975	Med27	trans		n293991	AK132396	208727	Hdac4	trans		n280939	AK041094	13518	Dst	trans		n265995	AK156411	16001	Igf1r	trans		n287642	AK136294	16653	Kras	trans		n272145	AK051459	20979	Syt1	trans		n263883	AK159061	20663	Sos2	trans
		n264022	AK158617	14432	Gap43	trans		n267900	AK054049	68975	Med27	trans		n288633	AK162006	208727	Hdac4	trans		n289712	AK031709	13518	Dst	trans		n272119	AK051494	16001	Igf1r	trans		n276299	AK047425	16653	Kras	trans		n293773	AK076342	20979	Syt1	trans		n274252	AK082473	20663	Sos2	trans
		n274446	AK082247	14432	Gap43	trans		n271280	AK052107	68975	Med27	trans		n271965	AK051701	208727	Hdac4	trans		n270654	AK142392	13518	Dst	trans		n274423	AK082269	16001	Igf1r	trans		n268667	AK142990	16653	Kras	trans		n281034	AK080120	20979	Syt1	trans		n276259	AK047466	20663	Sos2	trans
		n267973	AK143235	14432	Gap43	trans		n289745	AK134421	68975	Med27	trans		n274498	AK082181	208727	Hdac4	trans		n268403	AK143069	13518	Dst	trans		n274295	AK141094	16001	Igf1r	trans		n264979	AK148386	16653	Kras	trans		n278231	AK163307	20979	Syt1	trans		n283749	AK037921	20663	Sos2	trans
		n272538	AK051053	14432	Gap43	trans		n272159	AK051426	68975	Med27	trans		n268403	AK143069	208727	Hdac4	trans		n344280	NULL	13518	Dst	trans		n284953	AK036215	216565	Ehbp1	trans		n275604	AK140775	16653	Kras	trans		n274250	AK082481	20979	Syt1	trans		n273889	AK049091	20663	Sos2	trans
		n289029	AK078260	14432	Gap43	trans		n271645	AK142043	68975	Med27	trans		n289301	AK018251	208727	Hdac4	trans		n271388	AK084392	13518	Dst	trans		n285236	AK137308	216565	Ehbp1	trans		n268909	AK086868	16653	Kras	trans		n283938	AK137924	20979	Syt1	trans		n286501	AK034253	20663	Sos2	trans
		n290921	AK030550	14432	Gap43	trans		n280237	AK042185	68975	Med27	trans		n270569	AK052538	208727	Hdac4	trans		n272126	AK051487	13518	Dst	trans		n264026	AK158612	216565	Ehbp1	trans		n284465	AK037078	16653	Kras	trans		n284562	AK036921	20979	Syt1	trans		n272314	AK083840	20663	Sos2	trans
		n281565	AK079880	14432	Gap43	trans		n274880	AK081780	68975	Med27	trans		n273253	AK049996	208727	Hdac4	trans		n289301	AK018251	13518	Dst	trans		n282023	AK039988	216565	Ehbp1	trans		n275044	AK081654	16653	Kras	trans		n274354	AK082355	20979	Syt1	trans		n270756	AK142354	20663	Sos2	trans
		n274571	AK141029	14432	Gap43	trans		n275761	AK081280	68975	Med27	trans		n270850	AK084836	208727	Hdac4	trans		n270569	AK052538	13518	Dst	trans		n275454	AK047987	216565	Ehbp1	trans		n285763	AK035220	16653	Kras	trans		n265840	AK089862	20979	Syt1	trans		n412932	NULL	20663	Sos2	trans
		n288193	AK148844	14432	Gap43	trans		n276697	AK046956	68975	Med27	trans		n286593	AK034105	208727	Hdac4	trans		n273046	AK050491	13518	Dst	trans		n282724	AK039209	216565	Ehbp1	trans		n289002	AK078276	16653	Kras	trans		n268688	AK142986	20979	Syt1	trans		n277575	AK045626	20663	Sos2	trans
		n281704	AK138816	14432	Gap43	trans		n415338	NR_033526	68975	Med27	trans		n271179	AK142179	208727	Hdac4	trans		n277200	AK046200	13518	Dst	trans		n413922	NR_003364	216565	Ehbp1	trans		n288572	AK020162	16653	Kras	trans		n273422	AK049799	20979	Syt1	trans		n286056	AK034872	20663	Sos2	trans
		n273470	AK083072	14432	Gap43	trans		n265459	AK172454	68975	Med27	trans		n289911	AK031434	208727	Hdac4	trans		n263869	AK147373	13518	Dst	trans		n288229	AK148771	216565	Ehbp1	trans		n285722	AK035277	16653	Kras	trans		n274179	AK141134	18795	Plcb1	trans		n283656	AK138022	20663	Sos2	trans
		n275803	AK047774	14432	Gap43	trans		n275015	AK048469	68975	Med27	trans		n284904	AK036292	208727	Hdac4	trans		n269581	AK142773	13518	Dst	trans		n274375	AK082322	216565	Ehbp1	trans		n276061	AK081150	16653	Kras	trans		n289350	AK134750	18795	Plcb1	trans		n274356	AK082349	20663	Sos2	trans
		n283873	AK137963	14432	Gap43	trans		n271574	AK142062	68975	Med27	trans		n276292	AK140626	208727	Hdac4	trans		n273253	AK049996	13518	Dst	trans		n271837	AK051787	216565	Ehbp1	trans		n273494	AK141485	16653	Kras	trans		n283590	AK038102	18795	Plcb1	trans		n294532	AK013565	20663	Sos2	trans
		n285917	AK035062	14432	Gap43	trans		n265120	AK158169	68975	Med27	trans		n281697	AK138820	208727	Hdac4	trans		n289387	AK134701	13518	Dst	trans		n273527	AK141468	216565	Ehbp1	trans		n281237	AK040852	16653	Kras	trans		n284281	AK037359	18795	Plcb1	trans		n281263	AK138950	20663	Sos2	trans
		n273897	AK049077	14432	Gap43	trans		n289858	AK020062	68975	Med27	trans		n284630	AK036789	208727	Hdac4	trans		n270850	AK084836	13518	Dst	trans		n284964	AK079369	216565	Ehbp1	trans		n271361	AK142109	16653	Kras	trans		n273636	AK141373	18795	Plcb1	trans		n266733	AK170917	20663	Sos2	trans
		n275115	AK048376	14432	Gap43	trans		n289495	AK031862	68975	Med27	trans		n263974	AK158762	208727	Hdac4	trans		n285181	AK035855	13518	Dst	trans		n281021	AK080136	216565	Ehbp1	trans		n274926	AK081732	16653	Kras	trans		n283895	AK137956	18795	Plcb1	trans		n265976	AK156435	20663	Sos2	trans
		n276032	AK047596	14432	Gap43	trans		n276256	AK140644	68975	Med27	trans		n271135	AK084525	208727	Hdac4	trans		n284338	AK079471	13518	Dst	trans		n276074	AK140692	216565	Ehbp1	trans		n273639	AK141368	16653	Kras	trans		n271231	AK052143	18795	Plcb1	trans		n287578	AK033162	20663	Sos2	trans
		n278101	AK044832	227377	Farp2	trans		n284323	AK037315	68975	Med27	trans		n277178	AK046227	208727	Hdac4	trans		n200794	NULL	13518	Dst	trans		n278519	AK160358	216565	Ehbp1	trans		n272431	AK083758	16653	Kras	trans		n268001	AK053887	18795	Plcb1	trans		n290143	AK031044	20663	Sos2	trans
		n413775	NULL	227377	Farp2	trans		n285649	AK035368	14266	Aff2	trans		n289436	AK031940	208727	Hdac4	trans		n276484	AK140579	13518	Dst	trans		n271326	AK052072	216565	Ehbp1	trans		n286275	AK136957	16653	Kras	trans		n288014	AK149233	18795	Plcb1	trans		n293710	AK028908	20663	Sos2	trans
		n282377	AK039619	227377	Farp2	trans		n271508	AK051950	14266	Aff2	trans		n289740	AK031676	208727	Hdac4	trans		n273017	AK148519	13518	Dst	trans		n289916	AK031427	216565	Ehbp1	trans		n283264	AK038500	16653	Kras	trans		n283786	AK037873	18795	Plcb1	trans		n271607	AK084262	20663	Sos2	trans
		n263884	AK159038	227377	Farp2	trans		n288715	AK135232	14266	Aff2	trans		n293786	AK161112	208727	Hdac4	trans		n286593	AK034105	13518	Dst	trans		n283726	AK138007	216565	Ehbp1	trans		n276335	AK047385	16653	Kras	trans		n267770	AK054213	18795	Plcb1	trans		n280760	AK041371	20663	Sos2	trans
		n275300	AK048198	227377	Farp2	trans		n277517	AK045698	14266	Aff2	trans		n278101	AK044832	213452	Dstyk	trans		n271179	AK142179	13518	Dst	trans		n273651	AK141360	216565	Ehbp1	trans		n272698	AK083521	16653	Kras	trans		n281514	AK040508	18795	Plcb1	trans		n269418	AK086306	75409	Slitrk5	trans
		n412061	NULL	227377	Farp2	trans		n272163	AK051420	14266	Aff2	trans		n413775	NULL	213452	Dstyk	trans		n291688	AK029879	13518	Dst	trans		n276636	AK047031	216565	Ehbp1	trans		n267254	AK088651	16653	Kras	trans		n285487	AK035489	18795	Plcb1	trans		n290893	AK030585	75409	Slitrk5	trans
		n276778	AK046847	227377	Farp2	trans		n272344	AK051194	14266	Aff2	trans		n275300	AK048198	213452	Dstyk	trans		n284434	AK037130	13518	Dst	trans		n286456	AK034321	216565	Ehbp1	trans		n268981	AK142922	16653	Kras	trans		n267977	AK087565	18795	Plcb1	trans		n287014	AK136610	75409	Slitrk5	trans
		n269977	AK052837	227377	Farp2	trans		n277481	AK045757	14266	Aff2	trans		n276778	AK046847	213452	Dstyk	trans		n275069	AK048422	13518	Dst	trans		n272012	AK051647	216565	Ehbp1	trans		n286096	AK137020	16653	Kras	trans		n278175	AK139836	18795	Plcb1	trans		n290144	AK077814	75409	Slitrk5	trans
		n280730	AK041434	227377	Farp2	trans		n274828	AK081832	14266	Aff2	trans		n269977	AK052837	213452	Dstyk	trans		n276744	AK080994	13518	Dst	trans		n274200	AK082550	216565	Ehbp1	trans		n269396	AK142819	16653	Kras	trans		n293669	AK028998	18795	Plcb1	trans		n265361	AK157429	75409	Slitrk5	trans
		n275842	AK047754	227377	Farp2	trans		n285345	AK137263	14266	Aff2	trans		n280730	AK041434	213452	Dstyk	trans		n284536	AK036965	13518	Dst	trans		n277432	AK140142	216565	Ehbp1	trans		n293940	AK076258	16653	Kras	trans		n281533	AK040489	18795	Plcb1	trans		n288636	AK135301	75409	Slitrk5	trans
		n268264	AK053488	227377	Farp2	trans		n267078	AK143563	14266	Aff2	trans		n275842	AK047754	213452	Dstyk	trans		n289911	AK031434	13518	Dst	trans		n269223	AK086502	216565	Ehbp1	trans		n290089	AK031155	16653	Kras	trans		n288226	AK148781	18795	Plcb1	trans		n269358	AK142826	75409	Slitrk5	trans
		n288677	AK078418	227377	Farp2	trans		n275122	AK048370	14266	Aff2	trans		n272277	AK141854	213452	Dstyk	trans		n276254	AK140645	13518	Dst	trans		n263911	AK158981	216565	Ehbp1	trans		n282549	AK138498	16653	Kras	trans		n283645	AK138029	18795	Plcb1	trans		n282673	AK138459	75409	Slitrk5	trans
		n264626	AK144517	227377	Farp2	trans		n275903	AK081228	14266	Aff2	trans		n288677	AK078418	213452	Dstyk	trans		n268440	AK053269	13518	Dst	trans		n283847	AK137972	216565	Ehbp1	trans		n272441	AK083754	16653	Kras	trans		n288738	AK032753	18795	Plcb1	trans		n270732	AK084992	75409	Slitrk5	trans
		n287227	AK033523	227377	Farp2	trans		n277709	AK045457	14266	Aff2	trans		n271025	AK142253	213452	Dstyk	trans		n265240	AK157615	13518	Dst	trans		n281501	AK040527	216565	Ehbp1	trans		n275320	AK048182	16653	Kras	trans		n284045	AK037619	18795	Plcb1	trans		n271368	AK084404	75409	Slitrk5	trans
		n268169	AK143137	227377	Farp2	trans		n295172	AK011331	14266	Aff2	trans		n264626	AK144517	213452	Dstyk	trans		n269000	AK053098	13518	Dst	trans		n268418	AK053288	216565	Ehbp1	trans		n289792	AK134395	16653	Kras	trans		n264775	AK144314	18795	Plcb1	trans		n271795	AK084099	75409	Slitrk5	trans
		n282558	AK039426	227377	Farp2	trans		n271143	AK142198	14266	Aff2	trans		n271255	AK052126	213452	Dstyk	trans		n273371	AK049921	13518	Dst	trans		n293841	AK076313	216565	Ehbp1	trans		n276935	AK080924	16653	Kras	trans		n284138	AK137834	18795	Plcb1	trans		n275437	AK048004	75409	Slitrk5	trans
		n276186	AK047505	227377	Farp2	trans		n269037	AK086713	14266	Aff2	trans		n287227	AK033523	213452	Dstyk	trans		n268134	AK143154	13518	Dst	trans		n275284	AK048216	216565	Ehbp1	trans		n284231	AK037412	16653	Kras	trans		n275292	AK048206	18795	Plcb1	trans		n287638	AK033082	75409	Slitrk5	trans
		n283832	AK037826	227377	Farp2	trans		n284401	AK037194	14266	Aff2	trans		n263900	AK159013	213452	Dstyk	trans		n266561	AK155614	13518	Dst	trans		n268112	AK053670	216565	Ehbp1	trans		n265676	AK172199	16653	Kras	trans		n283055	AK038765	18795	Plcb1	trans		n271351	AK052050	75409	Slitrk5	trans
		n267706	AK143318	227377	Farp2	trans		n285261	AK035751	14266	Aff2	trans		n268169	AK143137	213452	Dstyk	trans		n263487	AK158733	13518	Dst	trans		n287457	AK033330	216565	Ehbp1	trans		n282183	AK138689	16653	Kras	trans		n293585	AK029192	18795	Plcb1	trans		n288902	AK032589	75409	Slitrk5	trans
		n273925	AK082713	227377	Farp2	trans		n286526	AK034211	14266	Aff2	trans		n282558	AK039426	213452	Dstyk	trans		n295416	AK009920	13518	Dst	trans		n280092	AK042403	216565	Ehbp1	trans		n263920	AK158959	16653	Kras	trans		n265230	AK157621	18795	Plcb1	trans		n266731	AK155243	75409	Slitrk5	trans
		n274221	AK141123	227377	Farp2	trans		n281588	AK040439	14266	Aff2	trans		n276186	AK047505	213452	Dstyk	trans		n276292	AK140626	13518	Dst	trans		n281244	AK040845	216565	Ehbp1	trans		n277664	AK045512	74053	Grip1	trans		n277450	AK045808	18795	Plcb1	trans		n275672	AK081342	75409	Slitrk5	trans
		n274498	AK082181	227377	Farp2	trans		n284755	AK137544	14266	Aff2	trans		n283832	AK037826	213452	Dstyk	trans		n281697	AK138820	13518	Dst	trans		n275461	AK047975	216565	Ehbp1	trans		n269864	AK085848	74053	Grip1	trans		n277962	AK045107	18795	Plcb1	trans		n344366	NULL	18750	Prkca	trans
		n288689	AK032781	227377	Farp2	trans		n289445	AK134610	14266	Aff2	trans		n274221	AK141123	213452	Dstyk	trans		n274765	AK081913	13518	Dst	trans		n275755	AK081283	216565	Ehbp1	trans		n276953	AK080893	74053	Grip1	trans		n265588	AK157022	18795	Plcb1	trans		n280594	AK041644	18750	Prkca	trans
		n289712	AK031709	227377	Farp2	trans		n264176	AK152300	14266	Aff2	trans		n288633	AK162006	213452	Dstyk	trans		n263974	AK158762	13518	Dst	trans		n273851	AK049150	216565	Ehbp1	trans		n273665	AK141320	74053	Grip1	trans		n283294	AK038459	18795	Plcb1	trans		n285236	AK137308	18750	Prkca	trans
		n270654	AK142392	227377	Farp2	trans		n270205	AK085504	14266	Aff2	trans		n271965	AK051701	213452	Dstyk	trans		n283220	AK138194	13518	Dst	trans		n286002	AK034950	216565	Ehbp1	trans		n284043	AK037621	74053	Grip1	trans		n267094	AK143483	18795	Plcb1	trans		n279311	AK043308	18750	Prkca	trans
		n264066	AK158491	227377	Farp2	trans		n278821	AK043973	14266	Aff2	trans		n274498	AK082181	213452	Dstyk	trans		n276504	AK140569	13518	Dst	trans		n289748	AK077965	216565	Ehbp1	trans		n267759	AK087648	74053	Grip1	trans		n271385	AK052023	18795	Plcb1	trans		n288229	AK148771	18750	Prkca	trans
		n268403	AK143069	227377	Farp2	trans		n288610	AK032899	14266	Aff2	trans		n293462	AK014687	213452	Dstyk	trans		n275624	AK081395	13518	Dst	trans		n270824	AK084865	216565	Ehbp1	trans		n266550	AK089456	74053	Grip1	trans		n267900	AK054049	18795	Plcb1	trans		n273527	AK141468	18750	Prkca	trans
		n273677	AK141292	227377	Farp2	trans		n282977	AK038862	14266	Aff2	trans		n289712	AK031709	213452	Dstyk	trans		n289505	AK018199	13518	Dst	trans		n272089	AK051531	73178	Wasl	trans		n267611	AK143372	74053	Grip1	trans		n288804	AK018352	18795	Plcb1	trans		n269448	AK086272	18750	Prkca	trans
		n274327	AK141087	227377	Farp2	trans		n271501	AK051954	14266	Aff2	trans		n270654	AK142392	213452	Dstyk	trans		n271135	AK084525	13518	Dst	trans		n284307	AK037331	73178	Wasl	trans		n290907	AK030568	74053	Grip1	trans		n273241	AK141628	18795	Plcb1	trans		n278519	AK160358	18750	Prkca	trans
		n289301	AK018251	227377	Farp2	trans		n276570	AK081008	14266	Aff2	trans		n268403	AK143069	213452	Dstyk	trans		n272508	AK051080	13518	Dst	trans		n288237	AK148759	73178	Wasl	trans		n274052	AK082657	74053	Grip1	trans		n276287	AK140630	18795	Plcb1	trans		n283726	AK138007	18750	Prkca	trans
		n273046	AK050491	227377	Farp2	trans		n270085	AK085651	14266	Aff2	trans		n273677	AK141292	213452	Dstyk	trans		n271867	AK051774	13518	Dst	trans		n283861	AK037790	73178	Wasl	trans		n286007	AK020474	74053	Grip1	trans		n276119	AK047553	18795	Plcb1	trans		n275067	AK048425	18750	Prkca	trans
		n277200	AK046200	227377	Farp2	trans		n269868	AK085843	14266	Aff2	trans		n274327	AK141087	213452	Dstyk	trans		n344278	NULL	13518	Dst	trans		n268007	AK087542	73178	Wasl	trans		n268057	AK087502	74053	Grip1	trans		n272159	AK051426	18795	Plcb1	trans		n289851	AK134362	18750	Prkca	trans
		n270459	AK052577	227377	Farp2	trans		n275688	AK081327	14266	Aff2	trans		n271388	AK084392	213452	Dstyk	trans		n289436	AK031940	13518	Dst	trans		n272616	AK141746	73178	Wasl	trans		n417007	NULL	74053	Grip1	trans		n271645	AK142043	18795	Plcb1	trans		n281844	AK040155	18750	Prkca	trans
		n274582	AK082097	227377	Farp2	trans		n276621	AK081006	14266	Aff2	trans		n272126	AK051487	213452	Dstyk	trans		n271320	AK084422	13518	Dst	trans		n271001	AK084649	73178	Wasl	trans		n274263	AK141104	74053	Grip1	trans		n274908	AK048555	18795	Plcb1	trans		n269679	AK142755	18750	Prkca	trans
		n270850	AK084836	227377	Farp2	trans		n270147	AK085586	14266	Aff2	trans		n272667	AK083553	213452	Dstyk	trans		n267806	AK054184	13518	Dst	trans		n282552	AK039434	73178	Wasl	trans		n279820	AK042720	74053	Grip1	trans		n293756	AK028782	18795	Plcb1	trans		n263546	AK171171	18750	Prkca	trans
		n285181	AK035855	227377	Farp2	trans		n281629	AK138854	14266	Aff2	trans		n273046	AK050491	213452	Dstyk	trans		n288112	AK149006	13518	Dst	trans		n275625	AK081394	73178	Wasl	trans		n276041	AK047590	74053	Grip1	trans		n269333	AK086387	18795	Plcb1	trans		n274723	AK081956	18750	Prkca	trans
		n200794	NULL	227377	Farp2	trans		n270301	AK052676	14266	Aff2	trans		n277200	AK046200	213452	Dstyk	trans		n276123	AK047549	13518	Dst	trans		n289938	AK077897	73178	Wasl	trans		n279473	AK043158	74053	Grip1	trans		n276697	AK046956	18795	Plcb1	trans		n264026	AK158612	18750	Prkca	trans
		n273035	AK148472	227377	Farp2	trans		n274904	AK140931	14266	Aff2	trans		n270459	AK052577	213452	Dstyk	trans		n293786	AK161112	13518	Dst	trans		n280553	AK041709	73178	Wasl	trans		n276429	AK047266	74053	Grip1	trans		n267767	AK054216	18795	Plcb1	trans		n274375	AK082322	18750	Prkca	trans
		n288246	AK148737	227377	Farp2	trans		n277693	AK045477	14266	Aff2	trans		n273253	AK049996	213452	Dstyk	trans		n413775	NULL	12767	Cxcr4	trans		n280241	AK042182	73178	Wasl	trans		n275208	AK048296	74053	Grip1	trans		n290412	AK160296	18795	Plcb1	trans		n284964	AK079369	18750	Prkca	trans
		n283361	AK038362	227377	Farp2	trans		n271666	AK051847	14266	Aff2	trans		n289387	AK134701	213452	Dstyk	trans		n275300	AK048198	12767	Cxcr4	trans		n289152	AK032285	73178	Wasl	trans		n283491	AK038209	74053	Grip1	trans		n293646	AK029063	18795	Plcb1	trans		n273651	AK141360	18750	Prkca	trans
		n271179	AK142179	227377	Farp2	trans		n266980	AK165400	14266	Aff2	trans		n270850	AK084836	213452	Dstyk	trans		n412061	NULL	12767	Cxcr4	trans		n266498	AK155665	73178	Wasl	trans		n273606	AK164080	74053	Grip1	trans		n271811	AK084083	18795	Plcb1	trans		n286456	AK034321	18750	Prkca	trans
		n275069	AK048422	227377	Farp2	trans		n280469	AK041828	14266	Aff2	trans		n284338	AK079471	213452	Dstyk	trans		n269977	AK052837	12767	Cxcr4	trans		n289690	AK134456	73178	Wasl	trans		n280355	AK153703	74053	Grip1	trans		n288704	AK135252	18795	Plcb1	trans		n274200	AK082550	18750	Prkca	trans
		n271702	AK084188	227377	Farp2	trans		n289735	AK031681	14266	Aff2	trans		n200794	NULL	213452	Dstyk	trans		n290512	AK030765	12767	Cxcr4	trans		n288556	AK135328	73178	Wasl	trans		n283938	AK137924	74053	Grip1	trans		n265459	AK172454	18795	Plcb1	trans		n269223	AK086502	18750	Prkca	trans
		n276744	AK080994	227377	Farp2	trans		n284502	AK079453	14266	Aff2	trans		n273035	AK148472	213452	Dstyk	trans		n272277	AK141854	12767	Cxcr4	trans		n265894	AK156563	73178	Wasl	trans		n284562	AK036921	74053	Grip1	trans		n283358	AK038367	18795	Plcb1	trans		n283847	AK137972	18750	Prkca	trans
		n285866	AK035101	227377	Farp2	trans		n291079	AK030341	20616	Snap91	trans		n273017	AK148519	213452	Dstyk	trans		n270380	AK085303	12767	Cxcr4	trans		n282467	AK138546	73178	Wasl	trans		n273422	AK049799	74053	Grip1	trans		n277787	AK045354	18795	Plcb1	trans		n267879	AK054085	18750	Prkca	trans
		n266399	AK089564	227377	Farp2	trans		n278325	AK139574	20616	Snap91	trans		n276110	AK047560	213452	Dstyk	trans		n288677	AK078418	12767	Cxcr4	trans		n289005	AK032476	73178	Wasl	trans		n287251	AK136445	74053	Grip1	trans		n275015	AK048469	18795	Plcb1	trans		n294216	AK014060	18750	Prkca	trans
		n287321	AK136395	227377	Farp2	trans		n274997	AK048483	20616	Snap91	trans		n271179	AK142179	213452	Dstyk	trans		n271025	AK142253	12767	Cxcr4	trans		n274379	AK082316	73178	Wasl	trans		n283330	AK138135	74053	Grip1	trans		n271574	AK142062	18795	Plcb1	trans		n293841	AK076313	18750	Prkca	trans
		n289911	AK031434	227377	Farp2	trans		n280258	AK080354	20616	Snap91	trans		n291688	AK029879	213452	Dstyk	trans		n280950	AK041080	12767	Cxcr4	trans		n275677	AK140759	73178	Wasl	trans		n268207	AK087432	74053	Grip1	trans		n264764	AK090219	18795	Plcb1	trans		n268112	AK053670	18750	Prkca	trans
		n267175	AK088985	227377	Farp2	trans		n284318	AK037320	20616	Snap91	trans		n275069	AK048422	213452	Dstyk	trans		n264626	AK144517	12767	Cxcr4	trans		n279497	AK043131	73178	Wasl	trans		n277363	AK045928	12695	Inadl	trans		n276800	AK046810	18795	Plcb1	trans		n283266	AK038496	18750	Prkca	trans
		n277312	AK046018	227377	Farp2	trans		n290408	AK030836	20616	Snap91	trans		n265306	AK157512	213452	Dstyk	trans		n289595	AK134516	12767	Cxcr4	trans		n291049	AK077307	73178	Wasl	trans		n269905	AK085801	12695	Inadl	trans		n289776	AK031628	18795	Plcb1	trans		n273851	AK049150	18750	Prkca	trans
		n269834	AK085883	227377	Farp2	trans		n288073	AK149098	20616	Snap91	trans		n288982	AK135077	213452	Dstyk	trans		n287227	AK033523	12767	Cxcr4	trans		n273298	AK141565	73178	Wasl	trans		n264348	AK166736	12695	Inadl	trans		n265120	AK158169	18795	Plcb1	trans		n289748	AK077965	18750	Prkca	trans
		n265240	AK157615	227377	Farp2	trans		n276352	AK047362	20616	Snap91	trans		n289911	AK031434	213452	Dstyk	trans		n263900	AK159013	12767	Cxcr4	trans		n266071	AK156314	73178	Wasl	trans		n269359	AK142825	12695	Inadl	trans		n273237	AK050013	18795	Plcb1	trans		n288701	AK135255	18750	Prkca	trans
		n270140	AK085593	227377	Farp2	trans		n276574	AK047098	20616	Snap91	trans		n267175	AK088985	213452	Dstyk	trans		n282558	AK039426	12767	Cxcr4	trans		n290703	AK030712	73178	Wasl	trans		n274549	AK048701	12695	Inadl	trans		n288788	AK032710	18795	Plcb1	trans		n289161	AK032274	13367	Diap1	trans
		n273371	AK049921	227377	Farp2	trans		n267281	AK088542	20616	Snap91	trans		n281103	AK040981	213452	Dstyk	trans		n283832	AK037826	12767	Cxcr4	trans		n289621	AK134497	73178	Wasl	trans		n271896	AK141950	12695	Inadl	trans		n289495	AK031862	18795	Plcb1	trans		n293677	AK076381	13367	Diap1	trans
		n266561	AK155614	227377	Farp2	trans		n268953	AK086818	20616	Snap91	trans		n265240	AK157615	213452	Dstyk	trans		n274221	AK141123	12767	Cxcr4	trans		n271776	AK084121	73178	Wasl	trans		n269654	AK052952	12695	Inadl	trans		n282007	AK138746	18795	Plcb1	trans		n269669	AK164824	13367	Diap1	trans
		n267820	AK054167	227377	Farp2	trans		n282086	AK039904	20616	Snap91	trans		n270140	AK085593	213452	Dstyk	trans		n283427	AK138098	12767	Cxcr4	trans		n281049	AK041019	73178	Wasl	trans		n277416	AK045855	12695	Inadl	trans		n290372	AK030853	18795	Plcb1	trans		n269791	AK085921	13367	Diap1	trans
		n295416	AK009920	227377	Farp2	trans		n275056	AK048438	20616	Snap91	trans		n268134	AK143154	213452	Dstyk	trans		n274498	AK082181	12767	Cxcr4	trans		n272395	AK083777	73178	Wasl	trans		n281715	AK138815	12695	Inadl	trans		n273552	AK141452	18795	Plcb1	trans		n283879	AK037764	13367	Diap1	trans
		n275748	AK047797	227377	Farp2	trans		n277544	AK021009	20616	Snap91	trans		n266561	AK155614	213452	Dstyk	trans		n288689	AK032781	12767	Cxcr4	trans		n275980	AK047646	73178	Wasl	trans		n288639	AK032850	12695	Inadl	trans		n275373	AK048094	18795	Plcb1	trans		n266163	AK171786	13367	Diap1	trans
		n281697	AK138820	227377	Farp2	trans		n285536	AK079242	20616	Snap91	trans		n267820	AK054167	213452	Dstyk	trans		n293462	AK014687	12767	Cxcr4	trans		n289860	AK134354	73178	Wasl	trans		n265903	AK172012	12695	Inadl	trans		n291073	AK030345	18795	Plcb1	trans		n274205	AK141127	13367	Diap1	trans
		n284630	AK036789	227377	Farp2	trans		n284641	AK036777	20616	Snap91	trans		n295416	AK009920	213452	Dstyk	trans		n270654	AK142392	12767	Cxcr4	trans		n421229	NULL	73178	Wasl	trans		n286453	AK034325	12695	Inadl	trans		n265585	AK157033	18795	Plcb1	trans		n284837	AK137462	13367	Diap1	trans
		n263974	AK158762	227377	Farp2	trans		n269761	AK142734	20616	Snap91	trans		n276292	AK140626	213452	Dstyk	trans		n268403	AK143069	12767	Cxcr4	trans		n264765	AK090214	73178	Wasl	trans		n267083	AK143526	12695	Inadl	trans		n284323	AK037315	18795	Plcb1	trans		n279685	AK042895	13367	Diap1	trans
		n289505	AK018199	227377	Farp2	trans		n288645	AK078432	20616	Snap91	trans		n267192	AK088924	213452	Dstyk	trans		n344280	NULL	12767	Cxcr4	trans		n272759	AK083485	73178	Wasl	trans		n272273	AK083859	12695	Inadl	trans		n285949	AK035021	18795	Plcb1	trans		n275064	AK048430	13367	Diap1	trans
		n289510	AK018197	227377	Farp2	trans		n267280	AK088546	20616	Snap91	trans		n277399	AK045872	213452	Dstyk	trans		n274327	AK141087	12767	Cxcr4	trans		n271611	AK051887	73178	Wasl	trans		n276355	AK047359	12695	Inadl	trans		n285208	AK035822	18795	Plcb1	trans		n271985	AK164353	13367	Diap1	trans
		n344278	NULL	227377	Farp2	trans		n281036	AK080119	20616	Snap91	trans		n281697	AK138820	213452	Dstyk	trans		n271388	AK084392	12767	Cxcr4	trans		n273539	AK141457	73178	Wasl	trans		n288420	AK135546	12695	Inadl	trans		n268012	AK053855	18795	Plcb1	trans		n271387	AK084393	13367	Diap1	trans
		n271320	AK084422	227377	Farp2	trans		n272800	AK083466	20616	Snap91	trans		n278280	AK139613	213452	Dstyk	trans		n272126	AK051487	12767	Cxcr4	trans		n288101	AK149034	73178	Wasl	trans		n289473	AK031889	12695	Inadl	trans		n291079	AK030341	208898	Unc13c	trans		n264054	AK158523	13367	Diap1	trans
		n289740	AK031676	227377	Farp2	trans		n279672	AK139122	20616	Snap91	trans		n265642	AK156928	213452	Dstyk	trans		n289301	AK018251	12767	Cxcr4	trans		n276760	AK046872	73178	Wasl	trans		n273395	AK049877	12695	Inadl	trans		n270201	AK052727	208898	Unc13c	trans		n280827	AK041256	13367	Diap1	trans
		n268168	AK053607	227377	Farp2	trans		n277628	AK045559	20616	Snap91	trans		n284630	AK036789	213452	Dstyk	trans		n273046	AK050491	12767	Cxcr4	trans		n271434	AK051998	73178	Wasl	trans		n271712	AK084183	12695	Inadl	trans		n269340	AK053030	208898	Unc13c	trans		n284289	AK137789	13367	Diap1	trans
		n293786	AK161112	227377	Farp2	trans		n274662	AK082021	20616	Snap91	trans		n263974	AK158762	213452	Dstyk	trans		n282800	AK039105	12767	Cxcr4	trans		n267810	AK054176	73178	Wasl	trans		n286711	AK033899	12695	Inadl	trans		n280258	AK080354	208898	Unc13c	trans		n268229	AK053535	13367	Diap1	trans
		n277363	AK045928	11465	Actg1	trans		n270781	AK084915	20616	Snap91	trans		n283220	AK138194	213452	Dstyk	trans		n277200	AK046200	12767	Cxcr4	trans		n289714	AK031703	73178	Wasl	trans		n289986	AK134309	12695	Inadl	trans		n271200	AK084472	208898	Unc13c	trans		n293847	AK028594	13367	Diap1	trans
		n289435	AK134623	11465	Actg1	trans		n291500	AK030137	20616	Snap91	trans		n289505	AK018199	213452	Dstyk	trans		n270005	AK142646	12767	Cxcr4	trans		n272625	AK083588	73178	Wasl	trans		n283771	AK137993	12695	Inadl	trans		n284318	AK037320	208898	Unc13c	trans		n285041	AK036080	13367	Diap1	trans
		n264348	AK166736	11465	Actg1	trans		n285984	AK034977	20616	Snap91	trans		n271135	AK084525	213452	Dstyk	trans		n273253	AK049996	12767	Cxcr4	trans		n270993	AK084659	73178	Wasl	trans		n274407	AK141071	12695	Inadl	trans		n271564	AK084291	208898	Unc13c	trans		n271578	AK051906	13367	Diap1	trans
		n268300	AK087421	11465	Actg1	trans		n282329	AK079629	20616	Snap91	trans		n286417	AK034379	213452	Dstyk	trans		n270850	AK084836	12767	Cxcr4	trans		n276299	AK047425	73178	Wasl	trans		n282570	AK039410	12695	Inadl	trans		n276352	AK047362	208898	Unc13c	trans		n285878	AK035090	13367	Diap1	trans
		n267845	AK143257	11465	Actg1	trans		n274191	AK082557	20616	Snap91	trans		n344278	NULL	213452	Dstyk	trans		n284338	AK079471	12767	Cxcr4	trans		n264979	AK148386	73178	Wasl	trans		n291010	AK133599	12695	Inadl	trans		n270376	AK085307	208898	Unc13c	trans		n277522	AK045690	13367	Diap1	trans
		n275219	AK140851	11465	Actg1	trans		n293691	AK028947	20616	Snap91	trans		n289436	AK031940	213452	Dstyk	trans		n200794	NULL	12767	Cxcr4	trans		n274479	AK048727	73178	Wasl	trans		n273750	AK049411	12695	Inadl	trans		n277908	AK045205	208898	Unc13c	trans		n267576	AK143384	13367	Diap1	trans
		n268260	AK053491	11465	Actg1	trans		n274377	AK082320	20616	Snap91	trans		n271320	AK084422	213452	Dstyk	trans		n273017	AK148519	12767	Cxcr4	trans		n266096	AK156283	73178	Wasl	trans		n272113	AK051501	12695	Inadl	trans		n271244	AK052135	208898	Unc13c	trans		n277330	AK045980	13367	Diap1	trans
		n265903	AK172012	11465	Actg1	trans		n266959	AK143985	20616	Snap91	trans		n267806	AK054184	213452	Dstyk	trans		n285478	AK035506	12767	Cxcr4	trans		n284465	AK037078	73178	Wasl	trans		n277449	AK045816	12695	Inadl	trans		n274447	AK141058	208898	Unc13c	trans		n264035	AK158570	13367	Diap1	trans
		n286453	AK034325	11465	Actg1	trans		n285258	AK035753	20616	Snap91	trans		n289740	AK031676	213452	Dstyk	trans		n271179	AK142179	12767	Cxcr4	trans		n275044	AK081654	73178	Wasl	trans		n265787	AK156698	12695	Inadl	trans		n291864	AK133106	208898	Unc13c	trans		n289522	AK161851	13367	Diap1	trans
		n267083	AK143526	11465	Actg1	trans		n276199	AK081064	20616	Snap91	trans		n264279	AK145799	213452	Dstyk	trans		n291688	AK029879	12767	Cxcr4	trans		n285763	AK035220	73178	Wasl	trans		n277821	AK139986	12695	Inadl	trans		n268344	AK053393	208898	Unc13c	trans		n270091	AK085646	330222	Sdk1	trans
		n272273	AK083859	11465	Actg1	trans		n282022	AK039986	20616	Snap91	trans		n293786	AK161112	213452	Dstyk	trans		n275069	AK048422	12767	Cxcr4	trans		n279744	AK042818	73178	Wasl	trans		n289786	AK031614	12695	Inadl	trans		n289645	AK031761	208898	Unc13c	trans		n277728	AK045430	330222	Sdk1	trans
		n270840	AK084849	11465	Actg1	trans		n283731	AK037947	20616	Snap91	trans		n278325	AK139574	71999	Fbxo22	trans		n289911	AK031434	12767	Cxcr4	trans		n289002	AK078276	73178	Wasl	trans		n283629	AK138038	12695	Inadl	trans		n284842	AK036392	208898	Unc13c	trans		n267278	AK088565	330222	Sdk1	trans
		n276355	AK047359	11465	Actg1	trans		n269672	AK052948	20616	Snap91	trans		n274997	AK048483	71999	Fbxo22	trans		n273298	AK141565	12767	Cxcr4	trans		n276522	AK047146	73178	Wasl	trans		n272369	AK083797	12695	Inadl	trans		n282086	AK039904	208898	Unc13c	trans		n270488	AK085220	330222	Sdk1	trans
		n278154	AK139876	11465	Actg1	trans		n287197	AK033550	20616	Snap91	trans		n280258	AK080354	71999	Fbxo22	trans		n277312	AK046018	12767	Cxcr4	trans		n289525	AK031838	73178	Wasl	trans		n283924	AK037719	12695	Inadl	trans		n284874	AK036337	208898	Unc13c	trans		n273443	AK049757	330222	Sdk1	trans
		n274482	AK082206	11465	Actg1	trans		n288211	AK148811	20616	Snap91	trans		n284318	AK037320	71999	Fbxo22	trans		n275193	AK048311	12767	Cxcr4	trans		n288572	AK020162	73178	Wasl	trans		n293960	AK028466	12695	Inadl	trans		n271807	AK141996	208898	Unc13c	trans		n275018	AK048467	330222	Sdk1	trans
		n276705	AK140473	11465	Actg1	trans		n270201	AK052727	20616	Snap91	trans		n290408	AK030836	71999	Fbxo22	trans		n268440	AK053269	12767	Cxcr4	trans		n285722	AK035277	73178	Wasl	trans		n277859	AK045301	12695	Inadl	trans		n274207	AK048776	208898	Unc13c	trans		n278112	AK044814	330222	Sdk1	trans
		n273750	AK049411	11465	Actg1	trans		n269340	AK053030	20616	Snap91	trans		n276352	AK047362	71999	Fbxo22	trans		n270140	AK085593	12767	Cxcr4	trans		n273494	AK141485	73178	Wasl	trans		n284135	AK037525	12695	Inadl	trans		n269894	AK085809	208898	Unc13c	trans		n288032	AK149195	330222	Sdk1	trans
		n277449	AK045816	11465	Actg1	trans		n274408	AK082288	20616	Snap91	trans		n276574	AK047098	71999	Fbxo22	trans		n283275	AK138165	12767	Cxcr4	trans		n274579	AK082100	73178	Wasl	trans		n276674	AK046988	12695	Inadl	trans		n275056	AK048438	208898	Unc13c	trans		n264693	AK144382	330222	Sdk1	trans
		n277821	AK139986	11465	Actg1	trans		n281644	AK040382	20616	Snap91	trans		n267281	AK088542	71999	Fbxo22	trans		n268134	AK143154	12767	Cxcr4	trans		n271991	AK051672	73178	Wasl	trans		n288237	AK148759	20336	Exoc4	trans		n277544	AK021009	208898	Unc13c	trans		n265749	AK156753	330222	Sdk1	trans
		n284214	AK037438	11465	Actg1	trans		n275596	AK081428	20616	Snap91	trans		n268953	AK086818	71999	Fbxo22	trans		n266561	AK155614	12767	Cxcr4	trans		n271361	AK142109	73178	Wasl	trans		n283861	AK037790	20336	Exoc4	trans		n279472	AK043159	208898	Unc13c	trans		n274599	AK048679	330222	Sdk1	trans
		n274005	AK082680	11465	Actg1	trans		n271564	AK084291	20616	Snap91	trans		n282086	AK039904	71999	Fbxo22	trans		n267820	AK054167	12767	Cxcr4	trans		n287851	AK135893	73178	Wasl	trans		n268467	AK053250	20336	Exoc4	trans		n284641	AK036777	208898	Unc13c	trans		n271287	AK084434	330222	Sdk1	trans
		n272369	AK083797	11465	Actg1	trans		n271244	AK052135	20616	Snap91	trans		n275056	AK048438	71999	Fbxo22	trans		n295416	AK009920	12767	Cxcr4	trans		n266405	AK155947	73178	Wasl	trans		n288912	AK032575	20336	Exoc4	trans		n287523	AK033243	208898	Unc13c	trans		n280065	AK042440	330222	Sdk1	trans
		n293960	AK028466	11465	Actg1	trans		n274447	AK141058	20616	Snap91	trans		n277544	AK021009	71999	Fbxo22	trans		n291378	AK030176	12767	Cxcr4	trans		n273639	AK141368	73178	Wasl	trans		n272758	AK050874	20336	Exoc4	trans		n288645	AK078432	208898	Unc13c	trans		n272525	AK051063	330222	Sdk1	trans
		n271273	AK052111	11465	Actg1	trans		n291864	AK133106	20616	Snap91	trans		n281050	AK080108	71999	Fbxo22	trans		n276292	AK140626	12767	Cxcr4	trans		n286275	AK136957	73178	Wasl	trans		n282552	AK039434	20336	Exoc4	trans		n285801	AK137130	208898	Unc13c	trans		n276160	AK081082	330222	Sdk1	trans
		n277859	AK045301	11465	Actg1	trans		n289645	AK031761	20616	Snap91	trans		n284641	AK036777	71999	Fbxo22	trans		n281697	AK138820	12767	Cxcr4	trans		n272564	AK051030	73178	Wasl	trans		n275625	AK081394	20336	Exoc4	trans		n272800	AK083466	208898	Unc13c	trans		n284348	AK037288	330222	Sdk1	trans
		n284135	AK037525	11465	Actg1	trans		n284842	AK036392	20616	Snap91	trans		n286744	AK079051	71999	Fbxo22	trans		n278280	AK139613	12767	Cxcr4	trans		n280342	AK042037	73178	Wasl	trans		n289938	AK077897	20336	Exoc4	trans		n293900	AK019501	208898	Unc13c	trans		n294251	AK013968	330222	Sdk1	trans
		n269905	AK085801	11465	Actg1	trans		n265254	AK157591	20616	Snap91	trans		n284273	AK137799	71999	Fbxo22	trans		n269062	AK053079	12767	Cxcr4	trans		n284184	AK037473	73178	Wasl	trans		n275643	AK081374	20336	Exoc4	trans		n276692	AK046965	208898	Unc13c	trans		n278021	AK157748	330222	Sdk1	trans
		n269654	AK052952	11465	Actg1	trans		n271619	AK084257	20616	Snap91	trans		n277628	AK045559	71999	Fbxo22	trans		n284630	AK036789	12767	Cxcr4	trans		n276335	AK047385	73178	Wasl	trans		n277710	AK045455	20336	Exoc4	trans		n277628	AK045559	208898	Unc13c	trans		n270248	AK085453	330222	Sdk1	trans
		n284620	AK137651	11465	Actg1	trans		n284874	AK036337	20616	Snap91	trans		n274662	AK082021	71999	Fbxo22	trans		n263974	AK158762	12767	Cxcr4	trans		n267773	AK087641	73178	Wasl	trans		n289152	AK032285	20336	Exoc4	trans		n286228	AK020423	208898	Unc13c	trans		n270845	AK084842	330222	Sdk1	trans
		n270803	AK084894	11465	Actg1	trans		n277620	AK045567	20616	Snap91	trans		n289643	AK134478	71999	Fbxo22	trans		n289505	AK018199	12767	Cxcr4	trans		n283823	AK037839	73178	Wasl	trans		n266498	AK155665	20336	Exoc4	trans		n284981	AK036175	208898	Unc13c	trans		n288945	AK135102	330222	Sdk1	trans
		n274021	AK048920	11465	Actg1	trans		n271807	AK141996	20616	Snap91	trans		n270781	AK084915	71999	Fbxo22	trans		n286417	AK034379	12767	Cxcr4	trans		n278347	AK044777	73178	Wasl	trans		n265894	AK156563	20336	Exoc4	trans		n282996	AK038839	208898	Unc13c	trans		n280190	AK169522	330222	Sdk1	trans
		n288639	AK032850	11465	Actg1	trans		n274207	AK048776	20616	Snap91	trans		n285984	AK034977	71999	Fbxo22	trans		n272508	AK051080	12767	Cxcr4	trans		n279836	AK042702	73178	Wasl	trans		n285719	AK035284	20336	Exoc4	trans		n288680	AK135278	208898	Unc13c	trans		n273318	AK141556	330222	Sdk1	trans
		n264284	AK145784	11465	Actg1	trans		n288835	AK032679	20616	Snap91	trans		n282329	AK079629	71999	Fbxo22	trans		n271867	AK051774	12767	Cxcr4	trans		n286096	AK137020	73178	Wasl	trans		n289005	AK032476	20336	Exoc4	trans		n415245	NR_033299	208898	Unc13c	trans		n270569	AK052538	330222	Sdk1	trans
		n273485	AK141495	11465	Actg1	trans		n292803	AK076766	20616	Snap91	trans		n293691	AK028947	71999	Fbxo22	trans		n289436	AK031940	12767	Cxcr4	trans		n283624	AK038073	73178	Wasl	trans		n285299	AK162538	20336	Exoc4	trans		n271911	AK051748	208898	Unc13c	trans		n270865	AK084807	330222	Sdk1	trans
		n269217	AK086510	11465	Actg1	trans		n269894	AK085809	20616	Snap91	trans		n274377	AK082320	71999	Fbxo22	trans		n264279	AK145799	12767	Cxcr4	trans		n288564	AK032946	73178	Wasl	trans		n265246	AK157603	20336	Exoc4	trans		n270781	AK084915	208898	Unc13c	trans		n275036	AK081656	330222	Sdk1	trans
		n268267	AK053483	11465	Actg1	trans		n284894	AK036305	20616	Snap91	trans		n266959	AK143985	71999	Fbxo22	trans		n293786	AK161112	12767	Cxcr4	trans		n269396	AK142819	73178	Wasl	trans		n271336	AK052063	20336	Exoc4	trans		n281654	AK138839	208898	Unc13c	trans		n273934	AK049021	330222	Sdk1	trans
		n273395	AK049877	11465	Actg1	trans		n286749	AK033864	20616	Snap91	trans		n276199	AK081064	71999	Fbxo22	trans		n285649	AK035368	245446	Slitrk4	trans		n293940	AK076258	73178	Wasl	trans		n276631	AK047037	20336	Exoc4	trans		n276575	AK047099	208898	Unc13c	trans		n197899	NULL	330222	Sdk1	trans
		n286711	AK033899	11465	Actg1	trans		n281766	AK040228	20616	Snap91	trans		n283731	AK037947	71999	Fbxo22	trans		n271508	AK051950	245446	Slitrk4	trans		n290089	AK031155	73178	Wasl	trans		n286052	AK034877	20336	Exoc4	trans		n291500	AK030137	208898	Unc13c	trans		n268158	AK053622	330222	Sdk1	trans
		n289986	AK134309	11465	Actg1	trans		n290956	AK019905	20616	Snap91	trans		n270201	AK052727	71999	Fbxo22	trans		n288715	AK135232	245446	Slitrk4	trans		n275320	AK048182	73178	Wasl	trans		n290703	AK030712	20336	Exoc4	trans		n279988	AK042529	208898	Unc13c	trans		n276666	AK046994	330222	Sdk1	trans
		n283771	AK137993	11465	Actg1	trans		n273453	AK049734	20616	Snap91	trans		n269340	AK053030	71999	Fbxo22	trans		n283075	AK138292	245446	Slitrk4	trans		n289792	AK134395	73178	Wasl	trans		n289621	AK134497	20336	Exoc4	trans		n288046	AK149158	208898	Unc13c	trans		n268144	AK053635	330222	Sdk1	trans
		n269635	AK086090	11465	Actg1	trans		n285801	AK137130	20616	Snap91	trans		n274408	AK082288	71999	Fbxo22	trans		n272163	AK051420	245446	Slitrk4	trans		n276935	AK080924	73178	Wasl	trans		n271776	AK084121	20336	Exoc4	trans		n285984	AK034977	208898	Unc13c	trans		n275223	AK048281	330222	Sdk1	trans
		n288778	AK135192	11465	Actg1	trans		n293900	AK019501	20616	Snap91	trans		n271564	AK084291	71999	Fbxo22	trans		n277481	AK045757	245446	Slitrk4	trans		n284231	AK037412	73178	Wasl	trans		n272395	AK083777	20336	Exoc4	trans		n293691	AK028947	208898	Unc13c	trans		n274544	AK082130	330222	Sdk1	trans
		n291010	AK133599	11465	Actg1	trans		n276692	AK046965	20616	Snap91	trans		n271244	AK052135	71999	Fbxo22	trans		n274828	AK081832	245446	Slitrk4	trans		n265676	AK172199	73178	Wasl	trans		n283380	AK038342	20336	Exoc4	trans		n276747	AK046894	208898	Unc13c	trans		n291149	AK077237	330222	Sdk1	trans
		n272113	AK051501	11465	Actg1	trans		n286228	AK020423	20616	Snap91	trans		n274447	AK141058	71999	Fbxo22	trans		n267078	AK143563	245446	Slitrk4	trans		n284083	AK037581	73178	Wasl	trans		n275980	AK047646	20336	Exoc4	trans		n274377	AK082320	208898	Unc13c	trans		n274398	AK048739	330222	Sdk1	trans
		n270479	AK085229	11465	Actg1	trans		n284981	AK036175	20616	Snap91	trans		n291864	AK133106	71999	Fbxo22	trans		n275122	AK048370	245446	Slitrk4	trans		n263920	AK158959	73178	Wasl	trans		n289860	AK134354	20336	Exoc4	trans		n275270	AK048234	208898	Unc13c	trans		n281580	AK138867	330222	Sdk1	trans
		n283588	AK138052	11465	Actg1	trans		n282996	AK038839	20616	Snap91	trans		n289645	AK031761	71999	Fbxo22	trans		n275903	AK081228	245446	Slitrk4	trans		n344042	NULL	18163	Ctnnd2	trans		n421229	NULL	20336	Exoc4	trans		n279278	AK139267	208898	Unc13c	trans		n284163	AK037499	330222	Sdk1	trans
		n277664	AK045512	20869	Stk11	trans		n264264	AK159934	20616	Snap91	trans		n284842	AK036392	71999	Fbxo22	trans		n286410	AK034389	245446	Slitrk4	trans		n292136	AK029775	18163	Ctnnd2	trans		n264765	AK090214	20336	Exoc4	trans		n271799	AK084093	208898	Unc13c	trans		n280239	AK042184	330222	Sdk1	trans
		n285584	AK035415	20869	Stk11	trans		n288680	AK135278	20616	Snap91	trans		n265254	AK157591	71999	Fbxo22	trans		n282845	AK039039	245446	Slitrk4	trans		n271833	AK084059	18163	Ctnnd2	trans		n273539	AK141457	20336	Exoc4	trans		n269672	AK052948	208898	Unc13c	trans		n286726	AK033884	330222	Sdk1	trans
		n283883	AK037760	20869	Stk11	trans		n415245	NR_033299	20616	Snap91	trans		n271619	AK084257	71999	Fbxo22	trans		n269037	AK086713	245446	Slitrk4	trans		n283533	AK038164	18163	Ctnnd2	trans		n278989	AK043724	20336	Exoc4	trans		n287197	AK033550	208898	Unc13c	trans		n277411	AK045857	330222	Sdk1	trans
		n283772	AK137992	20869	Stk11	trans		n276575	AK047099	20616	Snap91	trans		n284874	AK036337	71999	Fbxo22	trans		n285261	AK035751	245446	Slitrk4	trans		n272264	AK141857	18163	Ctnnd2	trans		n271434	AK051998	20336	Exoc4	trans		n269418	AK086306	15558	Htr2a	trans		n273465	AK083074	330222	Sdk1	trans
		n267759	AK087648	20869	Stk11	trans		n270045	AK142617	20616	Snap91	trans		n271807	AK141996	71999	Fbxo22	trans		n281588	AK040439	245446	Slitrk4	trans		n288332	AK148580	18163	Ctnnd2	trans		n267810	AK054176	20336	Exoc4	trans		n283777	AK037884	15558	Htr2a	trans		n289191	AK032240	330222	Sdk1	trans
		n267611	AK143372	20869	Stk11	trans		n270101	AK085635	20616	Snap91	trans		n274207	AK048776	71999	Fbxo22	trans		n285788	AK035200	245446	Slitrk4	trans		n277157	AK046258	18163	Ctnnd2	trans		n289714	AK031703	20336	Exoc4	trans		n264792	AK090171	15558	Htr2a	trans		n265411	AK157338	330222	Sdk1	trans
		n274052	AK082657	20869	Stk11	trans		n279988	AK042529	20616	Snap91	trans		n269894	AK085809	71999	Fbxo22	trans		n289445	AK134610	245446	Slitrk4	trans		n276263	AK140642	18163	Ctnnd2	trans		n272625	AK083588	20336	Exoc4	trans		n287638	AK033082	15558	Htr2a	trans		n289418	AK031960	330222	Sdk1	trans
		n266548	AK155618	20869	Stk11	trans		n288046	AK149158	20616	Snap91	trans		n277942	AK045147	71999	Fbxo22	trans		n264176	AK152300	245446	Slitrk4	trans		n274999	AK081670	18163	Ctnnd2	trans		n270993	AK084659	20336	Exoc4	trans		n266095	AK156284	15558	Htr2a	trans		n276573	AK047102	330222	Sdk1	trans
		n417007	NULL	20869	Stk11	trans		n276747	AK046894	20616	Snap91	trans		n273453	AK049734	71999	Fbxo22	trans		n282977	AK038862	245446	Slitrk4	trans		n289220	AK134869	18163	Ctnnd2	trans		n287642	AK136294	20336	Exoc4	trans		n290377	AK134063	15558	Htr2a	trans		n285823	AK035148	330222	Sdk1	trans
		n274263	AK141104	20869	Stk11	trans		n275270	AK048234	20616	Snap91	trans		n285801	AK137130	71999	Fbxo22	trans		n271501	AK051954	245446	Slitrk4	trans		n285125	AK035950	18163	Ctnnd2	trans		n264979	AK148386	20336	Exoc4	trans		n288160	AK148915	15558	Htr2a	trans		n271233	AK142142	330222	Sdk1	trans
		n276467	AK047210	20869	Stk11	trans		n279278	AK139267	20616	Snap91	trans		n268538	AK087301	71999	Fbxo22	trans		n272315	AK141846	245446	Slitrk4	trans		n264911	AK090121	18163	Ctnnd2	trans		n284319	AK037318	20336	Exoc4	trans		n271842	AK084057	15558	Htr2a	trans		n265077	AK158345	330222	Sdk1	trans
		n274977	AK048505	20869	Stk11	trans		n271151	AK084509	20616	Snap91	trans		n293900	AK019501	71999	Fbxo22	trans		n276570	AK081008	245446	Slitrk4	trans		n290009	AK031281	18163	Ctnnd2	trans		n284346	AK037291	20336	Exoc4	trans		n279902	AK042631	15558	Htr2a	trans		n264673	AK090353	330222	Sdk1	trans
		n267743	AK143295	20869	Stk11	trans		n278304	AK139516	20616	Snap91	trans		n276692	AK046965	71999	Fbxo22	trans		n282918	AK138352	245446	Slitrk4	trans		n266090	AK089752	18163	Ctnnd2	trans		n274479	AK048727	20336	Exoc4	trans		n276796	AK046819	15558	Htr2a	trans		n277062	AK140281	330222	Sdk1	trans
		n276429	AK047266	20869	Stk11	trans		n288282	AK148674	20616	Snap91	trans		n284981	AK036175	71999	Fbxo22	trans		n265458	AK172457	245446	Slitrk4	trans		n284153	AK137829	18163	Ctnnd2	trans		n268909	AK086868	20336	Exoc4	trans		n266309	AK156044	15558	Htr2a	trans		n277578	AK045623	330222	Sdk1	trans
		n276709	AK046942	20869	Stk11	trans		n294056	AK014392	20679	Sox6	trans		n282996	AK038839	71999	Fbxo22	trans		n288221	AK148791	245446	Slitrk4	trans		n413442	NULL	18163	Ctnnd2	trans		n275044	AK081654	20336	Exoc4	trans		n290144	AK077814	15558	Htr2a	trans		n273350	AK141536	330222	Sdk1	trans
		n293773	AK076342	20869	Stk11	trans		n272121	AK051491	20679	Sox6	trans		n264264	AK159934	71999	Fbxo22	trans		n268955	AK086814	245446	Slitrk4	trans		n291040	AK030391	18163	Ctnnd2	trans		n288485	AK135401	20336	Exoc4	trans		n288902	AK032589	15558	Htr2a	trans		n291005	AK030448	330222	Sdk1	trans
		n272256	AK051293	20869	Stk11	trans		n279832	AK042708	20679	Sox6	trans		n288680	AK135278	71999	Fbxo22	trans		n275688	AK081327	245446	Slitrk4	trans		n279493	AK043138	18163	Ctnnd2	trans		n276522	AK047146	20336	Exoc4	trans		n288636	AK135301	15558	Htr2a	trans		n274261	AK082460	330222	Sdk1	trans
		n273606	AK164080	20869	Stk11	trans		n272729	AK050905	20679	Sox6	trans		n415245	NR_033299	71999	Fbxo22	trans		n271381	AK052026	245446	Slitrk4	trans		n267800	AK054187	18163	Ctnnd2	trans		n289525	AK031838	20336	Exoc4	trans		n282634	AK079587	15558	Htr2a	trans		n289475	AK134594	330222	Sdk1	trans
		n283938	AK137924	20869	Stk11	trans		n277087	AK046356	20679	Sox6	trans		n281654	AK138839	71999	Fbxo22	trans		n270147	AK085586	245446	Slitrk4	trans		n269254	AK086467	18163	Ctnnd2	trans		n288572	AK020162	20336	Exoc4	trans		n288374	AK135577	15558	Htr2a	trans		n283901	AK137951	330222	Sdk1	trans
		n282890	AK138365	20869	Stk11	trans		n284761	AK036557	20679	Sox6	trans		n276575	AK047099	71999	Fbxo22	trans		n271666	AK051847	245446	Slitrk4	trans		n270472	AK142483	18163	Ctnnd2	trans		n285722	AK035277	20336	Exoc4	trans		n274734	AK048621	15558	Htr2a	trans		n283665	AK038028	330222	Sdk1	trans
		n268972	AK086782	20869	Stk11	trans		n268291	AK143093	20679	Sox6	trans		n268299	AK053455	71999	Fbxo22	trans		n286504	AK034248	245446	Slitrk4	trans		n269830	AK085887	18163	Ctnnd2	trans		n284188	AK137822	20336	Exoc4	trans		n275672	AK081342	15558	Htr2a	trans		n267514	AK143403	330222	Sdk1	trans
		n285645	AK079202	20869	Stk11	trans		n272699	AK141716	20679	Sox6	trans		n295763	AK131878	71999	Fbxo22	trans		n280469	AK041828	245446	Slitrk4	trans		n267607	AK054365	18163	Ctnnd2	trans		n273494	AK141485	20336	Exoc4	trans		n263534	AK172433	15558	Htr2a	trans		n424066	NR033657	330222	Sdk1	trans
		n293517	AK132569	20869	Stk11	trans		n271809	AK084084	20679	Sox6	trans		n270101	AK085635	71999	Fbxo22	trans		n289735	AK031681	245446	Slitrk4	trans		n283699	AK037985	18163	Ctnnd2	trans		n271991	AK051672	20336	Exoc4	trans		n279015	AK043691	15558	Htr2a	trans		n287043	AK078960	330222	Sdk1	trans
		n277524	AK140116	20869	Stk11	trans		n266901	AK154275	20679	Sox6	trans		n284097	AK037567	71999	Fbxo22	trans		n281534	AK040488	21974	Top2b	trans		n269789	AK052900	18163	Ctnnd2	trans		n287851	AK135893	20336	Exoc4	trans		n269358	AK142826	15558	Htr2a	trans		n285359	AK035635	330222	Sdk1	trans
		n273422	AK049799	20869	Stk11	trans		n273945	AK082703	20679	Sox6	trans		n276747	AK046894	71999	Fbxo22	trans		n283395	AK138107	21974	Top2b	trans		n284448	AK037110	18163	Ctnnd2	trans		n274926	AK081732	20336	Exoc4	trans		n275326	AK048170	15558	Htr2a	trans		n264704	AK144365	330222	Sdk1	trans
		n282485	AK039509	20869	Stk11	trans		n268239	AK053523	20679	Sox6	trans		n267350	AK088261	71999	Fbxo22	trans		n273423	AK049796	21974	Top2b	trans		n287785	AK136068	18163	Ctnnd2	trans		n266405	AK155947	20336	Exoc4	trans		n287784	AK136070	15558	Htr2a	trans		n273304	AK083211	330222	Sdk1	trans
		n284242	AK037402	20869	Stk11	trans		n279230	AK080564	20679	Sox6	trans		n275270	AK048234	71999	Fbxo22	trans		n269418	AK086306	21974	Top2b	trans		n283476	AK038224	18163	Ctnnd2	trans		n273639	AK141368	20336	Exoc4	trans		n271368	AK084404	15558	Htr2a	trans		n291079	AK030341	73230	Bmper	trans
		n288250	AK148727	20869	Stk11	trans		n274569	AK141031	20679	Sox6	trans		n283650	AK038046	93687	Csnk1a1	trans		n264039	AK158565	21974	Top2b	trans		n284272	AK037366	18163	Ctnnd2	trans		n272564	AK051030	20336	Exoc4	trans		n271795	AK084099	15558	Htr2a	trans		n274997	AK048483	73230	Bmper	trans
		n283330	AK138135	20869	Stk11	trans		n288360	AK078595	20679	Sox6	trans		n280020	AK042492	93687	Csnk1a1	trans		n266095	AK156284	21974	Top2b	trans		n285830	AK035138	18163	Ctnnd2	trans		n284184	AK037473	20336	Exoc4	trans		n269636	AK052965	210044	Adcy2	trans		n280258	AK080354	73230	Bmper	trans
		n274653	AK048660	20869	Stk11	trans		n271674	AK084209	20679	Sox6	trans		n273405	AK049851	93687	Csnk1a1	trans		n269318	AK086404	21974	Top2b	trans		n276211	AK081056	18163	Ctnnd2	trans		n293940	AK076258	20336	Exoc4	trans		n267694	AK143329	210044	Adcy2	trans		n284318	AK037320	73230	Bmper	trans
		n279148	AK043485	20869	Stk11	trans		n275509	AK047919	20679	Sox6	trans		n268253	AK053505	93687	Csnk1a1	trans		n290377	AK134063	21974	Top2b	trans		n285159	AK137338	18163	Ctnnd2	trans		n290089	AK031155	20336	Exoc4	trans		n283546	AK038153	210044	Adcy2	trans		n290408	AK030836	73230	Bmper	trans
		n269864	AK085848	20869	Stk11	trans		n290847	AK017243	20679	Sox6	trans		n276421	AK047281	93687	Csnk1a1	trans		n266473	AK155723	21974	Top2b	trans		n267365	AK088190	18163	Ctnnd2	trans		n282549	AK138498	20336	Exoc4	trans		n286339	AK136938	210044	Adcy2	trans		n276352	AK047362	73230	Bmper	trans
		n272562	AK051033	20869	Stk11	trans		n272119	AK051494	20679	Sox6	trans		n289161	AK032274	93687	Csnk1a1	trans		n275043	AK163825	21974	Top2b	trans		n272445	AK083749	18163	Ctnnd2	trans		n275320	AK048182	20336	Exoc4	trans		n269019	AK086737	210044	Adcy2	trans		n276574	AK047098	73230	Bmper	trans
		n273665	AK141320	20869	Stk11	trans		n270143	AK085590	20679	Sox6	trans		n293677	AK076381	93687	Csnk1a1	trans		n286490	AK136895	21974	Top2b	trans		n284244	AK037398	18163	Ctnnd2	trans		n276935	AK080924	20336	Exoc4	trans		n279952	AK042575	210044	Adcy2	trans		n267281	AK088542	73230	Bmper	trans
		n284043	AK037621	20869	Stk11	trans		n281209	AK040890	20679	Sox6	trans		n274782	AK081885	93687	Csnk1a1	trans		n275512	AK047917	21974	Top2b	trans		n263924	AK158948	18163	Ctnnd2	trans		n284231	AK037412	20336	Exoc4	trans		n283364	AK138117	210044	Adcy2	trans		n275056	AK048438	73230	Bmper	trans
		n266550	AK089456	20869	Stk11	trans		n293888	AK019505	20679	Sox6	trans		n287631	AK078746	93687	Csnk1a1	trans		n267928	AK054012	21974	Top2b	trans		n276896	AK046678	18163	Ctnnd2	trans		n283474	AK138084	20336	Exoc4	trans		n277024	AK046480	210044	Adcy2	trans		n284641	AK036777	73230	Bmper	trans
		n278767	AK044056	20869	Stk11	trans		n263867	AK147454	20679	Sox6	trans		n284062	AK137859	93687	Csnk1a1	trans		n272147	AK051456	21974	Top2b	trans		n270253	AK085448	18163	Ctnnd2	trans		n279274	AK043343	20336	Exoc4	trans		n267958	AK053959	210044	Adcy2	trans		n284147	AK137831	73230	Bmper	trans
		n278960	AK043778	20869	Stk11	trans		n274187	AK082568	20679	Sox6	trans		n271631	AK142048	93687	Csnk1a1	trans		n289532	AK031836	21974	Top2b	trans		n287824	AK135939	18163	Ctnnd2	trans		n284083	AK037581	20336	Exoc4	trans		n272125	AK051489	210044	Adcy2	trans		n281036	AK080119	73230	Bmper	trans
		n285033	AK036092	20869	Stk11	trans		n263959	AK158819	20679	Sox6	trans		n276326	AK047394	93687	Csnk1a1	trans		n273547	AK049684	21974	Top2b	trans		n263928	AK158928	18163	Ctnnd2	trans		n263920	AK158959	20336	Exoc4	trans		n271815	AK084076	210044	Adcy2	trans		n277628	AK045559	73230	Bmper	trans
		n265707	AK172177	20869	Stk11	trans		n413804	NR_001461	20679	Sox6	trans		n274205	AK141127	93687	Csnk1a1	trans		n266309	AK156044	21974	Top2b	trans		n289753	AK031664	18163	Ctnnd2	trans		n413706	NULL	14677	Gnai1	trans		n289114	AK134949	210044	Adcy2	trans		n274662	AK082021	73230	Bmper	trans
		n282968	AK138336	20869	Stk11	trans		n277377	AK045902	20679	Sox6	trans		n284723	AK137571	93687	Csnk1a1	trans		n287014	AK136610	21974	Top2b	trans		n287454	AK033336	18163	Ctnnd2	trans		n289658	AK031758	14677	Gnai1	trans		n271652	AK142040	210044	Adcy2	trans		n270781	AK084915	73230	Bmper	trans
		n284879	AK036325	20869	Stk11	trans		n265090	AK158305	20679	Sox6	trans		n275388	AK048076	93687	Csnk1a1	trans		n290144	AK077814	21974	Top2b	trans		n293464	AK014684	18163	Ctnnd2	trans		n270091	AK085646	14677	Gnai1	trans		n279025	AK043676	210044	Adcy2	trans		n282329	AK079629	73230	Bmper	trans
		n280074	AK153782	20869	Stk11	trans		n276588	AK140515	20679	Sox6	trans		n284837	AK137462	93687	Csnk1a1	trans		n273323	AK083180	21974	Top2b	trans		n287145	AK033590	18163	Ctnnd2	trans		n274017	AK048922	14677	Gnai1	trans		n265714	AK156811	210044	Adcy2	trans		n293691	AK028947	73230	Bmper	trans
		n277374	AK140162	20869	Stk11	trans		n267911	AK054032	20679	Sox6	trans		n275297	AK048203	93687	Csnk1a1	trans		n280875	AK041183	21974	Top2b	trans		n272849	AK050760	18163	Ctnnd2	trans		n275098	AK048391	14677	Gnai1	trans		n279841	AK139085	210044	Adcy2	trans		n274377	AK082320	73230	Bmper	trans
		n285062	AK079340	20869	Stk11	trans		n278705	AK044159	20679	Sox6	trans		n293651	AK029050	93687	Csnk1a1	trans		n280951	AK080211	21974	Top2b	trans		n272534	AK141775	18163	Ctnnd2	trans		n277728	AK045430	14677	Gnai1	trans		n274306	AK163913	210044	Adcy2	trans		n266959	AK143985	73230	Bmper	trans
		n284752	AK036574	20869	Stk11	trans		n277634	AK140094	20679	Sox6	trans		n279685	AK042895	93687	Csnk1a1	trans		n269145	AK086585	21974	Top2b	trans		n278784	AK044029	18163	Ctnnd2	trans		n277924	AK045171	14677	Gnai1	trans		n285380	AK035611	210044	Adcy2	trans		n285258	AK035753	73230	Bmper	trans
		n271914	AK083982	20869	Stk11	trans		n277025	AK163579	20679	Sox6	trans		n287069	AK033698	93687	Csnk1a1	trans		n286445	AK034333	21974	Top2b	trans		n281757	AK040237	18163	Ctnnd2	trans		n276666	AK046994	14677	Gnai1	trans		n271681	AK084204	210044	Adcy2	trans		n276199	AK081064	73230	Bmper	trans
		n283479	AK138082	20869	Stk11	trans		n290254	AK030935	20679	Sox6	trans		n282219	AK138676	93687	Csnk1a1	trans		n288636	AK135301	21974	Top2b	trans		n287675	AK078722	18163	Ctnnd2	trans		n267278	AK088565	14677	Gnai1	trans		n269100	AK086630	210044	Adcy2	trans		n283731	AK037947	73230	Bmper	trans
		n275208	AK048296	20869	Stk11	trans		n264126	AK146676	20679	Sox6	trans		n268709	AK142975	93687	Csnk1a1	trans		n280548	AK041714	21974	Top2b	trans		n265412	AK157337	18163	Ctnnd2	trans		n266528	AK089503	14677	Gnai1	trans		n286491	AK136896	210044	Adcy2	trans		n269672	AK052948	73230	Bmper	trans
		n278231	AK163307	20869	Stk11	trans		n269280	AK086437	20679	Sox6	trans		n273549	AK049681	93687	Csnk1a1	trans		n282634	AK079587	21974	Top2b	trans		n277879	AK045265	380928	Lmo7	trans		n283226	AK138190	14677	Gnai1	trans		n289072	AK032401	210044	Adcy2	trans		n287197	AK033550	73230	Bmper	trans
		n271539	AK051927	20869	Stk11	trans		n279799	AK080460	20679	Sox6	trans		n282406	AK039593	93687	Csnk1a1	trans		n275932	AK081221	21974	Top2b	trans		n287638	AK033082	380928	Lmo7	trans		n271452	AK142090	14677	Gnai1	trans		n269063	AK086682	210044	Adcy2	trans		n270201	AK052727	73230	Bmper	trans
		n264326	AK166855	20869	Stk11	trans		n274423	AK082269	20679	Sox6	trans		n276118	AK081102	93687	Csnk1a1	trans		n271765	AK084129	21974	Top2b	trans		n290377	AK134063	380928	Lmo7	trans		n273443	AK049757	14677	Gnai1	trans		n271738	AK142015	210044	Adcy2	trans		n269340	AK053030	73230	Bmper	trans
		n285639	AK137173	20869	Stk11	trans		n265856	AK089851	60367	Il1rapl2	trans		n285046	AK036075	93687	Csnk1a1	trans		n287110	AK136545	21974	Top2b	trans		n266473	AK155723	380928	Lmo7	trans		n274398	AK048739	14677	Gnai1	trans		n285196	AK035841	210044	Adcy2	trans		n271564	AK084291	73230	Bmper	trans
		n276679	AK046981	20869	Stk11	trans		n267078	AK143563	60367	Il1rapl2	trans		n269161	AK086568	93687	Csnk1a1	trans		n263969	AK158788	21974	Top2b	trans		n277520	AK045692	380928	Lmo7	trans		n275018	AK048467	14677	Gnai1	trans		n290362	AK030857	210044	Adcy2	trans		n271244	AK052135	73230	Bmper	trans
		n283994	AK137890	20869	Stk11	trans		n275122	AK048370	60367	Il1rapl2	trans		n275064	AK048430	93687	Csnk1a1	trans		n269358	AK142826	21974	Top2b	trans		n288902	AK032589	380928	Lmo7	trans		n278112	AK044814	14677	Gnai1	trans		n291056	AK133561	210044	Adcy2	trans		n274447	AK141058	73230	Bmper	trans
		n268688	AK142986	20869	Stk11	trans		n275903	AK081228	60367	Il1rapl2	trans		n288187	AK148859	93687	Csnk1a1	trans		n272716	AK083505	21974	Top2b	trans		n288636	AK135301	380928	Lmo7	trans		n286072	AK137038	14677	Gnai1	trans		n295249	AK010878	52635	Esyt2	trans		n289645	AK031761	73230	Bmper	trans
		n264015	AK158640	11815	Apod	trans		n271143	AK142198	60367	Il1rapl2	trans		n273519	AK082995	93687	Csnk1a1	trans		n282673	AK138459	21974	Top2b	trans		n274734	AK048621	380928	Lmo7	trans		n287517	AK033256	14677	Gnai1	trans		n274249	AK082480	52635	Esyt2	trans		n284842	AK036392	73230	Bmper	trans
		n281500	AK040530	11815	Apod	trans		n269037	AK086713	60367	Il1rapl2	trans		n269440	AK086280	93687	Csnk1a1	trans		n286425	AK034366	21974	Top2b	trans		n269358	AK142826	380928	Lmo7	trans		n284163	AK037499	14677	Gnai1	trans		n279005	AK043704	52635	Esyt2	trans		n271619	AK084257	73230	Bmper	trans
		n285499	AK035477	11815	Apod	trans		n284755	AK137544	60367	Il1rapl2	trans		n283703	AK037981	93687	Csnk1a1	trans		n274818	AK140953	21974	Top2b	trans		n282673	AK138459	380928	Lmo7	trans		n280239	AK042184	14677	Gnai1	trans		n290329	AK161742	52635	Esyt2	trans		n277620	AK045567	73230	Bmper	trans
		n266046	AK089772	11815	Apod	trans		n285788	AK035200	60367	Il1rapl2	trans		n271387	AK084393	93687	Csnk1a1	trans		n270732	AK084992	21974	Top2b	trans		n287784	AK136070	380928	Lmo7	trans		n286726	AK033884	14677	Gnai1	trans		n267440	AK054534	52635	Esyt2	trans		n271807	AK141996	73230	Bmper	trans
		n287425	AK136360	11815	Apod	trans		n268348	AK143083	60367	Il1rapl2	trans		n277147	AK046275	93687	Csnk1a1	trans		n285051	AK036069	21974	Top2b	trans		n271368	AK084404	380928	Lmo7	trans		n271212	AK084465	14677	Gnai1	trans		n271711	AK051827	52635	Esyt2	trans		n274207	AK048776	73230	Bmper	trans
		n284769	AK137533	11815	Apod	trans		n282977	AK038862	60367	Il1rapl2	trans		n276722	AK140470	93687	Csnk1a1	trans		n277427	AK045841	21974	Top2b	trans		n288716	AK135227	74103	Nebl	trans		n264693	AK144382	14677	Gnai1	trans		n289240	AK078184	52635	Esyt2	trans		n292803	AK076766	73230	Bmper	trans
		n267973	AK143235	11815	Apod	trans		n271501	AK051954	60367	Il1rapl2	trans		n289923	AK031420	93687	Csnk1a1	trans		n271368	AK084404	21974	Top2b	trans		n290299	AK134139	74103	Nebl	trans		n265749	AK156753	14677	Gnai1	trans		n266934	AK144052	52635	Esyt2	trans		n277942	AK045147	73230	Bmper	trans
		n294056	AK014392	233489	Picalm	trans		n276570	AK081008	60367	Il1rapl2	trans		n288145	AK148940	93687	Csnk1a1	trans		n271795	AK084099	21974	Top2b	trans		n274179	AK141134	74103	Nebl	trans		n277411	AK045857	14677	Gnai1	trans		n283917	AK137939	52635	Esyt2	trans		n285801	AK137130	73230	Bmper	trans
		n272121	AK051491	233489	Picalm	trans		n288221	AK148791	60367	Il1rapl2	trans		n291527	AK077046	93687	Csnk1a1	trans		n273071	AK050421	21974	Top2b	trans		n289350	AK134750	74103	Nebl	trans		n273465	AK083074	14677	Gnai1	trans		n263992	AK158708	52635	Esyt2	trans		n268538	AK087301	73230	Bmper	trans
		n281671	AK040345	233489	Picalm	trans		n273298	AK141565	60367	Il1rapl2	trans		n271192	AK052185	93687	Csnk1a1	trans		n268380	AK053332	21974	Top2b	trans		n284586	AK036873	74103	Nebl	trans		n276919	AK080938	14677	Gnai1	trans		n278524	AK044494	52635	Esyt2	trans		n293900	AK019501	73230	Bmper	trans
		n284274	AK137798	233489	Picalm	trans		n277006	AK046508	60367	Il1rapl2	trans		n284289	AK137789	93687	Csnk1a1	trans		n269214	AK142870	21974	Top2b	trans		n288742	AK135214	74103	Nebl	trans		n270796	AK084900	14677	Gnai1	trans		n411801	NULL	52635	Esyt2	trans		n276692	AK046965	73230	Bmper	trans
		n279832	AK042708	233489	Picalm	trans		n271381	AK052026	60367	Il1rapl2	trans		n268229	AK053535	93687	Csnk1a1	trans		n271366	AK052036	21974	Top2b	trans		n273636	AK141373	74103	Nebl	trans		n271937	AK083954	14677	Gnai1	trans		n272208	AK141868	52635	Esyt2	trans		n284981	AK036175	73230	Bmper	trans
		n272729	AK050905	233489	Picalm	trans		n269341	AK086375	60367	Il1rapl2	trans		n293847	AK028594	93687	Csnk1a1	trans		n271360	AK084406	21974	Top2b	trans		n286053	AK034876	74103	Nebl	trans		n265411	AK157338	14677	Gnai1	trans		n265359	AK157433	52635	Esyt2	trans		n282996	AK038839	73230	Bmper	trans
		n277087	AK046356	233489	Picalm	trans		n415453	NR_033647	60367	Il1rapl2	trans		n285041	AK036080	93687	Csnk1a1	trans		n283777	AK037884	21974	Top2b	trans		n288910	AK032577	74103	Nebl	trans		n286632	AK034026	14677	Gnai1	trans		n277514	AK045704	52635	Esyt2	trans		n264264	AK159934	73230	Bmper	trans
		n274995	AK048487	233489	Picalm	trans		n271666	AK051847	60367	Il1rapl2	trans		n293579	AK029200	93687	Csnk1a1	trans		n284851	AK036376	21974	Top2b	trans		n283895	AK137956	74103	Nebl	trans		n289418	AK031960	14677	Gnai1	trans		n271778	AK084118	52635	Esyt2	trans		n415245	NR_033299	73230	Bmper	trans
		n284761	AK036557	233489	Picalm	trans		n286504	AK034248	60367	Il1rapl2	trans		n275518	AK047911	93687	Csnk1a1	trans		n273343	AK083133	21974	Top2b	trans		n271231	AK052143	74103	Nebl	trans		n276142	AK047532	14677	Gnai1	trans		n288757	AK135204	52635	Esyt2	trans		n281654	AK138839	73230	Bmper	trans
		n272976	AK083336	233489	Picalm	trans		n292261	AK015962	237847	Rtn4rl1	trans		n274480	AK082208	93687	Csnk1a1	trans		n294956	AK012221	21974	Top2b	trans		n294007	AK132338	74103	Nebl	trans		n275040	AK048448	14677	Gnai1	trans		n270664	AK085076	52635	Esyt2	trans		n276575	AK047099	73230	Bmper	trans
		n282424	AK138565	233489	Picalm	trans		n344366	NULL	237847	Rtn4rl1	trans		n269292	AK086429	93687	Csnk1a1	trans		n286006	AK034945	21974	Top2b	trans		n282815	AK138401	74103	Nebl	trans		n282685	AK039258	14677	Gnai1	trans		n263883	AK159061	52635	Esyt2	trans		n270045	AK142617	73230	Bmper	trans
		n268291	AK143093	233489	Picalm	trans		n280594	AK041644	237847	Rtn4rl1	trans		n265334	AK172589	93687	Csnk1a1	trans		n277879	AK045265	21974	Top2b	trans		n288014	AK149233	74103	Nebl	trans		n285823	AK035148	14677	Gnai1	trans		n284699	AK036682	52635	Esyt2	trans		n284097	AK037567	73230	Bmper	trans
		n272699	AK141716	233489	Picalm	trans		n279311	AK043308	237847	Rtn4rl1	trans		n277522	AK045690	93687	Csnk1a1	trans		n287638	AK033082	21974	Top2b	trans		n290406	AK134043	74103	Nebl	trans		n271233	AK142142	14677	Gnai1	trans		n280001	AK042517	52635	Esyt2	trans		n285162	AK035886	73230	Bmper	trans
		n271809	AK084084	233489	Picalm	trans		n293553	AK132552	237847	Rtn4rl1	trans		n269779	AK142729	93687	Csnk1a1	trans		n270834	AK052397	21974	Top2b	trans		n283160	AK038591	74103	Nebl	trans		n265077	AK158345	14677	Gnai1	trans		n273247	AK141608	52635	Esyt2	trans		n275270	AK048234	73230	Bmper	trans
		n286728	AK033883	233489	Picalm	trans		n263874	AK159073	237847	Rtn4rl1	trans		n263951	AK158841	93687	Csnk1a1	trans		n283811	AK037848	21974	Top2b	trans		n265479	AK157220	74103	Nebl	trans		n264673	AK090353	14677	Gnai1	trans		n267592	AK054373	52635	Esyt2	trans		n279278	AK139267	73230	Bmper	trans
		n289206	AK078202	233489	Picalm	trans		n288229	AK148771	237847	Rtn4rl1	trans		n271841	AK141980	93687	Csnk1a1	trans		n293506	AK029332	21974	Top2b	trans		n267770	AK054213	74103	Nebl	trans		n276160	AK081082	14677	Gnai1	trans		n268167	AK053609	52635	Esyt2	trans		n278304	AK139516	73230	Bmper	trans
		n275195	AK081590	233489	Picalm	trans		n273527	AK141468	237847	Rtn4rl1	trans		n277330	AK045980	93687	Csnk1a1	trans		n282504	AK039493	21974	Top2b	trans		n273644	AK141364	74103	Nebl	trans		n277062	AK140281	14677	Gnai1	trans		n284067	AK037594	52635	Esyt2	trans		n286487	AK034278	73230	Bmper	trans
		n277281	AK046072	233489	Picalm	trans		n274913	AK081747	237847	Rtn4rl1	trans		n273592	AK141410	93687	Csnk1a1	trans		n271351	AK052050	21974	Top2b	trans		n271295	AK052096	74103	Nebl	trans		n277762	AK045382	14677	Gnai1	trans		n267029	AK143737	52635	Esyt2	trans		n269636	AK052965	26556	Homer1	trans
		n266901	AK154275	233489	Picalm	trans		n277158	AK140232	237847	Rtn4rl1	trans		n264035	AK158570	93687	Csnk1a1	trans		n269821	AK142718	21974	Top2b	trans		n281514	AK040508	74103	Nebl	trans		n277578	AK045623	14677	Gnai1	trans		n274374	AK082324	52635	Esyt2	trans		n267694	AK143329	26556	Homer1	trans
		n282165	AK138702	233489	Picalm	trans		n266992	AK143857	237847	Rtn4rl1	trans		n289847	AK031515	93687	Csnk1a1	trans		n279405	AK043222	21974	Top2b	trans		n285487	AK035489	74103	Nebl	trans		n273350	AK141536	14677	Gnai1	trans		n274252	AK082473	52635	Esyt2	trans		n283546	AK038153	26556	Homer1	trans
		n273945	AK082703	233489	Picalm	trans		n284952	AK036216	237847	Rtn4rl1	trans		n289522	AK161851	93687	Csnk1a1	trans		n288160	AK148915	21974	Top2b	trans		n286553	AK034166	74103	Nebl	trans		n291005	AK030448	14677	Gnai1	trans		n293939	AK132421	52635	Esyt2	trans		n288053	AK149149	26556	Homer1	trans
		n268286	AK053468	233489	Picalm	trans		n278519	AK160358	237847	Rtn4rl1	trans		n291379	AK030177	93687	Csnk1a1	trans		n283448	AK038258	21974	Top2b	trans		n283989	AK137893	74103	Nebl	trans		n278021	AK157748	14677	Gnai1	trans		n289838	AK077928	52635	Esyt2	trans		n286339	AK136938	26556	Homer1	trans
		n290850	AK133700	233489	Picalm	trans		n277591	AK045609	237847	Rtn4rl1	trans		n291079	AK030341	93836	Rnf111	trans		n276796	AK046819	21974	Top2b	trans		n267977	AK087565	74103	Nebl	trans		n274261	AK082460	14677	Gnai1	trans		n279663	AK042921	52635	Esyt2	trans		n270696	AK052462	26556	Homer1	trans
		n276699	AK046952	233489	Picalm	trans		n274710	AK081974	237847	Rtn4rl1	trans		n274997	AK048483	93836	Rnf111	trans		n280033	AK042478	21974	Top2b	trans		n278175	AK139836	74103	Nebl	trans		n270248	AK085453	14677	Gnai1	trans		n268698	AK087105	52635	Esyt2	trans		n279952	AK042575	26556	Homer1	trans
		n274569	AK141031	233489	Picalm	trans		n283726	AK138007	237847	Rtn4rl1	trans		n280258	AK080354	93836	Rnf111	trans		n283411	AK038302	21974	Top2b	trans		n276369	AK047343	74103	Nebl	trans		n270845	AK084842	14677	Gnai1	trans		n277243	AK046138	52635	Esyt2	trans		n267958	AK053959	26556	Homer1	trans
		n267310	AK088433	233489	Picalm	trans		n275067	AK048425	237847	Rtn4rl1	trans		n284318	AK037320	93836	Rnf111	trans		n274652	AK048661	21974	Top2b	trans		n281533	AK040489	74103	Nebl	trans		n283665	AK038028	14677	Gnai1	trans		n269274	AK142849	52635	Esyt2	trans		n271815	AK084076	26556	Homer1	trans
		n269897	AK085807	233489	Picalm	trans		n284569	AK036906	237847	Rtn4rl1	trans		n275056	AK048438	93836	Rnf111	trans		n295368	AK010104	21974	Top2b	trans		n283645	AK138029	74103	Nebl	trans		n283097	AK038710	14677	Gnai1	trans		n283937	AK037712	52635	Esyt2	trans		n289114	AK134949	26556	Homer1	trans
		n288360	AK078595	233489	Picalm	trans		n283933	AK137927	237847	Rtn4rl1	trans		n277544	AK021009	93836	Rnf111	trans		n271163	AK142192	21974	Top2b	trans		n288738	AK032753	74103	Nebl	trans		n280190	AK169522	14677	Gnai1	trans		n268090	AK087455	52635	Esyt2	trans		n266618	AK089339	26556	Homer1	trans
		n288703	AK135253	233489	Picalm	trans		n263911	AK158981	237847	Rtn4rl1	trans		n284147	AK137831	93836	Rnf111	trans		n272198	AK051366	21974	Top2b	trans		n284045	AK037619	74103	Nebl	trans		n275709	AK047834	14677	Gnai1	trans		n297509	AK003491	52635	Esyt2	trans		n275107	AK048384	26556	Homer1	trans
		n285152	AK137343	233489	Picalm	trans		n293655	AK029038	237847	Rtn4rl1	trans		n281036	AK080119	93836	Rnf111	trans		n290259	AK018031	21974	Top2b	trans		n264775	AK144314	74103	Nebl	trans		n270865	AK084807	14677	Gnai1	trans		n288939	AK135106	52635	Esyt2	trans		n276513	AK140561	26556	Homer1	trans
		n281638	AK040393	233489	Picalm	trans		n290887	AK030592	237847	Rtn4rl1	trans		n284273	AK137799	93836	Rnf111	trans		n265092	AK158291	21974	Top2b	trans		n281390	AK040648	74103	Nebl	trans		n267514	AK143403	14677	Gnai1	trans		n270264	AK052693	52635	Esyt2	trans		n264905	AK149615	26556	Homer1	trans
		n271674	AK084209	233489	Picalm	trans		n265940	AK156490	237847	Rtn4rl1	trans		n270781	AK084915	93836	Rnf111	trans		n280315	AK042085	21974	Top2b	trans		n288465	AK135439	74103	Nebl	trans		n263997	AK158687	14677	Gnai1	trans		n286071	AK034848	52635	Esyt2	trans		n285396	AK035594	26556	Homer1	trans
		n282748	AK039174	233489	Picalm	trans		n285501	AK020609	237847	Rtn4rl1	trans		n293691	AK028947	93836	Rnf111	trans		n268184	AK143130	21974	Top2b	trans		n275432	AK048013	74103	Nebl	trans		n295163	AK011375	14677	Gnai1	trans		n273126	AK050249	52635	Esyt2	trans		n285508	AK035468	26556	Homer1	trans
		n270740	AK084972	233489	Picalm	trans		n272337	AK083820	237847	Rtn4rl1	trans		n266959	AK143985	93836	Rnf111	trans		n288902	AK032589	21974	Top2b	trans		n268875	AK086901	74103	Nebl	trans		n424066	NR033657	14677	Gnai1	trans		n412932	NULL	52635	Esyt2	trans		n285380	AK035611	26556	Homer1	trans
		n282999	AK038835	233489	Picalm	trans		n290992	AK133614	237847	Rtn4rl1	trans		n276199	AK081064	93836	Rnf111	trans		n288185	AK148861	21974	Top2b	trans		n286301	AK020404	74103	Nebl	trans		n275036	AK081656	14677	Gnai1	trans		n294946	AK012244	52635	Esyt2	trans		n271738	AK142015	26556	Homer1	trans
		n421722	NULL	233489	Picalm	trans		n289851	AK134362	237847	Rtn4rl1	trans		n283731	AK037947	93836	Rnf111	trans		n293052	AK076663	21974	Top2b	trans		n286292	AK136953	74103	Nebl	trans		n268483	AK143041	14677	Gnai1	trans		n275557	AK081463	52635	Esyt2	trans		n268577	AK143017	26556	Homer1	trans
		n275509	AK047919	233489	Picalm	trans		n280642	AK041555	237847	Rtn4rl1	trans		n269340	AK053030	93836	Rnf111	trans		n266731	AK155243	21974	Top2b	trans		n267305	AK088446	74103	Nebl	trans		n273934	AK049021	14677	Gnai1	trans		n274144	AK048792	52635	Esyt2	trans		n290156	AK134238	26556	Homer1	trans
		n271411	AK052009	233489	Picalm	trans		n274723	AK081956	237847	Rtn4rl1	trans		n281644	AK040382	93836	Rnf111	trans		n276425	AK047276	21974	Top2b	trans		n293928	AK028499	74103	Nebl	trans		n197899	NULL	14677	Gnai1	trans		n294532	AK013565	52635	Esyt2	trans		n284002	AK037659	26556	Homer1	trans
		n265446	AK157280	233489	Picalm	trans		n284953	AK036215	237847	Rtn4rl1	trans		n271564	AK084291	93836	Rnf111	trans		n276811	AK046789	21974	Top2b	trans		n286163	AK034717	74103	Nebl	trans		n269854	AK085859	14677	Gnai1	trans		n281263	AK138950	52635	Esyt2	trans		n279025	AK043676	26556	Homer1	trans
		n290847	AK017243	233489	Picalm	trans		n276085	AK081130	237847	Rtn4rl1	trans		n284874	AK036337	93836	Rnf111	trans		n288374	AK135577	21974	Top2b	trans		n277450	AK045808	74103	Nebl	trans		n279894	AK042636	243725	Ppp1r9a	trans		n423177	NULL	52635	Esyt2	trans		n274306	AK163913	26556	Homer1	trans
		n272119	AK051494	233489	Picalm	trans		n344342	NULL	237847	Rtn4rl1	trans		n292803	AK076766	93836	Rnf111	trans		n274734	AK048621	21974	Top2b	trans		n277962	AK045107	74103	Nebl	trans		n284307	AK037331	243725	Ppp1r9a	trans		n283670	AK138019	52635	Esyt2	trans		n271681	AK084204	26556	Homer1	trans
		n269044	AK086697	233489	Picalm	trans		n284964	AK079369	237847	Rtn4rl1	trans		n290956	AK019905	93836	Rnf111	trans		n275672	AK081342	21974	Top2b	trans		n265588	AK157022	74103	Nebl	trans		n288237	AK148759	243725	Ppp1r9a	trans		n269365	AK086356	52635	Esyt2	trans		n273553	AK049677	26556	Homer1	trans
		n273678	AK141290	233489	Picalm	trans		n281021	AK080136	237847	Rtn4rl1	trans		n293900	AK019501	93836	Rnf111	trans		n276045	AK081170	21974	Top2b	trans		n283294	AK038459	74103	Nebl	trans		n273045	AK050502	243725	Ppp1r9a	trans		n266733	AK170917	52635	Esyt2	trans		n269100	AK086630	26556	Homer1	trans
		n270219	AK085487	233489	Picalm	trans		n275837	AK081250	237847	Rtn4rl1	trans		n276692	AK046965	93836	Rnf111	trans		n274362	AK082343	21974	Top2b	trans		n272042	AK051595	74103	Nebl	trans		n268007	AK087542	243725	Ppp1r9a	trans		n290424	AK030821	52635	Esyt2	trans		n289072	AK032401	26556	Homer1	trans
		n283524	AK138071	233489	Picalm	trans		n266233	AK089676	237847	Rtn4rl1	trans		n264264	AK159934	93836	Rnf111	trans		n287784	AK136070	21974	Top2b	trans		n267094	AK143483	74103	Nebl	trans		n282552	AK039434	243725	Ppp1r9a	trans		n282655	AK079585	52635	Esyt2	trans		n286941	AK033748	26556	Homer1	trans
		n270143	AK085590	233489	Picalm	trans		n276074	AK140692	237847	Rtn4rl1	trans		n415245	NR_033299	93836	Rnf111	trans		n286571	AK079079	21974	Top2b	trans		n271385	AK052023	74103	Nebl	trans		n276141	AK081094	243725	Ppp1r9a	trans		n282989	AK038848	52635	Esyt2	trans		n273560	AK049670	26556	Homer1	trans
		n293536	AK132561	233489	Picalm	trans		n285090	AK036008	237847	Rtn4rl1	trans		n281654	AK138839	93836	Rnf111	trans		n278828	AK043950	21974	Top2b	trans		n275210	AK048294	74103	Nebl	trans		n275625	AK081394	243725	Ppp1r9a	trans		n286100	AK034808	52635	Esyt2	trans		n291056	AK133561	26556	Homer1	trans
		n294065	AK132214	233489	Picalm	trans		n289916	AK031427	237847	Rtn4rl1	trans		n270045	AK142617	93836	Rnf111	trans		n272685	AK083531	21974	Top2b	trans		n268395	AK143071	74103	Nebl	trans		n280553	AK041709	243725	Ppp1r9a	trans		n287578	AK033162	52635	Esyt2	trans		n413706	NULL	19046	Ppp1cb	trans
		n281209	AK040890	233489	Picalm	trans		n273651	AK141360	237847	Rtn4rl1	trans		n270101	AK085635	93836	Rnf111	trans		n264493	AK144949	21974	Top2b	trans		n267900	AK054049	74103	Nebl	trans		n266498	AK155665	243725	Ppp1r9a	trans		n276327	AK047391	52635	Esyt2	trans		n284407	AK037187	19046	Ppp1cb	trans
		n274570	AK141030	233489	Picalm	trans		n268191	AK021381	237847	Rtn4rl1	trans		n276747	AK046894	93836	Rnf111	trans		n283818	AK037843	21974	Top2b	trans		n266610	AK089352	74103	Nebl	trans		n289690	AK134456	243725	Ppp1r9a	trans		n290143	AK031044	52635	Esyt2	trans		n286329	AK034505	19046	Ppp1cb	trans
		n293888	AK019505	233489	Picalm	trans		n286456	AK034321	237847	Rtn4rl1	trans		n286487	AK034278	93836	Rnf111	trans		n293677	AK076381	11789	Apc	trans		n276287	AK140630	74103	Nebl	trans		n265894	AK156563	243725	Ppp1r9a	trans		n293710	AK028908	52635	Esyt2	trans		n277728	AK045430	19046	Ppp1cb	trans
		n283991	AK037667	233489	Picalm	trans		n269223	AK086502	237847	Rtn4rl1	trans		n344366	NULL	320472	Ppm1e	trans		n269791	AK085921	11789	Apc	trans		n271280	AK052107	74103	Nebl	trans		n276009	AK047612	243725	Ppp1r9a	trans		n274504	AK048717	52635	Esyt2	trans		n267278	AK088565	19046	Ppp1cb	trans
		n277133	AK046306	233489	Picalm	trans		n283847	AK137972	237847	Rtn4rl1	trans		n280488	AK041807	320472	Ppm1e	trans		n287631	AK078746	11789	Apc	trans		n289745	AK134421	74103	Nebl	trans		n289005	AK032476	243725	Ppp1r9a	trans		n284426	AK037145	52635	Esyt2	trans		n266528	AK089503	19046	Ppp1cb	trans
		n263867	AK147454	233489	Picalm	trans		n267879	AK054085	237847	Rtn4rl1	trans		n280594	AK041644	320472	Ppm1e	trans		n275183	AK048315	11789	Apc	trans		n272159	AK051426	74103	Nebl	trans		n285299	AK162538	243725	Ppp1r9a	trans		n284700	AK036681	52635	Esyt2	trans		n274758	AK081924	19046	Ppp1cb	trans
		n290082	AK031165	233489	Picalm	trans		n281501	AK040527	237847	Rtn4rl1	trans		n285236	AK137308	320472	Ppm1e	trans		n276326	AK047394	11789	Apc	trans		n274908	AK048555	74103	Nebl	trans		n265246	AK157603	243725	Ppp1r9a	trans		n271607	AK084262	52635	Esyt2	trans		n265872	AK089840	19046	Ppp1cb	trans
		n274187	AK082568	233489	Picalm	trans		n294216	AK014060	237847	Rtn4rl1	trans		n293553	AK132552	320472	Ppm1e	trans		n273488	AK083045	11789	Apc	trans		n293756	AK028782	74103	Nebl	trans		n271336	AK052063	243725	Ppp1r9a	trans		n274685	AK048647	52635	Esyt2	trans		n277436	AK045831	19046	Ppp1cb	trans
		n264794	AK090168	233489	Picalm	trans		n293841	AK076313	237847	Rtn4rl1	trans		n288229	AK148771	320472	Ppm1e	trans		n284723	AK137571	11789	Apc	trans		n276253	AK081020	74103	Nebl	trans		n286052	AK034877	243725	Ppp1r9a	trans		n273190	AK050088	52635	Esyt2	trans		n271452	AK142090	19046	Ppp1cb	trans
		n286703	AK136836	233489	Picalm	trans		n290399	AK020016	237847	Rtn4rl1	trans		n273527	AK141468	320472	Ppm1e	trans		n283614	AK038081	11789	Apc	trans		n284038	AK037628	74103	Nebl	trans		n286217	AK136969	243725	Ppp1r9a	trans		n284347	AK037290	52635	Esyt2	trans		n270488	AK085220	19046	Ppp1cb	trans
		n263959	AK158819	233489	Picalm	trans		n268112	AK053670	237847	Rtn4rl1	trans		n281676	AK138827	320472	Ppm1e	trans		n271543	AK142067	11789	Apc	trans		n274040	AK141162	74103	Nebl	trans		n290703	AK030712	243725	Ppp1r9a	trans		n282795	AK039112	52635	Esyt2	trans		n281750	AK040244	19046	Ppp1cb	trans
		n413804	NR_001461	233489	Picalm	trans		n282551	AK039437	237847	Rtn4rl1	trans		n277158	AK140232	320472	Ppm1e	trans		n279685	AK042895	11789	Apc	trans		n282435	AK138556	74103	Nebl	trans		n281049	AK041019	243725	Ppp1r9a	trans		n276202	AK047489	52635	Esyt2	trans		n273443	AK049757	19046	Ppp1cb	trans
		n277377	AK045902	233489	Picalm	trans		n288635	AK032856	237847	Rtn4rl1	trans		n266992	AK143857	320472	Ppm1e	trans		n289419	AK134645	11789	Apc	trans		n288704	AK135252	74103	Nebl	trans		n271776	AK084121	243725	Ppp1r9a	trans		n275357	AK048116	11515	Adcy9	trans		n270554	AK085177	19046	Ppp1cb	trans
		n265090	AK158305	233489	Picalm	trans		n276739	AK046901	237847	Rtn4rl1	trans		n284952	AK036216	320472	Ppm1e	trans		n283040	AK038782	11789	Apc	trans		n265459	AK172454	74103	Nebl	trans		n272395	AK083777	243725	Ppp1r9a	trans		n269298	AK142843	11515	Adcy9	trans		n271284	AK052105	19046	Ppp1cb	trans
		n276588	AK140515	233489	Picalm	trans		n267068	AK143620	237847	Rtn4rl1	trans		n283718	AK037960	320472	Ppm1e	trans		n285558	AK079225	11789	Apc	trans		n283358	AK038367	74103	Nebl	trans		n290165	AK031019	243725	Ppp1r9a	trans		n287506	AK033269	11515	Adcy9	trans		n276412	AK047290	19046	Ppp1cb	trans
		n267911	AK054032	233489	Picalm	trans		n267824	AK054161	237847	Rtn4rl1	trans		n269448	AK086272	320472	Ppm1e	trans		n287069	AK033698	11789	Apc	trans		n275015	AK048469	74103	Nebl	trans		n289860	AK134354	243725	Ppp1r9a	trans		n286359	AK034458	11515	Adcy9	trans		n275018	AK048467	19046	Ppp1cb	trans
		n274366	AK082336	233489	Picalm	trans		n275755	AK081283	237847	Rtn4rl1	trans		n278519	AK160358	320472	Ppm1e	trans		n284159	AK162749	11789	Apc	trans		n271873	AK084017	74103	Nebl	trans		n264765	AK090214	243725	Ppp1r9a	trans		n283951	AK137915	11515	Adcy9	trans		n278112	AK044814	19046	Ppp1cb	trans
		n272191	AK083880	233489	Picalm	trans		n273851	AK049150	237847	Rtn4rl1	trans		n277591	AK045609	320472	Ppm1e	trans		n276118	AK081102	11789	Apc	trans		n288415	AK135559	74103	Nebl	trans		n272759	AK083485	243725	Ppp1r9a	trans		n268163	AK143139	11515	Adcy9	trans		n282349	AK039654	19046	Ppp1cb	trans
		n284317	AK037319	233489	Picalm	trans		n289748	AK077965	237847	Rtn4rl1	trans		n274710	AK081974	320472	Ppm1e	trans		n284353	AK137769	11789	Apc	trans		n289776	AK031628	74103	Nebl	trans		n271611	AK051887	243725	Ppp1r9a	trans		n281500	AK040530	11515	Adcy9	trans		n280089	AK042406	19046	Ppp1cb	trans
		n278705	AK044159	233489	Picalm	trans		n279113	AK080587	229759	Olfm3	trans		n283726	AK138007	320472	Ppm1e	trans		n275064	AK048430	11789	Apc	trans		n265120	AK158169	74103	Nebl	trans		n278989	AK043724	243725	Ppp1r9a	trans		n272047	AK141903	11515	Adcy9	trans		n271212	AK084465	19046	Ppp1cb	trans
		n277634	AK140094	233489	Picalm	trans		n276190	AK047501	229759	Olfm3	trans		n283933	AK137927	320472	Ppm1e	trans		n279871	AK042667	11789	Apc	trans		n289858	AK020062	74103	Nebl	trans		n289829	AK077931	243725	Ppp1r9a	trans		n280191	AK042254	11515	Adcy9	trans		n282073	AK039920	19046	Ppp1cb	trans
		n269952	AK052847	233489	Picalm	trans		n276314	AK140619	229759	Olfm3	trans		n263911	AK158981	320472	Ppm1e	trans		n269435	AK086283	11789	Apc	trans		n279838	AK042701	74103	Nebl	trans		n274394	AK141074	243725	Ppp1r9a	trans		n283035	AK138308	11515	Adcy9	trans		n288032	AK149195	19046	Ppp1cb	trans
		n277025	AK163579	233489	Picalm	trans		n284107	AK037557	229759	Olfm3	trans		n269390	AK086331	320472	Ppm1e	trans		n267292	AK088507	11789	Apc	trans		n293968	AK132411	74103	Nebl	trans		n267810	AK054176	243725	Ppp1r9a	trans		n284769	AK137533	11515	Adcy9	trans		n264693	AK144382	19046	Ppp1cb	trans
		n289184	AK032249	233489	Picalm	trans		n286685	AK033932	229759	Olfm3	trans		n293655	AK029038	320472	Ppm1e	trans		n271387	AK084393	11789	Apc	trans		n270795	AK084901	74103	Nebl	trans		n289714	AK031703	243725	Ppp1r9a	trans		n278068	AK044890	11515	Adcy9	trans		n274599	AK048679	19046	Ppp1cb	trans
		n289943	AK134325	233489	Picalm	trans		n280748	AK041401	229759	Olfm3	trans		n290887	AK030592	320472	Ppm1e	trans		n289923	AK031420	11789	Apc	trans		n288788	AK032710	74103	Nebl	trans		n272625	AK083588	243725	Ppp1r9a	trans		n269101	AK142901	11515	Adcy9	trans		n270796	AK084900	19046	Ppp1cb	trans
		n264126	AK146676	233489	Picalm	trans		n289337	AK032040	229759	Olfm3	trans		n265940	AK156490	320472	Ppm1e	trans		n284996	AK036150	11789	Apc	trans		n274587	AK082093	74103	Nebl	trans		n264979	AK148386	243725	Ppp1r9a	trans		n287183	AK033568	11515	Adcy9	trans		n286632	AK034026	19046	Ppp1cb	trans
		n282943	AK138341	233489	Picalm	trans		n288884	AK018305	229759	Olfm3	trans		n285501	AK020609	320472	Ppm1e	trans		n284289	AK137789	11789	Apc	trans		n290372	AK030853	74103	Nebl	trans		n268909	AK086868	243725	Ppp1r9a	trans		n277542	AK163483	11515	Adcy9	trans		n271287	AK084434	19046	Ppp1cb	trans
		n279799	AK080460	233489	Picalm	trans		n270836	AK142328	229759	Olfm3	trans		n278198	AK139784	320472	Ppm1e	trans		n268229	AK053535	11789	Apc	trans		n273552	AK141452	74103	Nebl	trans		n284465	AK037078	243725	Ppp1r9a	trans		n266046	AK089772	11515	Adcy9	trans		n280065	AK042440	19046	Ppp1cb	trans
		n271033	AK084623	233489	Picalm	trans		n289953	AK134322	229759	Olfm3	trans		n283707	AK037974	320472	Ppm1e	trans		n293847	AK028594	11789	Apc	trans		n277813	AK140002	74103	Nebl	trans		n289002	AK078276	243725	Ppp1r9a	trans		n277001	AK046520	11515	Adcy9	trans		n272525	AK051063	19046	Ppp1cb	trans
		n414123	NR_015569	233489	Picalm	trans		n276565	AK047105	229759	Olfm3	trans		n272337	AK083820	320472	Ppm1e	trans		n293579	AK029200	11789	Apc	trans		n265585	AK157033	74103	Nebl	trans		n276522	AK047146	243725	Ppp1r9a	trans		n278938	AK043799	11515	Adcy9	trans		n276160	AK081082	19046	Ppp1cb	trans
		n290231	AK134188	233489	Picalm	trans		n290015	AK134296	229759	Olfm3	trans		n281167	AK040928	320472	Ppm1e	trans		n269348	AK142830	11789	Apc	trans		n285949	AK035021	74103	Nebl	trans		n289525	AK031838	243725	Ppp1r9a	trans		n269235	AK086489	11515	Adcy9	trans		n284956	AK036212	19046	Ppp1cb	trans
		n265995	AK156411	233489	Picalm	trans		n283179	AK138245	229759	Olfm3	trans		n290992	AK133614	320472	Ppm1e	trans		n276685	AK140481	11789	Apc	trans		n285208	AK035822	74103	Nebl	trans		n284188	AK137822	243725	Ppp1r9a	trans		n272551	AK083649	11515	Adcy9	trans		n284348	AK037288	19046	Ppp1cb	trans
		n274423	AK082269	233489	Picalm	trans		n275180	AK048316	229759	Olfm3	trans		n269679	AK142755	320472	Ppm1e	trans		n279650	AK042929	11789	Apc	trans		n269609	AK052975	74103	Nebl	trans		n276061	AK081150	243725	Ppp1r9a	trans		n277418	AK045852	11515	Adcy9	trans		n271447	AK142091	19046	Ppp1cb	trans
		n278836	AK043937	233489	Picalm	trans		n285136	AK035928	229759	Olfm3	trans		n270824	AK084865	320472	Ppm1e	trans		n285878	AK035090	11789	Apc	trans		n264348	AK166736	19268	Ptprf	trans		n271991	AK051672	243725	Ppp1r9a	trans		n284861	AK162613	11515	Adcy9	trans		n285658	AK035359	19046	Ppp1cb	trans
		n289404	AK134682	233489	Picalm	trans		n266736	AK155223	229759	Olfm3	trans		n280642	AK041555	320472	Ppm1e	trans		n277522	AK045690	11789	Apc	trans		n274549	AK048701	19268	Ptprf	trans		n272431	AK083758	243725	Ppp1r9a	trans		n293907	AK076289	11515	Adcy9	trans		n278021	AK157748	19046	Ppp1cb	trans
		n274295	AK141094	233489	Picalm	trans		n263863	AK147615	229759	Olfm3	trans		n274723	AK081956	320472	Ppm1e	trans		n269779	AK142729	11789	Apc	trans		n285853	AK035120	19268	Ptprf	trans		n272564	AK051030	243725	Ppp1r9a	trans		n267588	AK054376	11515	Adcy9	trans		n270248	AK085453	19046	Ppp1cb	trans
		n292261	AK015962	108100	Baiap2	trans		n411800	NULL	229759	Olfm3	trans		n284953	AK036215	320472	Ppm1e	trans		n277330	AK045980	11789	Apc	trans		n294048	AK028316	19268	Ptprf	trans		n284184	AK037473	243725	Ppp1r9a	trans		n289201	AK134883	11515	Adcy9	trans		n288945	AK135102	19046	Ppp1cb	trans
		n344366	NULL	108100	Baiap2	trans		n280379	AK041988	229759	Olfm3	trans		n276085	AK081130	320472	Ppm1e	trans		n264788	AK090180	11789	Apc	trans		n268260	AK053491	19268	Ptprf	trans		n283264	AK038500	243725	Ppp1r9a	trans		n269613	AK052973	11515	Adcy9	trans		n283097	AK038710	19046	Ppp1cb	trans
		n280594	AK041644	108100	Baiap2	trans		n275058	AK048436	229759	Olfm3	trans		n269461	AK086259	320472	Ppm1e	trans		n289847	AK031515	11789	Apc	trans		n281715	AK138815	19268	Ptprf	trans		n279836	AK042702	243725	Ppp1r9a	trans		n289349	AK134752	11515	Adcy9	trans		n280190	AK169522	19046	Ppp1cb	trans
		n285236	AK137308	108100	Baiap2	trans		n284516	AK036998	229759	Olfm3	trans		n264026	AK158612	320472	Ppm1e	trans		n289522	AK161851	11789	Apc	trans		n288639	AK032850	19268	Ptprf	trans		n293940	AK076258	243725	Ppp1r9a	trans		n270569	AK052538	11515	Adcy9	trans		n290052	AK134280	19046	Ppp1cb	trans
		n279311	AK043308	108100	Baiap2	trans		n286475	AK136903	229759	Olfm3	trans		n414421	NR_027973	320472	Ppm1e	trans		n270801	AK084899	11789	Apc	trans		n290967	AK019902	19268	Ptprf	trans		n290089	AK031155	243725	Ppp1r9a	trans		n276351	AK140616	11515	Adcy9	trans		n273372	AK049925	19046	Ppp1cb	trans
		n293553	AK132552	108100	Baiap2	trans		n281595	AK138864	229759	Olfm3	trans		n275454	AK047987	320472	Ppm1e	trans		n291379	AK030177	11789	Apc	trans		n271346	AK052053	19268	Ptprf	trans		n275320	AK048182	243725	Ppp1r9a	trans		n273470	AK083072	11515	Adcy9	trans		n270865	AK084807	19046	Ppp1cb	trans
		n273527	AK141468	108100	Baiap2	trans		n276284	AK140632	229759	Olfm3	trans		n274375	AK082322	320472	Ppm1e	trans		n269418	AK086306	75409	Slitrk5	trans		n265903	AK172012	19268	Ptprf	trans		n289792	AK134395	243725	Ppp1r9a	trans		n283873	AK137963	11515	Adcy9	trans		n420809	NULL	19046	Ppp1cb	trans
		n275229	AK048273	108100	Baiap2	trans		n282350	AK039653	229759	Olfm3	trans		n271576	AK142061	320472	Ppm1e	trans		n290893	AK030585	75409	Slitrk5	trans		n286453	AK034325	19268	Ptprf	trans		n287133	AK018644	243725	Ppp1r9a	trans		n269423	AK086300	11515	Adcy9	trans		n276668	AK140489	19046	Ppp1cb	trans
		n266992	AK143857	108100	Baiap2	trans		n265977	AK156434	229759	Olfm3	trans		n284964	AK079369	320472	Ppm1e	trans		n287014	AK136610	75409	Slitrk5	trans		n267083	AK143526	19268	Ptprf	trans		n276935	AK080924	243725	Ppp1r9a	trans		n267903	AK087582	11515	Adcy9	trans		n263997	AK158687	19046	Ppp1cb	trans
		n290947	AK161580	108100	Baiap2	trans		n283875	AK037768	229759	Olfm3	trans		n276074	AK140692	320472	Ppm1e	trans		n290144	AK077814	75409	Slitrk5	trans		n272273	AK083859	19268	Ptprf	trans		n284231	AK037412	243725	Ppp1r9a	trans		n263546	AK171171	11515	Adcy9	trans		n295163	AK011375	19046	Ppp1cb	trans
		n283718	AK037960	108100	Baiap2	trans		n288158	AK148920	229759	Olfm3	trans		n289916	AK031427	320472	Ppm1e	trans		n265361	AK157429	75409	Slitrk5	trans		n273395	AK049877	19268	Ptprf	trans		n265676	AK172199	243725	Ppp1r9a	trans		n276032	AK047596	11515	Adcy9	trans		n275036	AK081656	19046	Ppp1cb	trans
		n282235	AK039768	108100	Baiap2	trans		n277779	AK045366	229759	Olfm3	trans		n273651	AK141360	320472	Ppm1e	trans		n288636	AK135301	75409	Slitrk5	trans		n286331	AK136940	19268	Ptprf	trans		n283474	AK138084	243725	Ppp1r9a	trans		n295484	AK009611	54525	Syt7	trans		n278746	AK044091	19046	Ppp1cb	trans
		n278519	AK160358	108100	Baiap2	trans		n294046	AK014401	229759	Olfm3	trans		n276636	AK047031	320472	Ppm1e	trans		n269358	AK142826	75409	Slitrk5	trans		n286711	AK033899	19268	Ptprf	trans		n284083	AK037581	243725	Ppp1r9a	trans		n283255	AK038509	54525	Syt7	trans		n283687	AK038003	19046	Ppp1cb	trans
		n277591	AK045609	108100	Baiap2	trans		n276040	AK047591	229759	Olfm3	trans		n286456	AK034321	320472	Ppm1e	trans		n282673	AK138459	75409	Slitrk5	trans		n289986	AK134309	19268	Ptprf	trans		n263920	AK158959	243725	Ppp1r9a	trans		n284212	AK162747	54525	Syt7	trans		n273934	AK049021	19046	Ppp1cb	trans
		n274710	AK081974	108100	Baiap2	trans		n274501	AK163889	229759	Olfm3	trans		n272012	AK051647	320472	Ppm1e	trans		n270732	AK084992	75409	Slitrk5	trans		n282570	AK039410	19268	Ptprf	trans		n291079	AK030341	75782	Lca5	trans		n273537	AK141461	54525	Syt7	trans		n288763	AK161989	19046	Ppp1cb	trans
		n283726	AK138007	108100	Baiap2	trans		n284507	AK137696	229759	Olfm3	trans		n274200	AK082550	320472	Ppm1e	trans		n271368	AK084404	75409	Slitrk5	trans		n276705	AK140473	19268	Ptprf	trans		n269340	AK053030	75782	Lca5	trans		n285243	AK035770	54525	Syt7	trans		n197899	NULL	19046	Ppp1cb	trans
		n275067	AK048425	108100	Baiap2	trans		n263596	AK039581	229759	Olfm3	trans		n270038	AK142625	320472	Ppm1e	trans		n271795	AK084099	75409	Slitrk5	trans		n270569	AK052538	19268	Ptprf	trans		n275596	AK081428	75782	Lca5	trans		n271241	AK052138	54525	Syt7	trans		n271846	AK084052	19046	Ppp1cb	trans
		n277432	AK140142	108100	Baiap2	trans		n277903	AK045221	229759	Olfm3	trans		n281742	AK040256	320472	Ppm1e	trans		n275437	AK048004	75409	Slitrk5	trans		n277821	AK139986	19268	Ptprf	trans		n271564	AK084291	75782	Lca5	trans		n268153	AK053627	54525	Syt7	trans		n272706	AK141712	19046	Ppp1cb	trans
		n283933	AK137927	108100	Baiap2	trans		n274402	AK082297	229759	Olfm3	trans		n275477	AK047954	320472	Ppm1e	trans		n287638	AK033082	75409	Slitrk5	trans		n272369	AK083797	19268	Ptprf	trans		n276352	AK047362	75782	Lca5	trans		n271724	AK142020	54525	Syt7	trans		n269854	AK085859	19046	Ppp1cb	trans
		n290887	AK030592	108100	Baiap2	trans		n263894	AK159030	229759	Olfm3	trans		n269223	AK086502	320472	Ppm1e	trans		n271351	AK052050	75409	Slitrk5	trans		n293960	AK028466	19268	Ptprf	trans		n276574	AK047098	75782	Lca5	trans		n295378	AK010066	54525	Syt7	trans		n275272	AK048231	19046	Ppp1cb	trans
		n265940	AK156490	108100	Baiap2	trans		n282667	AK039287	229759	Olfm3	trans		n283847	AK137972	320472	Ppm1e	trans		n288902	AK032589	75409	Slitrk5	trans		n277859	AK045301	19268	Ptprf	trans		n282926	AK038925	75782	Lca5	trans		n286558	AK162407	54525	Syt7	trans		n266421	AK155915	19046	Ppp1cb	trans
		n285501	AK020609	108100	Baiap2	trans		n286078	AK034835	229759	Olfm3	trans		n267879	AK054085	320472	Ppm1e	trans		n266731	AK155243	75409	Slitrk5	trans		n283588	AK138052	19268	Ptprf	trans		n271244	AK052135	75782	Lca5	trans		n269863	AK085850	54525	Syt7	trans		n283109	AK038689	19046	Ppp1cb	trans
		n280092	AK042403	108100	Baiap2	trans		n271455	AK084359	229759	Olfm3	trans		n268418	AK053288	320472	Ppm1e	trans		n275672	AK081342	75409	Slitrk5	trans		n284135	AK037525	19268	Ptprf	trans		n289645	AK031761	75782	Lca5	trans		n289930	AK031408	54525	Syt7	trans		n290917	AK077342	19046	Ppp1cb	trans
		n290992	AK133614	108100	Baiap2	trans		n288411	AK078559	229759	Olfm3	trans		n294216	AK014060	320472	Ppm1e	trans		n277363	AK045928	13841	Epha7	trans		n271489	AK051961	14360	Fyn	trans		n273298	AK141565	75782	Lca5	trans		n424069	GQ859163	54525	Syt7	trans		n274017	AK048922	19046	Ppp1cb	trans
		n289851	AK134362	108100	Baiap2	trans		n412928	NULL	229759	Olfm3	trans		n293841	AK076313	320472	Ppm1e	trans		n289435	AK134623	13841	Epha7	trans		n269864	AK085848	14360	Fyn	trans		n267281	AK088542	75782	Lca5	trans		n278264	AK139651	54525	Syt7	trans		n268158	AK053622	19046	Ppp1cb	trans
		n281244	AK040845	108100	Baiap2	trans		n287279	AK033438	229759	Olfm3	trans		n268112	AK053670	320472	Ppm1e	trans		n268300	AK087421	13841	Epha7	trans		n285710	AK079185	14360	Fyn	trans		n284842	AK036392	75782	Lca5	trans		n289817	AK031565	54525	Syt7	trans		n277924	AK045171	19046	Ppp1cb	trans
		n269679	AK142755	108100	Baiap2	trans		n268334	AK053406	229759	Olfm3	trans		n282551	AK039437	320472	Ppm1e	trans		n281670	AK040351	13841	Epha7	trans		n285992	AK034969	14360	Fyn	trans		n277557	AK045647	75782	Lca5	trans		n265171	AK157874	54525	Syt7	trans		n276666	AK046994	19046	Ppp1cb	trans
		n280642	AK041555	108100	Baiap2	trans		n268414	AK053290	229759	Olfm3	trans		n288635	AK032856	320472	Ppm1e	trans		n281345	AK040706	13841	Epha7	trans		n273665	AK141320	14360	Fyn	trans		n274076	AK048855	75782	Lca5	trans		n283534	AK038162	54525	Syt7	trans		n270954	AK084699	19046	Ppp1cb	trans
		n274723	AK081956	108100	Baiap2	trans		n267700	AK087689	229759	Olfm3	trans		n289088	AK161938	320472	Ppm1e	trans		n266361	AK155993	13841	Epha7	trans		n284043	AK037621	14360	Fyn	trans		n268953	AK086818	75782	Lca5	trans		n270569	AK052538	54525	Syt7	trans		n283695	AK037992	19046	Ppp1cb	trans
		n284953	AK036215	108100	Baiap2	trans		n275254	AK081568	229759	Olfm3	trans		n267068	AK143620	320472	Ppm1e	trans		n281715	AK138815	13841	Epha7	trans		n282805	AK039098	14360	Fyn	trans		n282086	AK039904	75782	Lca5	trans		n276037	AK081173	54525	Syt7	trans		n289689	AK134457	19046	Ppp1cb	trans
		n264026	AK158612	108100	Baiap2	trans		n266376	AK155977	229759	Olfm3	trans		n269039	AK053082	320472	Ppm1e	trans		n265903	AK172012	13841	Epha7	trans		n267759	AK087648	14360	Fyn	trans		n274207	AK048776	75782	Lca5	trans		n279372	AK043251	54525	Syt7	trans		n283226	AK138190	19046	Ppp1cb	trans
		n414421	NR_027973	108100	Baiap2	trans		n281415	AK040628	229759	Olfm3	trans		n267824	AK054161	320472	Ppm1e	trans		n267083	AK143526	13841	Epha7	trans		n266550	AK089456	14360	Fyn	trans		n285536	AK079242	75782	Lca5	trans		n279164	AK043467	54525	Syt7	trans		n267646	AK143356	19046	Ppp1cb	trans
		n275454	AK047987	108100	Baiap2	trans		n291635	AK029965	229759	Olfm3	trans		n269198	AK053053	320472	Ppm1e	trans		n272273	AK083859	13841	Epha7	trans		n267611	AK143372	14360	Fyn	trans		n281766	AK040228	75782	Lca5	trans		n265421	AK157318	16439	Itpr2	trans		n267692	AK143333	19046	Ppp1cb	trans
		n282724	AK039209	108100	Baiap2	trans		n264709	AK090291	229759	Olfm3	trans		n275755	AK081283	320472	Ppm1e	trans		n288420	AK135546	13841	Epha7	trans		n290907	AK030568	14360	Fyn	trans		n284641	AK036777	75782	Lca5	trans		n283861	AK037790	16439	Itpr2	trans		n199789	NULL	19046	Ppp1cb	trans
		n284065	AK037595	108100	Baiap2	trans		n268924	AK053118	229759	Olfm3	trans		n273851	AK049150	320472	Ppm1e	trans		n286331	AK136940	13841	Epha7	trans		n286007	AK020474	14360	Fyn	trans		n286307	AK136948	75782	Lca5	trans		n282552	AK039434	16439	Itpr2	trans		n275223	AK048281	19046	Ppp1cb	trans
		n277582	AK045620	108100	Baiap2	trans		n290141	AK031051	229759	Olfm3	trans		n276248	AK081024	320472	Ppm1e	trans		n273750	AK049411	13841	Epha7	trans		n266548	AK155618	14360	Fyn	trans		n286744	AK079051	75782	Lca5	trans		n277710	AK045455	16439	Itpr2	trans		n274544	AK082130	19046	Ppp1cb	trans
		n274375	AK082322	108100	Baiap2	trans		n276627	AK140500	229759	Olfm3	trans		n287005	AK136623	320472	Ppm1e	trans		n284903	AK036293	13841	Epha7	trans		n269506	AK086209	14360	Fyn	trans		n279672	AK139122	75782	Lca5	trans		n290980	AK077322	16439	Itpr2	trans		n291149	AK077237	19046	Ppp1cb	trans
		n271837	AK051787	108100	Baiap2	trans		n273329	AK083161	229759	Olfm3	trans		n413706	NULL	26414	Mapk10	trans		n277821	AK139986	13841	Epha7	trans		n275286	AK140836	14360	Fyn	trans		n276692	AK046965	75782	Lca5	trans		n291609	AK133214	16439	Itpr2	trans		n274398	AK048739	19046	Ppp1cb	trans
		n344342	NULL	108100	Baiap2	trans		n280187	AK042258	229759	Olfm3	trans		n275098	AK048391	26414	Mapk10	trans		n284214	AK037438	13841	Epha7	trans		n417007	NULL	14360	Fyn	trans		n277628	AK045559	75782	Lca5	trans		n275677	AK140759	16439	Itpr2	trans		n276552	AK047117	19046	Ppp1cb	trans
		n284964	AK079369	108100	Baiap2	trans		n279642	AK139134	229759	Olfm3	trans		n267278	AK088565	26414	Mapk10	trans		n289786	AK031614	13841	Epha7	trans		n278767	AK044056	14360	Fyn	trans		n284981	AK036175	75782	Lca5	trans		n265246	AK157603	16439	Itpr2	trans		n286072	AK137038	19046	Ppp1cb	trans
		n265352	AK157439	108100	Baiap2	trans		n265835	AK156638	229759	Olfm3	trans		n276412	AK047290	26414	Mapk10	trans		n291725	AK133158	13841	Epha7	trans		n274263	AK141104	14360	Fyn	trans		n264264	AK159934	75782	Lca5	trans		n290703	AK030712	16439	Itpr2	trans		n287517	AK033256	19046	Ppp1cb	trans
		n281021	AK080136	108100	Baiap2	trans		n415402	NR_033593	229759	Olfm3	trans		n275018	AK048467	26414	Mapk10	trans		n272369	AK083797	13841	Epha7	trans		n279820	AK042720	14360	Fyn	trans		n274662	AK082021	75782	Lca5	trans		n289621	AK134497	16439	Itpr2	trans		n276488	AK047183	19046	Ppp1cb	trans
		n276074	AK140692	108100	Baiap2	trans		n288622	AK032879	229759	Olfm3	trans		n272384	AK141814	26414	Mapk10	trans		n283924	AK037719	13841	Epha7	trans		n285033	AK036092	14360	Fyn	trans		n288680	AK135278	75782	Lca5	trans		n290165	AK031019	16439	Itpr2	trans		n284163	AK037499	19046	Ppp1cb	trans
		n289916	AK031427	108100	Baiap2	trans		n269382	AK142823	229759	Olfm3	trans		n274747	AK081932	26414	Mapk10	trans		n293960	AK028466	13841	Epha7	trans		n274977	AK048505	14360	Fyn	trans		n270101	AK085635	75782	Lca5	trans		n278989	AK043724	16439	Itpr2	trans		n280239	AK042184	19046	Ppp1cb	trans
		n273651	AK141360	108100	Baiap2	trans		n265421	AK157318	236266	Alms1	trans		n274599	AK048679	26414	Mapk10	trans		n282049	AK138733	13841	Epha7	trans		n265707	AK172177	14360	Fyn	trans		n291500	AK030137	75782	Lca5	trans		n272625	AK083588	16439	Itpr2	trans		n275135	AK048351	19046	Ppp1cb	trans
		n268191	AK021381	108100	Baiap2	trans		n283861	AK037790	236266	Alms1	trans		n271287	AK084434	26414	Mapk10	trans		n284135	AK037525	13841	Epha7	trans		n276198	AK047490	14360	Fyn	trans		n279988	AK042529	75782	Lca5	trans		n289808	AK031580	16439	Itpr2	trans		n274742	AK140976	19046	Ppp1cb	trans
		n276636	AK047031	108100	Baiap2	trans		n268007	AK087542	236266	Alms1	trans		n272525	AK051063	26414	Mapk10	trans		n269905	AK085801	13841	Epha7	trans		n284879	AK036325	14360	Fyn	trans		n293691	AK028947	75782	Lca5	trans		n289525	AK031838	16439	Itpr2	trans		n286726	AK033884	19046	Ppp1cb	trans
		n286456	AK034321	108100	Baiap2	trans		n265868	AK089844	236266	Alms1	trans		n276160	AK081082	26414	Mapk10	trans		n274549	AK048701	13841	Epha7	trans		n280074	AK153782	14360	Fyn	trans		n276747	AK046894	75782	Lca5	trans		n285722	AK035277	16439	Itpr2	trans		n278717	AK044145	19046	Ppp1cb	trans
		n269223	AK086502	108100	Baiap2	trans		n266498	AK155665	236266	Alms1	trans		n284348	AK037288	26414	Mapk10	trans		n284620	AK137651	13841	Epha7	trans		n269143	AK086586	14360	Fyn	trans		n274377	AK082320	75782	Lca5	trans		n273494	AK141485	16439	Itpr2	trans		n277411	AK045857	19046	Ppp1cb	trans
		n272242	AK083869	108100	Baiap2	trans		n290980	AK077322	236266	Alms1	trans		n278021	AK157748	26414	Mapk10	trans		n288863	AK135133	13841	Epha7	trans		n273754	AK049402	14360	Fyn	trans		n271136	AK084523	75782	Lca5	trans		n270569	AK052538	16439	Itpr2	trans		n273465	AK083074	19046	Ppp1cb	trans
		n283847	AK137972	108100	Baiap2	trans		n279497	AK043131	236266	Alms1	trans		n272142	AK051462	26414	Mapk10	trans		n288639	AK032850	13841	Epha7	trans		n276041	AK047590	14360	Fyn	trans		n266091	AK156287	75782	Lca5	trans		n269396	AK142819	16439	Itpr2	trans		n280694	AK041471	19046	Ppp1cb	trans
		n267879	AK054085	108100	Baiap2	trans		n265246	AK157603	236266	Alms1	trans		n270845	AK084842	26414	Mapk10	trans		n273485	AK141495	13841	Epha7	trans		n279473	AK043158	14360	Fyn	trans		n277518	AK045697	75782	Lca5	trans		n293940	AK076258	16439	Itpr2	trans		n289191	AK032240	19046	Ppp1cb	trans
		n294216	AK014060	108100	Baiap2	trans		n271336	AK052063	236266	Alms1	trans		n284234	AK137812	26414	Mapk10	trans		n269217	AK086510	13841	Epha7	trans		n276429	AK047266	14360	Fyn	trans		n271151	AK084509	75782	Lca5	trans		n290089	AK031155	16439	Itpr2	trans		n271937	AK083954	19046	Ppp1cb	trans
		n293841	AK076313	108100	Baiap2	trans		n290703	AK030712	236266	Alms1	trans		n280190	AK169522	26414	Mapk10	trans		n286711	AK033899	13841	Epha7	trans		n271252	AK052129	14360	Fyn	trans		n286487	AK034278	75782	Lca5	trans		n287133	AK018644	16439	Itpr2	trans		n265411	AK157338	19046	Ppp1cb	trans
		n290399	AK020016	108100	Baiap2	trans		n289621	AK134497	236266	Alms1	trans		n273372	AK049925	26414	Mapk10	trans		n272113	AK051501	13841	Epha7	trans		n283479	AK138082	14360	Fyn	trans		n284905	AK036290	75782	Lca5	trans		n284231	AK037412	16439	Itpr2	trans		n289418	AK031960	19046	Ppp1cb	trans
		n268112	AK053670	108100	Baiap2	trans		n272395	AK083777	236266	Alms1	trans		n270865	AK084807	26414	Mapk10	trans		n270479	AK085229	13841	Epha7	trans		n275208	AK048296	14360	Fyn	trans		n269672	AK052948	75782	Lca5	trans		n284083	AK037581	16439	Itpr2	trans		n276573	AK047102	19046	Ppp1cb	trans
		n282551	AK039437	108100	Baiap2	trans		n264765	AK090214	236266	Alms1	trans		n420809	NULL	26414	Mapk10	trans		n283588	AK138052	13841	Epha7	trans		n293773	AK076342	14360	Fyn	trans		n263546	AK171171	75782	Lca5	trans		n263920	AK158959	16439	Itpr2	trans		n276142	AK047532	19046	Ppp1cb	trans
		n288635	AK032856	108100	Baiap2	trans		n274275	AK141098	236266	Alms1	trans		n273934	AK049021	26414	Mapk10	trans		n413775	NULL	12912	Creb1	trans		n272256	AK051293	14360	Fyn	trans		n287197	AK033550	75782	Lca5	trans		n344366	NULL	16706	Ksr1	trans		n284213	AK037434	19046	Ppp1cb	trans
		n289088	AK161938	108100	Baiap2	trans		n286546	AK034179	236266	Alms1	trans		n197899	NULL	26414	Mapk10	trans		n279678	AK139121	12912	Creb1	trans		n273606	AK164080	14360	Fyn	trans		n280020	AK042492	240427	Setbp1	trans		n280642	AK041555	16706	Ksr1	trans		n278910	AK043829	19046	Ppp1cb	trans
		n276739	AK046901	108100	Baiap2	trans		n289714	AK031703	236266	Alms1	trans		n271846	AK084052	26414	Mapk10	trans		n275300	AK048198	12912	Creb1	trans		n278231	AK163307	14360	Fyn	trans		n283703	AK037981	240427	Setbp1	trans		n274723	AK081956	16706	Ksr1	trans		n285823	AK035148	19046	Ppp1cb	trans
		n267068	AK143620	108100	Baiap2	trans		n276299	AK047425	236266	Alms1	trans		n269854	AK085859	26414	Mapk10	trans		n277969	AK045086	12912	Creb1	trans		n283938	AK137924	14360	Fyn	trans		n271387	AK084393	240427	Setbp1	trans		n280594	AK041644	16706	Ksr1	trans		n289037	AK135021	19046	Ppp1cb	trans
		n269039	AK053082	108100	Baiap2	trans		n264979	AK148386	236266	Alms1	trans		n285003	AK036140	26414	Mapk10	trans		n412061	NULL	12912	Creb1	trans		n264326	AK166855	14360	Fyn	trans		n293677	AK076381	240427	Setbp1	trans		n284953	AK036215	16706	Ksr1	trans		n265077	AK158345	19046	Ppp1cb	trans
		n267824	AK054161	108100	Baiap2	trans		n284319	AK037318	236266	Alms1	trans		n290917	AK077342	26414	Mapk10	trans		n276778	AK046847	12912	Creb1	trans		n285639	AK137173	14360	Fyn	trans		n264054	AK158523	240427	Setbp1	trans		n276085	AK081130	16706	Ksr1	trans		n264673	AK090353	19046	Ppp1cb	trans
		n273851	AK049150	108100	Baiap2	trans		n274479	AK048727	236266	Alms1	trans		n268158	AK053622	26414	Mapk10	trans		n280253	AK042168	12912	Creb1	trans		n283610	AK038082	14360	Fyn	trans		n272266	AK051274	240427	Setbp1	trans		n279311	AK043308	16706	Ksr1	trans		n277062	AK140281	19046	Ppp1cb	trans
		n289748	AK077965	108100	Baiap2	trans		n284465	AK037078	236266	Alms1	trans		n277924	AK045171	26414	Mapk10	trans		n273375	AK049918	12912	Creb1	trans		n281515	AK040505	14360	Fyn	trans		n269669	AK164824	240427	Setbp1	trans		n264026	AK158612	16706	Ksr1	trans		n272410	AK141809	19046	Ppp1cb	trans
		n413775	NULL	13518	Dst	trans		n281663	AK138835	236266	Alms1	trans		n276666	AK046994	26414	Mapk10	trans		n269977	AK052837	12912	Creb1	trans		n284562	AK036921	14360	Fyn	trans		n269791	AK085921	240427	Setbp1	trans		n275454	AK047987	16706	Ksr1	trans		n277762	AK045382	19046	Ppp1cb	trans
		n282377	AK039619	13518	Dst	trans		n286362	AK034453	236266	Alms1	trans		n270954	AK084699	26414	Mapk10	trans		n290512	AK030765	12912	Creb1	trans		n285645	AK079202	14360	Fyn	trans		n289923	AK031420	240427	Setbp1	trans		n263874	AK159073	16706	Ksr1	trans		n277578	AK045623	19046	Ppp1cb	trans
		n275300	AK048198	13518	Dst	trans		n289525	AK031838	236266	Alms1	trans		n264201	AK150531	26414	Mapk10	trans		n280730	AK041434	12912	Creb1	trans		n276679	AK046981	14360	Fyn	trans		n288145	AK148940	240427	Setbp1	trans		n288229	AK148771	16706	Ksr1	trans		n273350	AK141536	19046	Ppp1cb	trans
		n277969	AK045086	13518	Dst	trans		n276061	AK081150	236266	Alms1	trans		n283226	AK138190	26414	Mapk10	trans		n275842	AK047754	12912	Creb1	trans		n276204	AK081062	14360	Fyn	trans		n276326	AK047394	240427	Setbp1	trans		n277582	AK045620	16706	Ksr1	trans		n291005	AK030448	19046	Ppp1cb	trans
		n412061	NULL	13518	Dst	trans		n274926	AK081732	236266	Alms1	trans		n274544	AK082130	26414	Mapk10	trans		n270380	AK085303	12912	Creb1	trans		n265840	AK089862	14360	Fyn	trans		n268229	AK053535	240427	Setbp1	trans		n274375	AK082322	16706	Ksr1	trans		n286618	AK034051	19046	Ppp1cb	trans
		n276778	AK046847	13518	Dst	trans		n284184	AK037473	236266	Alms1	trans		n274398	AK048739	26414	Mapk10	trans		n288677	AK078418	12912	Creb1	trans		n285812	AK035170	14360	Fyn	trans		n266163	AK171786	240427	Setbp1	trans		n273527	AK141468	16706	Ksr1	trans		n283694	AK037994	19046	Ppp1cb	trans
		n269977	AK052837	13518	Dst	trans		n283823	AK037839	236266	Alms1	trans		n271829	AK141983	26414	Mapk10	trans		n271025	AK142253	12912	Creb1	trans		n293517	AK132569	14360	Fyn	trans		n293847	AK028594	240427	Setbp1	trans		n344342	NULL	16706	Ksr1	trans		n274261	AK082460	19046	Ppp1cb	trans
		n272277	AK141854	13518	Dst	trans		n290089	AK031155	236266	Alms1	trans		n284163	AK037499	26414	Mapk10	trans		n287622	AK033103	12912	Creb1	trans		n277524	AK140116	14360	Fyn	trans		n285041	AK036080	240427	Setbp1	trans		n271527	AK051935	16706	Ksr1	trans		n283665	AK038028	19046	Ppp1cb	trans
		n271025	AK142253	13518	Dst	trans		n287133	AK018644	236266	Alms1	trans		n284080	AK137851	26414	Mapk10	trans		n264626	AK144517	12912	Creb1	trans		n268688	AK142986	14360	Fyn	trans		n284723	AK137571	240427	Setbp1	trans		n284964	AK079369	16706	Ksr1	trans		n275709	AK047834	19046	Ppp1cb	trans
		n264626	AK144517	13518	Dst	trans		n276935	AK080924	236266	Alms1	trans		n286726	AK033884	26414	Mapk10	trans		n289595	AK134516	12912	Creb1	trans		n273422	AK049799	14360	Fyn	trans		n279685	AK042895	240427	Setbp1	trans		n266992	AK143857	16706	Ksr1	trans		n267514	AK143403	19046	Ppp1cb	trans
		n287227	AK033523	13518	Dst	trans		n265676	AK172199	236266	Alms1	trans		n278717	AK044145	26414	Mapk10	trans		n287227	AK033523	12912	Creb1	trans		n282485	AK039509	14360	Fyn	trans		n289419	AK134645	240427	Setbp1	trans		n284175	AK037488	16706	Ksr1	trans		n290938	AK133648	19046	Ppp1cb	trans
		n275445	AK081516	13518	Dst	trans		n263546	AK171171	236266	Alms1	trans		n277411	AK045857	26414	Mapk10	trans		n268175	AK053599	12912	Creb1	trans		n284242	AK037402	14360	Fyn	trans		n278686	AK044191	240427	Setbp1	trans		n281021	AK080136	16706	Ksr1	trans		n424066	NR033657	19046	Ppp1cb	trans
		n268169	AK143137	13518	Dst	trans		n284307	AK037331	236266	Alms1	trans		n273465	AK083074	26414	Mapk10	trans		n263900	AK159013	12912	Creb1	trans		n282747	AK039175	14360	Fyn	trans		n279650	AK042929	240427	Setbp1	trans		n275837	AK081250	16706	Ksr1	trans		n287043	AK078960	19046	Ppp1cb	trans
		n282558	AK039426	13518	Dst	trans		n288237	AK148759	236266	Alms1	trans		n289191	AK032240	26414	Mapk10	trans		n290214	AK018053	12912	Creb1	trans		n271256	AK052124	14360	Fyn	trans		n277522	AK045690	240427	Setbp1	trans		n269448	AK086272	16706	Ksr1	trans		n281208	AK040891	19046	Ppp1cb	trans
		n277571	AK021003	13518	Dst	trans		n282552	AK039434	236266	Alms1	trans		n265411	AK157338	26414	Mapk10	trans		n268169	AK143137	12912	Creb1	trans		n283330	AK138135	14360	Fyn	trans		n285558	AK079225	240427	Setbp1	trans		n276074	AK140692	16706	Ksr1	trans		n277874	AK045281	19046	Ppp1cb	trans
		n273925	AK082713	13518	Dst	trans		n289005	AK032476	236266	Alms1	trans		n289418	AK031960	26414	Mapk10	trans		n282558	AK039426	12912	Creb1	trans		n279148	AK043485	14360	Fyn	trans		n269779	AK142729	240427	Setbp1	trans		n278519	AK160358	16706	Ksr1	trans		n287348	AK033398	19046	Ppp1cb	trans
		n274221	AK141123	13518	Dst	trans		n290951	AK030518	236266	Alms1	trans		n285823	AK035148	26414	Mapk10	trans		n276186	AK047505	12912	Creb1	trans		n413706	NULL	11461	Actb	trans		n284159	AK162749	240427	Setbp1	trans		n289916	AK031427	16706	Ksr1	trans		n413706	NULL	19699	Reln	trans
		n274498	AK082181	13518	Dst	trans		n266071	AK156314	236266	Alms1	trans		n265077	AK158345	26414	Mapk10	trans		n283832	AK037826	12912	Creb1	trans		n270091	AK085646	11461	Actb	trans		n280358	AK042024	240427	Setbp1	trans		n274710	AK081974	16706	Ksr1	trans		n270091	AK085646	19699	Reln	trans
		n288689	AK032781	13518	Dst	trans		n286052	AK034877	236266	Alms1	trans		n264673	AK090353	26414	Mapk10	trans		n280412	AK041923	12912	Creb1	trans		n290917	AK077342	11461	Actb	trans		n271322	AK084420	240427	Setbp1	trans		n283726	AK138007	16706	Ksr1	trans		n277728	AK045430	19699	Reln	trans
		n293462	AK014687	13518	Dst	trans		n289860	AK134354	236266	Alms1	trans		n277062	AK140281	26414	Mapk10	trans		n277571	AK021003	12912	Creb1	trans		n274017	AK048922	11461	Actb	trans		n275064	AK048430	240427	Setbp1	trans		n273651	AK141360	16706	Ksr1	trans		n288731	AK032760	19699	Reln	trans
		n280939	AK041094	13518	Dst	trans		n273539	AK141457	236266	Alms1	trans		n277578	AK045623	26414	Mapk10	trans		n275305	AK140835	12912	Creb1	trans		n275098	AK048391	11461	Actb	trans		n277330	AK045980	240427	Setbp1	trans		n268191	AK021381	16706	Ksr1	trans		n267278	AK088565	19699	Reln	trans
		n289712	AK031709	13518	Dst	trans		n286822	AK079039	236266	Alms1	trans		n273350	AK141536	26414	Mapk10	trans		n275113	AK048378	12912	Creb1	trans		n268158	AK053622	11461	Actb	trans		n264035	AK158570	240427	Setbp1	trans		n276636	AK047031	16706	Ksr1	trans		n270488	AK085220	19699	Reln	trans
		n270654	AK142392	13518	Dst	trans		n275604	AK140775	236266	Alms1	trans		n291005	AK030448	26414	Mapk10	trans		n293991	AK132396	12912	Creb1	trans		n277728	AK045430	11461	Actb	trans		n267292	AK088507	240427	Setbp1	trans		n286456	AK034321	16706	Ksr1	trans		n273443	AK049757	19699	Reln	trans
		n268403	AK143069	13518	Dst	trans		n268909	AK086868	236266	Alms1	trans		n286672	AK033949	26414	Mapk10	trans		n274221	AK141123	12912	Creb1	trans		n276666	AK046994	11461	Actb	trans		n289522	AK161851	240427	Setbp1	trans		n272012	AK051647	16706	Ksr1	trans		n275018	AK048467	19699	Reln	trans
		n344280	NULL	13518	Dst	trans		n275044	AK081654	236266	Alms1	trans		n274261	AK082460	26414	Mapk10	trans		n283427	AK138098	12912	Creb1	trans		n267278	AK088565	11461	Actb	trans		n283144	AK038611	240427	Setbp1	trans		n274200	AK082550	16706	Ksr1	trans		n278112	AK044814	19699	Reln	trans
		n271388	AK084392	13518	Dst	trans		n289002	AK078276	236266	Alms1	trans		n267514	AK143403	26414	Mapk10	trans		n286428	AK034362	12912	Creb1	trans		n270954	AK084699	11461	Actb	trans		n285133	AK035933	240427	Setbp1	trans		n275067	AK048425	16706	Ksr1	trans		n274747	AK081932	19699	Reln	trans
		n272126	AK051487	13518	Dst	trans		n285722	AK035277	236266	Alms1	trans		n266047	AK156349	26414	Mapk10	trans		n271965	AK051701	12912	Creb1	trans		n266528	AK089503	11461	Actb	trans		n268210	AK053561	260315	Nav3	trans		n283933	AK137927	16706	Ksr1	trans		n265749	AK156753	19699	Reln	trans
		n289301	AK018251	13518	Dst	trans		n276335	AK047385	236266	Alms1	trans		n424066	NR033657	26414	Mapk10	trans		n274498	AK082181	12912	Creb1	trans		n273443	AK049757	11461	Actb	trans		n271489	AK051961	260315	Nav3	trans		n269223	AK086502	16706	Ksr1	trans		n274599	AK048679	19699	Reln	trans
		n270569	AK052538	13518	Dst	trans		n284083	AK037581	236266	Alms1	trans		n344366	NULL	217031	Tada2a	trans		n293462	AK014687	12912	Creb1	trans		n264356	AK145476	11461	Actb	trans		n269864	AK085848	260315	Nav3	trans		n283847	AK137972	16706	Ksr1	trans		n276919	AK080938	19699	Reln	trans
		n273046	AK050491	13518	Dst	trans		n283395	AK138107	239250	Slitrk6	trans		n280594	AK041644	217031	Tada2a	trans		n289712	AK031709	12912	Creb1	trans		n271284	AK052105	11461	Actb	trans		n288090	AK149056	260315	Nav3	trans		n267879	AK054085	16706	Ksr1	trans		n270796	AK084900	19699	Reln	trans
		n277200	AK046200	13518	Dst	trans		n273423	AK049796	239250	Slitrk6	trans		n273527	AK141468	217031	Tada2a	trans		n270654	AK142392	12912	Creb1	trans		n275223	AK048281	11461	Actb	trans		n273665	AK141320	260315	Nav3	trans		n294216	AK014060	16706	Ksr1	trans		n285057	AK036060	19699	Reln	trans
		n263869	AK147373	13518	Dst	trans		n269418	AK086306	239250	Slitrk6	trans		n274710	AK081974	217031	Tada2a	trans		n264066	AK158491	12912	Creb1	trans		n274544	AK082130	11461	Actb	trans		n284043	AK037621	260315	Nav3	trans		n293841	AK076313	16706	Ksr1	trans		n271287	AK084434	19699	Reln	trans
		n269581	AK142773	13518	Dst	trans		n264792	AK090171	239250	Slitrk6	trans		n283726	AK138007	217031	Tada2a	trans		n268403	AK143069	12912	Creb1	trans		n274398	AK048739	11461	Actb	trans		n266550	AK089456	260315	Nav3	trans		n290887	AK030592	16706	Ksr1	trans		n272525	AK051063	19699	Reln	trans
		n273253	AK049996	13518	Dst	trans		n287508	AK033266	239250	Slitrk6	trans		n290887	AK030592	217031	Tada2a	trans		n278552	AK044434	12912	Creb1	trans		n275018	AK048467	11461	Actb	trans		n286007	AK020474	260315	Nav3	trans		n290399	AK020016	16706	Ksr1	trans		n276160	AK081082	19699	Reln	trans
		n289387	AK134701	13518	Dst	trans		n276183	AK140666	239250	Slitrk6	trans		n289851	AK134362	217031	Tada2a	trans		n344280	NULL	12912	Creb1	trans		n278112	AK044814	11461	Actb	trans		n266548	AK155618	260315	Nav3	trans		n268112	AK053670	16706	Ksr1	trans		n284348	AK037288	19699	Reln	trans
		n270850	AK084836	13518	Dst	trans		n290377	AK134063	239250	Slitrk6	trans		n281244	AK040845	217031	Tada2a	trans		n274327	AK141087	12912	Creb1	trans		n286072	AK137038	11461	Actb	trans		n417007	NULL	260315	Nav3	trans		n285501	AK020609	16706	Ksr1	trans		n294251	AK013968	19699	Reln	trans
		n285181	AK035855	13518	Dst	trans		n286490	AK136895	239250	Slitrk6	trans		n269679	AK142755	217031	Tada2a	trans		n275659	AK047855	12912	Creb1	trans		n281580	AK138867	11461	Actb	trans		n269370	AK086351	260315	Nav3	trans		n282551	AK039437	16706	Ksr1	trans		n270248	AK085453	19699	Reln	trans
		n284338	AK079471	13518	Dst	trans		n291667	AK016500	239250	Slitrk6	trans		n270824	AK084865	217031	Tada2a	trans		n275453	AK163788	12912	Creb1	trans		n276488	AK047183	11461	Actb	trans		n274977	AK048505	260315	Nav3	trans		n280092	AK042403	16706	Ksr1	trans		n270845	AK084842	19699	Reln	trans
		n200794	NULL	13518	Dst	trans		n275512	AK047917	239250	Slitrk6	trans		n280642	AK041555	217031	Tada2a	trans		n272126	AK051487	12912	Creb1	trans		n284163	AK037499	11461	Actb	trans		n284879	AK036325	260315	Nav3	trans		n283707	AK037974	16706	Ksr1	trans		n280190	AK169522	19699	Reln	trans
		n276484	AK140579	13518	Dst	trans		n272147	AK051456	239250	Slitrk6	trans		n274723	AK081956	217031	Tada2a	trans		n289301	AK018251	12912	Creb1	trans		n280239	AK042184	11461	Actb	trans		n280074	AK153782	260315	Nav3	trans		n289088	AK161938	16706	Ksr1	trans		n270569	AK052538	19699	Reln	trans
		n273017	AK148519	13518	Dst	trans		n289532	AK031836	239250	Slitrk6	trans		n264026	AK158612	217031	Tada2a	trans		n286393	AK034407	12912	Creb1	trans		n274742	AK140976	11461	Actb	trans		n276041	AK047590	260315	Nav3	trans		n276739	AK046901	16706	Ksr1	trans		n270865	AK084807	19699	Reln	trans
		n286593	AK034105	13518	Dst	trans		n290893	AK030585	239250	Slitrk6	trans		n284065	AK037595	217031	Tada2a	trans		n273046	AK050491	12912	Creb1	trans		n286726	AK033884	11461	Actb	trans		n284752	AK036574	260315	Nav3	trans		n273738	AK049435	16706	Ksr1	trans		n420809	NULL	19699	Reln	trans
		n271179	AK142179	13518	Dst	trans		n287014	AK136610	239250	Slitrk6	trans		n284964	AK079369	217031	Tada2a	trans		n277200	AK046200	12912	Creb1	trans		n274747	AK081932	11461	Actb	trans		n276429	AK047266	260315	Nav3	trans		n267824	AK054161	16706	Ksr1	trans		n273934	AK049021	19699	Reln	trans
		n291688	AK029879	13518	Dst	trans		n265361	AK157429	239250	Slitrk6	trans		n289916	AK031427	217031	Tada2a	trans		n270459	AK052577	12912	Creb1	trans		n277411	AK045857	11461	Actb	trans		n287398	AK018395	260315	Nav3	trans		n275755	AK081283	16706	Ksr1	trans		n271846	AK084052	19699	Reln	trans
		n284434	AK037130	13518	Dst	trans		n287110	AK136545	239250	Slitrk6	trans		n273651	AK141360	217031	Tada2a	trans		n263869	AK147373	12912	Creb1	trans		n273465	AK083074	11461	Actb	trans		n293773	AK076342	260315	Nav3	trans		n273851	AK049150	16706	Ksr1	trans		n269854	AK085859	19699	Reln	trans
		n275069	AK048422	13518	Dst	trans		n263969	AK158788	239250	Slitrk6	trans		n286456	AK034321	217031	Tada2a	trans		n271477	AK051972	12912	Creb1	trans		n274599	AK048679	11461	Actb	trans		n290370	AK030854	260315	Nav3	trans		n269679	AK142755	16706	Ksr1	trans		n285003	AK036140	19699	Reln	trans
		n276744	AK080994	13518	Dst	trans		n263534	AK172433	239250	Slitrk6	trans		n272012	AK051647	217031	Tada2a	trans		n273253	AK049996	12912	Creb1	trans		n289191	AK032240	11461	Actb	trans		n273606	AK164080	260315	Nav3	trans		n280640	AK041558	16706	Ksr1	trans		n275327	AK048171	19699	Reln	trans
		n284536	AK036965	13518	Dst	trans		n274071	AK048863	239250	Slitrk6	trans		n274200	AK082550	217031	Tada2a	trans		n290897	AK030579	12912	Creb1	trans		n285057	AK036060	11461	Actb	trans		n285309	AK137280	260315	Nav3	trans		n291079	AK030341	234889	Gucy1a2	trans		n283109	AK038689	19699	Reln	trans
		n289911	AK031434	13518	Dst	trans		n282673	AK138459	239250	Slitrk6	trans		n269223	AK086502	217031	Tada2a	trans		n293402	AK132615	12912	Creb1	trans		n286632	AK034026	11461	Actb	trans		n271539	AK051927	260315	Nav3	trans		n295589	AK009155	234889	Gucy1a2	trans		n274038	AK048896	19699	Reln	trans
		n276254	AK140645	13518	Dst	trans		n271795	AK084099	239250	Slitrk6	trans		n267879	AK054085	217031	Tada2a	trans		n273296	AK083228	12912	Creb1	trans		n284213	AK037434	11461	Actb	trans		n264326	AK166855	260315	Nav3	trans		n270201	AK052727	234889	Gucy1a2	trans		n290917	AK077342	19699	Reln	trans
		n268440	AK053269	13518	Dst	trans		n272928	AK083404	239250	Slitrk6	trans		n294216	AK014060	217031	Tada2a	trans		n286262	AK034603	12912	Creb1	trans		n271287	AK084434	11461	Actb	trans		n284562	AK036921	260315	Nav3	trans		n283965	AK037688	234889	Gucy1a2	trans		n268158	AK053622	19699	Reln	trans
		n265240	AK157615	13518	Dst	trans		n275437	AK048004	239250	Slitrk6	trans		n268112	AK053670	217031	Tada2a	trans		n280030	AK042483	12912	Creb1	trans		n285823	AK035148	11461	Actb	trans		n285645	AK079202	260315	Nav3	trans		n290302	AK134134	234889	Gucy1a2	trans		n276666	AK046994	19699	Reln	trans
		n269000	AK053098	13518	Dst	trans		n276209	AK140661	239250	Slitrk6	trans		n283254	AK038510	217031	Tada2a	trans		n200794	NULL	12912	Creb1	trans		n272525	AK051063	11461	Actb	trans		n265840	AK089862	260315	Nav3	trans		n278325	AK139574	234889	Gucy1a2	trans		n283695	AK037992	19699	Reln	trans
		n273371	AK049921	13518	Dst	trans		n279803	AK042737	239250	Slitrk6	trans		n282551	AK039437	217031	Tada2a	trans		n271484	AK084339	12912	Creb1	trans		n265077	AK158345	11461	Actb	trans		n277524	AK140116	260315	Nav3	trans		n269340	AK053030	234889	Gucy1a2	trans		n264201	AK150531	19699	Reln	trans
		n268134	AK143154	13518	Dst	trans		n268380	AK053332	239250	Slitrk6	trans		n275461	AK047975	217031	Tada2a	trans		n276484	AK140579	12912	Creb1	trans		n264673	AK090353	11461	Actb	trans		n268688	AK142986	260315	Nav3	trans		n280258	AK080354	234889	Gucy1a2	trans		n274544	AK082130	19699	Reln	trans
		n266561	AK155614	13518	Dst	trans		n271366	AK052036	239250	Slitrk6	trans		n273851	AK049150	217031	Tada2a	trans		n273017	AK148519	12912	Creb1	trans		n276160	AK081082	11461	Actb	trans		n273422	AK049799	260315	Nav3	trans		n283527	AK038170	234889	Gucy1a2	trans		n291149	AK077237	19699	Reln	trans
		n263487	AK158733	13518	Dst	trans		n283777	AK037884	239250	Slitrk6	trans		n295484	AK009611	74493	Tnks2	trans		n285478	AK035506	12912	Creb1	trans		n277062	AK140281	11461	Actb	trans		n277817	AK139998	260315	Nav3	trans		n284318	AK037320	234889	Gucy1a2	trans		n281580	AK138867	19699	Reln	trans
		n295416	AK009920	13518	Dst	trans		n284851	AK036376	239250	Slitrk6	trans		n277426	AK045843	74493	Tnks2	trans		n271179	AK142179	12912	Creb1	trans		n275129	AK048359	11461	Actb	trans		n283330	AK138135	260315	Nav3	trans		n274408	AK082288	234889	Gucy1a2	trans		n284163	AK037499	19699	Reln	trans
		n276292	AK140626	13518	Dst	trans		n288206	AK148817	239250	Slitrk6	trans		n286413	AK034385	74493	Tnks2	trans		n291688	AK029879	12912	Creb1	trans		n277578	AK045623	11461	Actb	trans		n274653	AK048660	260315	Nav3	trans		n290408	AK030836	234889	Gucy1a2	trans		n280239	AK042184	19699	Reln	trans
		n281697	AK138820	13518	Dst	trans		n283811	AK037848	239250	Slitrk6	trans		n283255	AK038509	74493	Tnks2	trans		n275069	AK048422	12912	Creb1	trans		n273350	AK141536	11461	Actb	trans		n274116	AK048820	260315	Nav3	trans		n287173	AK136501	234889	Gucy1a2	trans		n286726	AK033884	19699	Reln	trans
		n274765	AK081913	13518	Dst	trans		n271351	AK052050	239250	Slitrk6	trans		n297280	AK027979	74493	Tnks2	trans		n285866	AK035101	12912	Creb1	trans		n291005	AK030448	11461	Actb	trans		n413706	NULL	73212	3110082I17Rik	trans		n280353	AK153705	234889	Gucy1a2	trans		n278717	AK044145	19699	Reln	trans
		n263974	AK158762	13518	Dst	trans		n269821	AK142718	239250	Slitrk6	trans		n268153	AK053627	74493	Tnks2	trans		n266399	AK089564	12912	Creb1	trans		n294251	AK013968	11461	Actb	trans		n274038	AK048896	73212	3110082I17Rik	trans		n275596	AK081428	234889	Gucy1a2	trans		n277411	AK045857	19699	Reln	trans
		n283220	AK138194	13518	Dst	trans		n280033	AK042478	239250	Slitrk6	trans		n289704	AK031719	74493	Tnks2	trans		n287321	AK136395	12912	Creb1	trans		n274261	AK082460	11461	Actb	trans		n270091	AK085646	73212	3110082I17Rik	trans		n276352	AK047362	234889	Gucy1a2	trans		n273465	AK083074	19699	Reln	trans
		n276504	AK140569	13518	Dst	trans		n272198	AK051366	239250	Slitrk6	trans		n285237	AK035776	74493	Tnks2	trans		n270772	AK084924	12912	Creb1	trans		n270845	AK084842	11461	Actb	trans		n275098	AK048391	73212	3110082I17Rik	trans		n270376	AK085307	234889	Gucy1a2	trans		n265411	AK157338	19699	Reln	trans
		n275624	AK081395	13518	Dst	trans		n288309	AK148621	239250	Slitrk6	trans		n265171	AK157874	74493	Tnks2	trans		n289911	AK031434	12912	Creb1	trans		n283665	AK038028	11461	Actb	trans		n268158	AK053622	73212	3110082I17Rik	trans		n276574	AK047098	234889	Gucy1a2	trans		n289418	AK031960	19699	Reln	trans
		n289505	AK018199	13518	Dst	trans		n276425	AK047276	239250	Slitrk6	trans		n283534	AK038162	74493	Tnks2	trans		n290152	AK031031	12912	Creb1	trans		n280190	AK169522	11461	Actb	trans		n277728	AK045430	73212	3110082I17Rik	trans		n279490	AK043139	234889	Gucy1a2	trans		n285823	AK035148	19699	Reln	trans
		n271135	AK084525	13518	Dst	trans		n274734	AK048621	239250	Slitrk6	trans		n272183	AK141872	74493	Tnks2	trans		n267175	AK088985	12912	Creb1	trans		n273318	AK141556	11461	Actb	trans		n276666	AK046994	73212	3110082I17Rik	trans		n271244	AK052135	234889	Gucy1a2	trans		n271233	AK142142	19699	Reln	trans
		n272508	AK051080	13518	Dst	trans		n275672	AK081342	239250	Slitrk6	trans		n266991	AK165383	74493	Tnks2	trans		n277312	AK046018	12912	Creb1	trans		n270865	AK084807	11461	Actb	trans		n267278	AK088565	73212	3110082I17Rik	trans		n274447	AK141058	234889	Gucy1a2	trans		n264673	AK090353	19699	Reln	trans
		n271867	AK051774	13518	Dst	trans		n289487	AK078079	239250	Slitrk6	trans		n289750	AK077963	74493	Tnks2	trans		n290910	AK133659	12912	Creb1	trans		n267514	AK143403	11461	Actb	trans		n289689	AK134457	73212	3110082I17Rik	trans		n291864	AK133106	234889	Gucy1a2	trans		n277062	AK140281	19699	Reln	trans
		n344278	NULL	13518	Dst	trans		n277363	AK045928	67299	Dock7	trans		n267990	AK053919	74493	Tnks2	trans		n275193	AK048311	12912	Creb1	trans		n420809	NULL	11461	Actb	trans		n283226	AK138190	73212	3110082I17Rik	trans		n284881	AK036323	234889	Gucy1a2	trans		n277578	AK045623	19699	Reln	trans
		n289436	AK031940	13518	Dst	trans		n289435	AK134623	67299	Dock7	trans		n279372	AK043251	74493	Tnks2	trans		n284904	AK036292	12912	Creb1	trans		n285742	AK035254	11461	Actb	trans		n277436	AK045831	73212	3110082I17Rik	trans		n266814	AK089254	234889	Gucy1a2	trans		n273350	AK141536	19699	Reln	trans
		n271320	AK084422	13518	Dst	trans		n265673	AK156881	67299	Dock7	trans		n271973	AK051690	74493	Tnks2	trans		n275609	AK081411	12912	Creb1	trans		n266047	AK156349	11461	Actb	trans		n271452	AK142090	73212	3110082I17Rik	trans		n289645	AK031761	234889	Gucy1a2	trans		n291005	AK030448	19699	Reln	trans
		n267806	AK054184	13518	Dst	trans		n264348	AK166736	67299	Dock7	trans		n279164	AK043467	74493	Tnks2	trans		n283817	AK037844	12912	Creb1	trans		n263997	AK158687	11461	Actb	trans		n273443	AK049757	73212	3110082I17Rik	trans		n264646	AK144465	234889	Gucy1a2	trans		n286672	AK033949	19699	Reln	trans
		n288112	AK149006	13518	Dst	trans		n274845	AK048577	67299	Dock7	trans		n284212	AK162747	74493	Tnks2	trans		n264825	AK144254	12912	Creb1	trans		n424066	NR033657	11461	Actb	trans		n271284	AK052105	73212	3110082I17Rik	trans		n267281	AK088542	234889	Gucy1a2	trans		n274261	AK082460	19699	Reln	trans
		n276123	AK047549	13518	Dst	trans		n272299	AK083844	67299	Dock7	trans		n285017	AK036121	74493	Tnks2	trans		n283275	AK138165	12912	Creb1	trans		n278746	AK044091	11461	Actb	trans		n274544	AK082130	73212	3110082I17Rik	trans		n284842	AK036392	234889	Gucy1a2	trans		n283665	AK038028	19699	Reln	trans
		n293786	AK161112	13518	Dst	trans		n283288	AK038463	67299	Dock7	trans		n283897	AK137952	74493	Tnks2	trans		n266561	AK155614	12912	Creb1	trans		n275407	AK048042	11461	Actb	trans		n274398	AK048739	73212	3110082I17Rik	trans		n273655	AK141349	234889	Gucy1a2	trans		n267514	AK143403	19699	Reln	trans
		n413775	NULL	12767	Cxcr4	trans		n278739	AK044114	67299	Dock7	trans		n285243	AK035770	74493	Tnks2	trans		n267820	AK054167	12912	Creb1	trans		n287348	AK033398	11461	Actb	trans		n278112	AK044814	73212	3110082I17Rik	trans		n271619	AK084257	234889	Gucy1a2	trans		n424066	NR033657	19699	Reln	trans
		n275300	AK048198	12767	Cxcr4	trans		n293343	AK029447	67299	Dock7	trans		n271241	AK052138	74493	Tnks2	trans		n295416	AK009920	12912	Creb1	trans		n273934	AK049021	11461	Actb	trans		n284163	AK037499	73212	3110082I17Rik	trans		n269998	AK142649	234889	Gucy1a2	trans		n287043	AK078960	19699	Reln	trans
		n412061	NULL	12767	Cxcr4	trans		n286992	AK136650	67299	Dock7	trans		n271724	AK142020	74493	Tnks2	trans		n291378	AK030176	12912	Creb1	trans		n197899	NULL	11461	Actb	trans		n273298	AK141565	73212	3110082I17Rik	trans		n268953	AK086818	234889	Gucy1a2	trans		n281208	AK040891	19699	Reln	trans
		n269977	AK052837	12767	Cxcr4	trans		n281345	AK040706	67299	Dock7	trans		n286558	AK162407	74493	Tnks2	trans		n276292	AK140626	12912	Creb1	trans		n275272	AK048231	11461	Actb	trans		n280239	AK042184	73212	3110082I17Rik	trans		n282086	AK039904	234889	Gucy1a2	trans		n275507	AK047921	19699	Reln	trans
		n290512	AK030765	12767	Cxcr4	trans		n275219	AK140851	67299	Dock7	trans		n289930	AK031408	74493	Tnks2	trans		n267192	AK088924	12912	Creb1	trans		n275507	AK047921	11461	Actb	trans		n282349	AK039654	73212	3110082I17Rik	trans		n284874	AK036337	234889	Gucy1a2	trans		n266548	AK155618	260315	Nav3	trans
		n272277	AK141854	12767	Cxcr4	trans		n274014	AK141169	67299	Dock7	trans		n424069	GQ859163	74493	Tnks2	trans		n280471	AK041826	12912	Creb1	trans		n278101	AK044832	227377	Farp2	trans		n280089	AK042406	73212	3110082I17Rik	trans		n269949	AK052849	234889	Gucy1a2	trans		n417007	NULL	260315	Nav3	trans
		n270380	AK085303	12767	Cxcr4	trans		n277416	AK045855	67299	Dock7	trans		n287169	AK018604	74493	Tnks2	trans		n277399	AK045872	12912	Creb1	trans		n413775	NULL	227377	Farp2	trans		n264693	AK144382	73212	3110082I17Rik	trans		n271807	AK141996	234889	Gucy1a2	trans		n269370	AK086351	260315	Nav3	trans
		n288677	AK078418	12767	Cxcr4	trans		n268260	AK053491	67299	Dock7	trans		n289817	AK031565	74493	Tnks2	trans		n278834	AK043940	12912	Creb1	trans		n282377	AK039619	227377	Farp2	trans		n265749	AK156753	73212	3110082I17Rik	trans		n274207	AK048776	234889	Gucy1a2	trans		n274977	AK048505	260315	Nav3	trans
		n271025	AK142253	12767	Cxcr4	trans		n281715	AK138815	67299	Dock7	trans		n286320	AK034520	74493	Tnks2	trans		n281697	AK138820	12912	Creb1	trans		n273035	AK148472	227377	Farp2	trans		n277411	AK045857	73212	3110082I17Rik	trans		n283979	AK037677	234889	Gucy1a2	trans		n276429	AK047266	260315	Nav3	trans
		n280950	AK041080	12767	Cxcr4	trans		n265903	AK172012	67299	Dock7	trans		n273972	AK048968	74493	Tnks2	trans		n278280	AK139613	12912	Creb1	trans		n263884	AK159038	227377	Farp2	trans		n289191	AK032240	73212	3110082I17Rik	trans		n292803	AK076766	234889	Gucy1a2	trans		n287398	AK018395	260315	Nav3	trans
		n264626	AK144517	12767	Cxcr4	trans		n286453	AK034325	67299	Dock7	trans		n281758	AK040236	74493	Tnks2	trans		n269576	AK086148	12912	Creb1	trans		n288246	AK148737	227377	Farp2	trans		n265411	AK157338	73212	3110082I17Rik	trans		n269894	AK085809	234889	Gucy1a2	trans		n293773	AK076342	260315	Nav3	trans
		n289595	AK134516	12767	Cxcr4	trans		n267083	AK143526	67299	Dock7	trans		n270917	AK084754	74493	Tnks2	trans		n270653	AK164610	12912	Creb1	trans		n283361	AK038362	227377	Farp2	trans		n276573	AK047102	73212	3110082I17Rik	trans		n275056	AK048438	234889	Gucy1a2	trans		n273606	AK164080	260315	Nav3	trans
		n287227	AK033523	12767	Cxcr4	trans		n270704	AK052455	67299	Dock7	trans		n295484	AK009611	109113	Uhrf2	trans		n279667	AK042914	12912	Creb1	trans		n275300	AK048198	227377	Farp2	trans		n269341	AK086375	73212	3110082I17Rik	trans		n277544	AK021009	234889	Gucy1a2	trans		n285309	AK137280	260315	Nav3	trans
		n263900	AK159013	12767	Cxcr4	trans		n269519	AK086202	67299	Dock7	trans		n297280	AK027979	109113	Uhrf2	trans		n265642	AK156928	12912	Creb1	trans		n412061	NULL	227377	Farp2	trans		n271287	AK084434	73212	3110082I17Rik	trans		n285536	AK079242	234889	Gucy1a2	trans		n284562	AK036921	260315	Nav3	trans
		n282558	AK039426	12767	Cxcr4	trans		n293936	AK132422	67299	Dock7	trans		n285237	AK035776	109113	Uhrf2	trans		n284630	AK036789	12912	Creb1	trans		n276778	AK046847	227377	Farp2	trans		n285823	AK035148	73212	3110082I17Rik	trans		n284641	AK036777	234889	Gucy1a2	trans		n285645	AK079202	260315	Nav3	trans
		n283832	AK037826	12767	Cxcr4	trans		n272273	AK083859	67299	Dock7	trans		n289489	AK031874	109113	Uhrf2	trans		n275465	AK081510	12912	Creb1	trans		n271179	AK142179	227377	Farp2	trans		n280065	AK042440	73212	3110082I17Rik	trans		n269761	AK142734	234889	Gucy1a2	trans		n277524	AK140116	260315	Nav3	trans
		n274221	AK141123	12767	Cxcr4	trans		n274950	AK081708	67299	Dock7	trans		n285017	AK036121	109113	Uhrf2	trans		n275213	AK048293	12912	Creb1	trans		n269977	AK052837	227377	Farp2	trans		n264673	AK090353	73212	3110082I17Rik	trans		n276823	AK046769	234889	Gucy1a2	trans		n273422	AK049799	260315	Nav3	trans
		n283427	AK138098	12767	Cxcr4	trans		n276355	AK047359	67299	Dock7	trans		n285243	AK035770	109113	Uhrf2	trans		n263974	AK158762	12912	Creb1	trans		n275069	AK048422	227377	Farp2	trans		n276160	AK081082	73212	3110082I17Rik	trans		n288645	AK078432	234889	Gucy1a2	trans		n283330	AK138135	260315	Nav3	trans
		n274498	AK082181	12767	Cxcr4	trans		n288420	AK135546	67299	Dock7	trans		n271724	AK142020	109113	Uhrf2	trans		n283220	AK138194	12912	Creb1	trans		n280730	AK041434	227377	Farp2	trans		n277062	AK140281	73212	3110082I17Rik	trans		n286744	AK079051	234889	Gucy1a2	trans		n274653	AK048660	260315	Nav3	trans
		n288689	AK032781	12767	Cxcr4	trans		n274351	AK082363	67299	Dock7	trans		n290032	AK031238	109113	Uhrf2	trans		n276504	AK140569	12912	Creb1	trans		n275842	AK047754	227377	Farp2	trans		n277578	AK045623	73212	3110082I17Rik	trans		n285801	AK137130	234889	Gucy1a2	trans		n274116	AK048820	260315	Nav3	trans
		n293462	AK014687	12767	Cxcr4	trans		n278154	AK139876	67299	Dock7	trans		n269863	AK085850	109113	Uhrf2	trans		n289505	AK018199	12912	Creb1	trans		n271702	AK084188	227377	Farp2	trans		n291005	AK030448	73212	3110082I17Rik	trans		n284147	AK137831	234889	Gucy1a2	trans		n268210	AK053561	260315	Nav3	trans
		n270654	AK142392	12767	Cxcr4	trans		n275864	AK081239	67299	Dock7	trans		n275628	AK047862	109113	Uhrf2	trans		n271135	AK084525	12912	Creb1	trans		n268264	AK053488	227377	Farp2	trans		n274261	AK082460	73212	3110082I17Rik	trans		n268538	AK087301	234889	Gucy1a2	trans		n271489	AK051961	260315	Nav3	trans
		n268403	AK143069	12767	Cxcr4	trans		n271712	AK084183	67299	Dock7	trans		n289930	AK031408	109113	Uhrf2	trans		n286417	AK034379	12912	Creb1	trans		n276744	AK080994	227377	Farp2	trans		n270248	AK085453	73212	3110082I17Rik	trans		n281036	AK080119	234889	Gucy1a2	trans		n269864	AK085848	260315	Nav3	trans
		n344280	NULL	12767	Cxcr4	trans		n274822	AK081843	67299	Dock7	trans		n268912	AK086864	109113	Uhrf2	trans		n289812	AK134389	12912	Creb1	trans		n285866	AK035101	227377	Farp2	trans		n270845	AK084842	73212	3110082I17Rik	trans		n272800	AK083466	234889	Gucy1a2	trans		n288090	AK149056	260315	Nav3	trans
		n274327	AK141087	12767	Cxcr4	trans		n274482	AK082206	67299	Dock7	trans		n424069	GQ859163	109113	Uhrf2	trans		n344278	NULL	12912	Creb1	trans		n266399	AK089564	227377	Farp2	trans		n273372	AK049925	73212	3110082I17Rik	trans		n293900	AK019501	234889	Gucy1a2	trans		n273665	AK141320	260315	Nav3	trans
		n271388	AK084392	12767	Cxcr4	trans		n274407	AK141071	67299	Dock7	trans		n286320	AK034520	109113	Uhrf2	trans		n275066	AK048426	12912	Creb1	trans		n287321	AK136395	227377	Farp2	trans		n281029	AK041035	73212	3110082I17Rik	trans		n279672	AK139122	234889	Gucy1a2	trans		n284043	AK037621	260315	Nav3	trans
		n272126	AK051487	12767	Cxcr4	trans		n272267	AK083865	67299	Dock7	trans		n264348	AK166736	269529	Fbxo10	trans		n271320	AK084422	12912	Creb1	trans		n289911	AK031434	227377	Farp2	trans		n270865	AK084807	73212	3110082I17Rik	trans		n276692	AK046965	234889	Gucy1a2	trans		n266550	AK089456	260315	Nav3	trans
		n289301	AK018251	12767	Cxcr4	trans		n273750	AK049411	67299	Dock7	trans		n278739	AK044114	269529	Fbxo10	trans		n267806	AK054184	12912	Creb1	trans		n288677	AK078418	227377	Farp2	trans		n267514	AK143403	73212	3110082I17Rik	trans		n276788	AK140442	234889	Gucy1a2	trans		n286007	AK020474	260315	Nav3	trans
		n273046	AK050491	12767	Cxcr4	trans		n284903	AK036293	67299	Dock7	trans		n281345	AK040706	269529	Fbxo10	trans		n276123	AK047549	12912	Creb1	trans		n267175	AK088985	227377	Farp2	trans		n420809	NULL	73212	3110082I17Rik	trans		n284273	AK137799	234889	Gucy1a2	trans		n284879	AK036325	260315	Nav3	trans
		n282800	AK039105	12767	Cxcr4	trans		n277821	AK139986	67299	Dock7	trans		n268260	AK053491	269529	Fbxo10	trans		n289740	AK031676	12912	Creb1	trans		n277312	AK046018	227377	Farp2	trans		n424066	NR033657	73212	3110082I17Rik	trans		n283950	AK037702	234889	Gucy1a2	trans		n280074	AK153782	260315	Nav3	trans
		n277200	AK046200	12767	Cxcr4	trans		n420436	NULL	67299	Dock7	trans		n281715	AK138815	269529	Fbxo10	trans		n264279	AK145799	12912	Creb1	trans		n269834	AK085883	227377	Farp2	trans		n275036	AK081656	73212	3110082I17Rik	trans		n266243	AK089669	234889	Gucy1a2	trans		n276041	AK047590	260315	Nav3	trans
		n270005	AK142646	12767	Cxcr4	trans		n284214	AK037438	67299	Dock7	trans		n265903	AK172012	269529	Fbxo10	trans		n416888	NULL	12912	Creb1	trans		n264626	AK144517	227377	Farp2	trans		n287043	AK078960	73212	3110082I17Rik	trans		n277628	AK045559	234889	Gucy1a2	trans		n284752	AK036574	260315	Nav3	trans
		n273253	AK049996	12767	Cxcr4	trans		n274864	AK048571	67299	Dock7	trans		n286453	AK034325	269529	Fbxo10	trans		n289780	AK031618	12912	Creb1	trans		n265240	AK157615	227377	Farp2	trans		n281208	AK040891	73212	3110082I17Rik	trans		n264332	AK145572	234889	Gucy1a2	trans		n290370	AK030854	260315	Nav3	trans
		n270850	AK084836	12767	Cxcr4	trans		n272369	AK083797	67299	Dock7	trans		n267083	AK143526	269529	Fbxo10	trans		n293786	AK161112	12912	Creb1	trans		n270140	AK085593	227377	Farp2	trans		n273934	AK049021	73212	3110082I17Rik	trans		n274018	AK048923	234889	Gucy1a2	trans		n271539	AK051927	260315	Nav3	trans
		n284338	AK079471	12767	Cxcr4	trans		n283924	AK037719	67299	Dock7	trans		n272273	AK083859	269529	Fbxo10	trans		n294590	AK019302	93691	Klf7	trans		n287227	AK033523	227377	Farp2	trans		n197899	NULL	73212	3110082I17Rik	trans		n279979	AK042541	234889	Gucy1a2	trans		n264326	AK166855	260315	Nav3	trans
		n200794	NULL	12767	Cxcr4	trans		n293960	AK028466	67299	Dock7	trans		n276355	AK047359	269529	Fbxo10	trans		n413775	NULL	93691	Klf7	trans		n268169	AK143137	227377	Farp2	trans		n271846	AK084052	73212	3110082I17Rik	trans		n284981	AK036175	234889	Gucy1a2	trans		n265840	AK089862	260315	Nav3	trans
		n273017	AK148519	12767	Cxcr4	trans		n277859	AK045301	67299	Dock7	trans		n274351	AK082363	269529	Fbxo10	trans		n275300	AK048198	93691	Klf7	trans		n273371	AK049921	227377	Farp2	trans		n285478	AK035506	29809	Rabgap1l	trans		n282996	AK038839	234889	Gucy1a2	trans		n268688	AK142986	260315	Nav3	trans
		n285478	AK035506	12767	Cxcr4	trans		n282049	AK138733	67299	Dock7	trans		n274407	AK141071	269529	Fbxo10	trans		n412061	NULL	93691	Klf7	trans		n282558	AK039426	227377	Farp2	trans		n412061	NULL	29809	Rabgap1l	trans		n264264	AK159934	234889	Gucy1a2	trans		n277817	AK139998	260315	Nav3	trans
		n271179	AK142179	12767	Cxcr4	trans		n267100	AK143474	67299	Dock7	trans		n276705	AK140473	269529	Fbxo10	trans		n276778	AK046847	93691	Klf7	trans		n266561	AK155614	227377	Farp2	trans		n276778	AK046847	29809	Rabgap1l	trans		n274662	AK082021	234889	Gucy1a2	trans		n271706	AK084184	109905	Rap1a	trans
		n291688	AK029879	12767	Cxcr4	trans		n284135	AK037525	67299	Dock7	trans		n270569	AK052538	269529	Fbxo10	trans		n290512	AK030765	93691	Klf7	trans		n276186	AK047505	227377	Farp2	trans		n271179	AK142179	29809	Rabgap1l	trans		n289643	AK134478	234889	Gucy1a2	trans		n263546	AK171171	109905	Rap1a	trans
		n275069	AK048422	12767	Cxcr4	trans		n282906	AK038949	67299	Dock7	trans		n277449	AK045816	269529	Fbxo10	trans		n280730	AK041434	93691	Klf7	trans		n283832	AK037826	227377	Farp2	trans		n275842	AK047754	29809	Rabgap1l	trans		n277882	AK045262	234889	Gucy1a2	trans		n273298	AK141565	109905	Rap1a	trans
		n289911	AK031434	12767	Cxcr4	trans		n279316	AK043306	67299	Dock7	trans		n277821	AK139986	269529	Fbxo10	trans		n272277	AK141854	93691	Klf7	trans		n267820	AK054167	227377	Farp2	trans		n272277	AK141854	29809	Rabgap1l	trans		n293418	AK029384	234889	Gucy1a2	trans		n269341	AK086375	109905	Rap1a	trans
		n273298	AK141565	12767	Cxcr4	trans		n269905	AK085801	67299	Dock7	trans		n289786	AK031614	269529	Fbxo10	trans		n268643	AK087169	93691	Klf7	trans		n295416	AK009920	227377	Farp2	trans		n284536	AK036965	29809	Rabgap1l	trans		n271911	AK051748	234889	Gucy1a2	trans		n279113	AK080587	56376	Pdlim5	trans
		n277312	AK046018	12767	Cxcr4	trans		n269359	AK142825	67299	Dock7	trans		n274005	AK082680	269529	Fbxo10	trans		n271025	AK142253	93691	Klf7	trans		n267706	AK143318	227377	Farp2	trans		n264626	AK144517	29809	Rabgap1l	trans		n281784	AK079827	234889	Gucy1a2	trans		n276951	AK080895	56376	Pdlim5	trans
		n275193	AK048311	12767	Cxcr4	trans		n274549	AK048701	67299	Dock7	trans		n291725	AK133158	269529	Fbxo10	trans		n264626	AK144517	93691	Klf7	trans		n275748	AK047797	227377	Farp2	trans		n275609	AK081411	29809	Rabgap1l	trans		n270781	AK084915	234889	Gucy1a2	trans		n284107	AK037557	56376	Pdlim5	trans
		n268440	AK053269	12767	Cxcr4	trans		n269654	AK052952	67299	Dock7	trans		n272369	AK083797	269529	Fbxo10	trans		n287227	AK033523	93691	Klf7	trans		n281697	AK138820	227377	Farp2	trans		n268169	AK143137	29809	Rabgap1l	trans		n281654	AK138839	234889	Gucy1a2	trans		n286685	AK033932	56376	Pdlim5	trans
		n270140	AK085593	12767	Cxcr4	trans		n284620	AK137651	67299	Dock7	trans		n283924	AK037719	269529	Fbxo10	trans		n268169	AK143137	93691	Klf7	trans		n273925	AK082713	227377	Farp2	trans		n283832	AK037826	29809	Rabgap1l	trans		n268299	AK053455	234889	Gucy1a2	trans		n285221	AK035799	56376	Pdlim5	trans
		n283275	AK138165	12767	Cxcr4	trans		n272229	AK083871	67299	Dock7	trans		n293960	AK028466	269529	Fbxo10	trans		n282558	AK039426	93691	Klf7	trans		n274221	AK141123	227377	Farp2	trans		n267567	AK054408	29809	Rabgap1l	trans		n270045	AK142617	234889	Gucy1a2	trans		n272516	AK051072	56376	Pdlim5	trans
		n268134	AK143154	12767	Cxcr4	trans		n270803	AK084894	67299	Dock7	trans		n277859	AK045301	269529	Fbxo10	trans		n283832	AK037826	93691	Klf7	trans		n274498	AK082181	227377	Farp2	trans		n281697	AK138820	29809	Rabgap1l	trans		n282900	AK038959	234889	Gucy1a2	trans		n288884	AK018305	56376	Pdlim5	trans
		n266561	AK155614	12767	Cxcr4	trans		n273493	AK083039	67299	Dock7	trans		n267100	AK143474	269529	Fbxo10	trans		n274498	AK082181	93691	Klf7	trans		n288689	AK032781	227377	Farp2	trans		n278280	AK139613	29809	Rabgap1l	trans		n270101	AK085635	234889	Gucy1a2	trans		n275180	AK048316	56376	Pdlim5	trans
		n267820	AK054167	12767	Cxcr4	trans		n268791	AK053153	67299	Dock7	trans		n274549	AK048701	269529	Fbxo10	trans		n288689	AK032781	93691	Klf7	trans		n289712	AK031709	227377	Farp2	trans		n288633	AK162006	29809	Rabgap1l	trans		n291500	AK030137	234889	Gucy1a2	trans		n285136	AK035928	56376	Pdlim5	trans
		n295416	AK009920	12767	Cxcr4	trans		n272285	AK051253	67299	Dock7	trans		n271896	AK141950	269529	Fbxo10	trans		n270654	AK142392	93691	Klf7	trans		n270654	AK142392	227377	Farp2	trans		n293462	AK014687	29809	Rabgap1l	trans		n284097	AK037567	234889	Gucy1a2	trans		n266736	AK155223	56376	Pdlim5	trans
		n291378	AK030176	12767	Cxcr4	trans		n288863	AK135133	67299	Dock7	trans		n269654	AK052952	269529	Fbxo10	trans		n268403	AK143069	93691	Klf7	trans		n264066	AK158491	227377	Farp2	trans		n268403	AK143069	29809	Rabgap1l	trans		n288046	AK149158	234889	Gucy1a2	trans		n263863	AK147615	56376	Pdlim5	trans
		n276292	AK140626	12767	Cxcr4	trans		n288639	AK032850	67299	Dock7	trans		n285853	AK035120	269529	Fbxo10	trans		n344280	NULL	93691	Klf7	trans		n268403	AK143069	227377	Farp2	trans		n279667	AK042914	29809	Rabgap1l	trans		n282329	AK079629	234889	Gucy1a2	trans		n280379	AK041988	56376	Pdlim5	trans
		n281697	AK138820	12767	Cxcr4	trans		n264284	AK145784	67299	Dock7	trans		n272229	AK083871	269529	Fbxo10	trans		n274327	AK141087	93691	Klf7	trans		n273677	AK141292	227377	Farp2	trans		n276872	AK046710	29809	Rabgap1l	trans		n293691	AK028947	234889	Gucy1a2	trans		n289001	AK135057	56376	Pdlim5	trans
		n278280	AK139613	12767	Cxcr4	trans		n285256	AK035755	67299	Dock7	trans		n288639	AK032850	269529	Fbxo10	trans		n273046	AK050491	93691	Klf7	trans		n274327	AK141087	227377	Farp2	trans		n289301	AK018251	29809	Rabgap1l	trans		n279993	AK139041	234889	Gucy1a2	trans		n273339	AK083142	56376	Pdlim5	trans
		n269062	AK053079	12767	Cxcr4	trans		n290967	AK019902	67299	Dock7	trans		n290967	AK019902	269529	Fbxo10	trans		n282800	AK039105	93691	Klf7	trans		n284630	AK036789	227377	Farp2	trans		n279061	AK043622	29809	Rabgap1l	trans		n276747	AK046894	234889	Gucy1a2	trans		n276284	AK140632	56376	Pdlim5	trans
		n284630	AK036789	12767	Cxcr4	trans		n271346	AK052053	67299	Dock7	trans		n271346	AK052053	269529	Fbxo10	trans		n277200	AK046200	93691	Klf7	trans		n263974	AK158762	227377	Farp2	trans		n293786	AK161112	29809	Rabgap1l	trans		n274377	AK082320	234889	Gucy1a2	trans		n271627	AK084244	56376	Pdlim5	trans
		n263974	AK158762	12767	Cxcr4	trans		n269217	AK086510	67299	Dock7	trans		n268255	AK053499	269529	Fbxo10	trans		n270005	AK142646	93691	Klf7	trans		n289301	AK018251	227377	Farp2	trans		n344042	NULL	239618	Pdzrn4	trans		n271136	AK084523	234889	Gucy1a2	trans		n294046	AK014401	56376	Pdlim5	trans
		n289505	AK018199	12767	Cxcr4	trans		n265041	AK147745	67299	Dock7	trans		n273395	AK049877	269529	Fbxo10	trans		n270850	AK084836	93691	Klf7	trans		n273046	AK050491	227377	Farp2	trans		n292136	AK029775	239618	Pdzrn4	trans		n285162	AK035886	234889	Gucy1a2	trans		n279733	AK042830	56376	Pdlim5	trans
		n286417	AK034379	12767	Cxcr4	trans		n268267	AK053483	67299	Dock7	trans		n286711	AK033899	269529	Fbxo10	trans		n200794	NULL	93691	Klf7	trans		n277200	AK046200	227377	Farp2	trans		n277157	AK046258	239618	Pdzrn4	trans		n271727	AK084170	234889	Gucy1a2	trans		n274501	AK163889	56376	Pdlim5	trans
		n272508	AK051080	12767	Cxcr4	trans		n268255	AK053499	67299	Dock7	trans		n289986	AK134309	269529	Fbxo10	trans		n281607	AK079856	93691	Klf7	trans		n270459	AK052577	227377	Farp2	trans		n268462	AK087372	239618	Pdzrn4	trans		n266959	AK143985	234889	Gucy1a2	trans		n271087	AK084566	56376	Pdlim5	trans
		n271867	AK051774	12767	Cxcr4	trans		n271944	AK141937	67299	Dock7	trans		n283771	AK137993	269529	Fbxo10	trans		n276484	AK140579	93691	Klf7	trans		n289505	AK018199	227377	Farp2	trans		n274999	AK081670	239618	Pdzrn4	trans		n271151	AK084509	234889	Gucy1a2	trans		n263596	AK039581	56376	Pdlim5	trans
		n289436	AK031940	12767	Cxcr4	trans		n286711	AK033899	67299	Dock7	trans		n269635	AK086090	269529	Fbxo10	trans		n277065	AK046392	93691	Klf7	trans		n289510	AK018197	227377	Farp2	trans		n289220	AK134869	239618	Pdzrn4	trans		n278304	AK139516	234889	Gucy1a2	trans		n269758	AK142735	56376	Pdlim5	trans
		n264279	AK145799	12767	Cxcr4	trans		n289986	AK134309	67299	Dock7	trans		n282570	AK039410	269529	Fbxo10	trans		n271179	AK142179	93691	Klf7	trans		n274582	AK082097	227377	Farp2	trans		n285125	AK035950	239618	Pdzrn4	trans		n286487	AK034278	234889	Gucy1a2	trans		n270820	AK084872	56376	Pdlim5	trans
		n293786	AK161112	12767	Cxcr4	trans		n283771	AK137993	67299	Dock7	trans		n283836	AK037819	269529	Fbxo10	trans		n275069	AK048422	93691	Klf7	trans		n344278	NULL	227377	Farp2	trans		n264911	AK090121	239618	Pdzrn4	trans		n284905	AK036290	234889	Gucy1a2	trans		n270094	AK085642	56376	Pdlim5	trans
		n285649	AK035368	245446	Slitrk4	trans		n269635	AK086090	67299	Dock7	trans		n272113	AK051501	269529	Fbxo10	trans		n271702	AK084188	93691	Klf7	trans		n270850	AK084836	227377	Farp2	trans		n266643	AK089292	239618	Pdzrn4	trans		n276199	AK081064	234889	Gucy1a2	trans		n274402	AK082297	56376	Pdlim5	trans
		n271508	AK051950	245446	Slitrk4	trans		n282570	AK039410	67299	Dock7	trans		n281126	AK040963	269529	Fbxo10	trans		n265306	AK157512	93691	Klf7	trans		n271320	AK084422	227377	Farp2	trans		n284079	AK137852	239618	Pdzrn4	trans		n283731	AK037947	234889	Gucy1a2	trans		n278881	AK043872	56376	Pdlim5	trans
		n288715	AK135232	245446	Slitrk4	trans		n291010	AK133599	67299	Dock7	trans		n270727	AK085001	269529	Fbxo10	trans		n288982	AK135077	93691	Klf7	trans		n289740	AK031676	227377	Farp2	trans		n266090	AK089752	239618	Pdzrn4	trans		n269672	AK052948	234889	Gucy1a2	trans		n286078	AK034835	56376	Pdlim5	trans
		n283075	AK138292	245446	Slitrk4	trans		n278944	AK043797	67299	Dock7	trans		n283588	AK138052	269529	Fbxo10	trans		n273298	AK141565	93691	Klf7	trans		n285181	AK035855	227377	Farp2	trans		n270683	AK085056	239618	Pdzrn4	trans		n268627	AK087189	234889	Gucy1a2	trans		n412928	NULL	56376	Pdlim5	trans
		n272163	AK051420	245446	Slitrk4	trans		n293534	AK029269	67299	Dock7	trans		n295249	AK010878	68497	1110018G07Rik	trans		n277312	AK046018	93691	Klf7	trans		n200794	NULL	227377	Farp2	trans		n284153	AK137829	239618	Pdzrn4	trans		n283538	AK038158	234889	Gucy1a2	trans		n287279	AK033438	56376	Pdlim5	trans
		n277481	AK045757	245446	Slitrk4	trans		n283629	AK138038	67299	Dock7	trans		n268135	AK053649	68497	1110018G07Rik	trans		n269834	AK085883	93691	Klf7	trans		n268168	AK053607	227377	Farp2	trans		n413442	NULL	239618	Pdzrn4	trans		n276179	AK081070	234889	Gucy1a2	trans		n267700	AK087689	56376	Pdlim5	trans
		n274828	AK081832	245446	Slitrk4	trans		n285441	AK035555	67299	Dock7	trans		n287533	AK033230	68497	1110018G07Rik	trans		n281103	AK040981	93691	Klf7	trans		n293786	AK161112	227377	Farp2	trans		n279493	AK043138	239618	Pdzrn4	trans		n287197	AK033550	234889	Gucy1a2	trans		n281415	AK040628	56376	Pdlim5	trans
		n267078	AK143563	245446	Slitrk4	trans		n283588	AK138052	67299	Dock7	trans		n284579	AK137671	68497	1110018G07Rik	trans		n269000	AK053098	93691	Klf7	trans		n284035	AK037630	234214	Sorbs2	trans		n267800	AK054187	239618	Pdzrn4	trans		n277664	AK045512	12534	Cdk1	trans		n291635	AK029965	56376	Pdlim5	trans
		n275122	AK048370	245446	Slitrk4	trans		n269418	AK086306	238988	Erc2	trans		n277514	AK045704	68497	1110018G07Rik	trans		n276292	AK140626	93691	Klf7	trans		n289987	AK031318	234214	Sorbs2	trans		n269254	AK086467	239618	Pdzrn4	trans		n271489	AK051961	12534	Cdk1	trans		n268924	AK053118	56376	Pdlim5	trans
		n275903	AK081228	245446	Slitrk4	trans		n290377	AK134063	238988	Erc2	trans		n271778	AK084118	68497	1110018G07Rik	trans		n267192	AK088924	93691	Klf7	trans		n267561	AK054419	234214	Sorbs2	trans		n291598	AK133228	239618	Pdzrn4	trans		n269864	AK085848	12534	Cdk1	trans		n271081	AK084570	56376	Pdlim5	trans
		n286410	AK034389	245446	Slitrk4	trans		n266473	AK155723	238988	Erc2	trans		n284158	AK037502	68497	1110018G07Rik	trans		n275748	AK047797	93691	Klf7	trans		n287667	AK078728	234214	Sorbs2	trans		n267607	AK054365	239618	Pdzrn4	trans		n284639	AK036779	12534	Cdk1	trans		n290141	AK031051	56376	Pdlim5	trans
		n282845	AK039039	245446	Slitrk4	trans		n279902	AK042631	238988	Erc2	trans		n288757	AK135204	68497	1110018G07Rik	trans		n281697	AK138820	93691	Klf7	trans		n276195	AK047492	234214	Sorbs2	trans		n283699	AK037985	239618	Pdzrn4	trans		n288090	AK149056	12534	Cdk1	trans		n265835	AK156638	56376	Pdlim5	trans
		n269037	AK086713	245446	Slitrk4	trans		n271368	AK084404	238988	Erc2	trans		n272578	AK083623	68497	1110018G07Rik	trans		n278280	AK139613	93691	Klf7	trans		n265333	AK157462	234214	Sorbs2	trans		n269789	AK052900	239618	Pdzrn4	trans		n273665	AK141320	12534	Cdk1	trans		n413706	NULL	73212	3110082I17Rik	trans
		n285261	AK035751	245446	Slitrk4	trans		n271795	AK084099	238988	Erc2	trans		n280001	AK042517	68497	1110018G07Rik	trans		n265642	AK156928	93691	Klf7	trans		n269433	AK086287	234214	Sorbs2	trans		n287785	AK136068	239618	Pdzrn4	trans		n287161	AK033583	12534	Cdk1	trans		n270091	AK085646	73212	3110082I17Rik	trans
		n281588	AK040439	245446	Slitrk4	trans		n271360	AK084406	238988	Erc2	trans		n284067	AK037594	68497	1110018G07Rik	trans		n289505	AK018199	93691	Klf7	trans		n292786	AK029668	234214	Sorbs2	trans		n283476	AK038224	239618	Pdzrn4	trans		n417007	NULL	12534	Cdk1	trans		n275098	AK048391	73212	3110082I17Rik	trans
		n285788	AK035200	245446	Slitrk4	trans		n276796	AK046819	238988	Erc2	trans		n274374	AK082324	68497	1110018G07Rik	trans		n271135	AK084525	93691	Klf7	trans		n281193	AK138979	234214	Sorbs2	trans		n284272	AK037366	239618	Pdzrn4	trans		n289075	AK032397	12534	Cdk1	trans		n277728	AK045430	73212	3110082I17Rik	trans
		n289445	AK134610	245446	Slitrk4	trans		n288902	AK032589	238988	Erc2	trans		n277893	AK045243	68497	1110018G07Rik	trans		n264279	AK145799	93691	Klf7	trans		n414560	NR_028428	234214	Sorbs2	trans		n285830	AK035138	239618	Pdzrn4	trans		n280074	AK153782	12534	Cdk1	trans		n267278	AK088565	73212	3110082I17Rik	trans
		n264176	AK152300	245446	Slitrk4	trans		n266731	AK155243	238988	Erc2	trans		n277372	AK045915	68497	1110018G07Rik	trans		n293786	AK161112	93691	Klf7	trans		n285325	AK035677	234214	Sorbs2	trans		n276211	AK081056	239618	Pdzrn4	trans		n276041	AK047590	12534	Cdk1	trans		n277436	AK045831	73212	3110082I17Rik	trans
		n282977	AK038862	245446	Slitrk4	trans		n274734	AK048621	238988	Erc2	trans		n289838	AK077928	68497	1110018G07Rik	trans		n280020	AK042492	27528	D0H4S114	trans		n276560	AK140532	234214	Sorbs2	trans		n285159	AK137338	239618	Pdzrn4	trans		n293773	AK076342	12534	Cdk1	trans		n271452	AK142090	73212	3110082I17Rik	trans
		n271501	AK051954	245446	Slitrk4	trans		n275672	AK081342	238988	Erc2	trans		n279663	AK042921	68497	1110018G07Rik	trans		n293677	AK076381	27528	D0H4S114	trans		n269904	AK085802	234214	Sorbs2	trans		n272445	AK083749	239618	Pdzrn4	trans		n273606	AK164080	12534	Cdk1	trans		n273443	AK049757	73212	3110082I17Rik	trans
		n272315	AK141846	245446	Slitrk4	trans		n289227	AK032190	13176	Dcc	trans		n268698	AK087105	68497	1110018G07Rik	trans		n276326	AK047394	27528	D0H4S114	trans		n276124	AK140679	234214	Sorbs2	trans		n284244	AK037398	239618	Pdzrn4	trans		n280355	AK153703	12534	Cdk1	trans		n271284	AK052105	73212	3110082I17Rik	trans
		n276570	AK081008	245446	Slitrk4	trans		n273405	AK049851	13176	Dcc	trans		n277243	AK046138	68497	1110018G07Rik	trans		n266163	AK171786	27528	D0H4S114	trans		n279254	AK043371	234214	Sorbs2	trans		n276896	AK046678	239618	Pdzrn4	trans		n271539	AK051927	12534	Cdk1	trans		n278112	AK044814	73212	3110082I17Rik	trans
		n282918	AK138352	245446	Slitrk4	trans		n289161	AK032274	13176	Dcc	trans		n269274	AK142849	68497	1110018G07Rik	trans		n277901	AK045222	27528	D0H4S114	trans		n289761	AK031653	234214	Sorbs2	trans		n270253	AK085448	239618	Pdzrn4	trans		n264326	AK166855	12534	Cdk1	trans		n282349	AK039654	73212	3110082I17Rik	trans
		n265458	AK172457	245446	Slitrk4	trans		n280470	AK041824	13176	Dcc	trans		n268090	AK087455	68497	1110018G07Rik	trans		n284723	AK137571	27528	D0H4S114	trans		n276749	AK046889	234214	Sorbs2	trans		n287824	AK135939	239618	Pdzrn4	trans		n283610	AK038082	12534	Cdk1	trans		n280089	AK042406	73212	3110082I17Rik	trans
		n288221	AK148791	245446	Slitrk4	trans		n272266	AK051274	13176	Dcc	trans		n297509	AK003491	68497	1110018G07Rik	trans		n293651	AK029050	27528	D0H4S114	trans		n275079	AK048411	234214	Sorbs2	trans		n273742	AK049426	239618	Pdzrn4	trans		n284562	AK036921	12534	Cdk1	trans		n264693	AK144382	73212	3110082I17Rik	trans
		n268955	AK086814	245446	Slitrk4	trans		n274047	AK048890	13176	Dcc	trans		n288939	AK135106	68497	1110018G07Rik	trans		n279685	AK042895	27528	D0H4S114	trans		n275690	AK081326	234214	Sorbs2	trans		n263928	AK158928	239618	Pdzrn4	trans		n285645	AK079202	12534	Cdk1	trans		n265749	AK156753	73212	3110082I17Rik	trans
		n275688	AK081327	245446	Slitrk4	trans		n269791	AK085921	13176	Dcc	trans		n270264	AK052693	68497	1110018G07Rik	trans		n285558	AK079225	27528	D0H4S114	trans		n273713	AK049471	234214	Sorbs2	trans		n289753	AK031664	239618	Pdzrn4	trans		n274354	AK082355	12534	Cdk1	trans		n271287	AK084434	73212	3110082I17Rik	trans
		n271381	AK052026	245446	Slitrk4	trans		n283907	AK037734	13176	Dcc	trans		n294946	AK012244	68497	1110018G07Rik	trans		n284159	AK162749	27528	D0H4S114	trans		n273357	AK141533	234214	Sorbs2	trans		n287454	AK033336	239618	Pdzrn4	trans		n265840	AK089862	12534	Cdk1	trans		n280065	AK042440	73212	3110082I17Rik	trans
		n270147	AK085586	245446	Slitrk4	trans		n276326	AK047394	13176	Dcc	trans		n274144	AK048792	68497	1110018G07Rik	trans		n276118	AK081102	27528	D0H4S114	trans		n296298	AK131762	234214	Sorbs2	trans		n287145	AK033590	239618	Pdzrn4	trans		n268688	AK142986	12534	Cdk1	trans		n276160	AK081082	73212	3110082I17Rik	trans
		n271666	AK051847	245446	Slitrk4	trans		n266163	AK171786	13176	Dcc	trans		n423177	NULL	68497	1110018G07Rik	trans		n285046	AK036075	27528	D0H4S114	trans		n284429	AK037137	234214	Sorbs2	trans		n272849	AK050760	239618	Pdzrn4	trans		n273422	AK049799	12534	Cdk1	trans		n270248	AK085453	73212	3110082I17Rik	trans
		n286504	AK034248	245446	Slitrk4	trans		n277901	AK045222	13176	Dcc	trans		n269365	AK086356	68497	1110018G07Rik	trans		n271322	AK084420	27528	D0H4S114	trans		n267218	AK154039	234214	Sorbs2	trans		n269065	AK086681	239618	Pdzrn4	trans		n283330	AK138135	12534	Cdk1	trans		n270845	AK084842	73212	3110082I17Rik	trans
		n280469	AK041828	245446	Slitrk4	trans		n274205	AK141127	13176	Dcc	trans		n276327	AK047391	68497	1110018G07Rik	trans		n275064	AK048430	27528	D0H4S114	trans		n413703	NULL	234214	Sorbs2	trans		n278784	AK044029	239618	Pdzrn4	trans		n279113	AK080587	18749	Prkacb	trans		n273372	AK049925	73212	3110082I17Rik	trans
		n289735	AK031681	245446	Slitrk4	trans		n284723	AK137571	13176	Dcc	trans		n274685	AK048647	68497	1110018G07Rik	trans		n283144	AK038611	27528	D0H4S114	trans		n265556	AK172317	234214	Sorbs2	trans		n281757	AK040237	239618	Pdzrn4	trans		n274501	AK163889	18749	Prkacb	trans		n270865	AK084807	73212	3110082I17Rik	trans
		n281534	AK040488	21974	Top2b	trans		n275388	AK048076	13176	Dcc	trans		n284347	AK037290	68497	1110018G07Rik	trans		n271387	AK084393	27528	D0H4S114	trans		n272836	AK050775	234214	Sorbs2	trans		n287675	AK078722	239618	Pdzrn4	trans		n416433	NR_040552	18749	Prkacb	trans		n420809	NULL	73212	3110082I17Rik	trans
		n283395	AK138107	21974	Top2b	trans		n279685	AK042895	13176	Dcc	trans		n276202	AK047489	68497	1110018G07Rik	trans		n273298	AK141565	27528	D0H4S114	trans		n263812	AK034021	234214	Sorbs2	trans		n289807	AK031582	239618	Pdzrn4	trans		n286685	AK033932	18749	Prkacb	trans		n275036	AK081656	73212	3110082I17Rik	trans
		n273423	AK049796	21974	Top2b	trans		n289419	AK134645	13176	Dcc	trans		n279005	AK043704	68497	1110018G07Rik	trans		n284996	AK036150	27528	D0H4S114	trans		n288280	AK148676	234214	Sorbs2	trans		n265412	AK157337	239618	Pdzrn4	trans		n269758	AK142735	18749	Prkacb	trans		n273934	AK049021	73212	3110082I17Rik	trans
		n269418	AK086306	21974	Top2b	trans		n273549	AK049681	13176	Dcc	trans		n290329	AK161742	68497	1110018G07Rik	trans		n268229	AK053535	27528	D0H4S114	trans		n267726	AK087671	234214	Sorbs2	trans		n415133	NR_030690	239618	Pdzrn4	trans		n280748	AK041401	18749	Prkacb	trans		n197899	NULL	73212	3110082I17Rik	trans
		n264039	AK158565	21974	Top2b	trans		n284353	AK137769	13176	Dcc	trans		n287563	AK078763	68497	1110018G07Rik	trans		n269293	AK086427	27528	D0H4S114	trans		n284102	AK037562	234214	Sorbs2	trans		n271869	AK141968	239618	Pdzrn4	trans		n271971	AK051692	18749	Prkacb	trans		n271846	AK084052	73212	3110082I17Rik	trans
		n266095	AK156284	21974	Top2b	trans		n275064	AK048430	13176	Dcc	trans		n283917	AK137939	68497	1110018G07Rik	trans		n265334	AK172589	27528	D0H4S114	trans		n294507	AK013604	234214	Sorbs2	trans		n274642	AK082042	239618	Pdzrn4	trans		n285221	AK035799	18749	Prkacb	trans		n274038	AK048896	73212	3110082I17Rik	trans
		n269318	AK086404	21974	Top2b	trans		n278885	AK043866	13176	Dcc	trans		n278524	AK044494	68497	1110018G07Rik	trans		n277522	AK045690	27528	D0H4S114	trans		n286032	AK034912	234214	Sorbs2	trans		n285997	AK034965	239618	Pdzrn4	trans		n270820	AK084872	18749	Prkacb	trans		n268158	AK053622	73212	3110082I17Rik	trans
		n290377	AK134063	21974	Top2b	trans		n283144	AK038611	13176	Dcc	trans		n411801	NULL	68497	1110018G07Rik	trans		n269421	AK142812	27528	D0H4S114	trans		n272270	AK083864	234214	Sorbs2	trans		n285649	AK035368	12361	Cask	trans		n288884	AK018305	18749	Prkacb	trans		n276666	AK046994	73212	3110082I17Rik	trans
		n266473	AK155723	21974	Top2b	trans		n271985	AK164353	13176	Dcc	trans		n265359	AK157433	68497	1110018G07Rik	trans		n280358	AK042024	27528	D0H4S114	trans		n291223	AK133444	234214	Sorbs2	trans		n269896	AK142701	12361	Cask	trans		n276086	AK081127	18749	Prkacb	trans		n289689	AK134457	73212	3110082I17Rik	trans
		n275043	AK163825	21974	Top2b	trans		n283703	AK037981	13176	Dcc	trans		n283433	AK038276	68497	1110018G07Rik	trans		n277330	AK045980	27528	D0H4S114	trans		n290223	AK134197	234214	Sorbs2	trans		n271508	AK051950	12361	Cask	trans		n275180	AK048316	18749	Prkacb	trans		n283226	AK138190	73212	3110082I17Rik	trans
		n286490	AK136895	21974	Top2b	trans		n271387	AK084393	13176	Dcc	trans		n270664	AK085076	68497	1110018G07Rik	trans		n289847	AK031515	27528	D0H4S114	trans		n286146	AK034739	234214	Sorbs2	trans		n288715	AK135232	12361	Cask	trans		n285136	AK035928	18749	Prkacb	trans		n274544	AK082130	73212	3110082I17Rik	trans
		n275512	AK047917	21974	Top2b	trans		n291527	AK077046	13176	Dcc	trans		n415211	NR_033146	68497	1110018G07Rik	trans		n289522	AK161851	27528	D0H4S114	trans		n268210	AK053561	260315	Nav3	trans		n276570	AK081008	12361	Cask	trans		n284979	AK036179	18749	Prkacb	trans		n274398	AK048739	73212	3110082I17Rik	trans
		n267928	AK054012	21974	Top2b	trans		n268229	AK053535	13176	Dcc	trans		n276101	AK081115	68497	1110018G07Rik	trans		n279113	AK080587	80883	Ntng1	trans		n271489	AK051961	260315	Nav3	trans		n277517	AK045698	12361	Cask	trans		n263863	AK147615	18749	Prkacb	trans		n284163	AK037499	73212	3110082I17Rik	trans
		n272147	AK051456	21974	Top2b	trans		n293847	AK028594	13176	Dcc	trans		n290237	AK030948	68497	1110018G07Rik	trans		n276314	AK140619	80883	Ntng1	trans		n269864	AK085848	260315	Nav3	trans		n288221	AK148791	12361	Cask	trans		n269026	AK053086	18749	Prkacb	trans		n273298	AK141565	73212	3110082I17Rik	trans
		n289532	AK031836	21974	Top2b	trans		n269348	AK142830	13176	Dcc	trans		n284699	AK036682	68497	1110018G07Rik	trans		n276951	AK080895	80883	Ntng1	trans		n288090	AK149056	260315	Nav3	trans		n271381	AK052026	12361	Cask	trans		n288756	AK032738	18749	Prkacb	trans		n280239	AK042184	73212	3110082I17Rik	trans
		n273547	AK049684	21974	Top2b	trans		n269293	AK086427	13176	Dcc	trans		n273247	AK141608	68497	1110018G07Rik	trans		n416433	NR_040552	80883	Ntng1	trans		n273665	AK141320	260315	Nav3	trans		n276621	AK081006	12361	Cask	trans		n276284	AK140632	18749	Prkacb	trans		n277411	AK045857	73212	3110082I17Rik	trans
		n266309	AK156044	21974	Top2b	trans		n275518	AK047911	13176	Dcc	trans		n274252	AK082473	68497	1110018G07Rik	trans		n284107	AK037557	80883	Ntng1	trans		n284043	AK037621	260315	Nav3	trans		n281629	AK138854	12361	Cask	trans		n290785	AK017326	18749	Prkacb	trans		n289191	AK032240	73212	3110082I17Rik	trans
		n287014	AK136610	21974	Top2b	trans		n274480	AK082208	13176	Dcc	trans		n273889	AK049091	68497	1110018G07Rik	trans		n280748	AK041401	80883	Ntng1	trans		n266550	AK089456	260315	Nav3	trans		n274051	AK048884	12361	Cask	trans		n291635	AK029965	18749	Prkacb	trans		n265411	AK157338	73212	3110082I17Rik	trans
		n290144	AK077814	21974	Top2b	trans		n279650	AK042929	13176	Dcc	trans		n263600	AK039075	68497	1110018G07Rik	trans		n285738	AK035258	80883	Ntng1	trans		n286007	AK020474	260315	Nav3	trans		n285345	AK137263	12361	Cask	trans		n271627	AK084244	18749	Prkacb	trans		n276573	AK047102	73212	3110082I17Rik	trans
		n273323	AK083180	21974	Top2b	trans		n265334	AK172589	13176	Dcc	trans		n276357	AK047355	68497	1110018G07Rik	trans		n285221	AK035799	80883	Ntng1	trans		n266548	AK155618	260315	Nav3	trans		n272708	AK083509	12361	Cask	trans		n276627	AK140500	18749	Prkacb	trans		n269341	AK086375	73212	3110082I17Rik	trans
		n280875	AK041183	21974	Top2b	trans		n277522	AK045690	13176	Dcc	trans		n272314	AK083840	68497	1110018G07Rik	trans		n288884	AK018305	80883	Ntng1	trans		n417007	NULL	260315	Nav3	trans		n275122	AK048370	12361	Cask	trans		n265835	AK156638	18749	Prkacb	trans		n285823	AK035148	73212	3110082I17Rik	trans
		n280951	AK080211	21974	Top2b	trans		n269779	AK142729	13176	Dcc	trans		n286071	AK034848	68497	1110018G07Rik	trans		n289953	AK134322	80883	Ntng1	trans		n269370	AK086351	260315	Nav3	trans		n275903	AK081228	12361	Cask	trans		n294046	AK014401	18749	Prkacb	trans		n264673	AK090353	73212	3110082I17Rik	trans
		n269145	AK086585	21974	Top2b	trans		n269421	AK142812	13176	Dcc	trans		n412932	NULL	68497	1110018G07Rik	trans		n275180	AK048316	80883	Ntng1	trans		n274977	AK048505	260315	Nav3	trans		n271143	AK142198	12361	Cask	trans		n276040	AK047591	18749	Prkacb	trans		n277062	AK140281	73212	3110082I17Rik	trans
		n286445	AK034333	21974	Top2b	trans		n280358	AK042024	13176	Dcc	trans		n277575	AK045626	68497	1110018G07Rik	trans		n263863	AK147615	80883	Ntng1	trans		n284879	AK036325	260315	Nav3	trans		n285026	AK036104	12361	Cask	trans		n270156	AK085573	18749	Prkacb	trans		n277578	AK045623	73212	3110082I17Rik	trans
		n288636	AK135301	21974	Top2b	trans		n290867	AK030622	13176	Dcc	trans		n273292	AK083246	68497	1110018G07Rik	trans		n411800	NULL	80883	Ntng1	trans		n280074	AK153782	260315	Nav3	trans		n271666	AK051847	12361	Cask	trans		n279733	AK042830	18749	Prkacb	trans		n291005	AK030448	73212	3110082I17Rik	trans
		n280548	AK041714	21974	Top2b	trans		n267576	AK143384	13176	Dcc	trans		n286056	AK034872	68497	1110018G07Rik	trans		n269026	AK053086	80883	Ntng1	trans		n276041	AK047590	260315	Nav3	trans		n266980	AK165400	12361	Cask	trans		n288716	AK135227	18798	Plcb4	trans		n274261	AK082460	73212	3110082I17Rik	trans
		n282634	AK079587	21974	Top2b	trans		n264035	AK158570	13176	Dcc	trans		n266733	AK170917	68497	1110018G07Rik	trans		n286475	AK136903	80883	Ntng1	trans		n284752	AK036574	260315	Nav3	trans		n285261	AK035751	12361	Cask	trans		n290299	AK134139	18798	Plcb4	trans		n281029	AK041035	73212	3110082I17Rik	trans
		n275932	AK081221	21974	Top2b	trans		n289522	AK161851	13176	Dcc	trans		n265698	AK172185	68497	1110018G07Rik	trans		n273339	AK083142	80883	Ntng1	trans		n276429	AK047266	260315	Nav3	trans		n288023	AK149220	12361	Cask	trans		n274179	AK141134	18798	Plcb4	trans		n267514	AK143403	73212	3110082I17Rik	trans
		n271765	AK084129	21974	Top2b	trans		n285133	AK035933	13176	Dcc	trans		n271296	AK142124	68497	1110018G07Rik	trans		n282350	AK039653	80883	Ntng1	trans		n287398	AK018395	260315	Nav3	trans		n286526	AK034211	12361	Cask	trans		n289350	AK134750	18798	Plcb4	trans		n424066	NR033657	73212	3110082I17Rik	trans
		n287110	AK136545	21974	Top2b	trans		n291703	AK029848	14634	Gli3	trans		n282989	AK038848	68497	1110018G07Rik	trans		n290785	AK017326	80883	Ntng1	trans		n293773	AK076342	260315	Nav3	trans		n286504	AK034248	12361	Cask	trans		n283590	AK038102	18798	Plcb4	trans		n287043	AK078960	73212	3110082I17Rik	trans
		n263969	AK158788	21974	Top2b	trans		n267694	AK143329	14634	Gli3	trans		n286100	AK034808	68497	1110018G07Rik	trans		n276854	AK046743	80883	Ntng1	trans		n290370	AK030854	260315	Nav3	trans		n284755	AK137544	12361	Cask	trans		n284586	AK036873	18798	Plcb4	trans		n281208	AK040891	73212	3110082I17Rik	trans
		n269358	AK142826	21974	Top2b	trans		n290221	AK030962	14634	Gli3	trans		n265976	AK156435	68497	1110018G07Rik	trans		n274788	AK140958	80883	Ntng1	trans		n273606	AK164080	260315	Nav3	trans		n285788	AK035200	12361	Cask	trans		n273636	AK141373	18798	Plcb4	trans		n285649	AK035368	94216	Col4a6	trans
		n272716	AK083505	21974	Top2b	trans		n283546	AK038153	14634	Gli3	trans		n290143	AK031044	68497	1110018G07Rik	trans		n280029	AK153795	80883	Ntng1	trans		n285309	AK137280	260315	Nav3	trans		n264176	AK152300	12361	Cask	trans		n286053	AK034876	18798	Plcb4	trans		n269896	AK142701	94216	Col4a6	trans
		n282673	AK138459	21974	Top2b	trans		n274326	AK082394	14634	Gli3	trans		n293710	AK028908	68497	1110018G07Rik	trans		n277779	AK045366	80883	Ntng1	trans		n271539	AK051927	260315	Nav3	trans		n284039	AK037625	12361	Cask	trans		n276050	AK140698	18798	Plcb4	trans		n288715	AK135232	94216	Col4a6	trans
		n286425	AK034366	21974	Top2b	trans		n270696	AK052462	14634	Gli3	trans		n274866	AK140946	68497	1110018G07Rik	trans		n276040	AK047591	80883	Ntng1	trans		n264326	AK166855	260315	Nav3	trans		n266123	AK156234	12361	Cask	trans		n283895	AK137956	18798	Plcb4	trans		n286705	AK033910	94216	Col4a6	trans
		n274818	AK140953	21974	Top2b	trans		n267958	AK053959	14634	Gli3	trans		n271607	AK084262	68497	1110018G07Rik	trans		n274501	AK163889	80883	Ntng1	trans		n284562	AK036921	260315	Nav3	trans		n289219	AK032201	12361	Cask	trans		n271231	AK052143	18798	Plcb4	trans		n272163	AK051420	94216	Col4a6	trans
		n270732	AK084992	21974	Top2b	trans		n288570	AK032939	14634	Gli3	trans		n278101	AK044832	107895	Mgat5	trans		n276511	AK047159	80883	Ntng1	trans		n285645	AK079202	260315	Nav3	trans		n282977	AK038862	12361	Cask	trans		n269335	AK086381	18798	Plcb4	trans		n285345	AK137263	94216	Col4a6	trans
		n285051	AK036069	21974	Top2b	trans		n271815	AK084076	14634	Gli3	trans		n413775	NULL	107895	Mgat5	trans		n269758	AK142735	80883	Ntng1	trans		n265840	AK089862	260315	Nav3	trans		n277363	AK045928	22249	Unc13b	trans		n276738	AK046900	18798	Plcb4	trans		n275122	AK048370	94216	Col4a6	trans
		n277427	AK045841	21974	Top2b	trans		n289114	AK134949	14634	Gli3	trans		n275300	AK048198	107895	Mgat5	trans		n289243	AK134853	80883	Ntng1	trans		n277524	AK140116	260315	Nav3	trans		n279316	AK043306	22249	Unc13b	trans		n267017	AK143767	18798	Plcb4	trans		n275903	AK081228	94216	Col4a6	trans
		n271368	AK084404	21974	Top2b	trans		n271652	AK142040	14634	Gli3	trans		n412061	NULL	107895	Mgat5	trans		n274402	AK082297	80883	Ntng1	trans		n268688	AK142986	260315	Nav3	trans		n269905	AK085801	22249	Unc13b	trans		n294007	AK132338	18798	Plcb4	trans		n271143	AK142198	94216	Col4a6	trans
		n271795	AK084099	21974	Top2b	trans		n275107	AK048384	14634	Gli3	trans		n276778	AK046847	107895	Mgat5	trans		n282667	AK039287	80883	Ntng1	trans		n273422	AK049799	260315	Nav3	trans		n264348	AK166736	22249	Unc13b	trans		n268001	AK053887	18798	Plcb4	trans		n285026	AK036104	94216	Col4a6	trans
		n273071	AK050421	21974	Top2b	trans		n275290	AK048212	14634	Gli3	trans		n269977	AK052837	107895	Mgat5	trans		n278881	AK043872	80883	Ntng1	trans		n277817	AK139998	260315	Nav3	trans		n269359	AK142825	22249	Unc13b	trans		n285036	AK036087	18798	Plcb4	trans		n285261	AK035751	94216	Col4a6	trans
		n268380	AK053332	21974	Top2b	trans		n411773	NULL	14634	Gli3	trans		n280730	AK041434	107895	Mgat5	trans		n268414	AK053290	80883	Ntng1	trans		n283330	AK138135	260315	Nav3	trans		n274549	AK048701	22249	Unc13b	trans		n276161	AK047516	18798	Plcb4	trans		n284755	AK137544	94216	Col4a6	trans
		n269214	AK142870	21974	Top2b	trans		n285380	AK035611	14634	Gli3	trans		n275842	AK047754	107895	Mgat5	trans		n267700	AK087689	80883	Ntng1	trans		n274653	AK048660	260315	Nav3	trans		n269654	AK052952	22249	Unc13b	trans		n288014	AK149233	18798	Plcb4	trans		n285788	AK035200	94216	Col4a6	trans
		n271366	AK052036	21974	Top2b	trans		n285759	AK035232	14634	Gli3	trans		n272277	AK141854	107895	Mgat5	trans		n269754	AK085968	80883	Ntng1	trans		n274116	AK048820	260315	Nav3	trans		n267845	AK143257	22249	Unc13b	trans		n290406	AK134043	18798	Plcb4	trans		n264176	AK152300	94216	Col4a6	trans
		n271360	AK084406	21974	Top2b	trans		n271738	AK142015	14634	Gli3	trans		n280937	AK041097	107895	Mgat5	trans		n271518	AK051943	80883	Ntng1	trans		n277363	AK045928	11465	Actg1	trans		n270803	AK084894	22249	Unc13b	trans		n288904	AK032587	18798	Plcb4	trans		n270205	AK085504	94216	Col4a6	trans
		n283777	AK037884	21974	Top2b	trans		n293981	AK014495	14634	Gli3	trans		n271025	AK142253	107895	Mgat5	trans		n268924	AK053118	80883	Ntng1	trans		n289435	AK134623	11465	Actg1	trans		n273493	AK083039	22249	Unc13b	trans		n273644	AK141364	18798	Plcb4	trans		n271501	AK051954	94216	Col4a6	trans
		n284851	AK036376	21974	Top2b	trans		n285806	AK035178	14634	Gli3	trans		n264626	AK144517	107895	Mgat5	trans		n290141	AK031051	80883	Ntng1	trans		n269905	AK085801	11465	Actg1	trans		n272285	AK051253	22249	Unc13b	trans		n271295	AK052096	18798	Plcb4	trans		n276570	AK081008	94216	Col4a6	trans
		n273343	AK083133	21974	Top2b	trans		n274304	AK082418	14634	Gli3	trans		n287227	AK033523	107895	Mgat5	trans		n269641	AK052959	80883	Ntng1	trans		n264348	AK166736	11465	Actg1	trans		n281715	AK138815	22249	Unc13b	trans		n286553	AK034166	18798	Plcb4	trans		n282918	AK138352	94216	Col4a6	trans
		n294956	AK012221	21974	Top2b	trans		n286366	AK034449	14634	Gli3	trans		n268169	AK143137	107895	Mgat5	trans		n265835	AK156638	80883	Ntng1	trans		n269654	AK052952	11465	Actg1	trans		n288639	AK032850	22249	Unc13b	trans		n269237	AK086488	18798	Plcb4	trans		n269868	AK085843	94216	Col4a6	trans
		n286006	AK034945	21974	Top2b	trans		n290156	AK134238	14634	Gli3	trans		n282558	AK039426	107895	Mgat5	trans		n415402	NR_033593	80883	Ntng1	trans		n268300	AK087421	11465	Actg1	trans		n272982	AK153822	22249	Unc13b	trans		n276235	AK140657	18798	Plcb4	trans		n281629	AK138854	94216	Col4a6	trans
		n277879	AK045265	21974	Top2b	trans		n272978	AK083334	14634	Gli3	trans		n283832	AK037826	107895	Mgat5	trans		n294056	AK014392	17984	Ndn	trans		n284620	AK137651	11465	Actg1	trans		n290967	AK019902	22249	Unc13b	trans		n273512	AK083008	18798	Plcb4	trans		n415453	NR_033647	94216	Col4a6	trans
		n287638	AK033082	21974	Top2b	trans		n287512	AK033260	14634	Gli3	trans		n266557	AK089441	107895	Mgat5	trans		n279832	AK042708	17984	Ndn	trans		n267845	AK143257	11465	Actg1	trans		n271346	AK052053	22249	Unc13b	trans		n267977	AK087565	18798	Plcb4	trans		n275025	AK140895	94216	Col4a6	trans
		n270834	AK052397	21974	Top2b	trans		n269019	AK086737	14634	Gli3	trans		n280412	AK041923	107895	Mgat5	trans		n272729	AK050905	17984	Ndn	trans		n270803	AK084894	11465	Actg1	trans		n265903	AK172012	22249	Unc13b	trans		n276490	AK047186	18798	Plcb4	trans		n271666	AK051847	94216	Col4a6	trans
		n283811	AK037848	21974	Top2b	trans		n276701	AK046950	14634	Gli3	trans		n267706	AK143318	107895	Mgat5	trans		n277087	AK046356	17984	Ndn	trans		n275219	AK140851	11465	Actg1	trans		n275197	AK048304	22249	Unc13b	trans		n276206	AK081057	18798	Plcb4	trans		n270540	AK052553	94216	Col4a6	trans
		n293506	AK029332	21974	Top2b	trans		n265396	AK157372	14634	Gli3	trans		n274221	AK141123	107895	Mgat5	trans		n284761	AK036557	17984	Ndn	trans		n268260	AK053491	11465	Actg1	trans		n286453	AK034325	22249	Unc13b	trans		n293669	AK028998	18798	Plcb4	trans		n286504	AK034248	94216	Col4a6	trans
		n282504	AK039493	21974	Top2b	trans		n286496	AK034264	14634	Gli3	trans		n271965	AK051701	107895	Mgat5	trans		n268291	AK143093	17984	Ndn	trans		n274021	AK048920	11465	Actg1	trans		n267083	AK143526	22249	Unc13b	trans		n276369	AK047343	18798	Plcb4	trans		n273197	AK050070	94216	Col4a6	trans
		n271351	AK052050	21974	Top2b	trans		n268768	AK087026	14634	Gli3	trans		n274498	AK082181	107895	Mgat5	trans		n272699	AK141716	17984	Ndn	trans		n288639	AK032850	11465	Actg1	trans		n288173	AK148890	22249	Unc13b	trans		n288226	AK148781	18798	Plcb4	trans		n284502	AK079453	94216	Col4a6	trans
		n269821	AK142718	21974	Top2b	trans		n276995	AK046536	14634	Gli3	trans		n288689	AK032781	107895	Mgat5	trans		n271809	AK084084	17984	Ndn	trans		n264284	AK145784	11465	Actg1	trans		n272273	AK083859	22249	Unc13b	trans		n279187	AK139296	18798	Plcb4	trans		n413775	NULL	21960	Tnr	trans
		n279405	AK043222	21974	Top2b	trans		n275937	AK047680	14634	Gli3	trans		n293462	AK014687	107895	Mgat5	trans		n277281	AK046072	17984	Ndn	trans		n265903	AK172012	11465	Actg1	trans		n273485	AK141495	22249	Unc13b	trans		n276136	AK047536	18798	Plcb4	trans		n275300	AK048198	21960	Tnr	trans
		n288160	AK148915	21974	Top2b	trans		n269024	AK086729	14634	Gli3	trans		n270654	AK142392	107895	Mgat5	trans		n266901	AK154275	17984	Ndn	trans		n286453	AK034325	11465	Actg1	trans		n269217	AK086510	22249	Unc13b	trans		n280168	AK080369	18798	Plcb4	trans		n412061	NULL	21960	Tnr	trans
		n283448	AK038258	21974	Top2b	trans		n275873	AK047732	14634	Gli3	trans		n268403	AK143069	107895	Mgat5	trans		n282165	AK138702	17984	Ndn	trans		n267083	AK143526	11465	Actg1	trans		n265041	AK147745	22249	Unc13b	trans		n283645	AK138029	18798	Plcb4	trans		n276778	AK046847	21960	Tnr	trans
		n276796	AK046819	21974	Top2b	trans		n284412	AK137742	14634	Gli3	trans		n278552	AK044434	107895	Mgat5	trans		n273945	AK082703	17984	Ndn	trans		n272273	AK083859	11465	Actg1	trans		n270840	AK084849	22249	Unc13b	trans		n264783	AK090185	18798	Plcb4	trans		n269977	AK052837	21960	Tnr	trans
		n280033	AK042478	21974	Top2b	trans		n272604	AK051002	14634	Gli3	trans		n274327	AK141087	107895	Mgat5	trans		n276699	AK046952	17984	Ndn	trans		n273485	AK141495	11465	Actg1	trans		n268267	AK053483	22249	Unc13b	trans		n284045	AK037619	18798	Plcb4	trans		n290512	AK030765	21960	Tnr	trans
		n283411	AK038302	21974	Top2b	trans		n274306	AK163913	14634	Gli3	trans		n271388	AK084392	107895	Mgat5	trans		n279230	AK080564	17984	Ndn	trans		n269217	AK086510	11465	Actg1	trans		n276355	AK047359	22249	Unc13b	trans		n271771	AK084125	18798	Plcb4	trans		n272277	AK141854	21960	Tnr	trans
		n274652	AK048661	21974	Top2b	trans		n288531	AK032996	14634	Gli3	trans		n273046	AK050491	107895	Mgat5	trans		n291058	AK133560	17984	Ndn	trans		n270840	AK084849	11465	Actg1	trans		n286331	AK136940	22249	Unc13b	trans		n264775	AK144314	18798	Plcb4	trans		n271025	AK142253	21960	Tnr	trans
		n295368	AK010104	21974	Top2b	trans		n274037	AK082661	14634	Gli3	trans		n277200	AK046200	107895	Mgat5	trans		n274569	AK141031	17984	Ndn	trans		n268267	AK053483	11465	Actg1	trans		n286711	AK033899	22249	Unc13b	trans		n289370	AK134726	18798	Plcb4	trans		n275399	AK048058	21960	Tnr	trans
		n271163	AK142192	21974	Top2b	trans		n289898	AK031450	14634	Gli3	trans		n263869	AK147373	107895	Mgat5	trans		n267310	AK088433	17984	Ndn	trans		n276355	AK047359	11465	Actg1	trans		n289986	AK134309	22249	Unc13b	trans		n284138	AK137834	18798	Plcb4	trans		n264626	AK144517	21960	Tnr	trans
		n272198	AK051366	21974	Top2b	trans		n271681	AK084204	14634	Gli3	trans		n273253	AK049996	107895	Mgat5	trans		n269584	AK086144	17984	Ndn	trans		n273395	AK049877	11465	Actg1	trans		n283771	AK137993	22249	Unc13b	trans		n288465	AK135439	18798	Plcb4	trans		n287227	AK033523	21960	Tnr	trans
		n290259	AK018031	21974	Top2b	trans		n279981	AK042537	14634	Gli3	trans		n270850	AK084836	107895	Mgat5	trans		n269897	AK085807	17984	Ndn	trans		n278154	AK139876	11465	Actg1	trans		n274822	AK081843	22249	Unc13b	trans		n293585	AK029192	18798	Plcb4	trans		n268169	AK143137	21960	Tnr	trans
		n265092	AK158291	21974	Top2b	trans		n269100	AK086630	14634	Gli3	trans		n200794	NULL	107895	Mgat5	trans		n288360	AK078595	17984	Ndn	trans		n286711	AK033899	11465	Actg1	trans		n269635	AK086090	22249	Unc13b	trans		n281420	AK138908	18798	Plcb4	trans		n282558	AK039426	21960	Tnr	trans
		n280315	AK042085	21974	Top2b	trans		n270008	AK085732	14634	Gli3	trans		n273035	AK148472	107895	Mgat5	trans		n271674	AK084209	17984	Ndn	trans		n289986	AK134309	11465	Actg1	trans		n281465	AK138892	22249	Unc13b	trans		n286292	AK136953	18798	Plcb4	trans		n276186	AK047505	21960	Tnr	trans
		n268184	AK143130	21974	Top2b	trans		n289072	AK032401	14634	Gli3	trans		n273017	AK148519	107895	Mgat5	trans		n282748	AK039174	17984	Ndn	trans		n283771	AK137993	11465	Actg1	trans		n291010	AK133599	22249	Unc13b	trans		n267685	AK143338	18798	Plcb4	trans		n275113	AK048378	21960	Tnr	trans
		n288902	AK032589	21974	Top2b	trans		n286941	AK033748	14634	Gli3	trans		n288246	AK148737	107895	Mgat5	trans		n282999	AK038835	17984	Ndn	trans		n269635	AK086090	11465	Actg1	trans		n276705	AK140473	22249	Unc13b	trans		n283225	AK038534	18798	Plcb4	trans		n293991	AK132396	21960	Tnr	trans
		n288185	AK148861	21974	Top2b	trans		n269063	AK086682	14634	Gli3	trans		n285478	AK035506	107895	Mgat5	trans		n275509	AK047919	17984	Ndn	trans		n288778	AK135192	11465	Actg1	trans		n274435	AK082255	22249	Unc13b	trans		n280490	AK153666	18798	Plcb4	trans		n274221	AK141123	21960	Tnr	trans
		n293052	AK076663	21974	Top2b	trans		n266153	AK156200	14634	Gli3	trans		n271179	AK142179	107895	Mgat5	trans		n271411	AK052009	17984	Ndn	trans		n274482	AK082206	11465	Actg1	trans		n293959	AK076247	22249	Unc13b	trans		n272271	AK083862	18798	Plcb4	trans		n274498	AK082181	21960	Tnr	trans
		n266731	AK155243	21974	Top2b	trans		n265181	AK172719	14634	Gli3	trans		n291688	AK029879	107895	Mgat5	trans		n290847	AK017243	17984	Ndn	trans		n291010	AK133599	11465	Actg1	trans		n273750	AK049411	22249	Unc13b	trans		n294344	AK013843	18798	Plcb4	trans		n289712	AK031709	21960	Tnr	trans
		n276425	AK047276	21974	Top2b	trans		n283651	AK138027	14634	Gli3	trans		n275069	AK048422	107895	Mgat5	trans		n272119	AK051494	17984	Ndn	trans		n276705	AK140473	11465	Actg1	trans		n272113	AK051501	22249	Unc13b	trans		n268350	AK053387	18798	Plcb4	trans		n270654	AK142392	21960	Tnr	trans
		n276811	AK046789	21974	Top2b	trans		n291079	AK030341	29873	Cspg5	trans		n265306	AK157512	107895	Mgat5	trans		n269044	AK086697	17984	Ndn	trans		n273750	AK049411	11465	Actg1	trans		n265787	AK156698	22249	Unc13b	trans		n270601	AK052520	18798	Plcb4	trans		n268403	AK143069	21960	Tnr	trans
		n288374	AK135577	21974	Top2b	trans		n290302	AK134134	29873	Cspg5	trans		n276744	AK080994	107895	Mgat5	trans		n270219	AK085487	17984	Ndn	trans		n272113	AK051501	11465	Actg1	trans		n277821	AK139986	22249	Unc13b	trans		n277962	AK045107	18798	Plcb4	trans		n278552	AK044434	21960	Tnr	trans
		n274734	AK048621	21974	Top2b	trans		n274997	AK048483	29873	Cspg5	trans		n289911	AK031434	107895	Mgat5	trans		n270143	AK085590	17984	Ndn	trans		n277449	AK045816	11465	Actg1	trans		n284214	AK037438	22249	Unc13b	trans		n265588	AK157022	18798	Plcb4	trans		n274327	AK141087	21960	Tnr	trans
		n275672	AK081342	21974	Top2b	trans		n280258	AK080354	29873	Cspg5	trans		n277312	AK046018	107895	Mgat5	trans		n294065	AK132214	17984	Ndn	trans		n277821	AK139986	11465	Actg1	trans		n289786	AK031614	22249	Unc13b	trans		n283294	AK038459	18798	Plcb4	trans		n289301	AK018251	21960	Tnr	trans
		n276045	AK081170	21974	Top2b	trans		n284318	AK037320	29873	Cspg5	trans		n275193	AK048311	107895	Mgat5	trans		n281209	AK040890	17984	Ndn	trans		n284214	AK037438	11465	Actg1	trans		n274005	AK082680	22249	Unc13b	trans		n284029	AK137870	18798	Plcb4	trans		n270569	AK052538	21960	Tnr	trans
		n274362	AK082343	21974	Top2b	trans		n276352	AK047362	29873	Cspg5	trans		n275609	AK081411	107895	Mgat5	trans		n293888	AK019505	17984	Ndn	trans		n274005	AK082680	11465	Actg1	trans		n291725	AK133158	22249	Unc13b	trans		n267094	AK143483	18798	Plcb4	trans		n273046	AK050491	21960	Tnr	trans
		n287784	AK136070	21974	Top2b	trans		n269998	AK142649	29873	Cspg5	trans		n266561	AK155614	107895	Mgat5	trans		n277133	AK046306	17984	Ndn	trans		n272369	AK083797	11465	Actg1	trans		n285951	AK035020	22249	Unc13b	trans		n287352	AK162287	18798	Plcb4	trans		n277200	AK046200	21960	Tnr	trans
		n286571	AK079079	21974	Top2b	trans		n282086	AK039904	29873	Cspg5	trans		n267820	AK054167	107895	Mgat5	trans		n263867	AK147454	17984	Ndn	trans		n270479	AK085229	11465	Actg1	trans		n272369	AK083797	22249	Unc13b	trans		n269460	AK142796	18798	Plcb4	trans		n270850	AK084836	21960	Tnr	trans
		n278828	AK043950	21974	Top2b	trans		n285536	AK079242	29873	Cspg5	trans		n267192	AK088924	107895	Mgat5	trans		n273298	AK141565	17984	Ndn	trans		n293960	AK028466	11465	Actg1	trans		n270727	AK085001	22249	Unc13b	trans		n288804	AK018352	18798	Plcb4	trans		n293402	AK132615	21960	Tnr	trans
		n272685	AK083531	21974	Top2b	trans		n284641	AK036777	29873	Cspg5	trans		n281697	AK138820	107895	Mgat5	trans		n263959	AK158819	17984	Ndn	trans		n271273	AK052111	11465	Actg1	trans		n283924	AK037719	22249	Unc13b	trans		n283434	AK138096	18798	Plcb4	trans		n285181	AK035855	21960	Tnr	trans
		n264493	AK144949	21974	Top2b	trans		n286744	AK079051	29873	Cspg5	trans		n278280	AK139613	107895	Mgat5	trans		n413804	NR_001461	17984	Ndn	trans		n277859	AK045301	11465	Actg1	trans		n293960	AK028466	22249	Unc13b	trans		n276119	AK047553	18798	Plcb4	trans		n200794	NULL	21960	Tnr	trans
		n283818	AK037843	21974	Top2b	trans		n272800	AK083466	29873	Cspg5	trans		n265642	AK156928	107895	Mgat5	trans		n277377	AK045902	17984	Ndn	trans		n283588	AK138052	11465	Actg1	trans		n271273	AK052111	22249	Unc13b	trans		n271645	AK142043	18798	Plcb4	trans		n273017	AK148519	21960	Tnr	trans
		n293677	AK076381	11789	Apc	trans		n277628	AK045559	29873	Cspg5	trans		n276872	AK046710	107895	Mgat5	trans		n265090	AK158305	17984	Ndn	trans		n284135	AK037525	11465	Actg1	trans		n277859	AK045301	22249	Unc13b	trans		n268724	AK087081	18798	Plcb4	trans		n285478	AK035506	21960	Tnr	trans
		n269791	AK085921	11789	Apc	trans		n270781	AK084915	29873	Cspg5	trans		n275213	AK048293	107895	Mgat5	trans		n276588	AK140515	17984	Ndn	trans		n413706	NULL	77569	Limch1	trans		n283711	AK037963	22249	Unc13b	trans		n274908	AK048555	18798	Plcb4	trans		n271179	AK142179	21960	Tnr	trans
		n287631	AK078746	11789	Apc	trans		n285984	AK034977	29873	Cspg5	trans		n263974	AK158762	107895	Mgat5	trans		n267911	AK054032	17984	Ndn	trans		n283109	AK038689	77569	Limch1	trans		n283588	AK138052	22249	Unc13b	trans		n293756	AK028782	18798	Plcb4	trans		n291688	AK029879	21960	Tnr	trans
		n275183	AK048315	11789	Apc	trans		n282329	AK079629	29873	Cspg5	trans		n276504	AK140569	107895	Mgat5	trans		n274530	AK082143	17984	Ndn	trans		n274038	AK048896	77569	Limch1	trans		n284135	AK037525	22249	Unc13b	trans		n280205	AK042233	18798	Plcb4	trans		n284434	AK037130	21960	Tnr	trans
		n276326	AK047394	11789	Apc	trans		n293691	AK028947	29873	Cspg5	trans		n289505	AK018199	107895	Mgat5	trans		n277634	AK140094	17984	Ndn	trans		n270091	AK085646	77569	Limch1	trans		n276674	AK046988	22249	Unc13b	trans		n279106	AK043546	18798	Plcb4	trans		n275069	AK048422	21960	Tnr	trans
		n273488	AK083045	11789	Apc	trans		n274377	AK082320	29873	Cspg5	trans		n289510	AK018197	107895	Mgat5	trans		n277025	AK163579	17984	Ndn	trans		n274017	AK048922	77569	Limch1	trans		n284035	AK037630	93742	Pard3	trans		n279523	AK043107	18798	Plcb4	trans		n266399	AK089564	21960	Tnr	trans
		n284723	AK137571	11789	Apc	trans		n266959	AK143985	29873	Cspg5	trans		n271135	AK084525	107895	Mgat5	trans		n289943	AK134325	17984	Ndn	trans		n272227	AK083872	77569	Limch1	trans		n289987	AK031318	93742	Pard3	trans		n276253	AK081020	18798	Plcb4	trans		n289911	AK031434	21960	Tnr	trans
		n283614	AK038081	11789	Apc	trans		n276199	AK081064	29873	Cspg5	trans		n286417	AK034379	107895	Mgat5	trans		n264126	AK146676	17984	Ndn	trans		n275098	AK048391	77569	Limch1	trans		n267561	AK054419	93742	Pard3	trans		n274880	AK081780	18798	Plcb4	trans		n277312	AK046018	21960	Tnr	trans
		n271543	AK142067	11789	Apc	trans		n269672	AK052948	29873	Cspg5	trans		n344278	NULL	107895	Mgat5	trans		n269280	AK086437	17984	Ndn	trans		n268158	AK053622	77569	Limch1	trans		n287667	AK078728	93742	Pard3	trans		n414366	NR_027890	18798	Plcb4	trans		n281103	AK040981	21960	Tnr	trans
		n279685	AK042895	11789	Apc	trans		n287197	AK033550	29873	Cspg5	trans		n289436	AK031940	107895	Mgat5	trans		n279799	AK080460	17984	Ndn	trans		n277728	AK045430	77569	Limch1	trans		n276195	AK047492	93742	Pard3	trans		n290431	AK017919	18798	Plcb4	trans		n275193	AK048311	21960	Tnr	trans
		n289419	AK134645	11789	Apc	trans		n270201	AK052727	29873	Cspg5	trans		n267806	AK054184	107895	Mgat5	trans		n414123	NR_015569	17984	Ndn	trans		n276666	AK046994	77569	Limch1	trans		n265333	AK157462	93742	Pard3	trans		n264012	AK158648	18798	Plcb4	trans		n270140	AK085593	21960	Tnr	trans
		n283040	AK038782	11789	Apc	trans		n269340	AK053030	29873	Cspg5	trans		n289740	AK031676	107895	Mgat5	trans		n290231	AK134188	17984	Ndn	trans		n267278	AK088565	77569	Limch1	trans		n292786	AK029668	93742	Pard3	trans		n274040	AK141162	18798	Plcb4	trans		n275609	AK081411	21960	Tnr	trans
		n285558	AK079225	11789	Apc	trans		n281644	AK040382	29873	Cspg5	trans		n264279	AK145799	107895	Mgat5	trans		n274423	AK082269	17984	Ndn	trans		n270954	AK084699	77569	Limch1	trans		n414560	NR_028428	93742	Pard3	trans		n290412	AK160296	18798	Plcb4	trans		n269000	AK053098	21960	Tnr	trans
		n287069	AK033698	11789	Apc	trans		n271564	AK084291	29873	Cspg5	trans		n293786	AK161112	107895	Mgat5	trans		n289404	AK134682	17984	Ndn	trans		n266528	AK089503	77569	Limch1	trans		n285325	AK035677	93742	Pard3	trans		n283135	AK079544	18798	Plcb4	trans		n283275	AK138165	21960	Tnr	trans
[truncated: 9,803 more rows]
[truncated: 15 more columns]

## Sheet: Neuronal plasticity
Neuron part (0.00108)						Neuron projection (0.00034)						Cytoskeleton (0.00064)						Purine nucleotide binding (3.82e-06)						Adenyl nucleotide binding (0.00068)						Protein domain specific binding (1.13e-05)						Cation binding (0.00010)						Phosphotransferase activity, alcohol group as acceptor (2.04e-05)						Protein kinase activity (0.00011)
[truncated: 17,682 more rows]
[truncated: 58 more columns]

[truncated: 2 more sheets: Learning and memory, Reward and addiction]
